# Supplementary material for: Alkylamine-tethered molecules recruit FBXO22 for targeted protein degradation
Source: Nat Commun. 2024 Jun 26;15:5409. doi: 10.1038/s41467-024-49739-3 (PMC11208438; doi:10.1038/s41467-024-49739-3)
Supplement: Supplementary file 4 — Supplementary Data 1 [file 41467_2024_49739_MOESM4_ESM.xlsx]

## Sheet: SP3N_statistics
ID	UniprotID	GeneSymbol	Description	NumPeps	neglogPVal	log2FC
A0A590UJ96__A0A590UJ96	A0A590UJ96	A0A590UJ96	Uncharacterized protein	1	0.0767962266577143	0.137149458853224
A0A6Q8PHG4__A0A6Q8PHG4	A0A6Q8PHG4	A0A6Q8PHG4	readthrough, Uncharacterized protein	11	0.509649015952317	-0.0406495776091581
A2M__P01023	P01023	A2M	Alpha-2-macroglobulin	6	0.264240231215535	0.0610877402043244
AAAS__Q9NRG9	Q9NRG9	AAAS	Aladin	19	0.473451182625808	0.0745874901254346
AACS__Q86V21	Q86V21	AACS	Acetoacetyl-CoA synthetase	7	0.551724251872566	-0.0843031157497152
AADAT__Q8N5Z0	Q8N5Z0	AADAT	Kynurenine/alpha-aminoadipate aminotransferase, mitochondrial	1	0.176911678033551	-0.0330993764332022
AAGAB__Q6PD74	Q6PD74	AAGAB	Alpha- and gamma-adaptin-binding protein p34	6	0.0095228084604134	0.0040564211626724
AAK1__A0A096LP25	A0A096LP25	AAK1	Isoform of Q2M2I8, AP2-associated protein kinase 1	15	0.168019341727253	0.0483182742663555
AAMDC__Q9H7C9	Q9H7C9	AAMDC	Mth938 domain-containing protein	5	0.302048712787249	-0.145145714007111
AAMP__Q13685	Q13685	AAMP	Angio-associated migratory cell protein	16	0.491395444867728	-0.107049434431516
AAR2__Q9Y312	Q9Y312	AAR2	Protein AAR2 homolog	12	0.507255103789147	-0.0719395600008979
AARS1__P49588	P49588	AARS1	Alanine--tRNA ligase, cytoplasmic	73	0.523089015161979	-0.0588737813735712
AARS2__Q5JTZ9	Q5JTZ9	AARS2	Alanine--tRNA ligase, mitochondrial	29	0.502811538591325	0.0653632585960783
AARSD1__Q9BTE6	Q9BTE6	AARSD1	Alanyl-tRNA editing protein Aarsd1	14	0.241637600184559	-0.0585814727868108
AASDHPPT__Q9NRN7	Q9NRN7	AASDHPPT	L-aminoadipate-semialdehyde dehydrogenase-phosphopantetheinyl transferase	16	0.450372357215322	-0.0528186459667033
AASDH__Q4L235	Q4L235	AASDH	Beta-alanine-activating enzyme	5	0.00099119400961493	-0.000288562429537275
AASS__Q9UDR5	Q9UDR5	AASS	Alpha-aminoadipic semialdehyde synthase, mitochondrial	16	0.383973472779255	0.0483836132466479
AATF__Q9NY61	Q9NY61	AATF	Protein AATF	19	0.47506133408554	0.0884639417310889
ABAT__P80404	P80404	ABAT	4-aminobutyrate aminotransferase, mitochondrial	11	0.425937275121438	0.0385042822300241
ABCA3__Q99758	Q99758	ABCA3	Phospholipid-transporting ATPase ABCA3	2	0.0133678026627451	-0.00596429275417047
ABCA5__Q8WWZ7	Q8WWZ7	ABCA5	Cholesterol transporter ABCA5	1	0.0626886138568284	-0.0561583024523881
ABCB10__Q9NRK6	Q9NRK6	ABCB10	ATP-binding cassette sub-family B member 10, mitochondrial	14	0.156096675942192	0.0237169640348359
ABCB11__O95342	O95342	ABCB11	Bile salt export pump	3	0.13572716120502	0.0296556095113672
ABCB1__P08183	P08183	ABCB1	ATP-dependent translocase ABCB1	14	0.451639926013123	0.043175927690772
ABCB6__Q9NP58	Q9NP58	ABCB6	ATP-binding cassette sub-family B member 6	1	0.0266358890425521	-0.0138255766053417
ABCB7__O75027	O75027	ABCB7	Iron-sulfur clusters transporter ABCB7, mitochondrial	14	0.621527009089957	0.0705317258241559
ABCB8__Q9NUT2	Q9NUT2	ABCB8	Mitochondrial potassium channel ATP-binding subunit	5	0.21797863695006	0.0449603378026968
ABCC10__Q5T3U5	Q5T3U5	ABCC10	ATP-binding cassette sub-family C member 10	7	0.39326750312706	0.0488934672739692
ABCC1__P33527	P33527	ABCC1	Multidrug resistance-associated protein 1	18	0.60653769978164	0.0990403954150388
ABCC4__O15439	O15439	ABCC4	ATP-binding cassette sub-family C member 4	17	0.525354666858219	0.0689843616196968
ABCC5__O15440	O15440	ABCC5	ATP-binding cassette sub-family C member 5	8	0.395241496582399	0.0526952763635099
ABCD1__P33897	P33897	ABCD1	ATP-binding cassette sub-family D member 1	1	0.247656051628373	0.150697558756219
ABCD3__P28288	P28288	ABCD3	ATP-binding cassette sub-family D member 3	22	0.0735608115163047	-0.0657905484343523
ABCE1__H0Y990	H0Y990	ABCE1_1	Isoform of P61221, ATP-binding cassette sub-family E member 1 (Fragment)	1	0.440325228923823	-0.167021855590081
ABCE1__P61221	P61221	ABCE1	ATP-binding cassette sub-family E member 1	47	0.466909430057969	-0.0413838641377031
ABCF1__Q5STZ8	Q5STZ8	ABCF1	Isoform of Q8NE71, ATP-binding cassette sub-family F member 1	47	0.509649015952317	-0.0479846655513546
ABCF2__Q9UG63	Q9UG63	ABCF2	ATP-binding cassette sub-family F member 2	37	0.550884739573015	-0.0636740481199045
ABCF3__Q9NUQ8	Q9NUQ8	ABCF3	ATP-binding cassette sub-family F member 3	16	0.550884739573015	-0.108956583609964
ABCG2__Q9UNQ0	Q9UNQ0	ABCG2	Broad substrate specificity ATP-binding cassette transporter ABCG2	2	0.0556134713132167	0.0131310396141122
ABHD10__Q9NUJ1	Q9NUJ1	ABHD10	Palmitoyl-protein thioesterase ABHD10, mitochondrial	8	0.289755897109641	0.12325620393512
ABHD11__Q8NFV4	Q8NFV4	ABHD11	Protein ABHD11	6	0.352475578304212	0.0663867746203736
ABHD12__Q8N2K0	Q8N2K0	ABHD12	Lysophosphatidylserine lipase ABHD12	10	0.390667297067563	0.0657927302759222
ABHD14B__Q96IU4	Q96IU4	ABHD14B	Protein ABHD14B	6	0.573797237441424	-0.117890569213281
ABHD15__Q6UXT9	Q6UXT9	ABHD15	Protein ABHD15	1	0.507168093920875	0.146373585212537
ABHD16A__O95870	O95870	ABHD16A	Phosphatidylserine lipase ABHD16A	9	0.0220278045465255	-0.00961131924365989
ABHD17B__Q5VST6	Q5VST6	ABHD17B	Alpha/beta hydrolase domain-containing protein 17B	6	0.0249369063858677	0.00513068940902867
ABHD18__Q0P651	Q0P651	ABHD18	Protein ABHD18	1	0.00613511074433966	0.00492113136562452
ABHD2__P08910	P08910	ABHD2	Monoacylglycerol lipase ABHD2	2	0.128833617079886	0.0183513019420293
ABHD3__Q8WU67	Q8WU67	ABHD3	Phospholipase ABHD3	3	0.011836049230605	0.00523916069834582
ABHD4__Q8TB40	Q8TB40	ABHD4	(Lyso)-N-acylphosphatidylethanolamine lipase	2	0.550884739573015	-0.164492207229685
ABHD5__Q8WTS1	Q8WTS1	ABHD5	1-acylglycerol-3-phosphate O-acyltransferase ABHD5	3	0.176911678033551	0.0430429841375333
ABHD6__Q9BV23	Q9BV23	ABHD6	Monoacylglycerol lipase ABHD6	4	0.00837113821957409	0.00280227381365765
ABI1__Q8IZP0_6	Q8IZP0-6	ABI1_1	Isoform of Q8IZP0, Isoform 6 of Abl interactor 1	2	0.329383150476536	0.159382276045378
ABI1__Q8IZP0_9	Q8IZP0-9	ABI1	Isoform of Q8IZP0, Isoform 9 of Abl interactor 1	11	0.258992371260757	-0.0330203320992541
ABI2__Q9NYB9	Q9NYB9	ABI2	Abl interactor 2	10	0.246232747072907	-0.0364045851115246
ABITRAM__Q9NX38	Q9NX38	ABITRAM	Protein Abitram	3	0.00099119400961493	0.000177720831654474
ABL1__P00519_2	P00519-2	ABL1	Isoform of P00519, Isoform IB of Tyrosine-protein kinase ABL1	6	0.0279213522434688	0.00350985053891452
ABL2__P42684_5	P42684-5	ABL2	Isoform of P42684, Isoform 5 of Tyrosine-protein kinase ABL2	4	0.416750762883351	-0.119559538262816
ABLIM1__O14639	O14639	ABLIM1	Actin-binding LIM protein 1	10	0.147901942719434	0.0261404257040985
ABRAXAS1__Q6UWZ7	Q6UWZ7	ABRAXAS1	BRCA1-A complex subunit Abraxas 1	4	0.40004883061622	0.0601738931787675
ABRAXAS2__Q15018	Q15018	ABRAXAS2	BRISC complex subunit Abraxas 2	14	0.37333463177811	-0.0528566141625159
ABR__I3L4Y1	I3L4Y1	ABR	Isoform of Q12979, Active breakpoint cluster region-related protein	9	0.144091497138667	0.0109775105632487
ABT1__Q9ULW3	Q9ULW3	ABT1	Activator of basal transcription 1	6	0.14566033395127	0.0358113860193082
ABTB2__Q8N961	Q8N961	ABTB2	Ankyrin repeat and BTB/POZ domain-containing protein 2	3	0.37333463177811	-0.0728699689780449
ACAA1__P09110	P09110	ACAA1	3-ketoacyl-CoA thiolase, peroxisomal	6	0.150549074999631	0.0594001910212499
ACAA2__K7ER88	K7ER88	ACAA2_1	Isoform of P42765, 3-ketoacyl-CoA thiolase, mitochondrial (Fragment)	1	0.0334394391038117	-0.0215751989394532
ACAA2__P42765	P42765	ACAA2	3-ketoacyl-CoA thiolase, mitochondrial	24	0.538634442005765	0.0738304739549167
ACACA__Q13085	Q13085	ACACA	Acetyl-CoA carboxylase 1	57	0.482454799456325	-0.047333659948625
ACAD10__Q6JQN1	Q6JQN1	ACAD10	Acyl-CoA dehydrogenase family member 10	3	0.236271363257458	0.0783807582718909
ACAD11__Q709F0	Q709F0	ACAD11	Acyl-CoA dehydrogenase family member 11	18	0.551858208328748	0.0904700249620971
ACAD8__Q9UKU7	Q9UKU7	ACAD8	Isobutyryl-CoA dehydrogenase, mitochondrial	5	0.0341200765876505	0.00713846909618304
ACAD9__Q9H845	Q9H845	ACAD9	Complex I assembly factor ACAD9, mitochondrial	21	0.469045792678549	0.0761149817917193
ACADM__A0A7P0TB55	A0A7P0TB55	ACADM_1	Isoform of P11310, Medium-chain-specific acyl-CoA dehydrogenase, mitochondrial	1	0.0971545576801662	-0.0850363392875495
ACADM__P11310	P11310	ACADM	Medium-chain specific acyl-CoA dehydrogenase, mitochondrial	22	0.495142871769768	0.0750227406746394
ACADSB__P45954	P45954	ACADSB	Short/branched chain specific acyl-CoA dehydrogenase, mitochondrial	9	0.550884739573015	0.0892119444005618
ACADS__P16219	P16219	ACADS	Short-chain specific acyl-CoA dehydrogenase, mitochondrial	13	0.123515166280953	0.0138832388197359
ACADVL__P49748	P49748	ACADVL	Very long-chain specific acyl-CoA dehydrogenase, mitochondrial	17	0.431388867387044	0.0612317312243883
ACAN__P16112	P16112	ACAN	Aggrecan core protein	1	0.316474536935612	0.146999146053955
ACAP2__Q15057	Q15057	ACAP2	Arf-GAP with coiled-coil, ANK repeat and PH domain-containing protein 2	19	0.274023236051277	-0.0273367207193465
ACAT1__P24752	P24752	ACAT1	Acetyl-CoA acetyltransferase, mitochondrial	30	0.457787024692947	0.0552973130218436
ACAT2__Q9BWD1	Q9BWD1	ACAT2	Acetyl-CoA acetyltransferase, cytosolic	16	0.573797237441424	-0.127026279049177
ACBD3__Q9H3P7	Q9H3P7	ACBD3	Golgi resident protein GCP60	24	0.0687090808390511	-0.0200810206028241
ACBD5__Q5T8D3	Q5T8D3	ACBD5	Acyl-CoA-binding domain-containing protein 5	5	0.248074263969834	0.0886483029111294
ACBD6__Q9BR61	Q9BR61	ACBD6	Acyl-CoA-binding domain-containing protein 6	8	0.469976487647061	-0.0809290397130832
ACBD7__Q8N6N7	Q8N6N7	ACBD7	Acyl-CoA-binding domain-containing protein 7	1	0.425937275121438	0.15015509483088
ACD__Q96AP0	Q96AP0	ACD	Adrenocortical dysplasia protein homolog	3	0.395132125869463	-0.043155575471681
ACE2__Q9BYF1	Q9BYF1	ACE2	Angiotensin-converting enzyme 2	1	0.0829870272835841	-0.0497918978238808
ACIN1__Q9UKV3	Q9UKV3	ACIN1	Apoptotic chromatin condensation inducer in the nucleus	40	0.550884739573015	0.0718582866108969
ACIN1__Q9UKV3_5	Q9UKV3-5	ACIN1_1	Isoform of Q9UKV3, Isoform 4 of Apoptotic chromatin condensation inducer in the nucleus	1	0.165790563730153	0.0936679316026775
ACLY__P53396	P53396	ACLY	ATP-citrate synthase	102	0.409491203283085	-0.0498307465852514
ACO1__P21399	P21399	ACO1	Cytoplasmic aconitate hydratase	15	0.20463570209535	-0.038162103260779
ACO2__Q99798	Q99798	ACO2	Aconitate hydratase, mitochondrial	45	0.370454765760091	0.0706218849613988
ACOT13__Q9NPJ3	Q9NPJ3	ACOT13	Acyl-coenzyme A thioesterase 13	3	0.319879951213117	0.043423823764329
ACOT2__P49753	P49753	ACOT2	Acyl-coenzyme A thioesterase 2, mitochondrial	13	0.491395444867728	0.0561303414167846
ACOT7__O00154	O00154	ACOT7	Cytosolic acyl coenzyme A thioester hydrolase	24	0.60653769978164	-0.0827886955079669
ACOT8__O14734	O14734	ACOT8	Acyl-coenzyme A thioesterase 8	9	0.210434420881785	0.0604938492833817
ACOT9__Q9Y305	Q9Y305	ACOT9	Acyl-coenzyme A thioesterase 9, mitochondrial	18	0.611557974366634	0.112491499577622
ACOX1__Q15067	Q15067	ACOX1	Peroxisomal acyl-coenzyme A oxidase 1	16	0.283416120653964	0.0540483541409827
ACOX3__O15254	O15254	ACOX3	Peroxisomal acyl-coenzyme A oxidase 3	6	0.0393834114464799	0.00729402936773536
ACP1__P24666	P24666	ACP1	Low molecular weight phosphotyrosine protein phosphatase	15	0.415940980040005	-0.061403281690714
ACP1__P24666_2	P24666-2	ACP1_1	Isoform of P24666, Isoform 2 of Low molecular weight phosphotyrosine protein phosphatase	1	0.407636565012378	-0.0677049333133261
ACP2__P11117	P11117	ACP2	Lysosomal acid phosphatase	7	0.436365110652287	0.0756260687007474
ACP6__Q9NPH0	Q9NPH0	ACP6	Lysophosphatidic acid phosphatase type 6	4	0.390888006492244	0.09555568585756
ACSF2__Q96CM8	Q96CM8	ACSF2	Medium-chain acyl-CoA ligase ACSF2, mitochondrial	10	0.518891861802215	0.051330150991625
ACSF3__Q4G176	Q4G176	ACSF3	Malonate--CoA ligase ACSF3, mitochondrial	6	0.250833904497745	0.0351758666944177
ACSL1__P33121	P33121	ACSL1	Long-chain-fatty-acid--CoA ligase 1	24	0.523089015161979	0.0554915157869881
ACSL3__O95573	O95573	ACSL3	Fatty acid CoA ligase Acsl3	29	0.469045792678549	0.0664669099894143
ACSL4__O60488	O60488	ACSL4	Long-chain-fatty-acid--CoA ligase 4	25	0.490689411355431	0.0584044129335465
ACSL6__Q9UKU0	Q9UKU0	ACSL6	Long-chain-fatty-acid--CoA ligase 6	9	0.147901942719434	0.018515359334386
ACSM3__Q53FZ2	Q53FZ2	ACSM3	Acyl-coenzyme A synthetase ACSM3, mitochondrial	1	0.120086145875716	0.0332191884958716
ACSS1__Q9NUB1	Q9NUB1	ACSS1	Acetyl-coenzyme A synthetase 2-like, mitochondrial	15	0.473451182625808	0.0489328093213686
ACSS2__Q9NR19	Q9NR19	ACSS2	Acetyl-coenzyme A synthetase, cytoplasmic	7	0.40894775879171	-0.0684895394717583
ACSS3__Q9H6R3	Q9H6R3	ACSS3	Acyl-CoA synthetase short-chain family member 3, mitochondrial	3	0.0157450129113381	-0.0227072419790752
ACTA1__P68133	P68133	ACTA1	Actin, alpha skeletal muscle	146	0.143835300730398	0.00858243426708191
ACTBL2__Q562R1	Q562R1	ACTBL2	Beta-actin-like protein 2	2	0.0175820397421551	-0.0152886815963218
ACTB__A0A2R8Y793	A0A2R8Y793	ACTB	Isoform of P60709, Actin, cytoplasmic 1 (Fragment)	200	0.523089015161979	0.0360462161656651
ACTB__A0A2R8YEA7	A0A2R8YEA7	ACTB_1	Isoform of P60709, Actin, cytoplasmic 1 (Fragment)	2	0.196759798518836	-0.159182888700959
ACTL6A__O96019	O96019	ACTL6A	Actin-like protein 6A	16	0.470184108893154	0.0477325586225593
ACTN1__P12814	P12814	ACTN1	Alpha-actinin-1	51	0.573797237441424	-0.0542678462066744
ACTN4__H7C144	H7C144	ACTN4_1	Isoform of O43707, Alpha-actinin-4	2	0.407636565012378	0.0754278252343356
ACTN4__O43707	O43707	ACTN4	Alpha-actinin-4	76	0.491395444867728	-0.017765651748435
ACTR10__Q9NZ32	Q9NZ32	ACTR10	Actin-related protein 10	17	0.471793730652912	-0.0551171942166922
ACTR1A__P61163	P61163	ACTR1A	Alpha-centractin	18	0.546513860585508	-0.0451109028327238
ACTR1B__P42025	P42025	ACTR1B	Beta-centractin	5	0.357994079499209	-0.0907626773855239
ACTR2__P61160	P61160	ACTR2	Actin-related protein 2	17	0.0327731473557596	-0.00663439724870644
ACTR3B__Q9P1U1	Q9P1U1	ACTR3B	Actin-related protein 3B	6	0.0254023868945936	0.00700766885684579
ACTR3__P61158	P61158	ACTR3	Actin-related protein 3	18	0.0888455546091005	0.00926711472620815
ACTR5__Q9H9F9	Q9H9F9	ACTR5	Actin-related protein 5	10	0.0626956918074095	0.00851528075109352
ACTR6__Q9GZN1	Q9GZN1	ACTR6	Actin-related protein 6	14	0.250562683781644	0.0620129258698697
ACTR8__Q9H981	Q9H981	ACTR8	Actin-related protein 8	6	0.0117958567453553	0.00295589969881748
ACVR1B__P36896	P36896	ACVR1B	Activin receptor type-1B	2	0.28937839973348	-0.0841762758937492
ACVR2A__P27037	P27037	ACVR2A	Activin receptor type-2A	4	1.07651511603806	0.418204196672384
ACVR2B__Q13705	Q13705	ACVR2B	Activin receptor type-2B	2	0.621527009089957	0.176079537711307
ACY1__Q03154	Q03154	ACY1	Aminoacylase-1	6	0.000942769426524147	-0.00046210467975415
ACYP1__P07311	P07311	ACYP1	Acylphosphatase-1	5	0.474842990206244	-0.142410240521257
ACYP2__P14621	P14621	ACYP2	Acylphosphatase-2	2	0.550884739573015	-0.189547257789235
ADAM10__O14672	O14672	ADAM10	Disintegrin and metalloproteinase domain-containing protein 10	16	0.466178353651095	0.0768246265350722
ADAM15__Q13444	Q13444	ADAM15	Disintegrin and metalloproteinase domain-containing protein 15	4	0.508368391511209	0.0981381076203483
ADAM17__P78536	P78536	ADAM17	Disintegrin and metalloproteinase domain-containing protein 17	13	0.621527009089957	0.0981207881312734
ADAM9__Q13443	Q13443	ADAM9	Disintegrin and metalloproteinase domain-containing protein 9	4	0.140882066204967	0.0359423022742657
ADAMTS1__Q9UHI8	Q9UHI8	ADAMTS1	A disintegrin and metalloproteinase with thrombospondin motifs 1	4	0.202777252855404	0.0412901811761991
ADAP1__O75689	O75689	ADAP1	Arf-GAP with dual PH domain-containing protein 1	1	0.372703522687055	-0.073020462334141
ADARB1__P78563	P78563	ADARB1	Double-stranded RNA-specific editase 1	3	0.427346401200939	0.0567484228059307
ADAR__P55265	P55265	ADAR	Double-stranded RNA-specific adenosine deaminase	70	0.619142845878761	0.105451310565956
ADAT1__Q9BUB4	Q9BUB4	ADAT1	tRNA-specific adenosine deaminase 1	1	0.491395444867728	0.110504662397776
ADAT2__Q7Z6V5	Q7Z6V5	ADAT2	tRNA-specific adenosine deaminase 2	6	0.537704863913775	-0.111111715277255
ADAT3__Q96EY9	Q96EY9	ADAT3	Probable inactive tRNA-specific adenosine deaminase-like protein 3	3	0.154802374505748	0.0587713941103321
ADA__P00813	P00813	ADA	Adenosine deaminase	10	0.0120784292966961	-0.00235520638027185
ADCY6__O43306	O43306	ADCY6	Adenylate cyclase type 6	2	0.473451182625808	0.120996239799451
ADCY9__O60503	O60503	ADCY9	Adenylate cyclase type 9	8	0.000855617275985388	0.000226756253236137
ADD1__P35611	P35611	ADD1	Alpha-adducin	25	0.229068234565177	0.0174705608658177
ADD1__P35611_4	P35611-4	ADD1_1	Isoform of P35611, Isoform 4 of Alpha-adducin	1	0.355557433912825	0.142949456482462
ADD2__P35612	P35612	ADD2	Beta-adducin	15	0.509760046907323	-0.034141373908103
ADD3__Q9UEY8	Q9UEY8	ADD3	Gamma-adducin	14	0.380471582981844	0.0440574811227492
ADGRE5__P48960	P48960	ADGRE5	Adhesion G protein-coupled receptor E5	2	0.0118875654338585	-0.00312958409384693
ADGRL2__A0A6I8PLG0	A0A6I8PLG0	ADGRL2	Isoform of O95490, Adhesion G protein-coupled receptor L2	8	0.450372357215322	0.0409156644968678
ADH5__P11766	P11766	ADH5	Alcohol dehydrogenase class-3	19	0.550884739573015	-0.0999046124322901
ADI1__Q9BV57	Q9BV57	ADI1	1,2-dihydroxy-3-keto-5-methylthiopentene dioxygenase	12	0.0294079621522133	0.0190046555000159
ADIPOR1__Q96A54	Q96A54	ADIPOR1	Adiponectin receptor protein 1	2	0.242295620304697	0.0586445909167459
ADIPOR2__Q86V24	Q86V24	ADIPOR2	Adiponectin receptor protein 2	1	0.319980029883177	0.0989309223141129
ADK__P55263	P55263	ADK	Adenosine kinase	19	0.425220547395498	-0.0457396578740447
ADNP2__Q6IQ32	Q6IQ32	ADNP2	Activity-dependent neuroprotector homeobox protein 2	9	0.551858208328748	0.0905356537955785
ADNP__Q9H2P0	Q9H2P0	ADNP	Activity-dependent neuroprotector homeobox protein	44	0.549737933289159	0.0729288621414109
ADO__Q96SZ5	Q96SZ5	ADO	2-aminoethanethiol dioxygenase	6	0.449644863477191	-0.0536280313990926
ADPGK__Q9BRR6	Q9BRR6	ADPGK	ADP-dependent glucokinase	8	0.196480701413435	0.0353722689871159
ADPRS__Q9NX46	Q9NX46	ADPRS	ADP-ribose glycohydrolase ARH3	15	0.555522309135191	-0.0788371850822433
ADRB1__P08588	P08588	ADRB1	Beta-1 adrenergic receptor	2	0.185401902045073	0.0393107294735097
ADRM1__Q16186	Q16186	ADRM1	Proteasomal ubiquitin receptor ADRM1	21	0.549737933289159	-0.0603606124474471
ADSL__P30566	P30566	ADSL	Adenylosuccinate lyase	25	0.339396301459872	-0.0380787992304067
ADSS1__Q8N142	Q8N142	ADSS1	Adenylosuccinate synthetase isozyme 1	4	0.55918165752241	-0.101906680099031
ADSS2__P30520	P30520	ADSS2	Adenylosuccinate synthetase isozyme 2	18	0.419174657856693	-0.0662720387435675
AEBP2__Q6ZN18	Q6ZN18	AEBP2	Zinc finger protein AEBP2	4	0.340715554598543	0.0592297820965888
AEN__Q8WTP8	Q8WTP8	AEN	Apoptosis-enhancing nuclease	2	0.132539616756722	0.0220824367042765
AFAP1L1__Q8TED9	Q8TED9	AFAP1L1	Actin filament-associated protein 1-like 1	2	0.144394806646503	0.0610812914901656
AFAP1__Q8N556	Q8N556	AFAP1	Actin filament-associated protein 1	4	0.188466810775258	0.0357849667926459
AFDN__A8MQ02	A8MQ02	AFDN_1	Isoform of P55196, Afadin	1	0.133422192973423	-0.0377673983630182
AFDN__P55196_3	P55196-3	AFDN	Isoform of P55196, Isoform 3 of Afadin	62	0.621527009089957	-0.0339330824854148
AFF1__P51825	P51825	AFF1	AF4/FMR2 family member 1	1	0.288618221944782	0.0441921573250389
AFF3__P51826	P51826	AFF3	AF4/FMR2 family member 3	3	0.00412516949257375	-0.00141628277877314
AFF4__Q9UHB7	Q9UHB7	AFF4	AF4/FMR2 family member 4	31	0.449772149193117	0.0467690809434948
AFG1L__Q8WV93	Q8WV93	AFG1L	AFG1-like ATPase	6	0.281307696322957	0.0233905227022743
AFG3L2__Q9Y4W6	Q9Y4W6	AFG3L2	AFG3-like protein 2	29	0.615538725588643	0.0573855973278853
AFTPH__Q6ULP2	Q6ULP2	AFTPH	Aftiphilin	10	0.512003084749109	-0.136393774991714
AGAP1__Q9UPQ3	Q9UPQ3	AGAP1	Arf-GAP with GTPase, ANK repeat and PH domain-containing protein 1	5	0.232125866266416	-0.0266543288643374
AGAP3__Q96P47	Q96P47	AGAP3	Arf-GAP with GTPase, ANK repeat and PH domain-containing protein 3	10	0.0176010678241203	0.00461603815934254
AGA__P20933	P20933	AGA	N(4)-(beta-N-acetylglucosaminyl)-L-asparaginase	1	0.412726221440553	-0.224635751695867
AGFG1__P52594	P52594	AGFG1	Arf-GAP domain and FG repeat-containing protein 1	3	0.60653769978164	-0.114229188072516
AGFG2__O95081	O95081	AGFG2	Arf-GAP domain and FG repeat-containing protein 2	1	0.0675602273270628	-0.0483851501208853
AGGF1__Q8N302	Q8N302	AGGF1	Angiogenic factor with G patch and FHA domains 1	3	0.348524987785726	-0.0643193209317974
AGK__Q53H12	Q53H12	AGK	Acylglycerol kinase, mitochondrial	20	0.550884739573015	0.0640836605229084
AGL__P35573	P35573	AGL	Glycogen debranching enzyme	57	0.0254023868945936	0.00941297364388261
AGO1__Q9UL18	Q9UL18	AGO1	Protein argonaute-1	5	0.258816633037986	-0.101416228482649
AGO2__Q9UKV8	Q9UKV8	AGO2	Protein argonaute-2	12	0.116570502115836	-0.0180182506150057
AGO3__Q9H9G7	Q9H9G7	AGO3	Protein argonaute-3	11	0.0154570012904078	-0.0020075073522554
AGPAT1__Q99943	Q99943	AGPAT1	1-acyl-sn-glycerol-3-phosphate acyltransferase alpha	3	0.241678455813624	0.0764693552090487
AGPAT2__O15120	O15120	AGPAT2	1-acyl-sn-glycerol-3-phosphate acyltransferase beta	1	0.0470875023279949	-0.024931431882145
AGPAT3__Q9NRZ7	Q9NRZ7	AGPAT3	1-acyl-sn-glycerol-3-phosphate acyltransferase gamma	3	0.172643607049289	-0.0391758014864044
AGPAT4__Q9NRZ5	Q9NRZ5	AGPAT4	1-acyl-sn-glycerol-3-phosphate acyltransferase delta	5	0.518543992576162	0.0758218264852737
AGPAT5__Q9NUQ2	Q9NUQ2	AGPAT5	1-acyl-sn-glycerol-3-phosphate acyltransferase epsilon	3	0.458166506622605	0.123777520749642
AGPS__O00116	O00116	AGPS	Alkyldihydroxyacetonephosphate synthase, peroxisomal	28	0.435500013530141	0.0684414310836965
AGRN__O00468	O00468	AGRN	Agrin	2	0.0535023360839661	0.0165784977536741
AGTPBP1__Q9UPW5	Q9UPW5	AGTPBP1	Cytosolic carboxypeptidase 1	7	0.0246627573677158	-0.00899924436826396
AGTRAP__Q6RW13	Q6RW13	AGTRAP	Type-1 angiotensin II receptor-associated protein	3	0.148023102930694	-0.0266672802278727
AHCTF1__Q8WYP5	Q8WYP5	AHCTF1	Protein ELYS	35	0.503355745970822	0.0881315765761519
AHCYL1__O43865	O43865	AHCYL1	S-adenosylhomocysteine hydrolase-like protein 1	17	0.0590893737042446	-0.00637707334982616
AHCYL2__Q96HN2_2	Q96HN2-2	AHCYL2	Isoform of Q96HN2, Isoform 2 of Adenosylhomocysteinase 3	4	0.473451182625808	-0.0534247847018242
AHCY__P23526	P23526	AHCY	Adenosylhomocysteinase	44	0.578136365672659	-0.105725247219866
AHDC1__Q5TGY3	Q5TGY3	AHDC1	AT-hook DNA-binding motif-containing protein 1	7	0.474842990206244	0.0670331042373686
AHI1__Q8N157	Q8N157	AHI1	Jouberin	2	0.277536295602937	-0.110329263769783
AHNAK__Q09666	Q09666	AHNAK	Neuroblast differentiation-associated protein AHNAK	236	0.498933095162329	0.0262691114553522
AHR__P35869	P35869	AHR	Aryl hydrocarbon receptor	1	0.0492863830261757	-0.0498434578224224
AHSA1__O95433	O95433	AHSA1	Activator of 90 kDa heat shock protein ATPase homolog 1	33	0.488951630345583	-0.0899970235764787
AIDA__Q96BJ3	Q96BJ3	AIDA	Axin interactor, dorsalization-associated protein	4	0.333656636198743	-0.0524326535696439
AIF1L__Q9BQI0	Q9BQI0	AIF1L	Allograft inflammatory factor 1-like	4	0.195791364618659	-0.067771034106381
AIFM1__O95831	O95831	AIFM1	Apoptosis-inducing factor 1, mitochondrial	25	0.469294620958408	0.0726875816786643
AIFM2__Q9BRQ8	Q9BRQ8	AIFM2	Ferroptosis suppressor protein 1	2	0.139940874105554	0.0630154920866771
AIFM3__Q96NN9	Q96NN9	AIFM3	Apoptosis-inducing factor 3	1	0.0220278045465255	-0.00910069734211242
AIG1__Q9NVV5	Q9NVV5	AIG1	Androgen-induced gene 1 protein	1	0.292981453334734	0.122024836740192
AIMP1__Q12904	Q12904	AIMP1	Aminoacyl tRNA synthase complex-interacting multifunctional protein 1	21	0.0584905117930521	0.00727591675441954
AIMP2__Q13155	Q13155	AIMP2	Aminoacyl tRNA synthase complex-interacting multifunctional protein 2	17	0.366756180531735	-0.0395186326599433
AIP__O00170	O00170	AIP	AH receptor-interacting protein	23	0.261662688752418	-0.0404241102781765
AIRE__O43918	O43918	AIRE	Autoimmune regulator	1	0.424753892712619	-0.111857794292546
AJUBA__Q96IF1	Q96IF1	AJUBA	LIM domain-containing protein ajuba	6	0.0574812889897602	0.0139867514600314
AK1__P00568	P00568	AK1	Adenylate kinase isoenzyme 1	11	0.619142845878761	-0.116846085055287
AK2__P54819	P54819	AK2	Adenylate kinase 2, mitochondrial	19	0.0769822221857308	0.033430283323245
AK3__Q9UIJ7	Q9UIJ7	AK3	GTP:AMP phosphotransferase AK3, mitochondrial	18	0.479840413226874	0.0824867851539659
AK4__P27144	P27144	AK4	Adenylate kinase 4, mitochondrial	7	0.56902239995746	0.0521752629598665
AK6__Q9Y3D8	Q9Y3D8	AK6	Adenylate kinase isoenzyme 6	7	0.0436903404294878	-0.0149511764499647
AKAP10__O43572	O43572	AKAP10	A-kinase anchor protein 10, mitochondrial	9	0.621527009089957	-0.124204296982249
AKAP11__Q9UKA4	Q9UKA4	AKAP11	A-kinase anchor protein 11	9	0.377926445675374	-0.0225571148493584
AKAP12__Q02952	Q02952	AKAP12	A-kinase anchor protein 12	56	0.61217495714203	-0.111601319598543
AKAP13__Q12802	Q12802	AKAP13	A-kinase anchor protein 13	34	0.449644863477191	-0.052699126488001
AKAP17A__Q02040	Q02040	AKAP17A	A-kinase anchor protein 17A	10	0.116765905302631	0.0216071077120992
AKAP1__Q92667	Q92667	AKAP1	A-kinase anchor protein 1, mitochondrial	22	0.582296964891137	0.0866917657027438
AKAP2__Q9Y2D5_4	Q9Y2D5-4	AKAP2	Isoform of Q9Y2D5, Isoform 3 of A-kinase anchor protein 2	13	0.0390092225769181	-0.0023861109328905
AKAP3__O75969	O75969	AKAP3	A-kinase anchor protein 3	1	0.250817485136359	-0.147607422776664
AKAP4__Q5JQC9	Q5JQC9	AKAP4	A-kinase anchor protein 4	2	0.0545347014108048	-0.0100593358310016
AKAP5__P24588	P24588	AKAP5	A-kinase anchor protein 5	2	0.416481224634171	0.185072404542957
AKAP7__Q9P0M2	Q9P0M2	AKAP7	A-kinase anchor protein 7 isoform gamma	3	0.0334394391038117	-0.0195748050027458
AKAP8L__Q9ULX6	Q9ULX6	AKAP8L	A-kinase anchor protein 8-like	35	0.0971624500229761	0.0157940597327663
AKAP8__O43823	O43823	AKAP8	A-kinase anchor protein 8	19	0.524610028986259	0.0998447803201696
AKAP9__Q99996	Q99996	AKAP9	A-kinase anchor protein 9	63	0.370454765760091	-0.031018791868236
AKIP1__Q9NQ31	Q9NQ31	AKIP1	A-kinase-interacting protein 1	2	0.0547702514106919	0.0121487406242609
AKIRIN1__Q9H9L7	Q9H9L7	AKIRIN1	Akirin-1	1	0.0114390582869814	0.0112506362341683
AKIRIN2__Q53H80	Q53H80	AKIRIN2	Akirin-2	3	0.247118427912207	-0.119308641399157
AKR1A1__P14550	P14550	AKR1A1	Aldo-keto reductase family 1 member A1	36	0.50874695785861	-0.0851782696626192
AKR1B15__C9JRZ8	C9JRZ8	AKR1B15	Aldo-keto reductase family 1 member B15	1	0.0759549574498477	-0.040379367384847
AKR1B1__P15121	P15121	AKR1B1	Aldo-keto reductase family 1 member B1	18	0.300948883035346	-0.0873751813666328
AKR7A2__O43488	O43488	AKR7A2	Aflatoxin B1 aldehyde reductase member 2	11	0.486863275192114	-0.0406394738027575
AKT1S1__Q96B36	Q96B36	AKT1S1	Proline-rich AKT1 substrate 1	1	0.0206970695517308	-0.0438401898826354
AKT1__P31749	P31749	AKT1	RAC-alpha serine/threonine-protein kinase	7	0.277536295602937	-0.0425778435226872
AKT2__P31751	P31751	AKT2	RAC-beta serine/threonine-protein kinase	5	0.0180429318804975	0.00361567229943668
AKT3__Q9Y243	Q9Y243	AKT3	RAC-gamma serine/threonine-protein kinase	4	0.156440328627258	-0.0280001702138962
AKTIP__Q9H8T0	Q9H8T0	AKTIP	AKT-interacting protein	3	0.0181751562701226	-0.00525897762187723
ALAD__P13716	P13716	ALAD	Delta-aminolevulinic acid dehydratase	5	0.527292486326767	-0.0808431369275047
ALAS1__P13196	P13196	ALAS1	5-aminolevulinate synthase, nonspecific, mitochondrial	14	0.621527009089957	0.15244337918057
ALCAM__Q13740	Q13740	ALCAM	CD166 antigen	15	0.328537226715248	0.0534934585811555
ALDH16A1__Q8IZ83	Q8IZ83	ALDH16A1	Aldehyde dehydrogenase family 16 member A1	10	0.18696612757123	-0.0213506681104953
ALDH18A1__P54886	P54886	ALDH18A1	Delta-1-pyrroline-5-carboxylate synthase	49	0.546513860585508	0.0702895706809641
ALDH1A1__P00352	P00352	ALDH1A1	Aldehyde dehydrogenase 1A1	2	0.0508738650444423	-0.0189536627063526
ALDH1A2__O94788	O94788	ALDH1A2	Retinal dehydrogenase 2	7	0.550884739573015	0.0612476107829544
ALDH1A3__P47895	P47895	ALDH1A3	Aldehyde dehydrogenase family 1 member A3	4	0.408115296975652	-0.0614150320607019
ALDH1B1__P30837	P30837	ALDH1B1	Aldehyde dehydrogenase X, mitochondrial	15	0.55918165752241	0.0802593212339684
ALDH1L2__Q3SY69	Q3SY69	ALDH1L2	Mitochondrial 10-formyltetrahydrofolate dehydrogenase	24	0.450372357215322	0.0523278555330832
ALDH2__P05091	P05091	ALDH2	Aldehyde dehydrogenase, mitochondrial	16	0.204677522988101	0.0265872789940724
ALDH2__P05091_2	P05091-2	ALDH2_1	Isoform of P05091, Isoform 2 of Aldehyde dehydrogenase, mitochondrial	1	0.0130223754433807	-0.0145520582407426
ALDH3A2__P51648	P51648	ALDH3A2	Aldehyde dehydrogenase family 3 member A2	18	0.381436008444903	0.0435460838025514
ALDH4A1__P30038	P30038	ALDH4A1	Delta-1-pyrroline-5-carboxylate dehydrogenase, mitochondrial	12	0.399842592177169	0.0555073279677565
ALDH5A1__P51649	P51649	ALDH5A1	Succinate-semialdehyde dehydrogenase, mitochondrial	17	0.372703522687055	0.053438274272683
ALDH6A1__Q02252	Q02252	ALDH6A1	Methylmalonate-semialdehyde dehydrogenase [acylating], mitochondrial	17	0.46399505687831	0.0794876655471835
ALDH7A1__P49419_2	P49419-2	ALDH7A1	Isoform of P49419, Isoform 2 of Alpha-aminoadipic semialdehyde dehydrogenase	36	0.230272901799663	0.0313331838721102
ALDH9A1__P49189	P49189	ALDH9A1	4-trimethylaminobutyraldehyde dehydrogenase	28	0.307241474817652	-0.0247335351049485
ALDOA__P04075	P04075	ALDOA	Fructose-bisphosphate aldolase A	103	0.543165188148918	-0.0784947455082411
ALDOC__P09972	P09972	ALDOC	Fructose-bisphosphate aldolase C	23	0.486763460616401	-0.0609761851309024
ALG10B__Q5I7T1	Q5I7T1	ALG10B	Putative Dol-P-Glc:Glc(2)Man(9)GlcNAc(2)-PP-Dol alpha-1,2-glucosyltransferase	1	0.355494665919459	0.141113355641618
ALG11__Q2TAA5	Q2TAA5	ALG11	GDP-Man:Man(3)GlcNAc(2)-PP-Dol alpha-1,2-mannosyltransferase	5	0.415081784749437	0.0733417236189871
ALG12__Q9BV10	Q9BV10	ALG12	Dol-P-Man:Man(7)GlcNAc(2)-PP-Dol alpha-1,6-mannosyltransferase	2	0.141404901977424	0.0419319189132715
ALG13__Q9NP73	Q9NP73	ALG13	Putative bifunctional UDP-N-acetylglucosamine transferase and deubiquitinase ALG13	7	0.0412374778232744	0.0129899975519046
ALG14__Q96F25	Q96F25	ALG14	UDP-N-acetylglucosamine transferase subunit ALG14 homolog	3	0.0313484031092454	-0.00643516088126718
ALG1__Q9BT22	Q9BT22	ALG1	Chitobiosyldiphosphodolichol beta-mannosyltransferase	4	0.011836049230605	-0.00702903631975221
ALG2__Q9H553	Q9H553	ALG2	Alpha-1,3/1,6-mannosyltransferase ALG2	8	0.0449738109488031	0.0109627063227234
ALG3__Q92685	Q92685	ALG3	Dol-P-Man:Man(5)GlcNAc(2)-PP-Dol alpha-1,3-mannosyltransferase	1	0.510677803462202	0.112882554220437
ALG5__Q9Y673	Q9Y673	ALG5	Dolichyl-phosphate beta-glucosyltransferase	11	0.501175099189531	0.0752578869359096
ALG6__Q9Y672	Q9Y672	ALG6	Dolichyl pyrophosphate Man9GlcNAc2 alpha-1,3-glucosyltransferase	1	0.110735361108373	0.0494587910332141
ALG8__Q9BVK2	Q9BVK2	ALG8	Probable dolichyl pyrophosphate Glc1Man9GlcNAc2 alpha-1,3-glucosyltransferase	2	0.466909430057969	0.121293779299828
ALG9__Q9H6U8	Q9H6U8	ALG9	Alpha-1,2-mannosyltransferase ALG9	6	0.0840218132030196	0.0264059973266696
ALKBH1__Q13686	Q13686	ALKBH1	Nucleic acid dioxygenase ALKBH1	8	0.0529329549170445	-0.0104118422662744
ALKBH2__Q6NS38	Q6NS38	ALKBH2	DNA oxidative demethylase ALKBH2	4	0.0492863830261757	-0.00988434494503015
ALKBH3__Q96Q83	Q96Q83	ALKBH3	Alpha-ketoglutarate-dependent dioxygenase alkB homolog 3	4	0.550257893400552	-0.152834153158771
ALKBH4__Q9NXW9	Q9NXW9	ALKBH4	Alpha-ketoglutarate-dependent dioxygenase alkB homolog 4	8	0.2226898071033	-0.0270911045619235
ALKBH5__Q6P6C2	Q6P6C2	ALKBH5	RNA demethylase ALKBH5	10	0.0357626010935256	-0.0071197123196946
ALKBH6__Q3KRA9	Q3KRA9	ALKBH6	Alpha-ketoglutarate-dependent dioxygenase alkB homolog 6	2	0.249084229973967	-0.0883058501032125
ALKBH7__Q9BT30	Q9BT30	ALKBH7	Alpha-ketoglutarate-dependent dioxygenase alkB homolog 7, mitochondrial	2	0.229748738801754	0.0868004797609619
ALKBH8__Q96BT7	Q96BT7	ALKBH8	Alkylated DNA repair protein alkB homolog 8	12	0.407636565012378	-0.0443336227912136
ALMS1__Q8TCU4	Q8TCU4	ALMS1	Alstrom syndrome protein 1	9	0.466140441502888	-0.0957699216459201
ALPL__P05186	P05186	ALPL	Alkaline phosphatase, tissue-nonspecific isozyme	1	0.0628950788799603	0.0373886010715581
ALS2__Q96Q42	Q96Q42	ALS2	Alsin	8	0.0374528901925335	-0.0096368420546228
ALX4__Q9H161	Q9H161	ALX4	Homeobox protein aristaless-like 4	4	0.512003084749109	0.11379294208343
ALYREF__Q86V81	Q86V81	ALYREF	THO complex subunit 4	24	0.434871328516553	0.0725629762749129
AMBRA1__Q9C0C7	Q9C0C7	AMBRA1	Activating molecule in BECN1-regulated autophagy protein 1	11	0.335733277306972	-0.0307916719888612
AMD1__P17707	P17707	AMD1	S-adenosylmethionine decarboxylase proenzyme	4	0.449644863477191	-0.0953969281769531
AMDHD2__Q9Y303	Q9Y303	AMDHD2	N-acetylglucosamine-6-phosphate deacetylase	5	0.470712195203015	-0.0997924297426969
AMER1__Q5JTC6	Q5JTC6	AMER1	APC membrane recruitment protein 1	4	0.0710966812556319	-0.0312689579993449
AMFR__Q9UKV5	Q9UKV5	AMFR	E3 ubiquitin-protein ligase AMFR	11	0.374898488876034	0.0576010972771178
AMMECR1L__Q6DCA0	Q6DCA0	AMMECR1L	AMMECR1-like protein	4	0.00541653185140404	0.00109583560113813
AMMECR1__Q9Y4X0	Q9Y4X0	AMMECR1	AMME syndrome candidate gene 1 protein	3	0.55918165752241	-0.106966235711514
AMOTL2__Q9Y2J4	Q9Y2J4	AMOTL2	Angiomotin-like protein 2	4	0.388370161288707	-0.0875966434285832
AMOT__Q4VCS5	Q4VCS5	AMOT	Angiomotin	32	0.144312074596582	-0.0137550771409567
AMPD1__P23109	P23109	AMPD1	AMP deaminase 1	1	0.0484582607483044	-0.0568705874290791
AMPD2__Q01433	Q01433	AMPD2	AMP deaminase 2	18	0.491395444867728	-0.0516811120826935
AMPH__P49418	P49418	AMPH	Amphiphysin	6	0.123283484450058	-0.0191009121746255
AMZ2__Q86W34	Q86W34	AMZ2	Archaemetzincin-2	4	0.346160565942713	-0.0916222277247966
ANAPC10__Q9UM13	Q9UM13	ANAPC10	Anaphase-promoting complex subunit 10	5	0.0341570224822077	-0.00491985511233972
ANAPC16__Q96DE5	Q96DE5	ANAPC16	Anaphase-promoting complex subunit 16	2	0.0757134791756742	0.037931482593795
ANAPC1__Q9H1A4	Q9H1A4	ANAPC1	Anaphase-promoting complex subunit 1	35	0.323282159752683	-0.0251991627111784
ANAPC2__Q9UJX6	Q9UJX6	ANAPC2	Anaphase-promoting complex subunit 2	19	0.0779911400677934	0.00866598437001097
ANAPC4__Q9UJX5	Q9UJX5	ANAPC4	Anaphase-promoting complex subunit 4	17	0.114225451506593	0.0151967867067367
ANAPC5__F5H0F9	F5H0F9	ANAPC5	Isoform of Q9UJX4, Anaphase-promoting complex subunit 5	19	0.43355314534111	-0.038029388279898
ANAPC7__Q9UJX3	Q9UJX3	ANAPC7	Anaphase-promoting complex subunit 7	23	0.0122010367809651	0.00171956419658987
ANGEL1__Q9UNK9	Q9UNK9	ANGEL1	Protein angel homolog 1	4	0.312342542796385	-0.0739397697591747
ANGEL2__Q5VTE6	Q5VTE6	ANGEL2	Protein angel homolog 2	3	0.372937815119757	0.0697665494979954
ANK2__Q01484	Q01484	ANK2	Ankyrin-2	18	0.128782987061575	-0.0143716329935912
ANK3__Q12955_4	Q12955-4	ANK3	Isoform of Q12955, Isoform 2 of Ankyrin-3	36	0.512003084749109	0.06014286360328
ANKDD1B__A6NHY2	A6NHY2	ANKDD1B	Ankyrin repeat and death domain-containing protein 1B	1	0.227805155365571	-0.182175108516668
ANKFY1__Q9P2R3	Q9P2R3	ANKFY1	Rabankyrin-5	29	0.0402776655968641	-0.00736501082492802
ANKHD1__Q8IWZ3_2	Q8IWZ3-2	ANKHD1_1	Isoform of Q8IWZ3, Isoform 2 of Ankyrin repeat and KH domain-containing protein 1	1	0.229182735931704	-0.0747851662211404
ANKHD1__Q8IWZ3_6	Q8IWZ3-6	ANKHD1	Isoform of Q8IWZ3, Isoform 6 of Ankyrin repeat and KH domain-containing protein 1	33	0.551724251872566	-0.0305288597541533
ANKH__Q9HCJ1	Q9HCJ1	ANKH	Progressive ankylosis protein homolog	1	0.119946744590595	-0.0347648112149841
ANKIB1__Q9P2G1	Q9P2G1	ANKIB1	Ankyrin repeat and IBR domain-containing protein 1	3	0.19490423835573	-0.0592945211962374
ANKLE2__Q86XL3	Q86XL3	ANKLE2	Ankyrin repeat and LEM domain-containing protein 2	19	0.135170861044725	-0.0155174965861497
ANKMY2__Q8IV38	Q8IV38	ANKMY2	Ankyrin repeat and MYND domain-containing protein 2	10	0.427346401200939	-0.0518954806201722
ANKRD11__Q6UB99	Q6UB99	ANKRD11	Ankyrin repeat domain-containing protein 11	11	0.15893307358814	0.0286677221156511
ANKRD13A__Q8IZ07	Q8IZ07	ANKRD13A	Ankyrin repeat domain-containing protein 13A	8	0.494294982983947	-0.0504592618585285
ANKRD13C__Q8N6S4	Q8N6S4	ANKRD13C	Ankyrin repeat domain-containing protein 13C	2	0.0499293199547772	0.0305615925872403
ANKRD16__Q6P6B7	Q6P6B7	ANKRD16	Ankyrin repeat domain-containing protein 16	1	0.25829357637918	-0.166512553784767
ANKRD17__O75179	O75179	ANKRD17	Ankyrin repeat domain-containing protein 17	38	0.422092941899144	-0.045033864437583
ANKRD26__Q9UPS8	Q9UPS8	ANKRD26	Ankyrin repeat domain-containing protein 26	6	0.524610028986259	-0.0714607758294918
ANKRD27__Q96NW4	Q96NW4	ANKRD27	Ankyrin repeat domain-containing protein 27	5	0.325964374895985	0.0341358898852203
ANKRD28__O15084	O15084	ANKRD28	Serine/threonine-protein phosphatase 6 regulatory ankyrin repeat subunit A	10	0.142952712165459	0.0216966917159427
ANKRD40__Q6AI12	Q6AI12	ANKRD40	Ankyrin repeat domain-containing protein 40	2	0.303177987008495	-0.127350929201587
ANKRD44__Q8N8A2	Q8N8A2	ANKRD44	Serine/threonine-protein phosphatase 6 regulatory ankyrin repeat subunit B	2	0.131490948462772	-0.0567367153104568
ANKRD46__Q86W74	Q86W74	ANKRD46	Ankyrin repeat domain-containing protein 46	3	0.524360656958432	0.149366708619718
ANKRD49__Q8WVL7	Q8WVL7	ANKRD49	Ankyrin repeat domain-containing protein 49	2	0.249366326365225	0.118872967879391
ANKRD50__Q9ULJ7	Q9ULJ7	ANKRD50	Ankyrin repeat domain-containing protein 50	5	0.550884739573015	-0.0959716435995444
ANKRD52__Q8NB46	Q8NB46	ANKRD52	Serine/threonine-protein phosphatase 6 regulatory ankyrin repeat subunit C	8	0.61217495714203	-0.114312082135917
ANKRD54__Q6NXT1	Q6NXT1	ANKRD54	Ankyrin repeat domain-containing protein 54	5	0.343884724861597	-0.100373097898269
ANKS1A__Q92625	Q92625	ANKS1A	Ankyrin repeat and SAM domain-containing protein 1A	13	0.570011966551112	-0.0865445245396858
ANKS1B__Q7Z6G8	Q7Z6G8	ANKS1B	Ankyrin repeat and sterile alpha motif domain-containing protein 1B	2	0.120119607081112	-0.0617162711781868
ANKS3__Q6ZW76	Q6ZW76	ANKS3	Ankyrin repeat and SAM domain-containing protein 3	1	0.139003931820134	-0.0709604335173882
ANKS6__Q68DC2	Q68DC2	ANKS6	Ankyrin repeat and SAM domain-containing protein 6	1	0.14566033395127	0.0710249811641162
ANKZF1__Q9H8Y5	Q9H8Y5	ANKZF1	Ankyrin repeat and zinc finger domain-containing protein 1	12	0.298717571368463	-0.0695620122954331
ANLN__Q9NQW6	Q9NQW6	ANLN	Anillin	40	0.0562872006531999	-0.00690221488592064
ANO10__Q9NW15	Q9NW15	ANO10	Anoctamin-10	6	0.0610171477624957	0.0168520564774777
ANO6__Q4KMQ2	Q4KMQ2	ANO6	Anoctamin-6	9	0.273717240329547	0.035326631037727
ANOS1__P23352	P23352	ANOS1	Anosmin-1	1	0.0328481766703449	0.0200184887257903
ANP32A__P39687	P39687	ANP32A	Acidic leucine-rich nuclear phosphoprotein 32 family member A	12	0.60653769978164	-0.280549002335598
ANP32B__Q92688	Q92688	ANP32B	Acidic leucine-rich nuclear phosphoprotein 32 family member B	16	0.422781083001279	-0.0918883021902042
ANP32E__Q9BTT0	Q9BTT0	ANP32E	Acidic leucine-rich nuclear phosphoprotein 32 family member E	10	0.538634442005765	-0.164758939020888
ANTKMT__Q9BQD7	Q9BQD7	ANTKMT	Adenine nucleotide translocase lysine N-methyltransferase	2	0.0252453674535929	-0.00776978020787373
ANTXR1__Q9H6X2	Q9H6X2	ANTXR1	Anthrax toxin receptor 1	3	0.0879851319559218	0.0363095227586286
ANTXR2__P58335	P58335	ANTXR2	Anthrax toxin receptor 2	3	0.237088465205728	0.0680713770100149
ANXA11__P50995	P50995	ANXA11	Annexin A11	14	0.215107043581587	-0.0594568981664366
ANXA1__P04083	P04083	ANXA1	Annexin A1	28	0.600957266320449	-0.102601101218119
ANXA2__H0YMT9	H0YMT9	ANXA2_1	Isoform of P07355, Annexin (Fragment)	1	0.0152523470155575	0.0161906333440686
ANXA2__P07355	P07355	ANXA2	Annexin A2	60	0.0120784292966961	-0.00131120426515112
ANXA3__P12429	P12429	ANXA3	Annexin A3	19	0.54809626808867	-0.0838525017736465
ANXA4__P09525	P09525	ANXA4	Annexin A4	14	0.858180601420701	-0.0646413717735006
ANXA5__P08758	P08758	ANXA5	Annexin A5	38	0.549737933289159	-0.101608988990805
ANXA6__E5RK69	E5RK69	ANXA6_1	Isoform of P08133, Annexin	1	0.0963229336352685	-0.0423240620869566
ANXA6__P08133	P08133	ANXA6	Annexin A6	61	0.166037945533816	-0.0213411144268119
ANXA7__P20073	P20073	ANXA7	Annexin A7	16	0.512003084749109	-0.09836021475835
ANXA8L1__Q5VT79	Q5VT79	ANXA8L1	Annexin A8-like protein 1	1	0.0228726365390036	0.0130436709067481
AP1B1__Q10567_3	Q10567-3	AP1B1	Isoform of Q10567, Isoform C of AP-1 complex subunit beta-1	22	0.879808699695273	-0.0709171127532205
AP1G1__O43747	O43747	AP1G1	AP-1 complex subunit gamma-1	25	0.566661730615055	-0.0647558391977826
AP1G2__O75843	O75843	AP1G2	AP-1 complex subunit gamma-like 2	2	0.416213238779419	-0.0766031878466372
AP1M1__Q9BXS5	Q9BXS5	AP1M1	AP-1 complex subunit mu-1	25	0.319300322389623	-0.0139989814665847
AP1S1__P61966	P61966	AP1S1	AP-1 complex subunit sigma-1A	6	0.491395444867728	-0.0799076071992477
AP1S2__P56377	P56377	AP1S2	AP-1 complex subunit sigma-2	5	0.512003084749109	-0.0723600287789527
AP1S2__P56377_2	P56377-2	AP1S2_1	Isoform of P56377, Isoform 2 of AP-1 complex subunit sigma-2	1	0.00212232438507876	0.00222134965228869
AP1S3__Q96PC3	Q96PC3	AP1S3	AP-1 complex subunit sigma-3	1	0.533686141546755	-0.146270901000965
AP2A1__O95782	O95782	AP2A1	AP-2 complex subunit alpha-1	30	0.232762803953588	-0.0157677958835776
AP2A2__O94973_2	O94973-2	AP2A2	Isoform of O94973, Isoform 2 of AP-2 complex subunit alpha-2	28	0.271684962285186	0.0173374675107782
AP2B1__P63010	P63010	AP2B1	AP-2 complex subunit beta	44	0.0888745919988602	0.00899623581126768
AP2M1__Q96CW1	Q96CW1	AP2M1	AP-2 complex subunit mu	17	0.254840530270116	-0.0331085592230652
AP2S1__P53680	P53680	AP2S1	AP-2 complex subunit sigma	2	0.111506992983059	-0.0496719559765392
AP3B1__O00203	O00203	AP3B1	AP-3 complex subunit beta-1	35	0.47506133408554	-0.0632831656164996
AP3B2__Q13367	Q13367	AP3B2	AP-3 complex subunit beta-2	3	0.473451182625808	-0.0758648137207487
AP3D1__O14617	O14617	AP3D1	AP-3 complex subunit delta-1	35	0.60653769978164	-0.0607300790775187
AP3M1__Q9Y2T2	Q9Y2T2	AP3M1	AP-3 complex subunit mu-1	10	0.346006555275169	-0.0199831844694493
AP3M2__P53677	P53677	AP3M2	AP-3 complex subunit mu-2	8	0.345089424522927	-0.0423593744271647
AP3S1__Q92572	Q92572	AP3S1	AP-3 complex subunit sigma-1	7	0.281392867491093	-0.0571824819777534
AP4B1__Q9Y6B7	Q9Y6B7	AP4B1	AP-4 complex subunit beta-1	3	0.129652529304969	-0.0329242339404929
AP4E1__Q9UPM8	Q9UPM8	AP4E1	AP-4 complex subunit epsilon-1	8	0.120376399884953	-0.0202939970427596
AP4M1__O00189	O00189	AP4M1	AP-4 complex subunit mu-1	2	0.189249616896427	-0.0713661688426209
AP4S1__Q9Y587	Q9Y587	AP4S1	AP-4 complex subunit sigma-1	1	0.0565432345241649	0.0548213954519608
AP5B1__Q2VPB7	Q2VPB7	AP5B1	AP-5 complex subunit beta-1	7	0.407636565012378	-0.0417731588401146
AP5M1__Q9H0R1	Q9H0R1	AP5M1	AP-5 complex subunit mu-1	4	0.220540451299018	-0.03529699628311
AP5S1__Q9NUS5	Q9NUS5	AP5S1	AP-5 complex subunit sigma-1	2	0.61414462997489	-0.206336690601118
AP5Z1__O43299	O43299	AP5Z1	AP-5 complex subunit zeta-1	5	0.328537226715248	-0.0452138330986296
APAF1__O14727	O14727	APAF1	Apoptotic protease-activating factor 1	12	0.422093685679028	-0.0826283697217899
APBA2__Q99767	Q99767	APBA2	Amyloid-beta A4 precursor protein-binding family A member 2	4	0.288504538942786	0.754803620644987
APBA3__O96018	O96018	APBA3	Amyloid-beta A4 precursor protein-binding family A member 3	2	0.0120784292966961	0.00643852633812612
APBB1__O00213	O00213	APBB1	Amyloid beta precursor protein binding family B member 1	8	0.00578781802980452	0.0013560106341353
APBB2__Q92870	Q92870	APBB2	Amyloid beta precursor protein binding family B member 2	3	0.539645888300328	-0.0988160191749515
APC__P25054	P25054	APC	Adenomatous polyposis coli protein	23	0.309592191130105	0.0303611902482816
APEH__P13798	P13798	APEH	Acylamino-acid-releasing enzyme	14	0.546513860585508	-0.0600634200293194
APEX1__P27695	P27695	APEX1	DNA-(apurinic or apyrimidinic site) endonuclease	19	0.219587837586059	-0.0235390785936758
APEX2__Q9UBZ4	Q9UBZ4	APEX2	DNA-(apurinic or apyrimidinic site) endonuclease 2	3	0.449644863477191	-0.0987403144564652
APH1A__Q96BI3	Q96BI3	APH1A	Gamma-secretase subunit APH-1A	1	0.0345542398090615	0.0117255465005724
API5__Q9BZZ5_1	Q9BZZ5-1	API5_1	Isoform of Q9BZZ5, Isoform 1 of Apoptosis inhibitor 5	1	0.262785291240532	0.306152272954163
API5__Q9BZZ5_2	Q9BZZ5-2	API5	Isoform of Q9BZZ5, Isoform 2 of Apoptosis inhibitor 5	31	0.0189260133486687	0.00326633426583579
APIP__Q96GX9	Q96GX9	APIP	Methylthioribulose-1-phosphate dehydratase	10	0.61217495714203	-0.171098331580617
APLF__Q8IW19	Q8IW19	APLF	Aprataxin and PNK-like factor	1	0.442631327510651	0.354534777516302
APLP2__Q06481	Q06481	APLP2	Amyloid beta precursor like protein 2	10	0.550884739573015	0.0712768680823705
APMAP__Q9HDC9	Q9HDC9	APMAP	Adipocyte plasma membrane-associated protein	23	0.346172691150145	0.0750325780122082
APOA1__P02647	P02647	APOA1	Apolipoprotein A-I	1	0.220540451299018	0.334167194459311
APOBEC3B__Q9UH17	Q9UH17	APOBEC3B	DNA dC->dU-editing enzyme APOBEC-3B	6	0.491395444867728	0.128500085393491
APOBEC3C__Q9NRW3	Q9NRW3	APOBEC3C	DNA dC->dU-editing enzyme APOBEC-3C	9	0.0737072506605889	0.0280671960439497
APOBEC3F__Q8IUX4	Q8IUX4	APOBEC3F	DNA dC->dU-editing enzyme APOBEC-3F	1	0.407636565012378	-0.0634277652744524
APOB__P04114	P04114	APOB	Apolipoprotein B-100	5	0.496021626356426	0.10718321411041
APOL2__Q9BQE5	Q9BQE5	APOL2	Apolipoprotein L2	5	0.245417911807053	0.0514529423974585
APOOL__Q6UXV4	Q6UXV4	APOOL	MICOS complex subunit MIC27	9	0.352034057613972	0.104207072442317
APOO__Q9BUR5	Q9BUR5	APOO	MICOS complex subunit MIC26	3	0.957816120465244	0.144960115484432
APPBP2__Q92624	Q92624	APPBP2	Amyloid protein-binding protein 2	5	0.24461918231547	-0.0449461617606762
APPL1__Q9UKG1	Q9UKG1	APPL1	DCC-interacting protein 13-alpha	20	0.382454222856814	-0.0334798843077979
APPL2__Q8NEU8	Q8NEU8	APPL2	DCC-interacting protein 13-beta	5	0.494468754611954	-0.10218592659911
APP__P05067	P05067	APP	Amyloid-beta precursor protein	7	0.260837670797947	0.0304217543955026
APRT__P07741	P07741	APRT	Adenine phosphoribosyltransferase	13	0.531344254852502	-0.106879198448092
APTX__Q7Z2E3	Q7Z2E3	APTX	Aprataxin	5	0.47506133408554	0.0872787023077601
AQR__O60306	O60306	AQR	RNA helicase aquarius	36	0.550884739573015	0.0604663447002549
ARAF__P10398	P10398	ARAF	Serine/threonine-protein kinase A-Raf	10	0.47506133408554	-0.0420256564457164
ARAP1__Q96P48	Q96P48	ARAP1	Arf-GAP with Rho-GAP domain, ANK repeat and PH domain-containing protein 1	18	0.470712195203015	-0.0413273393408801
ARCN1__P48444	P48444	ARCN1	Coatomer subunit delta	40	0.448119089831318	-0.0667334499061914
ARC__Q7LC44	Q7LC44	ARC	Activity-regulated cytoskeleton-associated protein	1	0.0154570012904078	-0.0118040582206178
AREL1__O15033	O15033	AREL1	Apoptosis-resistant E3 ubiquitin protein ligase 1	2	0.550884739573015	0.150712163298452
ARF1__P84077	P84077	ARF1	ADP-ribosylation factor 1	30	0.550884739573015	-0.0391433896130322
ARF4__P18085	P18085	ARF4	ADP-ribosylation factor 4	15	0.383253232316415	-0.0390053052072299
ARF5__P84085	P84085	ARF5	ADP-ribosylation factor 5	9	0.116765905302631	-0.0256328652483265
ARF6__P62330	P62330	ARF6	ADP-ribosylation factor 6	6	0.00460711753031721	-0.00257193368008454
ARFGAP1__Q8N6T3	Q8N6T3	ARFGAP1	ADP-ribosylation factor GTPase-activating protein 1	14	0.61217495714203	-0.0804951971227452
ARFGAP2__Q8N6H7	Q8N6H7	ARFGAP2	ADP-ribosylation factor GTPase-activating protein 2	16	0.440486440878301	-0.0905804685365897
ARFGAP3__Q9NP61	Q9NP61	ARFGAP3	ADP-ribosylation factor GTPase-activating protein 3	16	0.621527009089957	-0.0731852787296854
ARFGEF1__Q9Y6D6	Q9Y6D6	ARFGEF1	Brefeldin A-inhibited guanine nucleotide-exchange protein 1	31	0.478827155746962	-0.0487979512089961
ARFGEF2__Q9Y6D5	Q9Y6D5	ARFGEF2	Brefeldin A-inhibited guanine nucleotide-exchange protein 2	13	0.516534696106969	-0.0511884838061496
ARFGEF3__Q5TH69	Q5TH69	ARFGEF3	Brefeldin A-inhibited guanine nucleotide-exchange protein 3	3	0.551168566492009	-0.0562065009547623
ARFIP1__P53367	P53367	ARFIP1	Arfaptin-1	17	0.169679289605313	-0.0315079013226199
ARFIP1__P53367_2	P53367-2	ARFIP1_1	Isoform of P53367, Isoform A of Arfaptin-1	1	0.0266358890425521	-0.0236493776698264
ARFIP2__P53365	P53365	ARFIP2	Arfaptin-2	2	0.0688371352197724	0.0280937935373449
ARFRP1__Q13795	Q13795	ARFRP1	ADP-ribosylation factor-related protein 1	5	0.551858208328748	0.105669687613747
ARG2__P78540	P78540	ARG2	Arginase-2, mitochondrial	5	0.250803488371351	0.0639083980620357
ARGLU1__Q9NWB6	Q9NWB6	ARGLU1	Arginine and glutamate-rich protein 1	6	0.0716048105618743	-0.0076056905049436
ARHGAP10__A1A4S6	A1A4S6	ARHGAP10	Rho GTPase-activating protein 10	10	0.0289220224113293	0.00318504921791126
ARHGAP11A__Q6P4F7	Q6P4F7	ARHGAP11A	Rho GTPase-activating protein 11A	14	0.0312222584143647	0.00842000201976527
ARHGAP12__Q8IWW6	Q8IWW6	ARHGAP12	Rho GTPase-activating protein 12	10	0.397130556732552	-0.0718428077297535
ARHGAP17__Q68EM7	Q68EM7	ARHGAP17	Rho GTPase-activating protein 17	19	0.448119089831318	-0.0591553046813201
ARHGAP18__Q8N392	Q8N392	ARHGAP18	Rho GTPase-activating protein 18	8	0.0130223754433807	-0.00378481327748821
ARHGAP19__Q14CB8	Q14CB8	ARHGAP19	Rho GTPase-activating protein 19	12	0.245417911807053	-0.0250366283357357
ARHGAP1__Q07960	Q07960	ARHGAP1	Rho GTPase-activating protein 1	9	0.0447130097321769	-0.010283525386095
ARHGAP21__Q5T5U3	Q5T5U3	ARHGAP21	Rho GTPase-activating protein 21	25	0.407636565012378	0.0455525734792298
ARHGAP26__Q9UNA1	Q9UNA1	ARHGAP26	Rho GTPase-activating protein 26	7	0.47506133408554	-0.0455027372416694
ARHGAP28__Q9P2N2	Q9P2N2	ARHGAP28	Rho GTPase-activating protein 28	1	0.487097988267287	0.271186450637723
ARHGAP29__Q52LW3	Q52LW3	ARHGAP29	Rho GTPase-activating protein 29	4	0.156643386273738	-0.0478005826656186
ARHGAP35__Q9NRY4	Q9NRY4	ARHGAP35	Rho GTPase-activating protein 35	23	0.316522837312844	-0.0327525837258492
ARHGAP39__Q9C0H5	Q9C0H5	ARHGAP39	Rho GTPase-activating protein 39	6	0.129605093714987	-0.0223675181805805
ARHGAP44__Q17R89	Q17R89	ARHGAP44	Rho GTPase-activating protein 44	1	0.229056635988199	-0.158597741448729
ARHGAP45__Q92619	Q92619	ARHGAP45	Rho GTPase-activating protein 45	1	0.194274434309821	0.101924660462866
ARHGAP5__Q13017	Q13017	ARHGAP5	Rho GTPase-activating protein 5	29	0.449644863477191	-0.0453545455450845
ARHGAP8__P85298	P85298	ARHGAP8	Rho GTPase-activating protein 8	5	0.30083222019415	-0.0551694320548339
ARHGDIA__P52565	P52565	ARHGDIA	Rho GDP-dissociation inhibitor 1	12	0.180963330798741	-0.0332014393488774
ARHGEF10__O15013	O15013	ARHGEF10	Rho guanine nucleotide exchange factor 10	9	0.323282159752683	-0.0400511861848583
ARHGEF11__O15085	O15085	ARHGEF11	Rho guanine nucleotide exchange factor 11	14	0.217879223427279	-0.0258575052459346
ARHGEF12__Q9NZN5	Q9NZN5	ARHGEF12	Rho guanine nucleotide exchange factor 12	19	0.0202412489543494	-0.00387438996949825
ARHGEF16__Q5VV41	Q5VV41	ARHGEF16	Rho guanine nucleotide exchange factor 16	5	0.53885699162858	-0.112673878077917
ARHGEF17__Q96PE2	Q96PE2	ARHGEF17	Rho guanine nucleotide exchange factor 17	2	0.514840597979458	0.093326400139545
ARHGEF18__Q6ZSZ5	Q6ZSZ5	ARHGEF18	Rho guanine nucleotide exchange factor 18	12	0.300896488576313	-0.0326192028432395
ARHGEF1__Q92888	Q92888	ARHGEF1	Rho guanine nucleotide exchange factor 1	18	0.445990842806106	-0.0541765518272875
ARHGEF26__Q96DR7	Q96DR7	ARHGEF26	Rho guanine nucleotide exchange factor 26	5	0.0781470977874342	-0.0117278657957869
ARHGEF2__Q92974	Q92974	ARHGEF2	Rho guanine nucleotide exchange factor 2	29	0.507118918681348	-0.0644884980800051
ARHGEF2__V9GYF0	V9GYF0	ARHGEF2_1	Isoform of Q92974, Rho guanine nucleotide exchange factor 2 (Fragment)	1	0.0787007466573927	0.0257337204112818
ARHGEF37__A1IGU5	A1IGU5	ARHGEF37	Rho guanine nucleotide exchange factor 37	1	0.375409869194926	-0.298917369330585
ARHGEF39__Q8N4T4	Q8N4T4	ARHGEF39	Rho guanine nucleotide exchange factor 39	5	0.0111430985796106	-0.00282654947800208
ARHGEF3__Q9NR81	Q9NR81	ARHGEF3	Rho guanine nucleotide exchange factor 3	1	0.134805269074215	-0.0709844302649023
ARHGEF40__Q8TER5	Q8TER5	ARHGEF40	Rho guanine nucleotide exchange factor 40	9	0.0233427240677846	-0.00373568156729314
ARHGEF6__Q15052	Q15052	ARHGEF6	Rho guanine nucleotide exchange factor 6	5	0.367770864361385	-0.0747160102804439
ARHGEF7__Q14155_5	Q14155-5	ARHGEF7	Isoform of Q14155, Isoform 5 of Rho guanine nucleotide exchange factor 7	22	0.0277046176947946	-0.00417801113024013
ARID1A__O14497	O14497	ARID1A	AT-rich interactive domain-containing protein 1A	46	0.513066770615738	0.0659318901169249
ARID1B__Q8NFD5	Q8NFD5	ARID1B	AT-rich interactive domain-containing protein 1B	14	0.262607606644763	0.0433801160118468
ARID2__Q68CP9	Q68CP9	ARID2	AT-rich interactive domain-containing protein 2	22	0.551168566492009	0.081721574567245
ARID3A__Q99856	Q99856	ARID3A	AT-rich interactive domain-containing protein 3A	8	0.135239190644902	0.0233645257763144
ARID3B__Q8IVW6	Q8IVW6	ARID3B	AT-rich interactive domain-containing protein 3B	13	0.246406392901914	0.0230344742763264
ARID4A__P29374	P29374	ARID4A	AT-rich interactive domain-containing protein 4A	5	0.00099119400961493	-0.000303434715484086
ARID4B__Q4LE39	Q4LE39	ARID4B	AT-rich interactive domain-containing protein 4B	23	0.0971624500229761	0.023319753501194
ARID5B__Q14865	Q14865	ARID5B	AT-rich interactive domain-containing protein 5B	2	0.0379768754083127	0.0234397857210024
ARIH1__Q9Y4X5	Q9Y4X5	ARIH1	E3 ubiquitin-protein ligase ARIH1	22	0.551168566492009	-0.0687927144288496
ARIH2__O95376	O95376	ARIH2	E3 ubiquitin-protein ligase ARIH2	14	0.17779588827293	-0.0378480533210777
ARL10__Q8N8L6	Q8N8L6	ARL10	ADP-ribosylation factor-like protein 10	4	0.325222942538777	0.0441561083059759
ARL13B__Q3SXY8	Q3SXY8	ARL13B	ADP-ribosylation factor-like protein 13B	2	0.211073748005036	-0.0468332544880392
ARL14EP__Q8N8R7	Q8N8R7	ARL14EP	ARL14 effector protein	5	0.180645091103861	-0.0394983824763465
ARL15__Q9NXU5	Q9NXU5	ARL15	ADP-ribosylation factor-like protein 15	3	0.124934774527444	0.0323014400854515
ARL1__P40616	P40616	ARL1	ADP-ribosylation factor-like protein 1	7	0.4136180196442	-0.0663741610779833
ARL2BP__Q9Y2Y0	Q9Y2Y0	ARL2BP	ADP-ribosylation factor-like protein 2-binding protein	7	0.00744290612139206	0.00497796740596097
ARL2__P36404	P36404	ARL2	ADP-ribosylation factor-like protein 2	8	0.190273461469672	-0.0236843606431776
ARL3__P36405	P36405	ARL3	ADP-ribosylation factor-like protein 3	10	0.0609619502321196	-0.0151025400034148
ARL4D__P49703	P49703	ARL4D	ADP-ribosylation factor-like protein 4D	1	0.261410899841601	0.0983560235541602
ARL5B__Q96KC2	Q96KC2	ARL5B	ADP-ribosylation factor-like protein 5B	4	0.491668068610187	-0.0732580265438511
ARL6IP1__Q15041	Q15041	ARL6IP1	ADP-ribosylation factor-like protein 6-interacting protein 1	3	0.0818702169551502	-0.0215677846481814
ARL6IP4__Q66PJ3	Q66PJ3	ARL6IP4	ADP-ribosylation factor-like protein 6-interacting protein 4	4	0.486763460616401	-0.0725084142341357
ARL6IP4__Q66PJ3_7	Q66PJ3-7	ARL6IP4_1	Isoform of Q66PJ3, Isoform 7 of ADP-ribosylation factor-like protein 6-interacting protein 4	1	0.155592571791594	-0.127609390805324
ARL6IP5__O75915	O75915	ARL6IP5	PRA1 family protein 3	5	0.406032809427288	0.071310802700457
ARL6IP6__Q8N6S5	Q8N6S5	ARL6IP6	ADP-ribosylation factor-like protein 6-interacting protein 6	4	0.141639149972672	0.0357716255388369
ARL6__Q9H0F7	Q9H0F7	ARL6	ADP-ribosylation factor-like protein 6	4	0.232125866266416	-0.0633129024505652
ARL8A__Q96BM9	Q96BM9	ARL8A	ADP-ribosylation factor-like protein 8A	8	0.0215647053793926	-0.00587649593858463
ARL8B__Q9NVJ2	Q9NVJ2	ARL8B	ADP-ribosylation factor-like protein 8B	3	0.182120433174552	0.104744358634348
ARMC10__Q8N2F6	Q8N2F6	ARMC10	Armadillo repeat-containing protein 10	6	0.398297975850605	0.0712348175098361
ARMC1__Q9NVT9	Q9NVT9	ARMC1	Armadillo repeat-containing protein 1	5	0.363958679199095	-0.0528024151851599
ARMC5__Q96C12	Q96C12	ARMC5	Armadillo repeat-containing protein 5	7	0.555522309135191	-0.0701185934070662
ARMC6__Q6NXE6	Q6NXE6	ARMC6	Armadillo repeat-containing protein 6	11	0.448119089831318	-0.0907634478555101
ARMC8__Q8IUR7	Q8IUR7	ARMC8	Armadillo repeat-containing protein 8	16	0.308782177907274	-0.0256036332464438
ARMC9__Q7Z3E5	Q7Z3E5	ARMC9	LisH domain-containing protein ARMC9	8	0.421065081721505	-0.102701588422155
ARMCX2__Q7L311	Q7L311	ARMCX2	Armadillo repeat-containing X-linked protein 2	2	0.43038836436272	0.124832005022981
ARMCX3__Q9UH62	Q9UH62	ARMCX3	Armadillo repeat-containing X-linked protein 3	16	0.138783552168621	0.0191386963890851
ARMCX4__Q5H9R4	Q5H9R4	ARMCX4	Armadillo repeat-containing X-linked protein 4	1	0.0627336601520079	0.0984674954893743
ARMCX5__Q6P1M9	Q6P1M9	ARMCX5	Armadillo repeat-containing X-linked protein 5	3	0.621527009089957	-0.0903243776015113
ARMH3__Q5T2E6	Q5T2E6	ARMH3	Armadillo-like helical domain-containing protein 3	7	0.47506133408554	-0.0405448173301861
ARMT1__Q9H993	Q9H993	ARMT1	Damage-control phosphatase ARMT1	12	0.166099679935653	-0.0393438189181433
ARNT2__Q9HBZ2	Q9HBZ2	ARNT2	Aryl hydrocarbon receptor nuclear translocator 2	1	0.294671438560992	-0.163266755242953
ARNT__P27540	P27540	ARNT	Aryl hydrocarbon receptor nuclear translocator	6	0.0609619502321196	-0.0186332827586288
ARPC1A__Q92747	Q92747	ARPC1A	Actin-related protein 2/3 complex subunit 1A	11	0.51684309327064	-0.0379466322443221
ARPC1B__O15143	O15143	ARPC1B	Actin-related protein 2/3 complex subunit 1B	12	0.0106775161413842	-0.00178021913564116
ARPC2__O15144	O15144	ARPC2	Actin-related protein 2/3 complex subunit 2	16	0.0834906659032291	-0.0151002502992374
ARPC3__O15145	O15145	ARPC3	Actin-related protein 2/3 complex subunit 3	6	0.464030483289366	-0.0310921472832714
ARPC4__P59998	P59998	ARPC4	Actin-related protein 2/3 complex subunit 4	9	0.135239190644902	-0.0207268987943358
ARPC5L__Q9BPX5	Q9BPX5	ARPC5L	Actin-related protein 2/3 complex subunit 5-like protein	8	0.0888745919988602	0.0231058599183514
ARPC5__O15511	O15511	ARPC5	Actin-related protein 2/3 complex subunit 5	8	0.236089271837329	-0.028970959213208
ARPIN__Q7Z6K5_2	Q7Z6K5-2	ARPIN	Isoform of Q7Z6K5, Isoform C15orf38-AP3S2 of Arpin	7	0.426410195864318	-0.0479948619817628
ARPP19__P56211	P56211	ARPP19	cAMP-regulated phosphoprotein 19	3	0.550884739573015	-0.230902402473311
ARRB1__P49407	P49407	ARRB1	Beta-arrestin-1	4	0.46499015560021	-0.0717596948501125
ARRB2__P32121	P32121	ARRB2	Beta-arrestin-2	13	0.615538725588643	-0.0946058881556387
ARRDC1__Q8N5I2	Q8N5I2	ARRDC1	Arrestin domain-containing protein 1	1	0.292209200567185	0.0776421058573904
ARSA__P15289	P15289	ARSA	Arylsulfatase A	2	0.0740495560720016	-0.0381306272170745
ARSB__P15848	P15848	ARSB	Arylsulfatase B	7	0.383253232316415	0.0680915219717558
ARSH__Q5FYA8	Q5FYA8	ARSH	Arylsulfatase H	2	0.417058435086168	-0.11801104281198
ARSK__Q6UWY0	Q6UWY0	ARSK	Arylsulfatase K	1	0.211304135900321	0.149257172383704
ARSL__P51690	P51690	ARSL	Arylsulfatase L	7	0.498403388691152	0.0599377571525291
ARV1__Q9H2C2	Q9H2C2	ARV1	Protein ARV1	2	0.550884739573015	0.114276084261122
ARVCF__O00192	O00192	ARVCF	Armadillo repeat protein deleted in velo-cardio-facial syndrome	5	0.173330941606058	-0.0348413046117102
AS3MT__Q9HBK9	Q9HBK9	AS3MT	Arsenite methyltransferase	12	0.405745545896713	-0.0666081310542919
ASAH1__Q13510	Q13510	ASAH1	Acid ceramidase	13	0.25779089632679	0.0636715309169794
ASAP1__Q9ULH1	Q9ULH1	ASAP1	Arf-GAP with SH3 domain, ANK repeat and PH domain-containing protein 1	16	0.510279079026379	-0.0540464265794719
ASAP2__O43150	O43150	ASAP2	Arf-GAP with SH3 domain, ANK repeat and PH domain-containing protein 2	1	0.225903473183596	0.124719301788208
ASAP3__Q8TDY4	Q8TDY4	ASAP3	Arf-GAP with SH3 domain, ANK repeat and PH domain-containing protein 3	2	0.178882608889442	-0.0474241232929883
ASB1__Q9Y576	Q9Y576	ASB1	Ankyrin repeat and SOCS box protein 1	1	0.067252475113276	0.040387729509142
ASB6__Q9NWX5	Q9NWX5	ASB6	Ankyrin repeat and SOCS box protein 6	8	0.546513860585508	-0.100228645343222
ASCC1__Q8N9N2_2	Q8N9N2-2	ASCC1	Isoform of Q8N9N2, Isoform 2 of Activating signal cointegrator 1 complex subunit 1	13	0.532742825729049	-0.0753048916582924
ASCC2__Q9H1I8	Q9H1I8	ASCC2	Activating signal cointegrator 1 complex subunit 2	9	0.13411590946342	-0.0216548385481078
ASCC3__Q8N3C0	Q8N3C0	ASCC3	Activating signal cointegrator 1 complex subunit 3	39	0.61414462997489	-0.0549748840023761
ASDURF__L0R819	L0R819	ASDURF	ASNSD1 upstream open reading frame protein	3	0.0165513431186294	-0.00529436789850646
ASF1A__Q9Y294	Q9Y294	ASF1A	Histone chaperone ASF1A	2	0.0960142481274424	-0.0257245196878339
ASF1B__Q9NVP2	Q9NVP2	ASF1B	Histone chaperone ASF1B	3	0.401096993141436	-0.0871808571237812
ASH1L__Q9NR48	Q9NR48	ASH1L	Histone-lysine N-methyltransferase ASH1L	9	0.435602736537591	0.084902110275065
ASH2L__Q9UBL3	Q9UBL3	ASH2L	Set1/Ash2 histone methyltransferase complex subunit ASH2	20	0.160222367156059	0.0306983411458571
ASL__P04424	P04424	ASL	Argininosuccinate lyase	6	0.00839503667656293	-0.00428253475468225
ASMTL__O95671	O95671	ASMTL	Probable bifunctional dTTP/UTP pyrophosphatase/methyltransferase protein	10	0.415121619994247	-0.11930276372779
ASNSD1__Q9NWL6	Q9NWL6	ASNSD1	Asparagine synthetase domain-containing protein 1	9	0.550884739573015	-0.0803253054553828
ASNS__P08243	P08243	ASNS	Asparagine synthetase [glutamine-hydrolyzing]	59	0.32790446686972	-0.0433949088181074
ASPHD2__Q6ICH7	Q6ICH7	ASPHD2	Aspartate beta-hydroxylase domain-containing protein 2	1	0.313887473795861	0.116132677408416
ASPH__Q12797	Q12797	ASPH	Aspartyl/asparaginyl beta-hydroxylase	19	0.411199026355351	0.0657039276221042
ASPM__Q8IZT6	Q8IZT6	ASPM	Abnormal spindle-like microcephaly-associated protein	19	0.0901072842480728	-0.0124307593962903
ASPSCR1__Q9BZE9	Q9BZE9	ASPSCR1	Tether containing UBX domain for GLUT4	8	0.439136101231953	-0.0819921514089343
ASRGL1__Q7L266	Q7L266	ASRGL1	Isoaspartyl peptidase/L-asparaginase	11	0.551724251872566	-0.107730295942024
ASS1__P00966	P00966	ASS1	Argininosuccinate synthase	13	0.474842990206244	-0.0858929147369349
ASTE1__Q2TB18	Q2TB18	ASTE1	Protein asteroid homolog 1	3	0.279750763829168	-0.0552214373189976
ASXL1__Q8IXJ9	Q8IXJ9	ASXL1	Polycomb group protein ASXL1	5	0.51684309327064	0.049024089095481
ASXL2__Q76L83	Q76L83	ASXL2	Putative Polycomb group protein ASXL2	11	0.0181751562701226	-0.00360772626352758
ATAD1__Q8NBU5	Q8NBU5	ATAD1	Outer mitochondrial transmembrane helix translocase	13	0.0656227742531575	0.0203080832828409
ATAD2B__Q9ULI0	Q9ULI0	ATAD2B	ATPase family AAA domain-containing protein 2B	16	0.381436008444903	0.0737599803299655
ATAD2__Q6PL18	Q6PL18	ATAD2	ATPase family AAA domain-containing protein 2	31	0.619142845878761	0.118528383852218
ATAD3A__Q9NVI7_2	Q9NVI7-2	ATAD3A	Isoform of Q9NVI7, Isoform 2 of ATPase family AAA domain-containing protein 3A	18	0.550884739573015	0.0602060321216572
ATAD3B__Q5T9A4	Q5T9A4	ATAD3B	ATPase family AAA domain-containing protein 3B	30	0.489903327928467	0.0758084540184971
ATAD5__Q96QE3	Q96QE3	ATAD5	ATPase family AAA domain-containing protein 5	19	0.157787672572009	0.0828275402726301
ATAT1__Q5SQI0	Q5SQI0	ATAT1	Alpha-tubulin N-acetyltransferase 1	5	0.130253074870525	-0.0254098837858774
ATE1__O95260	O95260	ATE1	Arginyl-tRNA--protein transferase 1	7	0.0289909793718561	-0.00520094176322875
ATE1__O95260_2	O95260-2	ATE1_1	Isoform of O95260, Isoform ATE1-2 of Arginyl-tRNA--protein transferase 1	1	0.33801523147464	0.120899610490434
ATF1__P18846	P18846	ATF1	Cyclic AMP-dependent transcription factor ATF-1	7	0.56902239995746	-0.117233390455785
ATF2__P15336	P15336	ATF2	Cyclic AMP-dependent transcription factor ATF-2	3	0.43355314534111	0.079260003452469
ATF3__P18847	P18847	ATF3	Cyclic AMP-dependent transcription factor ATF-3	4	0.235945957371191	0.0514773996689013
ATF6B__Q99941	Q99941	ATF6B	Cyclic AMP-dependent transcription factor ATF-6 beta	2	0.226819895675081	0.0712756381597634
ATF6__P18850	P18850	ATF6	Cyclic AMP-dependent transcription factor ATF-6 alpha	2	0.127334958457275	0.0469581317047289
ATF7IP__Q6VMQ6	Q6VMQ6	ATF7IP	Activating transcription factor 7-interacting protein 1	26	0.0252453674535929	0.00520049982089871
ATF7__P17544	P17544	ATF7	Cyclic AMP-dependent transcription factor ATF-7	5	0.00590671532024583	0.002718443080761
ATG101__Q9BSB4	Q9BSB4	ATG101	Autophagy-related protein 101	6	0.29873299879668	-0.0334270077459786
ATG12__O94817	O94817	ATG12	Ubiquitin-like protein ATG12	3	0.464030483289366	-0.108049547559784
ATG13__O75143	O75143	ATG13	Autophagy-related protein 13	4	0.257955128546257	-0.0544226609900543
ATG14__Q6ZNE5	Q6ZNE5	ATG14	Beclin 1-associated autophagy-related key regulator	1	0.0334125347524366	0.0391893516635737
ATG16L1__Q676U5	Q676U5	ATG16L1	Autophagy-related protein 16-1	10	0.551724251872566	-0.0757008625604261
ATG2A__Q2TAZ0	Q2TAZ0	ATG2A	Autophagy-related protein 2 homolog A	5	0.0114390582869814	0.00236652924100924
ATG2B__Q96BY7	Q96BY7	ATG2B	Autophagy-related protein 2 homolog B	21	0.514840597979458	-0.07201235445768
ATG3__Q9NT62	Q9NT62	ATG3	Ubiquitin-like-conjugating enzyme ATG3	5	0.578258537930869	-0.0937052161816137
ATG4A__Q8WYN0	Q8WYN0	ATG4A	Cysteine protease ATG4A	2	0.00105464672467367	-0.000451081144243059
ATG4B__Q9Y4P1	Q9Y4P1	ATG4B	Cysteine protease ATG4B	10	0.427346401200939	-0.0584886778976914
ATG4C__Q96DT6	Q96DT6	ATG4C	Cysteine protease ATG4C	5	0.0465726957986151	0.00455968181406365
ATG5__Q9H1Y0	Q9H1Y0	ATG5	Autophagy protein 5	8	0.573797237441424	-0.0945926191601704
ATG7__O95352	O95352	ATG7	Ubiquitin-like modifier-activating enzyme ATG7	15	0.179667891590432	-0.0336644385963529
ATG9A__Q7Z3C6	Q7Z3C6	ATG9A	Autophagy-related protein 9A	12	0.510279079026379	-0.0476919614728718
ATIC__P31939	P31939	ATIC	Bifunctional purine biosynthesis protein ATIC	51	0.469647030194169	-0.0504940044633496
ATL1__Q8WXF7	Q8WXF7	ATL1	Atlastin-1	7	0.328537226715248	0.0325036315034245
ATL2__Q8NHH9	Q8NHH9	ATL2	Atlastin-2	15	0.551168566492009	0.097584062615707
ATL3__Q6DD88	Q6DD88	ATL3	Atlastin-3	8	0.523089015161979	0.0873194011768208
ATM__Q13315	Q13315	ATM	Serine-protein kinase ATM	30	0.440325228923823	-0.0379813668366183
ATN1__P54259	P54259	ATN1	Atrophin-1	1	0.310465064057079	-0.082509921619746
ATOX1__O00244	O00244	ATOX1	Copper transport protein ATOX1	2	0.0987346179137069	-0.0436792165752302
ATP11A__P98196	P98196	ATP11A	Phospholipid-transporting ATPase IH	6	0.187525916891633	-0.075816238590042
ATP11B__Q9Y2G3	Q9Y2G3	ATP11B	Phospholipid-transporting ATPase IF	4	0.311751889124196	-0.0713449479769398
ATP11C__Q8NB49	Q8NB49	ATP11C	Phospholipid-transporting ATPase IG	15	0.418764559009323	0.0227250456766888
ATP13A1__Q9HD20	Q9HD20	ATP13A1	Endoplasmic reticulum transmembrane helix translocase	23	0.516534696106969	0.0648821554891748
ATP13A2__Q9NQ11	Q9NQ11	ATP13A2	Polyamine-transporting ATPase 13A2	3	0.549737933289159	0.144496104250614
ATP13A3__A0A2R8Y635	A0A2R8Y635	ATP13A3	Isoform of Q9H7F0, Polyamine-transporting ATPase 13A3	4	0.615538725588643	0.0938818585774908
ATP1A1__P05023	P05023	ATP1A1	Sodium/potassium-transporting ATPase subunit alpha-1	86	0.578136365672659	0.0829484049783065
ATP1A3__P13637	P13637	ATP1A3	Sodium/potassium-transporting ATPase subunit alpha-3	7	0.42302932761303	-0.0761433090379593
ATP1B1__P05026	P05026	ATP1B1	Sodium/potassium-transporting ATPase subunit beta-1	9	0.621527009089957	0.100925962070424
ATP1B2__P14415	P14415	ATP1B2	Sodium/potassium-transporting ATPase subunit beta-2	4	0.285077708528785	0.0295079439103209
ATP1B3__P54709	P54709	ATP1B3	Sodium/potassium-transporting ATPase subunit beta-3	22	0.39326750312706	0.0718828806877051
ATP23__Q9Y6H3	Q9Y6H3	ATP23	Mitochondrial inner membrane protease ATP23 homolog	2	0.157787672572009	0.0589429255522776
ATP2A2__P16615	P16615	ATP2A2	Sarcoplasmic/endoplasmic reticulum calcium ATPase 2	59	0.550884739573015	0.0693474795117209
ATP2B1__P20020	P20020	ATP2B1	Plasma membrane calcium-transporting ATPase 1	19	0.56902239995746	0.0761517428465164
ATP2B4__P23634	P23634	ATP2B4	Plasma membrane calcium-transporting ATPase 4	26	0.546513860585508	0.0501238578607728
ATP2C1__P98194	P98194	ATP2C1	Calcium-transporting ATPase type 2C member 1	12	0.378403109978659	0.0365200623985225
ATP5F1A__P25705	P25705	ATP5F1A	ATP synthase subunit alpha, mitochondrial	96	0.551724251872566	0.0872569351525543
ATP5F1B__F8W0P7	F8W0P7	ATP5F1B_1	Isoform of P06576, ATP synthase subunit beta, mitochondrial (Fragment)	1	0.264686490802866	0.116402428575849
ATP5F1B__P06576	P06576	ATP5F1B	ATP synthase subunit beta, mitochondrial	74	0.419639452245371	0.0539285538244621
ATP5F1C__P36542	P36542	ATP5F1C	ATP synthase subunit gamma, mitochondrial	21	0.551168566492009	0.106693784843568
ATP5F1D__P30049	P30049	ATP5F1D	ATP synthase subunit delta, mitochondrial	3	0.0341200765876505	0.0175991317936553
ATP5F1E__P56381	P56381	ATP5F1E	ATP synthase subunit epsilon, mitochondrial	3	0.60653769978164	0.113020430223681
ATP5IF1__Q9UII2	Q9UII2	ATP5IF1	ATPase inhibitor, mitochondrial	2	0.320901653641216	-0.145604814641246
ATP5MC3__P48201	P48201	ATP5MC3	ATP synthase F(0) complex subunit C3, mitochondrial	4	0.385362534950866	-0.274507770226342
ATP5ME__P56385	P56385	ATP5ME	ATP synthase subunit e, mitochondrial	4	0.0952814680484822	-0.0172200542927261
ATP5MF_PTCD1__G3V325	G3V325	ATP5MF-PTCD1	ATP5MF-PTCD1 readthrough, ATP5MF-PTCD1 readthrough	17	0.510279079026379	0.0753922560512865
ATP5MG__O75964	O75964	ATP5MG	ATP synthase subunit g, mitochondrial	6	0.4578156767183	0.0624266799548868
ATP5MJ__P56378	P56378	ATP5MJ	ATP synthase subunit ATP5MJ, mitochondrial	6	0.33519769789716	0.0509169214817451
ATP5MK__Q96IX5	Q96IX5	ATP5MK	ATP synthase membrane subunit K, mitochondrial	1	0.135239190644902	-0.0567866867467444
ATP5PB__P24539	P24539	ATP5PB	ATP synthase F(0) complex subunit B1, mitochondrial	14	0.409969955708041	0.0895214001886831
ATP5PD__O75947	O75947	ATP5PD	ATP synthase subunit d, mitochondrial	14	0.157787672572009	0.0873175523990661
ATP5PF__P18859	P18859	ATP5PF	ATP synthase-coupling factor 6, mitochondrial	2	0.518891861802215	0.128262177622801
ATP5PO__P48047	P48047	ATP5PO	ATP synthase subunit O, mitochondrial	16	0.526472713883275	0.108415120421799
ATP6AP1__Q15904	Q15904	ATP6AP1	V-type proton ATPase subunit S1	5	0.277542152415068	0.0694824091956972
ATP6AP2__O75787	O75787	ATP6AP2	Renin receptor	6	0.248074263969834	0.0403732476860943
ATP6V0A1__Q93050	Q93050	ATP6V0A1	V-type proton ATPase 116 kDa subunit a1	19	0.250803488371351	0.0210995123534991
ATP6V0A2__Q9Y487	Q9Y487	ATP6V0A2	V-type proton ATPase 116 kDa subunit a2	12	0.206496619076399	-0.0246139805254601
ATP6V0C__P27449	P27449	ATP6V0C	V-type proton ATPase 16 kDa proteolipid subunit	4	0.213441452862451	0.056340978246924
ATP6V0D1__P61421	P61421	ATP6V0D1	V-type proton ATPase subunit d 1	10	0.245614005362965	0.0302209606855594
ATP6V1A__P38606	P38606	ATP6V1A	V-type proton ATPase catalytic subunit A	28	0.235900473659405	-0.0293077331771589
ATP6V1B2__P21281	P21281	ATP6V1B2	V-type proton ATPase subunit B, brain isoform	28	0.293491747972913	-0.0371458016428897
ATP6V1C1__P21283	P21283	ATP6V1C1	V-type proton ATPase subunit C 1	13	0.223145278998277	-0.0242250756109858
ATP6V1D__Q9Y5K8	Q9Y5K8	ATP6V1D	V-type proton ATPase subunit D	10	0.0873687076321344	0.0142468007922959
ATP6V1E1__P36543	P36543	ATP6V1E1	V-type proton ATPase subunit E 1	13	0.160935795996081	-0.032521676738496
ATP6V1F__Q16864	Q16864	ATP6V1F	V-type proton ATPase subunit F	2	0.137883997783978	0.123862057424607
ATP6V1G1__O75348	O75348	ATP6V1G1	V-type proton ATPase subunit G 1	6	0.300324819609113	-0.0350406210161885
ATP6V1H__Q9UI12	Q9UI12	ATP6V1H	V-type proton ATPase subunit H	18	0.0888745919988602	-0.008600651967675
ATP7A__Q04656	Q04656	ATP7A	Copper-transporting ATPase 1	11	0.0736606750999639	-0.00785764798222474
ATP7B__P35670	P35670	ATP7B	Copper-transporting ATPase 2	3	0.329088511112636	-0.0528737766205768
ATP8A1__Q9Y2Q0_3	Q9Y2Q0-3	ATP8A1	Isoform of Q9Y2Q0, Isoform 3 of Phospholipid-transporting ATPase IA	10	0.013914745903595	-0.00324813589269179
ATP9A__O75110	O75110	ATP9A	Probable phospholipid-transporting ATPase IIA	1	0.0122949831683275	0.00490971819886319
ATP9B__O43861	O43861	ATP9B	Probable phospholipid-transporting ATPase IIB	5	0.376935731303119	-0.0793598186013688
ATPAF1__Q5TC12	Q5TC12	ATPAF1	ATP synthase mitochondrial F1 complex assembly factor 1	9	0.121767482846606	0.0294885072922609
ATPAF2__Q8N5M1	Q8N5M1	ATPAF2	ATP synthase mitochondrial F1 complex assembly factor 2	6	0.304044236643444	0.07591536684364
ATRAID__Q6UW56	Q6UW56	ATRAID	All-trans retinoic acid-induced differentiation factor	1	0.075637958659253	0.0314958529292415
ATRIP__Q8WXE1	Q8WXE1	ATRIP	ATR-interacting protein	4	0.123100020006021	-0.0289366839310069
ATRN__O75882_2	O75882-2	ATRN	Isoform of O75882, Isoform 2 of Attractin	5	0.367709797236065	0.0616338011678258
ATRX__P46100	P46100	ATRX	Transcriptional regulator ATRX	38	0.0976219782429982	0.00865426017580385
ATR__Q13535	Q13535	ATR	Serine/threonine-protein kinase ATR	15	0.310465064057079	-0.0352182872228764
ATXN10__Q9UBB4	Q9UBB4	ATXN10	Ataxin-10	24	0.0295720399740944	-0.0076770730231201
ATXN1L__P0C7T5	P0C7T5	ATXN1L	Ataxin-1-like	2	0.319980029883177	-0.120090829457023
ATXN2L__Q8WWM7	Q8WWM7	ATXN2L	Ataxin-2-like protein	43	0.550884739573015	-0.468601273172753
ATXN2__A0A5F9ZHX3	A0A5F9ZHX3	ATXN2	Isoform of Q99700, Ataxin-2	26	0.490555776328928	-0.057504185604587
ATXN2__F8W0B5	F8W0B5	ATXN2_1	Isoform of Q99700, Ataxin-2 (Fragment)	1	0.47506133408554	0.375526226914012
ATXN3__P54252	P54252	ATXN3	Ataxin-3	2	0.0982782828970873	-0.0207797573960781
ATXN7L2__A0A804HIT1	A0A804HIT1	ATXN7L2	Isoform of Q5T6C5, Ataxin-7-like protein 2	1	0.0626671560496206	0.0328370078037934
ATXN7L3B__Q96GX2	Q96GX2	ATXN7L3B	Ataxin-7-like protein 3B	1	0.157118179119556	-0.086877819261407
ATXN7L3__Q14CW9	Q14CW9	ATXN7L3	Ataxin-7-like protein 3	3	0.42144980219194	0.0971430780086923
ATXN7__O15265	O15265	ATXN7	Ataxin-7	2	0.551858208328748	0.323492315474583
AUH__Q13825	Q13825	AUH	Methylglutaconyl-CoA hydratase, mitochondrial	5	0.508340740235196	0.053893216543247
AUNIP__Q9H7T9	Q9H7T9	AUNIP	Aurora kinase A and ninein-interacting protein	1	0.449644863477191	-0.145419220606459
AUP1__Q9Y679	Q9Y679	AUP1	Lipid droplet-regulating VLDL assembly factor AUP1	6	0.440126605993403	0.081243458594188
AURKAIP1__Q9NWT8	Q9NWT8	AURKAIP1	Aurora kinase A-interacting protein	1	0.0689217541197119	0.0375550353979719
AURKA__O14965	O14965	AURKA	Aurora kinase A	12	0.175373974239965	-0.0290742171853093
AURKB__Q96GD4	Q96GD4	AURKB	Aurora kinase B	11	0.51684309327064	0.0854446987931532
AUTS2__Q8WXX7	Q8WXX7	AUTS2	Autism susceptibility gene 2 protein	3	0.189249616896427	-0.0667671349010198
AVEN__Q9NQS1	Q9NQS1	AVEN	Cell death regulator Aven	4	0.892987140144317	-0.29105770774506
AVL9__Q8NBF6	Q8NBF6	AVL9	Late secretory pathway protein AVL9 homolog	8	0.383701785546212	-0.0420263184850765
AXIN1__O15169	O15169	AXIN1	Axin-1	3	0.152291584395129	0.0252147471023033
AZI2__Q9H6S1	Q9H6S1	AZI2	5-azacytidine-induced protein 2	4	0.134572415295901	0.0309698284129808
AZIN1__O14977	O14977	AZIN1	Antizyme inhibitor 1	1	0.0582890672512814	-0.0202883468872151
B2M__P61769	P61769	B2M	Beta-2-microglobulin	1	0.194110048951744	-0.115499482891805
B2RBV5__B2RBV5	B2RBV5	B2RBV5	Putative MORF4 family-associated protein 1-like protein UPP	2	0.440325228923823	-0.152301204163452
B3GALT6__Q96L58	Q96L58	B3GALT6	Beta-1,3-galactosyltransferase 6	2	0.0353271215573043	0.0139159671656519
B3GAT3__O94766	O94766	B3GAT3	Galactosylgalactosylxylosylprotein 3-beta-glucuronosyltransferase 3	6	0.400234983236151	0.0714723992303139
B3GLCT__Q6Y288	Q6Y288	B3GLCT	Beta-1,3-glucosyltransferase	6	0.241412623203162	0.0740344144960603
B3GNT2__Q9NY97	Q9NY97	B3GNT2	N-acetyllactosaminide beta-1,3-N-acetylglucosaminyltransferase 2	2	0.180645091103861	0.0863365101445532
B4E171__B4E171	B4E171	B4E171	readthrough, cDNA FLJ59144, highly similar to Tetraspanin-7	4	0.202620304691609	0.0489826632503847
B4GALNT1__Q00973	Q00973	B4GALNT1	Beta-1,4 N-acetylgalactosaminyltransferase 1	1	0.107500190375295	0.0448583297363111
B4GALNT3__Q6L9W6	Q6L9W6	B4GALNT3	Beta-1,4-N-acetylgalactosaminyltransferase 3	1	0.000835286600440372	0.000599194641427059
B4GALT1__P15291	P15291	B4GALT1	Beta-1,4-galactosyltransferase 1	2	0.0095228084604134	0.0100194653812662
B4GALT2__A0A7I2V2X4	A0A7I2V2X4	B4GALT2	Isoform of O60909, Beta-1,4-galactosyltransferase 2 (Fragment)	1	0.0872355205864878	-0.418509944183342
B4GALT3__O60512	O60512	B4GALT3	Beta-1,4-galactosyltransferase 3	1	0.155428401642937	0.154659742066885
B4GALT4__O60513	O60513	B4GALT4	Beta-1,4-galactosyltransferase 4	2	0.108429938993303	0.0260652305487457
B4GALT5__O43286	O43286	B4GALT5	Beta-1,4-galactosyltransferase 5	3	0.230272901799663	0.0980575552075653
B4GALT7__Q9UBV7	Q9UBV7	B4GALT7	Beta-1,4-galactosyltransferase 7	2	0.0262219909503468	-0.00232381199978649
B4GAT1__O43505	O43505	B4GAT1	Beta-1,4-glucuronyltransferase 1	8	0.24945221435626	0.0443279111394989
B9D1__Q9UPM9	Q9UPM9	B9D1	B9 domain-containing protein 1	1	0.104804256532753	-0.0156559405717708
B9D2__Q9BPU9	Q9BPU9	B9D2	B9 domain-containing protein 2	2	0.164003220773312	0.0534179900994619
BABAM1__Q9NWV8	Q9NWV8	BABAM1	BRISC and BRCA1-A complex member 1	6	0.00927650939164664	-0.00359657755238772
BABAM2__Q9NXR7	Q9NXR7	BABAM2	BRISC and BRCA1-A complex member 2	9	0.0446242500816713	0.00578154006763144
BACH1__O14867	O14867	BACH1	Transcription regulator protein BACH1	6	0.957816120465244	-0.326393177492503
BACH2__Q9BYV9	Q9BYV9	BACH2	Transcription regulator protein BACH2	1	0.00590671532024583	-0.0117215273458866
BAD__Q92934	Q92934	BAD	Bcl2-associated agonist of cell death	1	0.0614686186073509	0.0262005229490128
BAG1__Q99933	Q99933	BAG1	BAG family molecular chaperone regulator 1	6	0.000942769426524147	-0.000249658461956995
BAG2__O95816	O95816	BAG2	BAG family molecular chaperone regulator 2	9	0.0791403930861896	0.00738156413405855
BAG3__O95817	O95817	BAG3	BAG family molecular chaperone regulator 3	18	0.60653769978164	-0.217698495210136
BAG4__O95429	O95429	BAG4	BAG family molecular chaperone regulator 4	1	0.100224477640654	0.0990150663891375
BAG5__Q9UL15	Q9UL15	BAG5	BAG family molecular chaperone regulator 5	8	0.0562284464449001	0.0101437966708347
BAG6__P46379	P46379	BAG6	Large proline-rich protein BAG6	29	0.197001056766897	-0.0370963912747826
BAHCC1__Q9P281	Q9P281	BAHCC1	BAH and coiled-coil domain-containing protein 1	3	0.134848069343507	-0.0731415285026847
BAHD1__Q8TBE0	Q8TBE0	BAHD1	Bromo adjacent homology domain-containing 1 protein	2	0.112712254591043	-0.0411072864485342
BAIAP2L1__Q9UHR4	Q9UHR4	BAIAP2L1	Brain-specific angiogenesis inhibitor 1-associated protein 2-like protein 1	7	0.434928366393408	-0.0421553305981464
BAIAP2__Q9UQB8	Q9UQB8	BAIAP2	Brain-specific angiogenesis inhibitor 1-associated protein 2	28	0.435441263039601	-0.0341040225365582
BAK1__Q16611	Q16611	BAK1	Bcl-2 homologous antagonist/killer	1	0.345965181788323	-0.207703761561673
BANF1__O75531	O75531	BANF1	Barrier-to-autointegration factor	6	0.221771694517316	0.0740944042850887
BANP__Q8N9N5	Q8N9N5	BANP	Protein BANP	5	0.523089015161979	0.0713533268262684
BAP18__Q8IXM2	Q8IXM2	BAP18	Chromatin complexes subunit BAP18	7	0.300896488576313	0.11885658535684
BAP1__Q92560	Q92560	BAP1	Ubiquitin carboxyl-terminal hydrolase BAP1	7	0.369622390321511	-0.040278879548191
BARD1__Q99728	Q99728	BARD1	BRCA1-associated RING domain protein 1	11	0.392841071174457	0.0506247523030281
BASP1__P80723	P80723	BASP1	Brain acid soluble protein 1	14	0.175373974239965	0.195479931172621
BAX__Q07812	Q07812	BAX	Apoptosis regulator BAX	9	0.0508738650444423	-0.008636640148524
BAZ1A__Q9NRL2	Q9NRL2	BAZ1A	Bromodomain adjacent to zinc finger domain protein 1A	36	0.450372357215322	0.126702156942284
BAZ1B__Q9UIG0	Q9UIG0	BAZ1B	Tyrosine-protein kinase BAZ1B	71	0.578136365672659	0.171579410168107
BAZ2A__Q9UIF9	Q9UIF9	BAZ2A	Bromodomain adjacent to zinc finger domain protein 2A	33	0.546513860585508	0.102318174917725
BAZ2B__Q9UIF8	Q9UIF8	BAZ2B	Bromodomain adjacent to zinc finger domain protein 2B	4	0.33801523147464	0.0956574035829072
BBS1__Q8NFJ9	Q8NFJ9	BBS1	Bardet-Biedl syndrome 1 protein	3	0.355494665919459	-0.0508498374528496
BBS2__Q9BXC9	Q9BXC9	BBS2	Bardet-Biedl syndrome 2 protein	5	0.621527009089957	0.067863034366979
BBS4__Q96RK4	Q96RK4	BBS4	Bardet-Biedl syndrome 4 protein	6	0.42671518818579	-0.0581743291042139
BBS5__Q8N3I7	Q8N3I7	BBS5	Bardet-Biedl syndrome 5 protein	1	0.016292159665392	-0.0140253087611451
BBS7__Q8IWZ6	Q8IWZ6	BBS7	Bardet-Biedl syndrome 7 protein	3	0.457140275044568	-0.11884577284384
BBX__Q8WY36	Q8WY36	BBX	HMG box transcription factor BBX	9	0.0431381355691302	0.0111228557705466
BCAM__P50895	P50895	BCAM	Basal cell adhesion molecule	7	0.166093446042337	0.0425581266050738
BCAP29__Q9UHQ4	Q9UHQ4	BCAP29	B-cell receptor-associated protein 29	5	0.210434420881785	0.031657941357393
BCAP31__P51572	P51572	BCAP31	B-cell receptor-associated protein 31	18	0.489761200823781	0.0720836350252133
BCAR1__P56945	P56945	BCAR1	Breast cancer anti-estrogen resistance protein 1	11	0.398207770418332	-0.0244136683465336
BCAS2__O75934	O75934	BCAS2	Pre-mRNA-splicing factor SPF27	11	0.246406392901914	0.157099551510946
BCAS3__Q9H6U6_8	Q9H6U6-8	BCAS3	Isoform of Q9H6U6, Isoform 4 of BCAS3 microtubule associated cell migration factor	13	0.20463570209535	-0.0269260392802104
BCAT1__P54687	P54687	BCAT1	Branched-chain-amino-acid aminotransferase, cytosolic	13	0.480141549648965	-0.0921392632069325
BCAT2__O15382	O15382	BCAT2	Branched-chain-amino-acid aminotransferase, mitochondrial	18	0.134848069343507	-0.0664052956712446
BCCIP__Q9P287	Q9P287	BCCIP_1	BRCA2 and CDKN1A-interacting protein	26	0.389459402006763	-0.0442008788794114
BCCIP__Q9P287_2	Q9P287-2	BCCIP	Isoform of Q9P287, Isoform 2 of BRCA2 and CDKN1A-interacting protein	2	0.134634702593271	-0.0460153851670738
BCDIN3D__Q7Z5W3	Q7Z5W3	BCDIN3D	RNA 5'-monophosphate methyltransferase	1	0.556220893460442	0.0883340952832475
BCKDHA__P12694	P12694	BCKDHA	2-oxoisovalerate dehydrogenase subunit alpha, mitochondrial	10	0.40004883061622	0.0826994032517513
BCKDHB__P21953	P21953	BCKDHB	2-oxoisovalerate dehydrogenase subunit beta, mitochondrial	4	0.0417345935998464	-0.0362960669566868
BCKDK__O14874	O14874	BCKDK	[3-methyl-2-oxobutanoate dehydrogenase [lipoamide]] kinase, mitochondrial	5	0.382764152423225	0.0671243533828311
BCL10__O95999	O95999	BCL10	B-cell lymphoma/leukemia 10	3	0.132215050947467	-0.0829515930763261
BCL11A__Q9H165	Q9H165	BCL11A	B-cell lymphoma/leukemia 11A	3	0.302245632112657	0.113806208538332
BCL11B__Q9C0K0	Q9C0K0	BCL11B	B-cell lymphoma/leukemia 11B	1	0.088114703653939	0.029982888551164
BCL2L11__O43521	O43521	BCL2L11	Bcl-2-like protein 11	2	0.328537226715248	0.0898678507266562
BCL2L12__Q9HB09	Q9HB09	BCL2L12	Bcl-2-like protein 12	2	0.389943981623607	0.217470659216464
BCL2L13__Q9BXK5	Q9BXK5	BCL2L13	Bcl-2-like protein 13	8	0.475408362706913	0.107816893277077
BCL2L1__Q07817	Q07817	BCL2L1	Bcl-2-like protein 1	2	0.118483000788329	0.0178075706116839
BCL2L2__Q92843	Q92843	BCL2L2	Bcl-2-like protein 2	1	0.410346589572416	0.139859850892989
BCL2__P10415	P10415	BCL2	Apoptosis regulator Bcl-2	1	0.578258537930869	0.237782384751365
BCL7A__Q4VC05	Q4VC05	BCL7A	B-cell CLL/lymphoma 7 protein family member A	7	0.088114703653939	-0.0213847805971778
BCL7A__Q4VC05_2	Q4VC05-2	BCL7A_1	Isoform of Q4VC05, Isoform 2 of B-cell CLL/lymphoma 7 protein family member A	1	0.322462584463307	-0.160819140636296
BCL7B__Q9BQE9	Q9BQE9	BCL7B	B-cell CLL/lymphoma 7 protein family member B	2	0.173954919217823	0.058877320356887
BCL7C__Q8WUZ0	Q8WUZ0	BCL7C	B-cell CLL/lymphoma 7 protein family member C	6	0.308108822855882	0.024996350950659
BCL9__O00512	O00512	BCL9	B-cell CLL/lymphoma 9 protein	1	0.470184108893154	-0.268374332374898
BCLAF1__Q9NYF8	Q9NYF8	BCLAF1	Bcl-2-associated transcription factor 1	39	0.3424275480711	0.0519598717938246
BCLAF1__Q9NYF8_3	Q9NYF8-3	BCLAF1_1	Isoform of Q9NYF8, Isoform 3 of Bcl-2-associated transcription factor 1	1	0.0862345633180917	-0.0350372463647133
BCLAF3__A2AJT9	A2AJT9	BCLAF3	BCLAF1 and THRAP3 family member 3	4	0.505908130420037	0.0774777326460984
BCORL1__Q5H9F3	Q5H9F3	BCORL1	BCL-6 corepressor-like protein 1	26	0.132904472541996	0.0196997557491512
BCOR__Q6W2J9	Q6W2J9	BCOR	BCL-6 corepressor	31	0.550884739573015	0.0623216627015921
BCR__P11274	P11274	BCR	Breakpoint cluster region protein	15	0.550884739573015	-0.0800280171783247
BCS1L__Q9Y276	Q9Y276	BCS1L	Mitochondrial chaperone BCS1	11	0.329325390449011	0.0530047375774074
BDH2__Q9BUT1	Q9BUT1	BDH2	3-hydroxybutyrate dehydrogenase type 2	11	0.55918165752241	-0.114749304745835
BDP1__A6H8Y1	A6H8Y1	BDP1	Transcription factor TFIIIB component B'' homolog	7	0.61217495714203	0.0942173614868804
BECN1__Q14457	Q14457	BECN1	Beclin-1	5	0.0277322223185992	0.00441167292401417
BEND3__Q5T5X7	Q5T5X7	BEND3	BEN domain-containing protein 3	14	0.578258537930869	0.114238513111432
BEND4__Q6ZU67	Q6ZU67	BEND4	BEN domain-containing protein 4	1	0.0745141845978785	0.0200455695956347
BET1__O15155	O15155	BET1	BET1 homolog	2	0.54486513544593	-0.0772371938919711
BEX3__Q00994	Q00994	BEX3	Protein BEX3	1	0.0277322223185992	0.0255700691448698
BHLHB9__Q6PI77	Q6PI77	BHLHB9	Protein BHLHb9	1	0.245953335490619	-0.0730644140896794
BICC1__Q9H694	Q9H694	BICC1	Protein bicaudal C homolog 1	4	0.436564037913115	0.0363021241601973
BICD2__Q8TD16	Q8TD16	BICD2	Protein bicaudal D homolog 2	27	0.491668068610187	-0.0642062032863146
BICRAL__Q6AI39	Q6AI39	BICRAL	BRD4-interacting chromatin-remodeling complex-associated protein-like	3	0.195400832191904	0.0541237820480308
BICRA__Q9NZM4	Q9NZM4	BICRA	BRD4-interacting chromatin-remodeling complex-associated protein	4	0.0714270327418728	-0.0152060667904147
BID__P55957	P55957	BID	BH3-interacting domain death agonist	3	0.0509361384371576	0.0353390634487496
BIN1__O00499	O00499	BIN1	Myc box-dependent-interacting protein 1	5	0.133978036911277	-0.0314220201073637
BIN3__Q9NQY0	Q9NQY0	BIN3	Bridging integrator 3	5	0.404486286117036	-0.0758818300254883
BIRC2__Q13490	Q13490	BIRC2	Baculoviral IAP repeat-containing protein 2	9	0.157091621318313	-0.0143165971331808
BIRC5__O15392	O15392	BIRC5	Baculoviral IAP repeat-containing protein 5	2	0.0358093698827391	0.0270373486125514
BIRC6__Q9NR09	Q9NR09	BIRC6	Baculoviral IAP repeat-containing protein 6	49	0.530546025157651	-0.065489825819962
BLMH__Q13867	Q13867	BLMH	Bleomycin hydrolase	31	0.551858208328748	-0.0656412830143845
BLM__P54132	P54132	BLM	Bloom syndrome protein	30	0.619142845878761	0.05983738573552
BLOC1S1__P78537	P78537	BLOC1S1	Biogenesis of lysosome-related organelles complex 1 subunit 1	2	0.25779089632679	-0.0876404936352648
BLOC1S2__Q6QNY1	Q6QNY1	BLOC1S2	Biogenesis of lysosome-related organelles complex 1 subunit 2	3	0.0428821389973821	-0.0448618637828855
BLOC1S3__Q6QNY0	Q6QNY0	BLOC1S3	Biogenesis of lysosome-related organelles complex 1 subunit 3	2	0.201700381175795	-0.129538260591942
BLOC1S4__Q9NUP1	Q9NUP1	BLOC1S4	Biogenesis of lysosome-related organelles complex 1 subunit 4	2	0.0508738650444423	0.0143984137816951
BLOC1S5__Q8TDH9	Q8TDH9	BLOC1S5	Biogenesis of lysosome-related organelles complex 1 subunit 5	3	0.0220278045465255	-0.0149947881442018
BLOC1S6__Q9UL45	Q9UL45	BLOC1S6	Biogenesis of lysosome-related organelles complex 1 subunit 6	2	0.621527009089957	-0.166742304937657
BLVRA__P53004	P53004	BLVRA	Biliverdin reductase A	11	0.339396301459872	-0.0516377749421372
BLVRB__P30043	P30043	BLVRB	Flavin reductase (NADPH)	14	0.401809304185556	-0.044404795132957
BMP2K__Q9NSY1	Q9NSY1	BMP2K	BMP-2-inducible protein kinase	8	0.180819254262946	0.0407422274295838
BMPR1A__P36894	P36894	BMPR1A	Bone morphogenetic protein receptor type-1A	2	0.61217495714203	-0.227423785397598
BMPR2__Q13873	Q13873	BMPR2	Bone morphogenetic protein receptor type-2	1	1.07651511603806	0.295531596622863
BMS1__Q14692	Q14692	BMS1	Ribosome biogenesis protein BMS1 homolog	37	0.445990842806106	0.0600090219298756
BNC2__Q6ZN30	Q6ZN30	BNC2	Zinc finger protein basonuclin-2	2	0.0206756411598864	-0.0102672000356759
BNIP1__Q12981	Q12981	BNIP1	Vesicle transport protein SEC20	12	0.416750762883351	0.061765410326182
BNIP2__Q12982	Q12982	BNIP2	BCL2/adenovirus E1B 19 kDa protein-interacting protein 2	1	0.0716279856999965	-0.026687677619523
BNIP3__Q12983	Q12983	BNIP3	BCL2/adenovirus E1B 19 kDa protein-interacting protein 3	5	0.159748501314141	-0.0312103761623767
BOD1L1__Q8NFC6	Q8NFC6	BOD1L1	Biorientation of chromosomes in cell division protein 1-like 1	50	0.355494665919459	-0.0273425189230845
BOD1__Q96IK1	Q96IK1	BOD1	Biorientation of chromosomes in cell division protein 1	2	0.0716279856999965	0.042232969636489
BOLA2B__Q9H3K6	Q9H3K6	BOLA2B	BolA-like protein 2	6	0.264240231215535	-0.0651557298985275
BOLA3__Q53S33	Q53S33	BOLA3	BolA-like protein 3	3	0.072754070776419	0.0282184250476595
BOP1__Q14137	Q14137	BOP1	Ribosome biogenesis protein BOP1	28	0.427346401200939	0.0797693945646582
BORA__Q6PGQ7	Q6PGQ7	BORA	Protein aurora borealis	1	0.158659026279514	-0.124825682777196
BORCS5__Q969J3	Q969J3	BORCS5	BLOC-1-related complex subunit 5	4	0.519176638880062	0.142713665378381
BORCS6__Q96GS4	Q96GS4	BORCS6	BLOC-1-related complex subunit 6	4	0.0306937440263742	0.030216262332479
BORCS7__Q96B45	Q96B45	BORCS7	BLOC-1-related complex subunit 7	2	0.0412374778232744	-0.0125756066663096
BPGM__P07738	P07738	BPGM	Bisphosphoglycerate mutase	9	0.428866320333388	-0.0980971897227759
BPHL__Q86WA6	Q86WA6	BPHL	Valacyclovir hydrolase	7	0.20463570209535	0.0679656008211936
BPNT1__O95861	O95861	BPNT1	3'(2'),5'-bisphosphate nucleotidase 1	20	0.512003084749109	-0.054198752806323
BPNT2__Q9NX62	Q9NX62	BPNT2	Golgi-resident adenosine 3',5'-bisphosphate 3'-phosphatase	9	0.512003084749109	0.0772386438398452
BPTF__A0A2R8Y7Q1	A0A2R8Y7Q1	BPTF	Isoform of Q12830, Nucleosome-remodeling factor subunit BPTF	56	0.551168566492009	0.0751857662194272
BPTF__F5GXF5	F5GXF5	BPTF_1	Isoform of Q12830, Nucleosome-remodeling factor subunit BPTF (Fragment)	3	0.424241808531303	0.0938585774400432
BRAF__P15056	P15056	BRAF	Serine/threonine-protein kinase B-raf	9	0.21695480805385	-0.0355375996353285
BRAP__Q7Z569	Q7Z569	BRAP	BRCA1-associated protein	15	0.0769822221857308	0.01203773003495
BRAT1__Q6PJG6	Q6PJG6	BRAT1	BRCA1-associated ATM activator 1	14	0.432449606135584	-0.0690922509667982
BRAWNIN__Q69YU5	Q69YU5	BRAWNIN	Protein BRAWNIN	1	0.144394806646503	0.0746400744995097
BRCA1__P38398	P38398	BRCA1	Breast cancer type 1 susceptibility protein	17	0.435602736537591	0.0416865414429439
BRCA2__P51587	P51587	BRCA2	Breast cancer type 2 susceptibility protein	9	0.390888006492244	0.032628869898966
BRCC3__P46736	P46736	BRCC3	Lys-63-specific deubiquitinase BRCC36	9	0.173784029410195	-0.0299754347188893
BRCC3__P46736_3	P46736-3	BRCC3_1	Isoform of P46736, Isoform 3 of Lys-63-specific deubiquitinase BRCC36	1	0.484778004223474	0.0827089947375261
BRD1__O95696	O95696	BRD1	Bromodomain-containing protein 1	20	0.510898615532778	0.0861910435798263
BRD1__O95696_2	O95696-2	BRD1_1	Isoform of O95696, Isoform 2 of Bromodomain-containing protein 1	2	0.438697340315378	0.104876414699963
BRD2__P25440	P25440	BRD2	Bromodomain-containing protein 2	23	0.449644863477191	-0.0393112981150711
BRD3__Q15059	Q15059	BRD3	Bromodomain-containing protein 3	12	0.47506133408554	0.0660362217097958
BRD4__O60885	O60885	BRD4	Bromodomain-containing protein 4	35	0.339072212175654	0.0202150816218318
BRD7__Q9NPI1	Q9NPI1	BRD7	Bromodomain-containing protein 7	7	0.445035499764402	0.0859453792161382
BRD8__Q9H0E9_2	Q9H0E9-2	BRD8	Isoform of Q9H0E9, Isoform 2 of Bromodomain-containing protein 8	15	0.201495870317089	0.0347251136369279
BRD9__Q9H8M2	Q9H8M2	BRD9	Bromodomain-containing protein 9	7	0.511143016489581	0.071404879749052
BRF1__Q92994	Q92994	BRF1	Transcription factor IIIB 90 kDa subunit	5	0.218214566014733	-0.0381937111775049
BRF2__Q9HAW0	Q9HAW0	BRF2	Transcription factor IIIB 50 kDa subunit	1	0.162543580978701	0.0556850992463429
BRI3BP__Q8WY22	Q8WY22	BRI3BP	BRI3-binding protein	4	0.60653769978164	0.161761689286331
BRI3__O95415	O95415	BRI3	Brain protein I3	1	0.0203695311210495	0.0201152479228478
BRIP1__Q9BX63	Q9BX63	BRIP1	Fanconi anemia group J protein	8	0.236089271837329	-0.030968411494994
BRIX1__Q8TDN6	Q8TDN6	BRIX1	Ribosome biogenesis protein BRX1 homolog	22	0.551724251872566	0.105213738903388
BRK1__Q8WUW1	Q8WUW1	BRK1	Protein BRICK1	5	0.288504538942786	0.145791023288468
BRME1__Q0VDD7	Q0VDD7	BRME1	Break repair meiotic recombinase recruitment factor 1	1	0.0703586899598131	0.0264893100463049
BRMS1L__Q5PSV4	Q5PSV4	BRMS1L	Breast cancer metastasis-suppressor 1-like protein	4	0.47506133408554	0.0730402079907972
BROX__Q5VW32	Q5VW32	BROX	BRO1 domain-containing protein BROX	6	0.22977079605242	-0.110750127318909
BRPF1__P55201	P55201	BRPF1	Peregrin	14	0.621527009089957	0.0897820776431004
BRPF3__Q9ULD4	Q9ULD4	BRPF3	Bromodomain and PHD finger-containing protein 3	11	0.13066335790758	0.0191978629645479
BRSK2__Q8IWQ3	Q8IWQ3	BRSK2	Serine/threonine-protein kinase BRSK2	6	0.451515915376277	-0.0647077841241292
BRWD1__Q9NSI6	Q9NSI6	BRWD1	Bromodomain and WD repeat-containing protein 1	6	0.385997946433908	0.182955171224895
BRWD3__Q6RI45	Q6RI45	BRWD3	Bromodomain and WD repeat-containing protein 3	3	0.00925124711130073	0.00132996038053121
BSDC1__Q9NW68	Q9NW68	BSDC1	BSD domain-containing protein 1	4	0.119128551004848	0.131548134066115
BSG__P35613	P35613	BSG	Basigin	23	0.0295720399740944	-0.00889925668820951
BTAF1__O14981	O14981	BTAF1	TATA-binding protein-associated factor 172	28	0.312259099657015	-0.0371524002536212
BTBD10__Q9BSF8	Q9BSF8	BTBD10	BTB/POZ domain-containing protein 10	2	0.55918165752241	-0.170718370510165
BTBD1__Q9H0C5	Q9H0C5	BTBD1	BTB/POZ domain-containing protein 1	6	0.0933968303464552	-0.0116073537493312
BTBD3__Q9Y2F9	Q9Y2F9	BTBD3	BTB/POZ domain-containing protein 3	3	0.418764559009323	0.0992090769521553
BTBD9__Q96Q07	Q96Q07	BTBD9	BTB/POZ domain-containing protein 9	3	0.543165188148918	-0.15514078304427
BTD__P43251	P43251	BTD	Biotinidase	2	0.448119089831318	-0.0590131600771989
BTF3L4__Q96K17	Q96K17	BTF3L4	Transcription factor BTF3 homolog 4	9	0.213845401898153	-0.0282364921242889
BTF3__P20290	P20290	BTF3	Transcription factor BTF3	21	0.60653769978164	-0.0905802545431848
BTN2A1__Q7KYR7	Q7KYR7	BTN2A1	Butyrophilin subfamily 2 member A1	6	0.503940215328981	0.104400797764668
BTN3A3__O00478	O00478	BTN3A3	Butyrophilin subfamily 3 member A3	2	0.0996715593035913	0.0311346070683345
BTRC__Q9Y297	Q9Y297	BTRC	F-box/WD repeat-containing protein 1A	10	0.0217680182884352	0.00321264050750548
BUB1B__O60566	O60566	BUB1B	Mitotic checkpoint serine/threonine-protein kinase BUB1 beta	31	0.551724251872566	-0.0884394961273247
BUB1__O43683	O43683	BUB1	Mitotic checkpoint serine/threonine-protein kinase BUB1	29	0.551168566492009	-0.0746481194950669
BUB3__O43684	O43684	BUB3	Mitotic checkpoint protein BUB3	23	0.25779089632679	-0.0296156946299443
BUD13__Q9BRD0	Q9BRD0	BUD13	BUD13 homolog	7	0.150147104214538	0.0344665184976423
BUD23__O43709	O43709	BUD23	Probable 18S rRNA (guanine-N(7))-methyltransferase	6	0.155155903904553	-0.0511843467467592
BUD31__P41223	P41223	BUD31	Protein BUD31 homolog	8	0.262924692226568	0.0335703484498323
BYSL__Q13895	Q13895	BYSL	Bystin	20	0.0999514646154052	0.0101246977013064
BZW1__Q7L1Q6	Q7L1Q6	BZW1	Basic leucine zipper and W2 domain-containing protein 1	31	0.551724251872566	-0.0774389468888165
BZW2__Q9Y6E2	Q9Y6E2	BZW2	Basic leucine zipper and W2 domain-containing protein 2	16	0.413228078819433	-0.0371228011982916
C11orf54__Q9H0W9	Q9H0W9	C11orf54	Ester hydrolase C11orf54	5	0.118273872149044	-0.0644840841856404
C11orf68__Q9H3H3	Q9H3H3	C11orf68	UPF0696 protein C11orf68	6	0.491395444867728	-0.0634055596084567
C11orf96__Q7Z7L8	Q7Z7L8	C11orf96	Uncharacterized protein C11orf96	4	0.396943379927329	-0.1167797854188
C11orf98__E9PRG8	E9PRG8	C11orf98	Uncharacterized protein C11orf98	3	0.424241808531303	0.0584755198158712
C12orf29__Q8N999	Q8N999	C12orf29	Uncharacterized protein C12orf29	7	0.551858208328748	-0.0973647906199571
C12orf4__Q9NQ89	Q9NQ89	C12orf4	Protein C12orf4	2	0.0123380488161554	-0.00464570143803145
C12orf57__Q99622	Q99622	C12orf57	Protein C10	2	0.181330566167502	0.0764289184862531
C15orf39__Q6ZRI6_2	Q6ZRI6-2	C15orf39	Isoform of Q6ZRI6, Isoform 2 of Uncharacterized protein C15orf39	21	0.427346401200939	-0.0429626539644822
C15orf40__Q8WUR7	Q8WUR7	C15orf40	UPF0235 protein C15orf40	4	0.0572787269042636	0.00684719661245519
C16orf72__Q14CZ0	Q14CZ0	C16orf72	UPF0472 protein C16orf72	1	0.450372357215322	-0.0989151464426211
C16orf87__Q6PH81	Q6PH81	C16orf87	UPF0547 protein C16orf87	4	0.274023236051277	0.0716469311667104
C17orf75__Q9HAS0	Q9HAS0	C17orf75	Protein Njmu-R1	8	0.091708252799739	-0.0163729297708254
C17orf80__Q9BSJ5	Q9BSJ5	C17orf80	Uncharacterized protein C17orf80	7	0.221477862476462	0.0390228194959631
C18orf21__Q32NC0	Q32NC0	C18orf21	UPF0711 protein C18orf21	1	0.0930197550712345	0.0645138159012324
C18orf25__Q96B23_2	Q96B23-2	C18orf25	Isoform of Q96B23, Isoform 2 of Uncharacterized protein C18orf25	3	0.217655964842456	0.0472218294588912
C18orf32__Q8TCD1	Q8TCD1	C18orf32	UPF0729 protein C18orf32	2	0.245417911807053	0.0714186653620674
C19orf12__Q9NSK7	Q9NSK7	C19orf12	Protein C19orf12	1	0.270072102724234	-0.0726393885401181
C19orf25__Q9UFG5	Q9UFG5	C19orf25	UPF0449 protein C19orf25	1	0.11073084241539	-0.0745535060786015
C19orf47__Q8N9M1	Q8N9M1	C19orf47	Uncharacterized protein C19orf47	6	0.421065081721505	0.0659319763489303
C19orf53__Q9UNZ5	Q9UNZ5	C19orf53	Leydig cell tumor 10 kDa protein homolog	3	0.317737306085483	0.109833822141098
C19orf54__Q5BKX5	Q5BKX5	C19orf54	UPF0692 protein C19orf54	4	0.462454472950617	-0.0897128662123688
C1D__Q13901	Q13901	C1D	Nuclear nucleic acid-binding protein C1D	3	0.55918165752241	0.080638376828069
C1GALT1C1__Q96EU7	Q96EU7	C1GALT1C1	C1GALT1-specific chaperone 1	4	0.132319108962102	0.0367459502853189
C1GALT1__Q9NS00	Q9NS00	C1GALT1	Glycoprotein-N-acetylgalactosamine 3-beta-galactosyltransferase 1	4	0.0634386071397132	0.009840869376985
C1QBP__Q07021	Q07021	C1QBP	Complement component 1 Q subcomponent-binding protein, mitochondrial	58	0.512003084749109	0.0865551761343852
C1orf109__Q9NX04	Q9NX04	C1orf109	Uncharacterized protein C1orf109	2	0.0608665200506044	0.0235507003859996
C1orf112__Q9NSG2	Q9NSG2	C1orf112	Uncharacterized protein C1orf112	6	0.19946059705488	-0.0422886692059371
C1orf122__Q6ZSJ8	Q6ZSJ8	C1orf122	Uncharacterized protein C1orf122	4	0.0233173506826054	-0.00729214160087832
C1orf131__Q8NDD1	Q8NDD1	C1orf131	Uncharacterized protein C1orf131	8	0.470056126888678	0.0959083874268638
C1orf159__Q96HA4	Q96HA4	C1orf159	Uncharacterized protein C1orf159	1	0.00196338444296835	-0.000635047593985205
C1orf167__Q5SNV9	Q5SNV9	C1orf167	Uncharacterized protein C1orf167	1	0.0464192036255143	0.0277230606149851
C1orf174__Q8IYL3	Q8IYL3	C1orf174	UPF0688 protein C1orf174	1	0.236778187865367	0.0807587275914415
C1orf198__Q9H425	Q9H425	C1orf198	Uncharacterized protein C1orf198	7	0.473259064531486	-0.138448972210377
C1orf43__Q9BWL3	Q9BWL3	C1orf43	Protein C1orf43	1	0.00541653185140404	-0.00374713465652573
C1orf50__Q9BV19	Q9BV19	C1orf50	Uncharacterized protein C1orf50	1	0.0655579605831658	-0.0362392146163263
C1orf52__Q8N6N3	Q8N6N3	C1orf52	UPF0690 protein C1orf52	5	0.47506133408554	-0.212250659610819
C20orf27__Q9GZN8	Q9GZN8	C20orf27	UPF0687 protein C20orf27	6	0.51684309327064	-0.112462752024943
C2CD2L__O14523	O14523	C2CD2L	Phospholipid transfer protein C2CD2L	2	0.310465064057079	0.109128779927269
C2CD3__Q4AC94	Q4AC94	C2CD3	C2 domain-containing protein 3	4	0.0150840450354741	0.00504401807849058
C2CD5__Q86YS7_4	Q86YS7-4	C2CD5	Isoform of Q86YS7, Isoform 4 of C2 domain-containing protein 5	16	0.0639459226096079	0.00473852823694931
C2orf42__Q9NWW7	Q9NWW7	C2orf42	Uncharacterized protein C2orf42	1	0.0458070697606983	0.0467762281697093
C2orf49__Q9BVC5	Q9BVC5	C2orf49	Ashwin	9	0.0345542398090615	-0.00309689785002373
C2orf68__Q2NKX9	Q2NKX9	C2orf68	UPF0561 protein C2orf68	1	0.130840437202373	-0.0222601159838471
C2orf69__Q8N8R5	Q8N8R5	C2orf69	Mitochondrial protein C2orf69	1	0.395132125869463	-0.12637498679424
C2orf72__A6NCS6	A6NCS6	C2orf72	Uncharacterized protein C2orf72	1	0.0840218132030196	0.0659117782686015
C2orf76__Q3KRA6	Q3KRA6	C2orf76	UPF0538 protein C2orf76	4	0.60653769978164	-0.0925530179537988
C2orf80__Q0P641	Q0P641	C2orf80	Uncharacterized protein C2orf80	1	0.239897268858148	-0.287549066789424
C3__P01024	P01024	C3	Complement C3	4	0.30083222019415	0.0712431621838998
C3orf38__Q5JPI3	Q5JPI3	C3orf38	Uncharacterized protein C3orf38	3	0.156108870601047	-0.0268660890042267
C4B_2__P0C0L5	P0C0L5	C4B_2	Complement C4-B	3	0.268554971444691	0.0684989360994877
C4orf3__Q8WVX3	Q8WVX3	C4orf3	Uncharacterized protein C4orf3	2	0.51684309327064	0.137721269222526
C5orf22__Q49AR2	Q49AR2	C5orf22	UPF0489 protein C5orf22	8	0.0166132237552723	-0.0111763328739096
C5orf24__Q7Z6I8	Q7Z6I8	C5orf24	UPF0461 protein C5orf24	1	0.383253232316415	-0.140391245217855
C5orf51__A6NDU8	A6NDU8	C5orf51	UPF0600 protein C5orf51	10	0.210434420881785	-0.0738180961240557
C6orf120__Q7Z4R8	Q7Z4R8	C6orf120	UPF0669 protein C6orf120	1	0.473451182625808	0.180826906626244
C6orf132__Q5T0Z8	Q5T0Z8	C6orf132	Uncharacterized protein C6orf132	2	0.399796390338244	-0.0860362422882244
C6orf136__Q5SQH8	Q5SQH8	C6orf136	Uncharacterized protein C6orf136	1	0.421579243554539	0.0842133041412528
C6orf47__O95873	O95873	C6orf47	Uncharacterized protein C6orf47	2	0.0821510353491042	0.0200259877830561
C6orf62__Q9GZU0	Q9GZU0	C6orf62	Uncharacterized protein C6orf62	1	0.00861562667336915	0.00530396276660516
C6orf89__Q6UWU4	Q6UWU4	C6orf89	Bombesin receptor-activated protein C6orf89	2	0.319712956622284	0.0601851259081849
C7orf25__Q9BPX7	Q9BPX7	C7orf25	UPF0415 protein C7orf25	2	0.374529390783179	-0.0849686448422641
C7orf26__Q96N11	Q96N11	C7orf26	Uncharacterized protein C7orf26	2	0.25495140639048	0.118996486435815
C7orf50__Q9BRJ6	Q9BRJ6	C7orf50	Uncharacterized protein C7orf50	6	0.242005280732098	0.0662198721179127
C8orf33__Q9H7E9	Q9H7E9	C8orf33	UPF0488 protein C8orf33	8	0.0378253344701475	-0.00647180024889263
C8orf82__Q6P1X6	Q6P1X6	C8orf82	UPF0598 protein C8orf82	4	0.409326654857273	0.0585971876271616
C9orf40__Q8IXQ3	Q8IXQ3	C9orf40	Uncharacterized protein C9orf40	1	0.0625556919083281	-0.0404211570326337
C9orf64__Q5T6V5	Q5T6V5	C9orf64	Queuosine salvage protein	11	0.957816120465244	-0.0931355782112217
C9orf72__Q96LT7	Q96LT7	C9orf72	Guanine nucleotide exchange C9orf72	2	0.451102774533312	-0.0572855917830937
C9orf78__Q9NZ63	Q9NZ63	C9orf78	Telomere length and silencing protein 1 homolog	6	0.300483082587225	-0.0718599923354893
C9orf85__Q96MD7_1	Q96MD7-1	C9orf85	Isoform of Q96MD7, Isoform 2 of Uncharacterized protein C9orf85	1	0.240494583101322	-0.176470313093562
CA12__O43570	O43570	CA12	Carbonic anhydrase 12	1	0.182120433174552	0.188282926828926
CA13__Q8N1Q1	Q8N1Q1	CA13	Carbonic anhydrase 13	2	0.383973472779255	-0.0657714460028695
CA2__P00918	P00918	CA2	Carbonic anhydrase 2	12	0.454844978113209	-0.0700826887003499
CA8__P35219	P35219	CA8	Carbonic anhydrase-related protein	6	0.462098667140078	-0.0894678137646521
CAAP1__Q9H8G2	Q9H8G2	CAAP1	Caspase activity and apoptosis inhibitor 1	12	0.00838413556548319	-0.00231399717364993
CAB39__Q9Y376	Q9Y376	CAB39	Calcium-binding protein 39	13	0.60653769978164	-0.079220719821537
CABIN1__Q9Y6J0	Q9Y6J0	CABIN1	Calcineurin-binding protein cabin-1	13	0.382376014879582	0.0390347227377572
CABLES1__Q8TDN4	Q8TDN4	CABLES1	CDK5 and ABL1 enzyme substrate 1	2	0.427346401200939	-0.102663095257403
CABLES2__Q9BTV7	Q9BTV7	CABLES2	CDK5 and ABL1 enzyme substrate 2	2	0.110535692753374	-0.074225718784467
CACHD1__Q5VU97	Q5VU97	CACHD1	VWFA and cache domain-containing protein 1	3	0.0422734358833878	-0.0145734701496041
CACNA2D1__P54289	P54289	CACNA2D1	Voltage-dependent calcium channel subunit alpha-2/delta-1	8	0.185611464709418	0.0303063937163952
CACNA2D2__Q9NY47	Q9NY47	CACNA2D2	Voltage-dependent calcium channel subunit alpha-2/delta-2	1	0.183277738830233	0.0920986038094127
CACNG6__Q9BXT2	Q9BXT2	CACNG6	Voltage-dependent calcium channel gamma-6 subunit	1	0.158659026279514	-0.0257443864498726
CACTIN__Q8WUQ7	Q8WUQ7	CACTIN	Cactin	11	0.50932525173919	0.0460927784904831
CACUL1__Q86Y37	Q86Y37	CACUL1	CDK2-associated and cullin domain-containing protein 1	3	0.210658697880046	-0.0593043289818931
CACYBP__Q9HB71	Q9HB71	CACYBP	Calcyclin-binding protein	28	0.550884739573015	-0.0836180903968543
CADM1__Q9BY67	Q9BY67	CADM1	Cell adhesion molecule 1	12	0.0840218132030196	0.0309866022580467
CADM4__Q8NFZ8	Q8NFZ8	CADM4	Cell adhesion molecule 4	1	0.117436914565807	0.0739890455934202
CADPS2__Q86UW7	Q86UW7	CADPS2	Calcium-dependent secretion activator 2	4	0.133575739431637	0.168039193597906
CAD__P27708	P27708	CAD	CAD protein	92	0.570272037453731	-0.0634708324290413
CALCOCO1__Q9P1Z2	Q9P1Z2	CALCOCO1	Calcium-binding and coiled-coil domain-containing protein 1	8	0.495049144076422	-0.0775605330414918
CALCOCO2__Q13137	Q13137	CALCOCO2	Calcium-binding and coiled-coil domain-containing protein 2	24	0.550884739573015	-0.0986014616370572
CALD1__Q05682_2	Q05682-2	CALD1	Isoform of Q05682, Isoform 2 of Caldesmon	23	0.186893266523736	-0.0204940166666718
CALM3__P0DP25	P0DP25	CALM3	Calmodulin-3	6	0.56902239995746	0.176674505178916
CALR__P27797	P27797	CALR	Calreticulin	60	0.405745545896713	0.0376816114444107
CALU__O43852	O43852	CALU	Calumenin	24	0.481990203497577	-0.0737445690200095
CAMK1D__Q8IU85	Q8IU85	CAMK1D	Calcium/calmodulin-dependent protein kinase type 1D	5	0.47506133408554	-0.0586637207698998
CAMK1__H7C071	H7C071	CAMK1_1	Isoform of Q14012, Calcium/calmodulin-dependent protein kinase type 1 (Fragment)	1	0.0723731014279421	-0.0703502795010447
CAMK1__Q14012	Q14012	CAMK1	Calcium/calmodulin-dependent protein kinase type 1	10	0.109669180551583	-0.029490890011163
CAMK2D__Q13557_12	Q13557-12	CAMK2D	Isoform of Q13557, Isoform Delta 12 of Calcium/calmodulin-dependent protein kinase type II subunit delta	13	0.347152974198282	-0.0628032167780033
CAMK2G__Q13555	Q13555	CAMK2G	Calcium/calmodulin-dependent protein kinase type II subunit gamma	8	0.110442407203106	-0.0216454214227654
CAMK4__Q16566	Q16566	CAMK4	Calcium/calmodulin-dependent protein kinase type IV	2	0.00682395250856198	-0.00254428148733767
CAMKK1__Q8N5S9	Q8N5S9	CAMKK1	Calcium/calmodulin-dependent protein kinase kinase 1	2	0.14566033395127	0.0297676108068986
CAMKK2__Q96RR4	Q96RR4	CAMKK2	Calcium/calmodulin-dependent protein kinase kinase 2	3	0.436564037913115	-0.112897123037389
CAMKMT__Q7Z624	Q7Z624	CAMKMT	Calmodulin-lysine N-methyltransferase	1	0.55918165752241	-0.117771204157312
CAMKV__Q8NCB2	Q8NCB2	CAMKV	CaM kinase-like vesicle-associated protein	4	0.469976487647061	0.144136027772904
CAMLG__P49069	P49069	CAMLG	Guided entry of tail-anchored proteins factor CAMLG	9	0.0827913784597544	0.0215158217940187
CAMSAP1__Q5T5Y3	Q5T5Y3	CAMSAP1	Calmodulin-regulated spectrin-associated protein 1	17	0.383253232316415	-0.0336303944581637
CAMSAP2__Q08AD1	Q08AD1	CAMSAP2	Calmodulin-regulated spectrin-associated protein 2	19	0.577020578212334	-0.044797101946607
CAMSAP3__Q9P1Y5	Q9P1Y5	CAMSAP3	Calmodulin-regulated spectrin-associated protein 3	18	0.550884739573015	-0.0732031815784778
CAMTA2__O94983	O94983	CAMTA2	Calmodulin-binding transcription activator 2	2	0.180645091103861	0.0422833186414964
CAND1__Q86VP6	Q86VP6	CAND1	Cullin-associated NEDD8-dissociated protein 1	62	0.319712956622284	-0.0448859613184447
CAND2__O75155	O75155	CAND2	Cullin-associated NEDD8-dissociated protein 2	17	0.341496807863305	-0.0604755186988642
CANT1__Q8WVQ1	Q8WVQ1	CANT1	Soluble calcium-activated nucleotidase 1	14	0.111506992983059	0.0117204442317962
CANX__P27824	P27824	CANX	Calnexin	94	0.469976487647061	0.0711874818117293
CAP1__Q01518	Q01518	CAP1	Adenylyl cyclase-associated protein 1	41	0.549737933289159	-0.0765149260136488
CAP2__P40123	P40123	CAP2	Adenylyl cyclase-associated protein 2	8	0.555905290472169	-0.0970318658544269
CAPN15__O75808	O75808	CAPN15	Calpain-15	1	0.374529390783179	0.204389006158118
CAPN1__P07384	P07384	CAPN1	Calpain-1 catalytic subunit	23	0.411985751732531	-0.0651236302610654
CAPN2__P17655	P17655	CAPN2	Calpain-2 catalytic subunit	19	0.37663941006725	-0.0647198545579648
CAPN5__O15484	O15484	CAPN5	Calpain-5	1	0.156643386273738	-0.102625240740552
CAPN7__Q9Y6W3	Q9Y6W3	CAPN7	Calpain-7	10	0.332127475120766	-0.0693582684458165
CAPNS1__P04632	P04632	CAPNS1	Calpain small subunit 1	7	0.0217855450099623	-0.0133159993172352
CAPRIN1__Q14444	Q14444	CAPRIN1	Caprin-1	25	0.37141220059388	-0.0423612796247936
CAPZA1__P52907	P52907	CAPZA1	F-actin-capping protein subunit alpha-1	25	0.390051681345323	0.0338989187390158
CAPZA2__P47755	P47755	CAPZA2	F-actin-capping protein subunit alpha-2	12	0.00607720966459164	0.00130135603885967
CAPZB__P47756_2	P47756-2	CAPZB	Isoform of P47756, Isoform 2 of F-actin-capping protein subunit beta	19	0.0705322085736936	-0.0197296459477515
CARD19__Q96LW7_2	Q96LW7-2	CARD19	Isoform of Q96LW7, Isoform 2 of Caspase recruitment domain-containing protein 19	3	0.551724251872566	0.171994503254156
CARHSP1__Q9Y2V2	Q9Y2V2	CARHSP1	Calcium-regulated heat-stable protein 1	5	0.621527009089957	-0.320552697966544
CARM1__Q86X55	Q86X55	CARM1	Histone-arginine methyltransferase CARM1	16	0.451198007621285	-0.0597165804026356
CARMIL1__Q5VZK9	Q5VZK9	CARMIL1	F-actin-uncapping protein LRRC16A	14	0.121767482846606	-0.0109821336158497
CARMIL2__Q6F5E8	Q6F5E8	CARMIL2	Capping protein, Arp2/3 and myosin-I linker protein 2	8	0.175111366287715	-0.03707943567157
CARNMT1__Q8N4J0	Q8N4J0	CARNMT1	Carnosine N-methyltransferase	4	0.469976487647061	-0.0444610811058265
CARS1__P49589_3	P49589-3	CARS1	Isoform of P49589, Isoform 3 of Cysteine--tRNA ligase, cytoplasmic	29	0.487097988267287	-0.0525933996874382
CARS2__Q9HA77	Q9HA77	CARS2	Probable cysteine--tRNA ligase, mitochondrial	13	0.532742825729049	0.0715867029412098
CASC3__O15234	O15234	CASC3	Protein CASC3	13	0.486863275192114	-0.0992225985731534
CASKIN2__Q8WXE0	Q8WXE0	CASKIN2	Caskin-2	9	0.0910036808041394	0.0175308367732971
CASK__O14936	O14936	CASK	Peripheral plasma membrane protein CASK	25	0.056284661139647	0.0041075280302253
CASP10__Q92851	Q92851	CASP10	Caspase-10	3	0.0508738650444423	-0.0180051368608571
CASP2__P42575	P42575	CASP2	Caspase-2	12	0.55918165752241	-0.0927763675925768
CASP3__P42574	P42574	CASP3	Caspase-3	17	0.420425963654213	-0.0983259494579877
CASP6__P55212	P55212	CASP6	Caspase-6	7	0.426410195864318	-0.130845508306279
CASP7__P55210	P55210	CASP7	Caspase-7	10	0.327460740903845	-0.0571430673904098
CASP8AP2__Q9UKL3	Q9UKL3	CASP8AP2	CASP8-associated protein 2	13	0.449205282420819	0.0874445160760694
CASP8__Q14790	Q14790	CASP8	Caspase-8	9	0.189231235761857	-0.0192260797733943
CASP9__P55211	P55211	CASP9	Caspase-9	4	0.0390129285736456	0.0107351334616375
CASTOR1__Q8WTX7	Q8WTX7	CASTOR1	Cytosolic arginine sensor for mTORC1 subunit 1	1	0.141404901977424	0.0378606907509624
CASTOR2__A6NHX0	A6NHX0	CASTOR2	Cytosolic arginine sensor for mTORC1 subunit 2	1	0.377926445675374	0.104746776336612
CAST__P20810_6	P20810-6	CAST	Isoform of P20810, Isoform 6 of Calpastatin	40	0.621527009089957	-0.123632877967305
CASZ1__Q86V15	Q86V15	CASZ1	Zinc finger protein castor homolog 1	4	0.264240231215535	0.0513421961265004
CAT__P04040	P04040	CAT	Catalase	24	0.501006210442364	0.0599930932886563
CAV1__Q03135	Q03135	CAV1	Caveolin-1	2	0.294247949838721	-0.076070686940046
CAVIN1__Q6NZI2	Q6NZI2	CAVIN1	Caveolae-associated protein 1	8	0.14718643858011	0.0302085971346258
CBFA2T2__O43439	O43439	CBFA2T2	Protein CBFA2T2	2	0.445990842806106	-0.117877942658494
CBFB__Q13951	Q13951	CBFB	Core-binding factor subunit beta	6	0.421960489127704	-0.0890840640215356
CBLB__Q13191	Q13191	CBLB	E3 ubiquitin-protein ligase CBL-B	5	0.226200171570783	-0.0352858875147078
CBLL1__Q75N03	Q75N03	CBLL1	E3 ubiquitin-protein ligase Hakai	2	0.23403219597833	0.0679250449071496
CBL__P22681	P22681	CBL	E3 ubiquitin-protein ligase CBL	19	0.398861373973612	-0.0673158934571596
CBR1__P16152	P16152	CBR1	Carbonyl reductase [NADPH] 1	23	0.372582537288512	-0.0571603881481415
CBR3__O75828	O75828	CBR3	Carbonyl reductase [NADPH] 3	2	0.209142931725815	-0.0687103691101253
CBR4__Q8N4T8	Q8N4T8	CBR4	3-oxoacyl-[acyl-carrier-protein] reductase	5	0.213406258371707	0.0637483381429584
CBS__P35520	P35520	CBS	Cystathionine beta-synthase	26	0.474842990206244	-0.0499527343181527
CBWD1__Q9BRT8	Q9BRT8	CBWD1	COBW domain-containing protein 1	9	0.406032809427288	-0.0794719432506159
CBX1__P83916	P83916	CBX1	Chromobox protein homolog 1	20	0.0202170394952777	-0.00845260066650437
CBX2__Q14781	Q14781	CBX2	Chromobox protein homolog 2	5	0.412402944806616	0.0535442240572932
CBX3__B8ZZ43	B8ZZ43	CBX3_1	Isoform of Q13185, Chromobox homolog 3 (HP1 gamma homolog, Drosophila), isoform CRA_b	1	0.117045580924265	-0.0820355467964879
CBX3__Q13185	Q13185	CBX3	Chromobox protein homolog 3	6	0.333956291937189	0.0535522733503493
CBX4__O00257	O00257	CBX4	E3 SUMO-protein ligase CBX4	10	0.251547913987755	0.0337399110126338
CBX5__P45973	P45973	CBX5	Chromobox protein homolog 5	26	0.573797237441424	0.10846753795415
CBX6__O95503	O95503	CBX6	Chromobox protein homolog 6	6	0.173954919217823	0.0367697476176062
CBX8__Q9HC52	Q9HC52	CBX8	Chromobox protein homolog 8	14	0.570895884911519	0.107948910946768
CC2D1A__Q6P1N0	Q6P1N0	CC2D1A	Coiled-coil and C2 domain-containing protein 1A	14	0.429081584023827	-0.0575926364380531
CC2D1B__Q5T0F9	Q5T0F9	CC2D1B	Coiled-coil and C2 domain-containing protein 1B	13	0.550884739573015	-0.0796331629689212
CC2D2A__Q9P2K1	Q9P2K1	CC2D2A	Coiled-coil and C2 domain-containing protein 2A	2	0.0199023853582998	0.00748995455704761
CCAR1__Q8IX12	Q8IX12	CCAR1	Cell division cycle and apoptosis regulator protein 1	39	0.60653769978164	0.0436826503202773
CCAR2__Q8N163	Q8N163	CCAR2	Cell cycle and apoptosis regulator protein 2	58	0.166099679935653	0.0249147915934701
CCDC102A__Q96A19	Q96A19	CCDC102A	Coiled-coil domain-containing protein 102A	3	0.213406258371707	0.0648727925782785
CCDC106__Q9BWC9	Q9BWC9	CCDC106	Coiled-coil domain-containing protein 106	1	0.0327512246580129	-0.00796106221542186
CCDC112__Q8NEF3	Q8NEF3	CCDC112	Coiled-coil domain-containing protein 112	2	0.0334394391038117	-0.0204644436514033
CCDC117__Q8IWD4	Q8IWD4	CCDC117	Coiled-coil domain-containing protein 117	9	0.550884739573015	-0.168628844812057
CCDC124__Q96CT7	Q96CT7	CCDC124	Coiled-coil domain-containing protein 124	17	0.121443603134661	-0.0377404572159571
CCDC127__Q96BQ5	Q96BQ5	CCDC127	Coiled-coil domain-containing protein 127	6	0.551724251872566	0.108996493474387
CCDC12__Q8WUD4	Q8WUD4	CCDC12	Coiled-coil domain-containing protein 12	5	0.00697582114662343	0.00375076779928809
CCDC134__Q9H6E4	Q9H6E4	CCDC134	Coiled-coil domain-containing protein 134	6	0.108920851077305	0.0198269308868738
CCDC137__Q6PK04	Q6PK04	CCDC137	Coiled-coil domain-containing protein 137	8	0.42302932761303	0.179417742264514
CCDC138__Q96M89	Q96M89	CCDC138	Coiled-coil domain-containing protein 138	6	0.0873687076321344	-0.0205250860306487
CCDC14__Q49A88	Q49A88	CCDC14	Coiled-coil domain-containing protein 14	5	0.295420592958117	-0.0403657938393811
CCDC158__Q5M9N0	Q5M9N0	CCDC158	Coiled-coil domain-containing protein 158	1	0.149619679243978	0.104248944665788
CCDC15__Q0P6D6	Q0P6D6	CCDC15	Coiled-coil domain-containing protein 15	2	0.103709495412966	-0.0479444034422875
CCDC167__Q9P0B6	Q9P0B6	CCDC167	Coiled-coil domain-containing protein 167	1	0.226200171570783	0.0803446340740793
CCDC174__Q6PII3	Q6PII3	CCDC174	Coiled-coil domain-containing protein 174	4	0.236089271837329	0.0580192585239574
CCDC186__Q7Z3E2	Q7Z3E2	CCDC186	Coiled-coil domain-containing protein 186	7	0.158867207527202	-0.0267281399494142
CCDC18__Q5T9S5	Q5T9S5	CCDC18	Coiled-coil domain-containing protein 18	6	0.236414191966515	-0.0406243126859893
CCDC22__O60826	O60826	CCDC22	Coiled-coil domain-containing protein 22	19	0.395476140476192	-0.0439480189761064
CCDC25__Q86WR0	Q86WR0	CCDC25	Coiled-coil domain-containing protein 25	9	0.469976487647061	-0.0760624495654035
CCDC28A__Q8IWP9	Q8IWP9	CCDC28A	Coiled-coil domain-containing protein 28A	3	0.60653769978164	-0.104329775370104
CCDC28B__Q9BUN5	Q9BUN5	CCDC28B	Coiled-coil domain-containing protein 28B	1	0.109381170506553	0.0514058510541787
CCDC43__Q96MW1	Q96MW1	CCDC43	Coiled-coil domain-containing protein 43	11	0.204677522988101	-0.0589789776623622
CCDC47__Q96A33	Q96A33	CCDC47	PAT complex subunit CCDC47	35	0.621527009089957	0.125449726600411
CCDC50__Q8IVM0	Q8IVM0	CCDC50	Coiled-coil domain-containing protein 50	15	0.487781058937194	-0.0735520410275904
CCDC51__Q96ER9	Q96ER9	CCDC51	Mitochondrial potassium channel	9	0.500407592361547	0.0849543236502025
CCDC59__Q9P031	Q9P031	CCDC59	Thyroid transcription factor 1-associated protein 26	8	0.299090541791602	0.059998215296713
CCDC62__Q6P9F0	Q6P9F0	CCDC62	Coiled-coil domain-containing protein 62	1	0.227641138332571	0.0472943207541209
CCDC66__A2RUB6	A2RUB6	CCDC66	Coiled-coil domain-containing protein 66	2	0.51684309327064	0.120102945848197
CCDC6__Q16204	Q16204	CCDC6	Coiled-coil domain-containing protein 6	22	0.550884739573015	-0.0786936525179399
CCDC71L__Q8N9Z2	Q8N9Z2	CCDC71L	Coiled-coil domain-containing protein 71L	2	0.0066891320508669	0.00285281120366448
CCDC71__Q8IV32	Q8IV32	CCDC71	Coiled-coil domain-containing protein 71	1	0.364239808575035	0.114155762350377
CCDC77__Q9BR77	Q9BR77	CCDC77	Coiled-coil domain-containing protein 77	3	0.0596125917732164	0.0187951021812117
CCDC78__H3BLT8	H3BLT8	CCDC78	Isoform of A2IDD5, Coiled-coil domain containing 78, isoform CRA_a	1	0.436564037913115	-0.230986318214849
CCDC82__Q8N4S0	Q8N4S0	CCDC82	Coiled-coil domain-containing protein 82	3	0.438388228026294	-0.0891075624650035
CCDC85B__Q15834	Q15834	CCDC85B	Coiled-coil domain-containing protein 85B	2	0.319879951213117	-0.0695336056625782
CCDC85C__A6NKD9	A6NKD9	CCDC85C	Coiled-coil domain-containing protein 85C	5	0.10548476729117	0.0124093515999421
CCDC86__Q9H6F5	Q9H6F5	CCDC86	Coiled-coil domain-containing protein 86	18	0.550884739573015	0.0972650333163664
CCDC88A__Q3V6T2	Q3V6T2	CCDC88A	Girdin	35	0.550884739573015	-0.0362964693696336
CCDC88C__Q9P219	Q9P219	CCDC88C	Protein Daple	3	0.133575739431637	0.0262370775528859
CCDC8__Q9H0W5	Q9H0W5	CCDC8	Coiled-coil domain-containing protein 8	9	0.290292454403518	0.0310607644479099
CCDC90B__Q9GZT6	Q9GZT6	CCDC90B	Coiled-coil domain-containing protein 90B, mitochondrial	4	0.0933968303464552	0.0743439807345895
CCDC91__Q7Z6B0	Q7Z6B0	CCDC91	Coiled-coil domain-containing protein 91	3	0.0857320764057212	0.0976546072650995
CCDC92__Q53HC0	Q53HC0	CCDC92	Coiled-coil domain-containing protein 92	1	0.307946561925028	-0.121343093369342
CCDC93__Q567U6	Q567U6	CCDC93	Coiled-coil domain-containing protein 93	24	0.180855850913183	-0.0182226473912074
CCDC97__Q96F63	Q96F63	CCDC97	Coiled-coil domain-containing protein 97	10	0.573797237441424	-0.152408135256616
CCDC9__Q9Y3X0	Q9Y3X0	CCDC9	Coiled-coil domain-containing protein 9	5	0.266370397394311	-0.0599983619936218
CCHCR1__Q8TD31	Q8TD31	CCHCR1	Coiled-coil alpha-helical rod protein 1	3	0.501957281649052	-0.10759440991725
CCN1__O00622	O00622	CCN1	CCN family member 1	3	0.419639452245371	0.109520672824776
CCN2__P29279	P29279	CCN2	CCN family member 2	3	0.61217495714203	0.20163397676241
CCNA2__P20248	P20248	CCNA2	Cyclin-A2	15	0.240126142912621	-0.0298727609183941
CCNB1__P14635	P14635	CCNB1	G2/mitotic-specific cyclin-B1	20	0.230827264573458	-0.0277921625573851
CCNB2__O95067	O95067	CCNB2	G2/mitotic-specific cyclin-B2	8	0.383253232316415	0.0453831428315978
CCNC__P24863	P24863	CCNC	Cyclin-C	3	0.0631964608127136	0.0158026527779609
CCND2__P30279	P30279	CCND2	G1/S-specific cyclin-D2	2	0.0716279856999965	0.0292867519923057
CCND3__P30281	P30281	CCND3	G1/S-specific cyclin-D3	1	0.410346589572416	-0.0866482718647205
CCNDBP1__O95273	O95273	CCNDBP1	Cyclin-D1-binding protein 1	2	0.281587539851867	0.0642173440814521
CCNE1__P24864	P24864	CCNE1	G1/S-specific cyclin-E1	1	0.000808549808472976	-0.00024495688878795
CCNE2__O96020	O96020	CCNE2	G1/S-specific cyclin-E2	2	0.0894660000902417	-0.0199004475757742
CCNF__P41002	P41002	CCNF	Cyclin-F	2	0.175096538687564	-0.0447824746488195
CCNH__P51946	P51946	CCNH	Cyclin-H	10	0.061681809780337	-0.0101665683400055
CCNJ__Q5T5M9	Q5T5M9	CCNJ	Cyclin-J	1	0.517699984810202	-0.0859352094318637
CCNK__O75909	O75909	CCNK	Cyclin-K	8	0.0805065816918107	0.0190049068509251
CCNL1__Q9UK58	Q9UK58	CCNL1	Cyclin-L1	6	0.104323169956951	0.033765017203197
CCNL2__Q96S94	Q96S94	CCNL2	Cyclin-L2	6	0.0117175753275415	-0.00332304268949616
CCNT1__O60563	O60563	CCNT1	Cyclin-T1	12	0.529673992227377	-0.035988338502616
CCNT2__O60583	O60583	CCNT2	Cyclin-T2	3	0.538634442005765	-0.0816219997352893
CCNYL1__Q8N7R7	Q8N7R7	CCNYL1	Cyclin-Y-like protein 1	3	0.0374224455779079	-0.0119814577426135
CCNY__Q8ND76	Q8ND76	CCNY	Cyclin-Y	5	0.252081713539663	0.040292245442121
CCP110__O43303	O43303	CCP110	Centriolar coiled-coil protein of 110 kDa	8	0.13695228458752	-0.0218781842714626
CCPG1__Q9ULG6	Q9ULG6	CCPG1	Cell cycle progression protein 1	6	0.243086911118572	0.0514501454083437
CCS__O14618	O14618	CCS	Copper chaperone for superoxide dismutase	6	0.194274434309821	-0.0978231345889373
CCT2__P78371	P78371	CCT2	T-complex protein 1 subunit beta	106	0.551724251872566	-0.0675648567257974
CCT3__P49368	P49368	CCT3	T-complex protein 1 subunit gamma	86	0.538411327827188	-0.0762171853574148
CCT3__P49368_2	P49368-2	CCT3_1	Isoform of P49368, Isoform 2 of T-complex protein 1 subunit gamma	1	0.0971474459438838	0.0396017463535681
CCT4__P50991	P50991	CCT4	T-complex protein 1 subunit delta	86	0.489761200823781	-0.0526702582751682
CCT5__P48643	P48643	CCT5	T-complex protein 1 subunit epsilon	143	0.438302724822716	-0.0580063970969795
CCT6A__P40227	P40227	CCT6A	T-complex protein 1 subunit zeta	58	0.61217495714203	-0.0541079527405279
CCT6B__Q92526	Q92526	CCT6B	T-complex protein 1 subunit zeta-2	3	0.319576440343211	-0.0936052081287935
CCT7__Q99832	Q99832	CCT7	T-complex protein 1 subunit eta	120	0.473451182625808	-0.0485768207145965
CCT8__P50990	P50990	CCT8	T-complex protein 1 subunit theta	99	0.621527009089957	-0.0697400990511574
CCZ1B__P86790	P86790	CCZ1B	Vacuolar fusion protein CCZ1 homolog B	10	0.419174657856693	-0.0412334698965083
CD109__Q6YHK3	Q6YHK3	CD109	CD109 antigen	5	0.00435058196203961	0.000802255452785433
CD151__P48509	P48509	CD151	CD151 antigen	2	0.339799565205837	0.0471469850302597
CD276__Q5ZPR3	Q5ZPR3	CD276	CD276 antigen	6	0.141865467407996	0.0364110630883252
CD2AP__Q9Y5K6	Q9Y5K6	CD2AP	CD2-associated protein	26	0.400234983236151	-0.0560044389172477
CD2BP2__O95400	O95400	CD2BP2	CD2 antigen cytoplasmic tail-binding protein 2	14	0.507118426373352	-0.102691337133913
CD302__Q8IX05	Q8IX05	CD302	CD302 antigen	1	0.0793518302219394	0.0800658984142924
CD320__Q9NPF0	Q9NPF0	CD320	CD320 antigen	4	0.31612953280688	0.170110025625394
CD44__P16070	P16070	CD44	CD44 antigen	2	0.294812992192177	0.139737628763451
CD46__P15529	P15529	CD46_1	Membrane cofactor protein	4	0.202989864204454	0.0548285164478477
CD46__P15529_2	P15529-2	CD46	Isoform of P15529, Isoform B of Membrane cofactor protein	1	0.214175027689435	0.110200841309977
CD47__Q08722	Q08722	CD47	Leukocyte surface antigen CD47	5	0.00855584956528718	-0.00262062574482182
CD55__P08174	P08174	CD55	Complement decay-accelerating factor	7	0.421065081721505	0.0803355559442247
CD58__P19256	P19256	CD58	Lymphocyte function-associated antigen 3	1	0.355494665919459	0.107896546076669
CD59__P13987	P13987	CD59	CD59 glycoprotein	5	0.51684309327064	0.0986875939642745
CD63__P08962	P08962	CD63	CD63 antigen	6	0.60653769978164	0.168104538127726
CD81__P60033	P60033	CD81	CD81 antigen	1	0.217521346482439	0.200827041822986
CD82__P27701	P27701	CD82	CD82 antigen	1	0.237663301000535	0.0855991747655798
CD99__P14209	P14209	CD99	CD99 antigen	2	0.383253232316415	0.275551280772541
CD9__P21926	P21926	CD9	CD9 antigen	5	0.150259236750414	0.0404024676017314
CDAN1__Q8IWY9	Q8IWY9	CDAN1	Codanin-1	9	0.0217072916077633	0.00271557150421687
CDC123__O75794	O75794	CDC123	Cell division cycle protein 123 homolog	10	0.397015899661241	-0.0612199719035417
CDC14A__Q9UNH5	Q9UNH5	CDC14A	Dual specificity protein phosphatase CDC14A	2	0.410234093332161	0.149804393073398
CDC16__Q13042	Q13042	CDC16	Cell division cycle protein 16 homolog	23	0.451639926013123	0.041805988480314
CDC20B__Q86Y33	Q86Y33	CDC20B	Cell division cycle protein 20 homolog B	1	0.119128551004848	-0.0363724828709487
CDC20__Q12834	Q12834	CDC20	Cell division cycle protein 20 homolog	16	0.546513860585508	-0.0679305494988745
CDC23__Q9UJX2	Q9UJX2	CDC23	Cell division cycle protein 23 homolog	23	0.436564037913115	-0.052824139694967
CDC25A__P30304	P30304	CDC25A	M-phase inducer phosphatase 1	2	0.573797237441424	-0.147606201231005
CDC25C__P30307	P30307	CDC25C	M-phase inducer phosphatase 3	3	0.490689411355431	-0.100607334072454
CDC26__Q8NHZ8	Q8NHZ8	CDC26	Anaphase-promoting complex subunit CDC26	1	0.42302932761303	-0.238341307472733
CDC27__I3L3H6	I3L3H6	CDC27_1	Isoform of P30260, Cell division cycle protein 27 homolog (Fragment)	1	0.141404901977424	0.13897943495937
CDC27__P30260	P30260	CDC27	Cell division cycle protein 27 homolog	26	0.0887618213073528	-0.0092306165300037
CDC34__P49427	P49427	CDC34	Ubiquitin-conjugating enzyme E2 R1	3	0.243105732200506	-0.0521030493685066
CDC37__K7EKQ2	K7EKQ2	CDC37_1	Isoform of Q16543, Hsp90 co-chaperone Cdc37 (Fragment)	1	0.117523510980762	-0.0608578943296335
CDC37__Q16543	Q16543	CDC37	Hsp90 co-chaperone Cdc37	22	0.508948892927961	-0.0981345077585979
CDC40__O60508	O60508	CDC40	Pre-mRNA-processing factor 17	16	0.61217495714203	0.0710136441743019
CDC42BPA__Q5VT25	Q5VT25	CDC42BPA	Serine/threonine-protein kinase MRCK alpha	19	0.143687166444953	-0.015181745216317
CDC42BPB__Q9Y5S2	Q9Y5S2	CDC42BPB	Serine/threonine-protein kinase MRCK beta	28	0.538411327827188	-0.0362185714473978
CDC42EP1__Q00587	Q00587	CDC42EP1	Cdc42 effector protein 1	2	0.202619707484729	-0.061552206092258
CDC42EP2__O14613	O14613	CDC42EP2	Cdc42 effector protein 2	1	0.300896488576313	-0.108943998651202
CDC42EP4__Q9H3Q1	Q9H3Q1	CDC42EP4	Cdc42 effector protein 4	4	0.619142845878761	-0.111652145668422
CDC42SE2__Q9NRR3	Q9NRR3	CDC42SE2	CDC42 small effector protein 2	2	0.0878180563092574	0.0470999005485161
CDC42__P60953	P60953	CDC42	Cell division control protein 42 homolog	14	0.169679289605313	-0.0426117943850152
CDC45__O75419	O75419	CDC45	Cell division control protein 45 homolog	5	0.0544615077753535	-0.00888471775886539
CDC5L__Q99459	Q99459	CDC5L	Cell division cycle 5-like protein	47	0.427346401200939	0.0478657042477506
CDC6__Q99741	Q99741	CDC6	Cell division control protein 6 homolog	9	0.0578745852031983	-0.00496389178737558
CDC73__Q6P1J9	Q6P1J9	CDC73	Parafibromin	28	0.156012807900218	0.0192052346450891
CDC7__O00311	O00311	CDC7	Cell division cycle 7-related protein kinase	12	0.474842990206244	-0.0454898835556264
CDCA2__Q69YH5	Q69YH5	CDCA2	Cell division cycle-associated protein 2	13	0.300483082587225	0.0690256852592326
CDCA3__Q99618	Q99618	CDCA3	Cell division cycle-associated protein 3	4	0.550884739573015	-0.151436818746031
CDCA5__Q96FF9	Q96FF9	CDCA5	Sororin	8	0.581685803412734	0.142073615294189
CDCA7L__Q96GN5	Q96GN5	CDCA7L	Cell division cycle-associated 7-like protein	7	0.17903246681653	0.0251666593221162
CDCA8__Q53HL2	Q53HL2	CDCA8	Borealin	10	0.471793730652912	0.161670859162259
CDH1__P12830	P12830	CDH1	Cadherin-1	1	0.247656051628373	0.0929889675707492
CDH2__P19022	P19022	CDH2	Cadherin-2	16	0.310565218309803	0.0390396446634477
CDIN1__Q9Y2V0	Q9Y2V0	CDIN1	CDAN1-interacting nuclease 1	4	0.236089271837329	-0.0661784847648874
CDIPT__O14735	O14735	CDIPT	CDP-diacylglycerol--inositol 3-phosphatidyltransferase	7	0.28066396735622	0.0667280298061936
CDK10__Q15131	Q15131	CDK10	Cyclin-dependent kinase 10	1	0.00838413556548319	-0.00835756893061254
CDK11A__Q9UQ88	Q9UQ88	CDK11A	Cyclin-dependent kinase 11A	1	0.103762800883151	0.0343430124835832
CDK11B__A0A087X1I0	A0A087X1I0	CDK11B_1	Isoform of P21127, Cyclin-dependent kinase 11B	1	0.226819895675081	-0.131505840496846
CDK11B__P21127	P21127	CDK11B	Cyclin-dependent kinase 11B	23	0.235273413702178	-0.0289179962640146
CDK12__Q9NYV4_2	Q9NYV4-2	CDK12	Isoform of Q9NYV4, Isoform 2 of Cyclin-dependent kinase 12	26	0.0818747527894887	0.0123937330351492
CDK13__Q14004	Q14004	CDK13	Cyclin-dependent kinase 13	16	0.144491189646119	0.0122702641406862
CDK16__Q00536	Q00536	CDK16	Cyclin-dependent kinase 16	9	0.831330947319566	-0.0963466202681792
CDK17__Q00537	Q00537	CDK17	Cyclin-dependent kinase 17	6	0.0185710022121369	0.00543208166131664
CDK19__Q9BWU1	Q9BWU1	CDK19	Cyclin-dependent kinase 19	3	0.0241340635399907	-0.00851420569944253
CDK1__P06493	P06493	CDK1	Cyclin-dependent kinase 1	21	0.436564037913115	-0.057612367508013
CDK2AP2__O75956	O75956	CDK2AP2	Cyclin-dependent kinase 2-associated protein 2	1	0.149619679243978	-0.110921122986226
CDK2__P24941	P24941	CDK2	Cyclin-dependent kinase 2	17	0.376469276365636	-0.046542025604637
CDK4__P11802	P11802	CDK4	Cyclin-dependent kinase 4	18	0.258518370949509	-0.0351685490496366
CDK5RAP1__Q96SZ6_3	Q96SZ6-3	CDK5RAP1	Isoform of Q96SZ6, Isoform 3 of Mitochondrial tRNA methylthiotransferase CDK5RAP1	16	0.319548509001726	0.0476100217447908
CDK5RAP2__Q96SN8	Q96SN8	CDK5RAP2	CDK5 regulatory subunit-associated protein 2	19	0.0302491710825092	0.00248453574111627
CDK5RAP3__Q96JB5	Q96JB5	CDK5RAP3	CDK5 regulatory subunit-associated protein 3	13	0.394508905619802	0.052169788568276
CDK5__Q00535	Q00535	CDK5	Cyclin-dependent-like kinase 5	11	0.261662688752418	-0.0442009516432733
CDK6__Q00534	Q00534	CDK6	Cyclin-dependent kinase 6	9	0.445990842806106	-0.076800993559094
CDK7__P50613	P50613	CDK7	Cyclin-dependent kinase 7	9	0.258992371260757	0.0327765763832301
CDK8__P49336	P49336	CDK8	Cyclin-dependent kinase 8	8	0.269268104625542	0.0214643729274757
CDK9__P50750	P50750	CDK9	Cyclin-dependent kinase 9	11	0.000740623926390404	-0.000100765311590111
CDKAL1__Q5VV42	Q5VV42	CDKAL1	Threonylcarbamoyladenosine tRNA methylthiotransferase	17	0.483936423869711	0.0370085460669919
CDKL5__O76039	O76039	CDKL5	Cyclin-dependent kinase-like 5	2	0.60653769978164	-0.121623191631786
CDKN1B__P46527	P46527	CDKN1B	Cyclin-dependent kinase inhibitor 1B	1	0.54486513544593	-0.242304317916276
CDKN2AIP__Q9NXV6	Q9NXV6	CDKN2AIP	CDKN2A-interacting protein	27	0.410346589572416	0.0292598896733395
CDKN2A__P42771	P42771	CDKN2A	Cyclin-dependent kinase inhibitor 2A	6	0.138096816028236	0.0659120770545134
CDKN2A__Q8N726	Q8N726	CDKN2A_1	Isoform of P42771, Tumor suppressor ARF	2	0.42302932761303	0.0845918024287698
CDKN2C__P42773	P42773	CDKN2C	Cyclin-dependent kinase 4 inhibitor C	1	0.247653258508155	0.19545139523756
CDR2L__Q86X02	Q86X02	CDR2L	Cerebellar degeneration-related protein 2-like	4	0.113850794774075	-0.0271773419163596
CDR2__Q01850	Q01850	CDR2	Cerebellar degeneration-related protein 2	5	0.227456603822593	-0.0620903136917311
CDS2__O95674	O95674	CDS2	Phosphatidate cytidylyltransferase 2	4	0.0920521162832722	-0.0315467840997456
CDT1__Q9H211	Q9H211	CDT1	DNA replication factor Cdt1	1	0.0976219782429982	0.0751067250905574
CDV3__Q9UKY7	Q9UKY7	CDV3	Protein CDV3 homolog	17	0.61414462997489	-0.107536614420622
CDX2__Q99626	Q99626	CDX2	Homeobox protein CDX-2	4	0.415027814876336	-0.0703366483235218
CDYL2__Q8N8U2	Q8N8U2	CDYL2	Chromodomain Y-like protein 2	2	0.264814545980273	0.079782131964797
CDYL__Q9Y232	Q9Y232	CDYL	Chromodomain Y-like protein	7	0.550884739573015	0.128698106994722
CEBPB__P17676	P17676	CEBPB	CCAAT/enhancer-binding protein beta	3	0.0793518302219394	-0.0207389368792274
CEBPZ__Q03701	Q03701	CEBPZ	CCAAT/enhancer-binding protein zeta	45	0.551724251872566	0.0977719980668454
CECR2__Q9BXF3	Q9BXF3	CECR2	Cat eye syndrome critical region protein 2	15	0.356863250756532	0.0661062139873371
CELF1__Q92879_4	Q92879-4	CELF1	Isoform of Q92879, Isoform 4 of CUGBP Elav-like family member 1	13	0.0383701135192864	0.00277395771644882
CELF2__A0A0J9YXJ0	A0A0J9YXJ0	CELF2	Isoform of O95319, CUGBP Elav-like family member 2	8	0.335733277306972	0.0372478607262244
CEMIP2__Q9UHN6	Q9UHN6	CEMIP2	Cell surface hyaluronidase	12	0.210658697880046	0.0277286415890322
CENATAC__Q86UT8	Q86UT8	CENATAC	Centrosomal AT-AC splicing factor	1	0.263143967527875	0.137504139817776
CENPB__P07199	P07199	CENPB	Major centromere autoantigen B	8	0.551858208328748	0.106825564632915
CENPC__Q03188	Q03188	CENPC	Centromere protein C	12	0.343842842901235	0.0627743334310728
CENPE__Q02224	Q02224	CENPE	Centromere-associated protein E	55	0.342102137137185	-0.025623903586268
CENPF__P49454	P49454	CENPF	Centromere protein F	71	0.546513860585508	0.039348235723455
CENPH__Q9H3R5	Q9H3R5	CENPH	Centromere protein H	7	0.0172403005101035	0.00675432229424433
CENPI__Q92674	Q92674	CENPI	Centromere protein I	13	0.550257893400552	0.0546152651093541
CENPJ__Q9HC77	Q9HC77	CENPJ	Centromere protein J	8	0.523089015161979	-0.0739437294365485
CENPK__Q9BS16	Q9BS16	CENPK	Centromere protein K	3	0.0743822696273489	0.0661130162768598
CENPL__Q8N0S6	Q8N0S6	CENPL	Centromere protein L	2	0.148938515265614	0.0540333446707076
CENPM__Q9NSP4	Q9NSP4	CENPM	Centromere protein M	6	0.269336556873629	-0.0419613858470665
CENPN__Q96H22	Q96H22	CENPN	Centromere protein N	5	0.016292159665392	0.00333314780169544
CENPO__Q9BU64	Q9BU64	CENPO	Centromere protein O	4	0.226840994285737	0.0564119642063594
CENPP__Q6IPU0	Q6IPU0	CENPP	Centromere protein P	4	0.00618162411156018	0.00214862925347074
CENPQ__Q7L2Z9	Q7L2Z9	CENPQ	Centromere protein Q	7	0.47506133408554	0.0588001858850628
CENPS__Q8N2Z9	Q8N2Z9	CENPS	Centromere protein S	2	0.174429702224785	0.0544520757018611
CENPT__Q96BT3	Q96BT3	CENPT	Centromere protein T	9	0.557023129277595	0.133058008241041
CENPU__Q71F23	Q71F23	CENPU	Centromere protein U	13	0.546513860585508	0.0861671931962322
CENPV__Q7Z7K6	Q7Z7K6	CENPV	Centromere protein V	9	0.381940264224256	0.0990325692444638
CENPX__A8MT69	A8MT69	CENPX	Centromere protein X	1	0.420425963654213	0.130182630315816
CEP104__O60308	O60308	CEP104	Centrosomal protein of 104 kDa	3	0.144187009120486	-0.0371179545263447
CEP112__Q8N8E3	Q8N8E3	CEP112	Centrosomal protein of 112 kDa	9	0.47506133408554	-0.040178962070416
CEP120__Q8N960	Q8N960	CEP120	Centrosomal protein of 120 kDa	9	0.0689651923064715	0.00236971365849297
CEP128__Q6ZU80	Q6ZU80	CEP128	Centrosomal protein of 128 kDa	8	0.298926408924921	-0.0308250387522171
CEP131__Q9UPN4_2	Q9UPN4-2	CEP131	Isoform of Q9UPN4, Isoform 2 of Centrosomal protein of 131 kDa	11	0.1671909830631	0.0250204274662996
CEP135__Q66GS9	Q66GS9	CEP135	Centrosomal protein of 135 kDa	20	0.0808541731146704	0.0160063185098677
CEP152__O94986	O94986	CEP152	Centrosomal protein of 152 kDa	7	0.316474536935612	0.0692045257757398
CEP162__Q5TB80	Q5TB80	CEP162	Centrosomal protein of 162 kDa	2	0.0338152674377805	0.010298022071329
CEP164__Q9UPV0	Q9UPV0	CEP164	Centrosomal protein of 164 kDa	5	0.37333463177811	-0.0422317380595246
CEP170B__Q9Y4F5	Q9Y4F5	CEP170B	Centrosomal protein of 170 kDa protein B	8	0.196759798518836	0.0561618120158274
CEP170__Q5SW79	Q5SW79	CEP170	Centrosomal protein of 170 kDa	36	0.23608945110387	-0.030619518364348
CEP170__Q5SW79_2	Q5SW79-2	CEP170_1	Isoform of Q5SW79, Isoform 2 of Centrosomal protein of 170 kDa	1	0.207709691097759	-0.0628952191469449
CEP192__Q8TEP8	Q8TEP8	CEP192	Centrosomal protein of 192 kDa	15	0.621527009089957	-0.0541264252671825
CEP20__Q96NB1	Q96NB1	CEP20	Centrosomal protein 20	5	0.0401636236589836	-0.0231309034818704
CEP250__Q9BV73	Q9BV73	CEP250	Centrosome-associated protein CEP250	19	0.134719856340551	-0.0167092579203446
CEP290__O15078	O15078	CEP290	Centrosomal protein of 290 kDa	24	0.161686147501676	-0.0127042936501608
CEP295__Q9C0D2	Q9C0D2	CEP295	Centrosomal protein of 295 kDa	3	0.42302932761303	-0.128564294828318
CEP350__Q5VT06	Q5VT06	CEP350	Centrosome-associated protein 350	24	0.123515166280953	-0.0107129526179503
CEP41__Q9BYV8	Q9BYV8	CEP41	Centrosomal protein of 41 kDa	12	0.550884739573015	-0.0935202709914443
CEP43__O95684	O95684	CEP43	Centrosomal protein 43	6	0.289631258226324	-0.0763668359032882
CEP44__Q9C0F1	Q9C0F1	CEP44	Centrosomal protein of 44 kDa	11	0.454668801838003	-0.0630547766406891
CEP55__Q53EZ4	Q53EZ4	CEP55	Centrosomal protein of 55 kDa	8	0.437099868715894	-0.0791592550164969
CEP57L1__Q8IYX8	Q8IYX8	CEP57L1	Centrosomal protein CEP57L1	1	0.550884739573015	-0.129446904787464
CEP57__Q86XR8	Q86XR8	CEP57	Centrosomal protein of 57 kDa	1	0.309990909904156	0.0965724463580141
CEP63__Q96MT8	Q96MT8	CEP63	Centrosomal protein of 63 kDa	6	0.0289220224113293	0.00914946764285865
CEP68__Q76N32	Q76N32	CEP68	Centrosomal protein of 68 kDa	2	0.372558652843437	-0.0879460536354862
CEP72__Q9P209	Q9P209	CEP72	Centrosomal protein of 72 kDa	2	0.235900473659405	-0.102464640079627
CEP76__Q8TAP6	Q8TAP6	CEP76	Centrosomal protein of 76 kDa	8	0.047857058106733	0.00615850938052843
CEP78__Q5JTW2	Q5JTW2	CEP78	Centrosomal protein of 78 kDa	10	0.187583559245459	-0.0182597906009303
CEP83__Q9Y592	Q9Y592	CEP83	Centrosomal protein of 83 kDa	4	0.250562683781644	-0.0468166101205978
CEP85L__Q5SZL2	Q5SZL2	CEP85L	Centrosomal protein of 85 kDa-like	1	0.301514638052464	-0.110593061349511
CEP85__Q6P2H3	Q6P2H3	CEP85	Centrosomal protein of 85 kDa	11	0.578136365672659	-0.139514685726526
CEP89__Q96ST8	Q96ST8	CEP89	Centrosomal protein of 89 kDa	2	0.250803488371351	-0.058443434834334
CEP95__Q96GE4	Q96GE4	CEP95	Centrosomal protein of 95 kDa	5	0.415383843015016	0.0648115746582868
CEP97__Q8IW35	Q8IW35	CEP97	Centrosomal protein of 97 kDa	14	0.262924692226568	-0.029671669615463
CEPT1__Q9Y6K0	Q9Y6K0	CEPT1	Choline/ethanolaminephosphotransferase 1	2	0.104804256532753	-0.0403136537977403
CERK__Q8TCT0	Q8TCT0	CERK	Ceramide kinase	2	0.107009850101722	0.0321140585842377
CERS1__P27544	P27544	CERS1	Ceramide synthase 1	2	0.323282159752683	0.0637575663703489
CERS2__Q96G23	Q96G23	CERS2	Ceramide synthase 2	7	0.175096538687564	0.0266100649707125
CERS4__Q9HA82	Q9HA82	CERS4	Ceramide synthase 4	2	0.0225199623699895	-0.0149285284291687
CERS5__Q8N5B7	Q8N5B7	CERS5	Ceramide synthase 5	2	0.458166506622605	0.0829381297064652
CERS6__Q6ZMG9	Q6ZMG9	CERS6	Ceramide synthase 6	2	0.173784029410195	0.0497204631150507
CERT1__Q9Y5P4	Q9Y5P4	CERT1	Ceramide transfer protein	11	0.469976487647061	-0.0746169036210677
CETN2__P41208	P41208	CETN2	Centrin-2	9	0.0933968303464552	-0.020931256216831
CETN3__O15182	O15182	CETN3	Centrin-3	5	0.308782177907274	-0.123045257374483
CFAP100__Q494V2	Q494V2	CFAP100	Cilia- and flagella-associated protein 100	1	0.0839947807413461	0.0631843063512425
CFAP20__Q9Y6A4	Q9Y6A4	CFAP20	Cilia- and flagella-associated protein 20	8	0.126187337833341	-0.0186049870513595
CFAP298__P57076	P57076	CFAP298	Cilia- and flagella-associated protein 298	11	0.000993269683050311	-0.000197967573837323
CFAP36__Q96G28	Q96G28	CFAP36	Cilia- and flagella-associated protein 36	6	0.204086136192671	-0.175229141616393
CFAP410__O43822	O43822	CFAP410	Cilia- and flagella-associated protein 410	2	0.621527009089957	-0.112439423080406
CFAP97__Q9P2B7	Q9P2B7	CFAP97	Cilia- and flagella-associated protein 97	3	0.551168566492009	-0.10801593559704
CFB__P00751	P00751	CFB	Complement factor B	1	0.239582676573725	0.223539170811108
CFDP1__Q9UEE9	Q9UEE9	CFDP1	Craniofacial development protein 1	7	0.621527009089957	-0.216374208034674
CFL1__E9PP50	E9PP50	CFL1_1	Isoform of P23528, Cofilin, non-muscle isoform (Fragment)	1	0.124934774527444	-0.0530085911935105
CFL1__P23528	P23528	CFL1	Cofilin-1	61	0.449644863477191	-0.0638474438017637
CFL2__Q9Y281	Q9Y281	CFL2	Cofilin-2	12	0.449258212996493	-0.0751344926519867
CGGBP1__Q9UFW8	Q9UFW8	CGGBP1	CGG triplet repeat-binding protein 1	10	0.00800689753676262	0.00148203701641116
CGNL1__Q0VF96	Q0VF96	CGNL1	Cingulin-like protein 1	1	0.14566033395127	0.0510634212750509
CGN__Q9P2M7	Q9P2M7	CGN	Cingulin	11	0.550884739573015	0.0922944849958687
CHAC2__Q8WUX2	Q8WUX2	CHAC2	Glutathione-specific gamma-glutamylcyclotransferase 2	2	0.187525916891633	-0.118233650933296
CHAF1A__Q13111	Q13111	CHAF1A	Chromatin assembly factor 1 subunit A	21	0.47506133408554	0.0508734199008998
CHAF1B__Q13112	Q13112	CHAF1B	Chromatin assembly factor 1 subunit B	20	0.551858208328748	0.0796311652417005
CHAMP1__Q96JM3	Q96JM3	CHAMP1	Chromosome alignment-maintaining phosphoprotein 1	41	0.438993228380462	0.0765372628487033
CHCHD10__Q8WYQ3	Q8WYQ3	CHCHD10	Coiled-coil-helix-coiled-coil-helix domain-containing protein 10, mitochondrial	2	0.283416120653964	-0.0969711209277914
CHCHD1__Q96BP2	Q96BP2	CHCHD1	Coiled-coil-helix-coiled-coil-helix domain-containing protein 1	4	0.0046527020474188	-0.00268680210372126
CHCHD2__Q9Y6H1	Q9Y6H1	CHCHD2	Coiled-coil-helix-coiled-coil-helix domain-containing protein 2	6	0.312800155869201	0.0258327484236922
CHCHD3__Q9NX63	Q9NX63	CHCHD3	MICOS complex subunit MIC19	21	0.46732668065354	0.0590021467011989
CHCHD4__Q8N4Q1	Q8N4Q1	CHCHD4	Mitochondrial intermembrane space import and assembly protein 40	3	0.294795225836463	0.463316132040957
CHCHD5__Q9BSY4	Q9BSY4	CHCHD5	Coiled-coil-helix-coiled-coil-helix domain-containing protein 5	3	0.401809304185556	-0.0695608974270745
CHCHD6__Q9BRQ6	Q9BRQ6	CHCHD6	MICOS complex subunit MIC25	8	0.551168566492009	0.190778897551345
CHCHD7__Q9BUK0	Q9BUK0	CHCHD7	Coiled-coil-helix-coiled-coil-helix domain-containing protein 7	2	0.0708136595848208	0.027670506931785
CHD1L__Q86WJ1	Q86WJ1	CHD1L	Chromodomain-helicase-DNA-binding protein 1-like	19	0.260025475583002	-0.0245198813873815
CHD1__O14646	O14646	CHD1	Chromodomain-helicase-DNA-binding protein 1	27	0.0777925795247126	-0.0085981645569986
CHD2__O14647	O14647	CHD2	Chromodomain-helicase-DNA-binding protein 2	19	0.509760046907323	0.0604745721712561
CHD3__Q12873	Q12873	CHD3	Chromodomain-helicase-DNA-binding protein 3	38	0.213944397736893	0.0358737477218643
CHD4__A0A2R8Y521	A0A2R8Y521	CHD4_1	Isoform of Q14839, DNA helicase	1	0.0138635001048447	-0.0205765027333966
CHD4__Q14839	Q14839	CHD4	Chromodomain-helicase-DNA-binding protein 4	87	0.165332784332108	0.0169508143160777
CHD5__Q8TDI0	Q8TDI0	CHD5	Chromodomain-helicase-DNA-binding protein 5	7	0.0547702514106919	0.0158583120417371
CHD6__Q8TD26	Q8TD26	CHD6	Chromodomain-helicase-DNA-binding protein 6	11	0.372582537288512	-0.0296707383345946
CHD7__Q9P2D1	Q9P2D1	CHD7	Chromodomain-helicase-DNA-binding protein 7	24	0.396310553868625	0.0426145887254814
CHD8__Q9HCK8	Q9HCK8	CHD8	Chromodomain-helicase-DNA-binding protein 8	45	0.523089015161979	-0.0492253403469528
CHD9__Q3L8U1	Q3L8U1	CHD9	Chromodomain-helicase-DNA-binding protein 9	5	0.0879963474087272	-0.0191016906665438
CHDH__Q8NE62	Q8NE62	CHDH	Choline dehydrogenase, mitochondrial	7	0.405772992383001	0.0881165192751566
CHEK1__O14757	O14757	CHEK1	Serine/threonine-protein kinase Chk1	11	0.415421625559914	-0.0571508364380069
CHEK2__O96017	O96017	CHEK2	Serine/threonine-protein kinase Chk2	15	0.194110048951744	-0.0357233616222402
CHERP__Q8IWX8	Q8IWX8	CHERP	Calcium homeostasis endoplasmic reticulum protein	21	0.0716279856999965	-0.00749791808321605
CHFR__Q96EP1	Q96EP1	CHFR	E3 ubiquitin-protein ligase CHFR	2	0.538634442005765	0.122202362829125
CHIC2__Q9UKJ5	Q9UKJ5	CHIC2	Cysteine-rich hydrophobic domain-containing protein 2	2	0.552423939037767	0.0730019180772605
CHID1__Q9BWS9	Q9BWS9	CHID1	Chitinase domain-containing protein 1	12	0.550884739573015	0.102198382942048
CHKA__P35790	P35790	CHKA	Choline kinase alpha	9	0.530546025157651	-0.0897995266627866
CHML__P26374	P26374	CHML	Rab proteins geranylgeranyltransferase component A 2	8	0.524400661177106	-0.0809635609203115
CHMP1A__Q9HD42	Q9HD42	CHMP1A	Charged multivesicular body protein 1a	6	0.263879681793464	-0.0280930110799345
CHMP1B__Q7LBR1	Q7LBR1	CHMP1B	Charged multivesicular body protein 1b	4	0.263344439811135	-0.0520351328787766
CHMP2A__O43633	O43633	CHMP2A	Charged multivesicular body protein 2a	9	0.523089015161979	-0.0764131392198956
CHMP2B__Q9UQN3	Q9UQN3	CHMP2B	Charged multivesicular body protein 2b	9	0.55918165752241	-0.136690107383716
CHMP3__Q9Y3E7	Q9Y3E7	CHMP3	Charged multivesicular body protein 3	6	0.0154570012904078	0.0026154434057218
CHMP4A__Q9BY43	Q9BY43	CHMP4A	Charged multivesicular body protein 4a	10	0.431388867387044	-0.102176893754773
CHMP4B__Q9H444	Q9H444	CHMP4B	Charged multivesicular body protein 4b	17	0.221507004585252	-0.0492239092063162
CHMP4C__Q96CF2	Q96CF2	CHMP4C	Charged multivesicular body protein 4c	2	0.140882066204967	-0.0284068838678161
CHMP5__Q9NZZ3	Q9NZZ3	CHMP5	Charged multivesicular body protein 5	5	0.196759798518836	-0.0686290881560007
CHMP6__Q96FZ7	Q96FZ7	CHMP6	Charged multivesicular body protein 6	7	0.0576135551483385	-0.00596147166467356
CHMP7__Q8WUX9	Q8WUX9	CHMP7	Charged multivesicular body protein 7	8	0.245417911807053	-0.0361188472178318
CHM__P24386	P24386	CHM	Rab proteins geranylgeranyltransferase component A 1	7	0.447683006866268	-0.114289427846211
CHN1__P15882	P15882	CHN1	N-chimaerin	4	0.0725229696908515	-0.0263304807729829
CHORDC1__Q9UHD1	Q9UHD1	CHORDC1	Cysteine and histidine-rich domain-containing protein 1	25	0.551168566492009	-0.0743852633197921
CHP1__Q99653	Q99653	CHP1	Calcineurin B homologous protein 1	2	0.0972474641396047	0.0412892295339363
CHPF2__Q9P2E5	Q9P2E5	CHPF2	Chondroitin sulfate glucuronyltransferase	10	0.417910753667557	0.0664845709742197
CHPF__Q8IZ52	Q8IZ52	CHPF	Chondroitin sulfate synthase 2	3	0.383253232316415	0.122393032154105
CHRAC1__Q9NRG0	Q9NRG0	CHRAC1	Chromatin accessibility complex protein 1	4	0.263344439811135	-0.0369911082493717
CHRNA5__P30532	P30532	CHRNA5	Neuronal acetylcholine receptor subunit alpha-5	2	0.459791577238152	0.0777747553469283
CHRNA7__P36544	P36544	CHRNA7	Neuronal acetylcholine receptor subunit alpha-7	1	0.262607606644763	0.0830537016738
CHST10__O43529	O43529	CHST10	Carbohydrate sulfotransferase 10	3	0.175941651815847	-0.114067826070911
CHST12__Q9NRB3	Q9NRB3	CHST12	Carbohydrate sulfotransferase 12	4	0.402196187300576	0.0787754311713788
CHST14__Q8NCH0	Q8NCH0	CHST14	Carbohydrate sulfotransferase 14	2	0.61414462997489	0.0481884538536687
CHST3__Q7LGC8	Q7LGC8	CHST3	Carbohydrate sulfotransferase 3	1	0.167146271774599	0.0623087920299052
CHSY1__Q86X52	Q86X52	CHSY1	Chondroitin sulfate synthase 1	5	0.272647401155227	0.0483834342839566
CHTF18__Q8WVB6	Q8WVB6	CHTF18	Chromosome transmission fidelity protein 18 homolog	13	0.458553347655562	-0.0646909310577795
CHTF8__P0CG13	P0CG13	CHTF8	Chromosome transmission fidelity protein 8 homolog	2	0.115770548258074	0.0420836772097006
CHTOP__Q9Y3Y2	Q9Y3Y2	CHTOP	Chromatin target of PRMT1 protein	19	0.549737933289159	0.109150924905738
CHUK__O15111	O15111	CHUK	Inhibitor of nuclear factor kappa-B kinase subunit alpha	13	0.125146149829496	-0.0251706130612351
CHURC1__Q8WUH1	Q8WUH1	CHURC1	Protein Churchill	2	0.389752051565984	-0.177366686999107
CIAO1__O76071	O76071	CIAO1	Probable cytosolic iron-sulfur protein assembly protein CIAO1	12	0.32175113785672	-0.056614850507272
CIAO2A__Q9H5X1	Q9H5X1	CIAO2A	Cytosolic iron-sulfur assembly component 2A	4	0.543165188148918	-0.112308742214647
CIAO2B__Q9Y3D0	Q9Y3D0	CIAO2B	Cytosolic iron-sulfur assembly component 2B	6	0.152319510718531	0.0316507128313683
CIAO3__Q9H6Q4	Q9H6Q4	CIAO3	Cytosolic iron-sulfur assembly component 3	9	0.0391055068814652	-0.00962462712881695
CIAPIN1__Q6FI81	Q6FI81	CIAPIN1	Anamorsin	16	0.407636565012378	-0.0755288417136156
CIC__A0A7P0T9K5	A0A7P0T9K5	CIC	Isoform of Q96RK0, Protein capicua homolog	9	0.247009271825631	-0.0193477668760014
CINP__Q9BW66	Q9BW66	CINP	Cyclin-dependent kinase 2-interacting protein	3	0.300483082587225	-0.0767385223452868
CIP2A__Q8TCG1	Q8TCG1	CIP2A	Protein CIP2A	24	0.550884739573015	-0.0580842528981954
CIPC__Q9C0C6	Q9C0C6	CIPC	CLOCK-interacting pacemaker	2	0.023055726197065	-0.00818078620560634
CIR1__Q86X95	Q86X95	CIR1	Corepressor interacting with RBPJ 1	3	0.125593519568862	0.0306355413891002
CIRBP__K7EPM4	K7EPM4	CIRBP_1	Isoform of Q14011, Cold-inducible RNA-binding protein	1	0.439433174390951	0.113534222910217
CIRBP__Q14011	Q14011	CIRBP	Cold-inducible RNA-binding protein	17	0.160935795996081	-0.0890849734794127
CISD1__Q9NZ45	Q9NZ45	CISD1	CDGSH iron-sulfur domain-containing protein 1	6	0.184556144587403	0.0452879644029271
CISD2__Q8N5K1	Q8N5K1	CISD2	CDGSH iron-sulfur domain-containing protein 2	7	0.42302932761303	0.0621231127366286
CISD3__P0C7P0	P0C7P0	CISD3	CDGSH iron-sulfur domain-containing protein 3, mitochondrial	2	0.0545491943429001	0.0169584002582778
CIT__O14578_4	O14578-4	CIT	Isoform of O14578, Isoform 4 of Citron Rho-interacting kinase	35	0.171394790052356	-0.00919214322119148
CIZ1__Q9ULV3	Q9ULV3	CIZ1	Cip1-interacting zinc finger protein	26	0.60653769978164	0.0966036644534755
CIZ1__Q9ULV3_2	Q9ULV3-2	CIZ1_1	Isoform of Q9ULV3, Isoform 2 of Cip1-interacting zinc finger protein	1	0.126108931116714	0.0478902274888222
CKAP2L__Q8IYA6	Q8IYA6	CKAP2L	Cytoskeleton-associated protein 2-like	13	0.398960033036758	0.115360251278348
CKAP2__Q8WWK9_5	Q8WWK9-5	CKAP2	Isoform of Q8WWK9, Isoform 3 of Cytoskeleton-associated protein 2	35	0.105785281979236	0.0345469766007847
CKAP4__Q07065	Q07065	CKAP4	Cytoskeleton-associated protein 4	36	0.0657721326915268	-0.0251821327517297
CKAP5__Q14008	Q14008	CKAP5	Cytoskeleton-associated protein 5	112	0.550884739573015	-0.041304376349308
CKB__P12277	P12277	CKB	Creatine kinase B-type	90	0.458553347655562	-0.0440495344736596
CKMT1B__P12532	P12532	CKMT1B	Creatine kinase U-type, mitochondrial	18	0.532742825729049	0.0982234697383977
CKMT2__P17540	P17540	CKMT2	Creatine kinase S-type, mitochondrial	10	0.512003084749109	0.0702759196167675
CKM__P06732	P06732	CKM	Creatine kinase M-type	13	0.578258537930869	-0.0731391242139383
CKS1B__P61024	P61024	CKS1B	Cyclin-dependent kinases regulatory subunit 1	2	0.161704701487682	-0.0477935814149302
CKS2__P33552	P33552	CKS2	Cyclin-dependent kinases regulatory subunit 2	2	0.332127475120766	-0.145289547979307
CLASP1__Q7Z460_4	Q7Z460-4	CLASP1	Isoform of Q7Z460, Isoform 4 of CLIP-associating protein 1	34	0.573797237441424	-0.0528699145721149
CLASP2__O75122	O75122	CLASP2	CLIP-associating protein 2	38	0.469976487647061	-0.0538384716664355
CLASP2__O75122_3	O75122-3	CLASP2_1	Isoform of O75122, Isoform 3 of CLIP-associating protein 2	3	0.394508905619802	-0.0790735975459377
CLASRP__Q8N2M8	Q8N2M8	CLASRP	CLK4-associating serine/arginine rich protein	6	0.118483000788329	-0.0273172720518795
CLCC1__Q96S66	Q96S66	CLCC1	Chloride channel CLIC-like protein 1	14	0.203579276435935	0.0453242667602454
CLCN2__P51788	P51788	CLCN2	Chloride channel protein 2	1	0.418987958275005	-0.354746855060606
CLCN3__P51790	P51790	CLCN3	H(+)/Cl(-) exchange transporter 3	8	0.0609619502321196	-0.00952235600780368
CLCN3__P51790_2	P51790-2	CLCN3_1	Isoform of P51790, Isoform 2 of H(+)/Cl(-) exchange transporter 3	1	0.0719607798614677	-0.02829697770307
CLCN5__P51795	P51795	CLCN5	H(+)/Cl(-) exchange transporter 5	2	0.300747521560512	0.07829351471655
CLCN6__P51797	P51797	CLCN6	Chloride transport protein 6	2	0.231177739490836	0.0709293049763632
CLCN7__P51798	P51798	CLCN7	H(+)/Cl(-) exchange transporter 7	6	0.298152795631762	0.0539142845921437
CLDN12__P56749	P56749	CLDN12	Claudin-12	1	0.18696612757123	0.0356314866710518
CLDND1__Q9NY35	Q9NY35	CLDND1	Claudin domain-containing protein 1	4	0.621527009089957	0.141936760663167
CLEC16A__Q2KHT3	Q2KHT3	CLEC16A	Protein CLEC16A	4	0.332235074689302	-0.0722900457433134
CLGN__O14967	O14967	CLGN	Calmegin	34	0.48354466178046	0.0816142621099928
CLIC1__O00299	O00299	CLIC1	Chloride intracellular channel protein 1	26	0.274469956500359	-0.0402559140756219
CLIC4__Q9Y696	Q9Y696	CLIC4	Chloride intracellular channel protein 4	31	0.454668801838003	-0.0447571011599321
CLINT1__Q14677_3	Q14677-3	CLINT1	Isoform of Q14677, Isoform 3 of Clathrin interactor 1	19	0.417173866695022	-0.0400837232514009
CLIP1__A0A3B3ISJ8	A0A3B3ISJ8	CLIP1_1	Isoform of P30622, CAP-Gly domain-containing linker protein 1 (Fragment)	1	0.236928254557372	-0.098158603693395
CLIP1__P30622_2	P30622-2	CLIP1	Isoform of P30622, Isoform 3 of CAP-Gly domain-containing linker protein 1	29	0.440506357722789	-0.0470596826751611
CLIP2__Q9UDT6	Q9UDT6	CLIP2	CAP-Gly domain-containing linker protein 2	5	0.145847210280955	-0.0266433055583501
CLK1__P49759	P49759	CLK1	Dual specificity protein kinase CLK1	5	0.264060773392809	0.0580310918862438
CLK2__P49760	P49760	CLK2	Dual specificity protein kinase CLK2	4	0.00618162411156018	-0.00112937359463631
CLK3__P49761	P49761	CLK3	Dual specificity protein kinase CLK3	8	0.132361385054869	0.0220830513113894
CLK4__Q9HAZ1	Q9HAZ1	CLK4	Dual specificity protein kinase CLK4	2	0.42671004203509	0.203346281078184
CLMN__Q96JQ2	Q96JQ2	CLMN	Calmin	5	0.258356416658531	0.0414003975994275
CLN5__O75503	O75503	CLN5	Ceroid-lipofuscinosis neuronal protein 5	9	0.550884739573015	0.105181371128773
CLN8__Q9UBY8	Q9UBY8	CLN8	Protein CLN8	1	0.268554971444691	-0.0922206537235776
CLNS1A__P54105	P54105	CLNS1A	Methylosome subunit pICln	6	0.0207051836294765	0.01805371086116
CLOCK__O15516	O15516	CLOCK	Circadian locomoter output cycles protein kaput	1	0.0499293199547772	0.0122065470140526
CLP1__Q92989	Q92989	CLP1	Polyribonucleotide 5'-hydroxyl-kinase Clp1	9	0.361160752867635	0.0428034996500033
CLPB__Q9H078_2	Q9H078-2	CLPB	Isoform of Q9H078, Isoform 2 of Caseinolytic peptidase B protein homolog	24	0.473451182625808	0.0473095686016041
CLPP__Q16740	Q16740	CLPP	ATP-dependent Clp protease proteolytic subunit, mitochondrial	11	0.385362534950866	0.102613758941425
CLPTM1L__G5E9Z2	G5E9Z2	CLPTM1L_1	Isoform of Q96KA5, Cisplatin resistance related protein CRR9p, isoform CRA_c	4	0.473451182625808	0.200662133205677
CLPTM1L__Q96KA5	Q96KA5	CLPTM1L	Cleft lip and palate transmembrane protein 1-like protein	16	0.334825926511712	0.0662692181199713
CLPTM1__O96005	O96005	CLPTM1	Cleft lip and palate transmembrane protein 1	12	0.227641138332571	0.0479796155250121
CLPX__O76031	O76031	CLPX	ATP-dependent Clp protease ATP-binding subunit clpX-like, mitochondrial	24	0.598539275205953	0.077409008176204
CLSPN__Q9HAW4	Q9HAW4	CLSPN	Claspin	27	0.621527009089957	-0.0684315726841062
CLSTN1__O94985	O94985	CLSTN1	Calsyntenin-1	1	0.158058003142642	0.0505112816874533
CLSTN3__Q9BQT9	Q9BQT9	CLSTN3	Calsyntenin-3	3	0.116183237914846	-0.0449276669436668
CLTA__P09496	P09496	CLTA	Clathrin light chain A	4	0.295420592958117	0.244981143140118
CLTB__P09497	P09497	CLTB	Clathrin light chain B	3	0.111506992983059	-0.084959719164986
CLTCL1__P53675	P53675	CLTCL1	Clathrin heavy chain 2	3	0.329694015647943	-0.0634299335751484
CLTC__Q00610	Q00610	CLTC	Clathrin heavy chain 1	135	0.3424275480711	-0.0108655822083402
CLUAP1__Q96AJ1	Q96AJ1	CLUAP1	Clusterin-associated protein 1	2	0.330970977481698	-0.0677260815037159
CLUH__A0A494C0R8	A0A494C0R8	CLUH_1	Isoform of O75153, Clustered mitochondria protein homolog	2	0.510279079026379	-0.137359239090802
CLUH__O75153	O75153	CLUH	Clustered mitochondria protein homolog	49	0.394139798738194	-0.0486102630768166
CLUL1__Q15846	Q15846	CLUL1	Clusterin-like protein 1	1	0.551724251872566	0.121524518883168
CLU__P10909	P10909	CLU	Clusterin	4	0.298499493056763	0.0715036245199413
CLYBL__Q8N0X4	Q8N0X4	CLYBL	Citramalyl-CoA lyase, mitochondrial	9	0.408203964794162	0.0728991586993539
CMAS__Q8NFW8	Q8NFW8	CMAS	N-acylneuraminate cytidylyltransferase	17	0.312837283273699	0.0414060913119534
CMBL__Q96DG6	Q96DG6	CMBL	Carboxymethylenebutenolidase homolog	6	0.0241340635399907	0.00490282854986115
CMC1__Q7Z7K0	Q7Z7K0	CMC1	COX assembly mitochondrial protein homolog	2	0.61217495714203	0.172471620938487
CMC2__Q9NRP2	Q9NRP2	CMC2	COX assembly mitochondrial protein 2 homolog	2	0.0668185414257087	0.0129275624424317
CMC4__P56277	P56277	CMC4	Cx9C motif-containing protein 4	1	0.0584905117930521	-0.0250784688097658
CMIP__Q8IY22	Q8IY22	CMIP	C-Maf-inducing protein	4	0.144394806646503	-0.0396902478607555
CMPK1__P30085	P30085	CMPK1	UMP-CMP kinase	11	0.174094807312113	-0.0389324126436696
CMSS1__Q9BQ75	Q9BQ75	CMSS1	Protein CMSS1	9	0.239127413858461	0.0391016654318797
CMTM6__Q9NX76	Q9NX76	CMTM6	CKLF-like MARVEL transmembrane domain-containing protein 6	2	0.190769728744032	-0.0217021800177137
CMTM7__Q96FZ5	Q96FZ5	CMTM7	CKLF-like MARVEL transmembrane domain-containing protein 7	1	0.190886890086622	-0.16216454715557
CMTR1__Q8N1G2	Q8N1G2	CMTR1	Cap-specific mRNA (nucleoside-2'-O-)-methyltransferase 1	27	0.450372357215322	-0.0631641388582681
CMTR2__Q8IYT2	Q8IYT2	CMTR2	Cap-specific mRNA (nucleoside-2'-O-)-methyltransferase 2	5	0.266370397394311	-0.0570902153603251
CNBP__P62633	P62633	CNBP	CCHC-type zinc finger nucleic acid binding protein	8	0.550884739573015	-0.186963120221382
CNBP__P62633_4	P62633-4	CNBP_1	Isoform of P62633, Isoform 4 of CCHC-type zinc finger nucleic acid binding protein	1	0.431388867387044	-0.206265815025274
CNDP2__Q96KP4	Q96KP4	CNDP2	Cytosolic non-specific dipeptidase	17	0.469045792678549	-0.0761740367118046
CNEP1R1__Q8N9A8_2	Q8N9A8-2	CNEP1R1	Isoform of Q8N9A8, Isoform 2 of Nuclear envelope phosphatase-regulatory subunit 1	2	0.0139293509029155	-0.0105378488590786
CNIH1__O95406	O95406	CNIH1	Protein cornichon homolog 1	1	0.196991509672319	-0.148929780440388
CNK3/IPCEF1__G9CGD6	G9CGD6	CNK3/IPCEF1	CNK3/IPCEF1 fusion protein	7	0.266370397394311	0.0389283720498056
CNN2__Q99439	Q99439	CNN2	Calponin-2	8	0.373379986213751	-0.106073419845453
CNN3__Q15417	Q15417	CNN3	Calponin-3	33	0.219891557885594	-0.0335752163903663
CNNM1__Q9NRU3	Q9NRU3	CNNM1	Metal transporter CNNM1	3	0.236089271837329	0.0711580720756738
CNNM2__Q9H8M5	Q9H8M5	CNNM2	Metal transporter CNNM2	9	0.162543580978701	0.0285113281965418
CNNM3__Q8NE01	Q8NE01	CNNM3	Metal transporter CNNM3	18	0.339396301459872	0.0439362991043851
CNNM4__Q6P4Q7	Q6P4Q7	CNNM4	Metal transporter CNNM4	15	0.318672136490923	0.0612194887541154
CNOT10__Q9H9A5	Q9H9A5	CNOT10	CCR4-NOT transcription complex subunit 10	17	0.383253232316415	-0.0573014755028564
CNOT11__Q9UKZ1	Q9UKZ1	CNOT11	CCR4-NOT transcription complex subunit 11	5	0.354780760770715	-0.0560944338225888
CNOT1__A5YKK6	A5YKK6	CNOT1	CCR4-NOT transcription complex subunit 1	74	0.453051138447614	-0.0486004831258674
CNOT2__Q9NZN8	Q9NZN8	CNOT2	CCR4-NOT transcription complex subunit 2	11	0.431388867387044	-0.0818921666619523
CNOT3__O75175	O75175	CNOT3	CCR4-NOT transcription complex subunit 3	12	0.550884739573015	-0.0746271481220739
CNOT4__O95628_6	O95628-6	CNOT4	Isoform of O95628, Isoform 6 of CCR4-NOT transcription complex subunit 4	10	0.551858208328748	-0.0968114821768826
CNOT6L__Q96LI5	Q96LI5	CNOT6L	CCR4-NOT transcription complex subunit 6-like	5	0.270077276581377	-0.0379957872512074
CNOT6__Q9ULM6	Q9ULM6	CNOT6	CCR4-NOT transcription complex subunit 6	3	0.0532106429693148	-0.0135302711974552
CNOT7__Q9UIV1	Q9UIV1	CNOT7	CCR4-NOT transcription complex subunit 7	8	0.139940874105554	-0.0173273078035894
CNOT8__Q9UFF9	Q9UFF9	CNOT8	CCR4-NOT transcription complex subunit 8	4	0.469976487647061	-0.0508107535497037
CNOT9__Q92600	Q92600	CNOT9	CCR4-NOT transcription complex subunit 9	15	0.438318315543521	-0.0401881632610216
CNPY2__Q9Y2B0	Q9Y2B0	CNPY2	Protein canopy homolog 2	6	0.214127186743489	-0.0789125427380703
CNPY3__Q9BT09	Q9BT09	CNPY3	Protein canopy homolog 3	6	0.0428821389973821	0.00797181397227198
CNPY4__Q8N129	Q8N129	CNPY4	Protein canopy homolog 4	4	0.592774089597797	0.0795060942229135
CNP__P09543	P09543	CNP	2',3'-cyclic-nucleotide 3'-phosphodiesterase	21	0.569509776615806	0.0606549749173901
CNRIP1__Q96F85	Q96F85	CNRIP1	CB1 cannabinoid receptor-interacting protein 1	1	0.169679289605313	-0.112338570654314
CNST__Q6PJW8	Q6PJW8	CNST	Consortin	1	0.117905617254099	-0.0511585479232132
CNTLN__Q9NXG0	Q9NXG0	CNTLN	Centlein	4	0.551858208328748	-0.0792776524782201
CNTN1__Q12860	Q12860	CNTN1	Contactin-1	1	0.345089424522927	0.133844885359109
CNTNAP1__P78357	P78357	CNTNAP1	Contactin-associated protein 1	1	0.276387866589562	0.142467924696205
CNTRL__Q7Z7A1	Q7Z7A1	CNTRL	Centriolin	9	0.00613511074433966	0.00224920450009088
COA1__Q9GZY4	Q9GZY4	COA1	Cytochrome c oxidase assembly factor 1 homolog	5	0.538634442005765	0.0709391270919821
COA3__Q9Y2R0	Q9Y2R0	COA3	Cytochrome c oxidase assembly factor 3 homolog, mitochondrial	5	0.46499015560021	0.124649397066005
COA6__Q5JTJ3	Q5JTJ3	COA6	Cytochrome c oxidase assembly factor 6 homolog	6	0.0154570012904078	-0.0112305519627382
COA7__Q96BR5	Q96BR5	COA7	Cytochrome c oxidase assembly factor 7	15	0.000737053309848883	-0.000172713641522895
COASY__Q13057	Q13057	COASY	Bifunctional coenzyme A synthase	5	0.398861373973612	-0.0651986337609355
COBLL1__Q53SF7	Q53SF7	COBLL1	Cordon-bleu protein-like 1	6	0.302245632112657	0.072098701776381
COBL__O75128	O75128	COBL	Protein cordon-bleu	4	0.155511444197059	-0.0559798113940304
COCH__O43405	O43405	COCH	Cochlin	3	0.353409805100674	0.0566700138022873
COG1__Q8WTW3	Q8WTW3	COG1	Conserved oligomeric Golgi complex subunit 1	26	0.523089015161979	0.024297491001432
COG2__Q14746	Q14746	COG2	Conserved oligomeric Golgi complex subunit 2	18	0.534319672536235	-0.0551699671018489
COG3__Q96JB2	Q96JB2	COG3	Conserved oligomeric Golgi complex subunit 3	14	0.0298228209347926	0.0041084091370916
COG4__Q9H9E3	Q9H9E3	COG4	Conserved oligomeric Golgi complex subunit 4	16	0.20124954807587	-0.0167061925332314
COG5__Q9UP83_2	Q9UP83-2	COG5	Isoform of Q9UP83, Isoform 2 of Conserved oligomeric Golgi complex subunit 5	12	0.180065080060681	-0.0295460054204835
COG6__Q9Y2V7	Q9Y2V7	COG6	Conserved oligomeric Golgi complex subunit 6	7	0.421065081721505	-0.0524943797902656
COG7__P83436	P83436	COG7	Conserved oligomeric Golgi complex subunit 7	15	0.0418467727102829	0.00805444444550016
COG8__Q96MW5	Q96MW5	COG8	Conserved oligomeric Golgi complex subunit 8	6	0.0266358890425521	0.00378601536954396
COIL__P38432	P38432	COIL	Coilin	11	0.338905628159329	0.0647930511066262
COL12A1__Q99715	Q99715	COL12A1	Collagen alpha-1(XII) chain	4	0.0689651923064715	-0.0218672176096852
COL14A1__Q05707	Q05707	COL14A1	Collagen alpha-1(XIV) chain	1	0.0200334241602129	0.0115261051122769
COL18A1__P39060	P39060	COL18A1	Collagen alpha-1(XVIII) chain	2	0.0327731473557596	0.0173547883046796
COL1A1__P02452	P02452	COL1A1	Collagen alpha-1(I) chain	1	0.28066396735622	-0.0548561706623692
COL2A1__P02458	P02458	COL2A1	Collagen alpha-1(II) chain	2	0.573797237441424	0.1785807005867
COL4A1__P02462	P02462	COL4A1	Collagen alpha-1(IV) chain	3	0.194110048951744	0.0523432610301802
COL4A2__P08572	P08572	COL4A2	Collagen alpha-2(IV) chain	2	0.00196338444296835	0.000350317777059129
COL4A6__Q14031	Q14031	COL4A6	Collagen alpha-6(IV) chain	1	0.162747258024947	0.0552293078279518
COL6A1__P12109	P12109	COL6A1	Collagen alpha-1(VI) chain	1	0.25589641936544	0.0850994732896569
COL6A3__P12111	P12111	COL6A3	Collagen alpha-3(VI) chain	1	0.0574343040884232	0.38217678580173
COL7A1__Q02388	Q02388	COL7A1	Collagen alpha-1(VII) chain	2	0.300335219179736	0.0529504976860534
COLEC12__Q5KU26	Q5KU26	COLEC12	Collectin-12	5	0.00674625664185045	-0.00105881696908088
COLGALT1__Q8NBJ5	Q8NBJ5	COLGALT1	Procollagen galactosyltransferase 1	21	0.551724251872566	0.057722136676281
COMMD10__Q9Y6G5	Q9Y6G5	COMMD10	COMM domain-containing protein 10	6	0.0425170800902998	-0.00996294785870594
COMMD1__Q8N668	Q8N668	COMMD1	COMM domain-containing protein 1	6	0.551858208328748	-0.0977770931944803
COMMD2__Q86X83	Q86X83	COMMD2	COMM domain-containing protein 2	3	0.142660979192816	-0.05205907818646
COMMD3_BMI1__R4GMX3	R4GMX3	COMMD3-BMI1	COMMD3-BMI1 readthrough, COMMD3-BMI1 readthrough	12	0.550884739573015	0.0703822789051943
COMMD4__Q9H0A8	Q9H0A8	COMMD4	COMM domain-containing protein 4	7	0.088246094825772	-0.00989990817271734
COMMD5__Q9GZQ3	Q9GZQ3	COMMD5	COMM domain-containing protein 5	6	0.491395444867728	-0.0589336701490696
COMMD6__Q7Z4G1	Q7Z4G1	COMMD6	COMM domain-containing protein 6	1	0.333666781672175	-0.159177338144512
COMMD7__Q86VX2	Q86VX2	COMMD7	COMM domain-containing protein 7	5	0.0202170394952777	0.00447685710903326
COMMD8__Q9NX08	Q9NX08	COMMD8	COMM domain-containing protein 8	3	0.379930273784525	0.154633838577265
COMMD9__Q9P000	Q9P000	COMMD9	COMM domain-containing protein 9	3	0.0338152674377805	0.0289015174339349
COMTD1__Q86VU5	Q86VU5	COMTD1	Catechol O-methyltransferase domain-containing protein 1	2	0.471793730652912	0.102388122151551
COMT__P21964	P21964	COMT	Catechol O-methyltransferase	13	0.142876430278239	0.0275470259616271
COP1__Q8NHY2	Q8NHY2	COP1	E3 ubiquitin-protein ligase COP1	1	0.0875972220756449	-0.0361428171223715
COPA__A0A3B3ITX2	A0A3B3ITX2	COPA_1	Isoform of P53621, Coatomer subunit alpha	1	0.204677522988101	-0.0343739720731789
COPA__P53621	P53621	COPA	Coatomer subunit alpha	59	0.408142440955876	-0.0609260771230789
COPB1__P53618	P53618	COPB1	Coatomer subunit beta	55	0.245953335490619	-0.032914731040643
COPB2__P35606	P35606	COPB2	Coatomer subunit beta'	49	0.469045792678549	-0.0494198610498065
COPE__O14579	O14579	COPE	Coatomer subunit epsilon	12	0.0654729506413317	-0.0263256196430846
COPG1__Q9Y678	Q9Y678	COPG1	Coatomer subunit gamma-1	41	0.307767779904393	-0.0293516944745977
COPG2__Q9UBF2	Q9UBF2	COPG2	Coatomer subunit gamma-2	17	0.405745545896713	-0.0735182293553887
COPS2__P61201	P61201	COPS2	COP9 signalosome complex subunit 2	23	0.157787672572009	-0.0248054286766776
COPS3__Q9UNS2	Q9UNS2	COPS3	COP9 signalosome complex subunit 3	22	0.125951474628396	-0.0220917552373677
COPS3__Q9UNS2_2	Q9UNS2-2	COPS3_1	Isoform of Q9UNS2, Isoform 2 of COP9 signalosome complex subunit 3	1	0.119982655404718	0.0828081322430714
COPS4__Q9BT78	Q9BT78	COPS4	COP9 signalosome complex subunit 4	24	0.120932252161505	-0.0501575557388698
COPS5__Q92905	Q92905	COPS5	COP9 signalosome complex subunit 5	17	0.450372357215322	-0.0749633350771451
COPS6__Q7L5N1	Q7L5N1	COPS6	COP9 signalosome complex subunit 6	9	0.00872862936261169	-0.00401569682881476
COPS7A__Q9UBW8	Q9UBW8	COPS7A	COP9 signalosome complex subunit 7a	7	0.419639452245371	-0.0450431421479284
COPS7B__Q9H9Q2	Q9H9Q2	COPS7B	COP9 signalosome complex subunit 7b	7	0.304203643840554	-0.0460288039496214
COPS8__Q99627	Q99627	COPS8	COP9 signalosome complex subunit 8	5	0.0466725458768493	0.0206160708341251
COPZ1__P61923	P61923	COPZ1	Coatomer subunit zeta-1	2	0.0579080695608136	-0.0281878573872755
COQ10B__Q9H8M1	Q9H8M1	COQ10B	Coenzyme Q-binding protein COQ10 homolog B, mitochondrial	1	0.257955128546257	-0.075034465663439
COQ3__Q9NZJ6	Q9NZJ6	COQ3	Ubiquinone biosynthesis O-methyltransferase, mitochondrial	3	0.0288945299471825	-0.0103416690174239
COQ5__Q5HYK3	Q5HYK3	COQ5	2-methoxy-6-polyprenyl-1,4-benzoquinol methylase, mitochondrial	8	0.0974446368557187	0.0298662449973756
COQ6__Q9Y2Z9	Q9Y2Z9	COQ6	Ubiquinone biosynthesis monooxygenase COQ6, mitochondrial	5	0.238421924411194	0.0309287491424094
COQ7__Q99807	Q99807	COQ7	5-demethoxyubiquinone hydroxylase, mitochondrial	8	0.371453942081842	0.0631638955896266
COQ8A__Q8NI60	Q8NI60	COQ8A	Atypical kinase COQ8A, mitochondrial	7	0.551724251872566	0.0747912788922186
COQ8B__Q96D53	Q96D53	COQ8B	Atypical kinase COQ8B, mitochondrial	5	0.210434420881785	0.0518354979363083
COQ9__O75208	O75208	COQ9	Ubiquinone biosynthesis protein COQ9, mitochondrial	5	0.577020578212334	0.180785944449977
CORO1A__P31146	P31146	CORO1A	Coronin-1A	11	0.507118426373352	-0.12532715002452
CORO1B__Q9BR76	Q9BR76	CORO1B	Coronin-1B	16	0.383974669701206	-0.0496356569757666
CORO1C__Q9ULV4	Q9ULV4	CORO1C	Coronin-1C	25	0.384045137990612	-0.0351966460016408
CORO2A__Q92828	Q92828	CORO2A	Coronin-2A	3	0.294795225836463	-0.0881271819199419
CORO7__P57737_3	P57737-3	CORO7	Isoform of P57737, Isoform 3 of Coronin-7	20	0.075921012032623	-0.00414061462941419
COTL1__Q14019	Q14019	COTL1	Coactosin-like protein	6	0.566360069493746	-0.109169583528358
COX11__Q9Y6N1	Q9Y6N1	COX11	Cytochrome c oxidase assembly protein COX11, mitochondrial	3	0.0393834114464799	0.0233853518661301
COX14__Q96I36	Q96I36	COX14	Cytochrome c oxidase assembly protein COX14	1	0.107009850101722	0.0558893084977987
COX15__Q7KZN9	Q7KZN9	COX15	Cytochrome c oxidase assembly protein COX15 homolog	4	0.100640266648902	-0.0460933397437528
COX17__Q14061	Q14061	COX17	Cytochrome c oxidase copper chaperone	1	0.405745545896713	0.107552846906801
COX18__Q8N8Q8	Q8N8Q8	COX18	Cytochrome c oxidase assembly protein COX18, mitochondrial	2	0.0289220224113293	0.0124368814673727
COX19__Q49B96	Q49B96	COX19	Cytochrome c oxidase assembly protein COX19	1	0.459852787070944	-0.186467555940955
COX20__Q5RI15	Q5RI15	COX20	Cytochrome c oxidase assembly protein COX20, mitochondrial	2	0.0380195509851538	0.0126487527940715
COX4I1__P13073	P13073	COX4I1	Cytochrome c oxidase subunit 4 isoform 1, mitochondrial	17	0.20374735115591	0.0373973552121007
COX5A__P20674	P20674	COX5A	Cytochrome c oxidase subunit 5A, mitochondrial	3	0.108388523879152	0.0210993014676214
COX5B__P10606	P10606	COX5B	Cytochrome c oxidase subunit 5B, mitochondrial	3	0.0446242500816713	0.0178373872277295
COX6B1__P14854	P14854	COX6B1	Cytochrome c oxidase subunit 6B1	3	0.192456851509624	0.0776325973718904
COX6C__P09669	P09669	COX6C	Cytochrome c oxidase subunit 6C	4	0.357157013940414	0.0689789533654511
COX7A1__P24310	P24310	COX7A1	Cytochrome c oxidase subunit 7A1, mitochondrial	1	0.406032809427288	-0.224176630066071
COX7A2L__O14548	O14548	COX7A2L	Cytochrome c oxidase subunit 7A-related protein, mitochondrial	5	0.201700381175795	0.063799608850627
COX7A2__P14406	P14406	COX7A2	Cytochrome c oxidase subunit 7A2, mitochondrial	2	0.345466367048806	0.0765276336203684
COX7B__P24311	P24311	COX7B	Cytochrome c oxidase subunit 7B, mitochondrial	1	0.068540694185428	0.0289212201486161
COX7C__P15954	P15954	COX7C	Cytochrome c oxidase subunit 7C, mitochondrial	3	0.450372357215322	0.124798672786781
COX8A__P10176	P10176	COX8A	Cytochrome c oxidase subunit 8A, mitochondrial	2	0.282758042559363	0.0326654802643225
CPD__O75976	O75976	CPD	Carboxypeptidase D	30	0.454844978113209	-0.0223148833580172
CPEB4__Q17RY0	Q17RY0	CPEB4	Cytoplasmic polyadenylation element-binding protein 4	4	0.185611464709418	-0.0284821381270868
CPE__P16870	P16870	CPE	Carboxypeptidase E	4	0.467787879475385	0.0839568938640277
CPLANE1__Q9H799	Q9H799	CPLANE1	Ciliogenesis and planar polarity effector 1	2	0.194110048951744	-0.124556178991321
CPM__P14384	P14384	CPM	Carboxypeptidase M	1	0.265510199616036	0.128928790430795
CPNE1__Q99829	Q99829	CPNE1	Copine-1	13	0.551858208328748	-0.111633555981202
CPNE2__Q96FN4	Q96FN4	CPNE2	Copine-2	8	0.0312222584143647	0.00733900719249176
CPNE3__O75131	O75131	CPNE3	Copine-3	23	0.550884739573015	-0.0671453192566807
CPNE7__Q9UBL6	Q9UBL6	CPNE7	Copine-7	2	0.411993773426183	-0.12301554698183
CPNE8__Q86YQ8	Q86YQ8	CPNE8	Copine-8	7	0.0784267422263342	-0.022674437478083
CPOX__P36551	P36551	CPOX	Oxygen-dependent coproporphyrinogen-III oxidase, mitochondrial	17	0.132880518639984	-0.0558119958023555
CPPED1__Q9BRF8	Q9BRF8	CPPED1	Serine/threonine-protein phosphatase CPPED1	5	0.264240231215535	-0.151311780358063
CPS1__P31327	P31327	CPS1	Carbamoyl-phosphate synthase [ammonia], mitochondrial	9	0.469976487647061	0.0603489630161055
CPSF1__Q10570	Q10570	CPSF1	Cleavage and polyadenylation specificity factor subunit 1	38	0.47506133408554	0.0540080102652489
CPSF2__Q9P2I0	Q9P2I0	CPSF2	Cleavage and polyadenylation specificity factor subunit 2	28	0.621527009089957	0.0802699796939196
CPSF3__Q9UKF6	Q9UKF6	CPSF3	Cleavage and polyadenylation specificity factor subunit 3	21	0.160935795996081	0.0190278967932378
CPSF4__O95639	O95639	CPSF4	Cleavage and polyadenylation specificity factor subunit 4	16	0.0323592223074604	0.0145307481207805
CPSF6__Q16630	Q16630	CPSF6	Cleavage and polyadenylation specificity factor subunit 6	16	0.0909987283287369	-0.00961316534530462
CPSF7__Q8N684	Q8N684	CPSF7	Cleavage and polyadenylation specificity factor subunit 7	19	0.0985775880946945	-0.00628875209869014
CPT1A__P50416	P50416	CPT1A	Carnitine O-palmitoyltransferase 1, liver isoform	12	0.621527009089957	0.0803970421270631
CPT2__P23786	P23786	CPT2	Carnitine O-palmitoyltransferase 2, mitochondrial	20	0.592571504224304	0.0938221728268519
CPTP__Q5TA50	Q5TA50	CPTP	Ceramide-1-phosphate transfer protein	4	0.373278562052433	-0.0631612251053748
CPVL__Q9H3G5	Q9H3G5	CPVL	Probable serine carboxypeptidase CPVL	17	0.471793730652912	0.0746978976950604
CRABP2__P29373	P29373	CRABP2	Cellular retinoic acid-binding protein 2	4	0.407636565012378	-0.0325389479127979
CRACD__Q6ZU35	Q6ZU35	CRACD	Capping protein-inhibiting regulator of actin dynamics	3	0.469976487647061	-0.0503757218496165
CRACR2A__Q9BSW2	Q9BSW2	CRACR2A	EF-hand calcium-binding domain-containing protein 4B	1	0.174966078655129	0.0480677877326151
CRAMP1__Q96RY5	Q96RY5	CRAMP1	Protein cramped-like	7	0.621527009089957	0.139792382810264
CRAT__P43155	P43155	CRAT	Carnitine O-acetyltransferase	8	0.60653769978164	0.133917790023979
CRBN__Q96SW2	Q96SW2	CRBN	Protein cereblon	6	0.247656051628373	-0.0614691384511702
CRCP__O75575	O75575	CRCP	DNA-directed RNA polymerase III subunit RPC9	1	0.26377358509467	-0.192975177511096
CREB1__P16220_1	P16220-1	CREB1	Isoform of P16220, Isoform 2 of Cyclic AMP-responsive element-binding protein 1	4	0.207936390458332	-0.0812034788811444
CREB5__Q02930	Q02930	CREB5	Cyclic AMP-responsive element-binding protein 5	4	0.104005776612729	0.0239403943402157
CREBBP__Q92793	Q92793	CREBBP	CREB-binding protein	28	0.490689411355431	-0.0316621827379286
CREBZF__Q9NS37	Q9NS37	CREBZF	CREB/ATF bZIP transcription factor	2	0.586591413147457	-0.194853695517549
CREG1__O75629	O75629	CREG1	Protein CREG1	2	0.333643569985571	0.19742187415016
CRELD1__Q96HD1	Q96HD1	CRELD1	Protein disulfide isomerase CRELD1	6	0.188466810775258	0.0295969758236644
CRELD2__Q6UXH1	Q6UXH1	CRELD2	Protein disulfide isomerase CRELD2	8	0.0618990654999859	0.0063158011179966
CREM__Q03060	Q03060	CREM	cAMP-responsive element modulator	2	0.132033087283964	-0.0459076719307039
CRIM1__Q9NZV1	Q9NZV1	CRIM1	Cysteine-rich motor neuron 1 protein	1	0.213838948965454	-0.0661142305320071
CRIP2__P52943	P52943	CRIP2	Cysteine-rich protein 2	3	0.0852850187767653	-0.0384688598447666
CRIPT__Q9P021	Q9P021	CRIPT	Cysteine-rich PDZ-binding protein	5	0.153217580097681	-0.0308975575862016
CRKL__P46109	P46109	CRKL	Crk-like protein	23	0.507168093920875	-0.0885059721957198
CRK__P46108	P46108	CRK	Adapter molecule crk	16	0.383253232316415	-0.0496065291677956
CRLF3__Q8IUI8	Q8IUI8	CRLF3	Cytokine receptor-like factor 3	10	0.437099868715894	-0.073714640013133
CRMP1__Q14194	Q14194	CRMP1	Dihydropyrimidinase-related protein 1	23	0.454844978113209	-0.0393472802313851
CRNKL1__Q9BZJ0	Q9BZJ0	CRNKL1	Crooked neck-like protein 1	31	0.421065081721505	0.0378866927663558
CROCC__Q5TZA2	Q5TZA2	CROCC	Rootletin	14	0.337329820528143	-0.0348408773521964
CROT__Q9UKG9	Q9UKG9	CROT	Peroxisomal carnitine O-octanoyltransferase	5	0.0382112914992015	0.0112895616220019
CRTAC1__Q9NQ79	Q9NQ79	CRTAC1	Cartilage acidic protein 1	2	0.156055104040169	0.0403083852306722
CRTAP__O75718	O75718	CRTAP	Cartilage-associated protein	10	0.153100373840364	0.0173327575170456
CRTC1__Q6UUV9	Q6UUV9	CRTC1	CREB-regulated transcription coactivator 1	3	0.550884739573015	-0.263909658334545
CRTC2__Q53ET0	Q53ET0	CRTC2	CREB-regulated transcription coactivator 2	4	0.551858208328748	-0.178068893706671
CRTC3__Q6UUV7	Q6UUV7	CRTC3	CREB-regulated transcription coactivator 3	3	0.187791944600619	-0.0603148120035705
CRY1__Q16526	Q16526	CRY1	Cryptochrome-1	2	0.0697411183827754	0.0121577468933147
CRY2__Q49AN0	Q49AN0	CRY2	Cryptochrome-2	2	0.236683543217566	0.0397864906529307
CRYBG3__Q68DQ2	Q68DQ2	CRYBG3	Very large A-kinase anchor protein	5	0.0209576475454077	0.00759514927443561
CRYGD__P07320	P07320	CRYGD	Gamma-crystallin D	1	0.273497924539152	-0.124539410006945
CRYL1__Q9Y2S2	Q9Y2S2	CRYL1	Lambda-crystallin homolog	6	0.28882336662719	-0.0615422234651447
CRYM__Q14894	Q14894	CRYM	Ketimine reductase mu-crystallin	3	0.302245632112657	0.0324091105191208
CRYZL1__O95825	O95825	CRYZL1	Quinone oxidoreductase-like protein 1	7	0.390327866391156	-0.0747880004954452
CRYZ__Q08257	Q08257	CRYZ	Quinone oxidoreductase	16	0.210434420881785	0.0384172162859226
CSDE1__O75534	O75534	CSDE1	Cold shock domain-containing protein E1	41	0.466140441502888	-0.034449594751042
CSE1L__P55060	P55060	CSE1L	Exportin-2	84	0.508440704752816	-0.0598121685489123
CSGALNACT2__Q8N6G5	Q8N6G5	CSGALNACT2	Chondroitin sulfate N-acetylgalactosaminyltransferase 2	5	0.122789063858539	0.0169532341789854
CSK__P41240	P41240	CSK	Tyrosine-protein kinase CSK	20	0.225826245039808	0.0187895639942467
CSMD3__Q7Z407	Q7Z407	CSMD3	CUB and sushi domain-containing protein 3	1	0.316419103902674	0.0430033154398288
CSNK1A1__P48729_3	P48729-3	CSNK1A1	Isoform of P48729, Isoform 3 of Casein kinase I isoform alpha	16	0.27382924244971	0.0113879356752599
CSNK1D__P48730	P48730	CSNK1D	Casein kinase I isoform delta	1	0.00685007381307334	-0.00305683476576145
CSNK1E__P49674	P49674	CSNK1E	Casein kinase I isoform epsilon	16	0.0828149058643414	0.0111108409670227
CSNK1G1__Q9HCP0	Q9HCP0	CSNK1G1	Casein kinase I isoform gamma-1	6	0.0266358890425521	-0.00930766173045429
CSNK1G3__Q9Y6M4_4	Q9Y6M4-4	CSNK1G3	Isoform of Q9Y6M4, Isoform 4 of Casein kinase I isoform gamma-3	4	0.0971545576801662	0.0201864304508497
CSNK2A1__P68400	P68400	CSNK2A1	Casein kinase II subunit alpha	24	0.27195470621011	0.020297793777713
CSNK2A2__P19784	P19784	CSNK2A2	Casein kinase II subunit alpha'	21	0.0115832196362132	0.0021159480804899
CSNK2B__P67870	P67870	CSNK2B	Casein kinase II subunit beta	13	0.155511444197059	0.0682237388610362
CSPG4__Q6UVK1	Q6UVK1	CSPG4	Chondroitin sulfate proteoglycan 4	8	0.27382924244971	-0.0549576006944905
CSPP1__Q1MSJ5	Q1MSJ5	CSPP1	Centrosome and spindle pole-associated protein 1	4	0.0974446368557187	0.00745829164901418
CSRP1__P21291	P21291	CSRP1	Cysteine and glycine-rich protein 1	7	0.227699714808359	-0.0469259330656957
CSRP2__Q16527	Q16527	CSRP2	Cysteine and glycine-rich protein 2	5	0.538634442005765	-0.0989636810026309
CST3__P01034	P01034	CST3	Cystatin-C	1	0.134848069343507	0.0610930284316449
CSTB__P04080	P04080	CSTB	Cystatin-B	8	0.512003084749109	-0.215010932969184
CSTF1__Q05048	Q05048	CSTF1	Cleavage stimulation factor subunit 1	15	0.339010969395721	0.0441284091134699
CSTF2T__Q9H0L4	Q9H0L4	CSTF2T	Cleavage stimulation factor subunit 2 tau variant	18	0.156096675942192	-0.0455065236890272
CSTF2__P33240	P33240	CSTF2	Cleavage stimulation factor subunit 2	6	0.204015490748722	0.149662669830774
CSTF3__Q12996	Q12996	CSTF3	Cleavage stimulation factor subunit 3	30	0.544491478334689	0.0371198127140996
CS__O75390	O75390	CS	Citrate synthase, mitochondrial	36	0.523089015161979	0.0752663668840195
CTBP1__Q13363	Q13363	CTBP1	C-terminal-binding protein 1	4	0.0779911400677934	0.0149783505184684
CTBP2__P56545	P56545	CTBP2	C-terminal-binding protein 2	14	0.300052175471033	0.0234192767668177
CTBS__Q01459	Q01459	CTBS	Di-N-acetylchitobiase	2	0.129274561098892	0.0254718583219185
CTC1__Q2NKJ3	Q2NKJ3	CTC1	CST complex subunit CTC1	4	0.550884739573015	-0.112388188040075
CTCF__P49711	P49711	CTCF	Transcriptional repressor CTCF	20	0.390327866391156	0.0668855318189481
CTDP1__Q9Y5B0	Q9Y5B0	CTDP1	RNA polymerase II subunit A C-terminal domain phosphatase	12	0.0689651923064715	-0.00849086577253088
CTDSP1__Q9GZU7	Q9GZU7	CTDSP1	Carboxy-terminal domain RNA polymerase II polypeptide A small phosphatase 1	1	0.00613511074433966	0.00515491319599729
CTDSPL2__Q05D32	Q05D32	CTDSPL2	CTD small phosphatase-like protein 2	7	0.455779320253225	0.115919189817985
CTH__P32929	P32929	CTH	Cystathionine gamma-lyase	15	0.57123863867051	-0.0591691583252523
CTIF__O43310_2	O43310-2	CTIF	Isoform of O43310, Isoform 2 of CBP80/20-dependent translation initiation factor	8	0.113616605284625	-0.0272245173605219
CTNNA1__P35221	P35221	CTNNA1	Catenin alpha-1	53	0.621527009089957	0.0566794526820055
CTNNAL1__Q9UBT7	Q9UBT7	CTNNAL1	Alpha-catulin	7	0.113850794774075	0.0116196976862553
CTNNB1__P35222	P35222	CTNNB1	Catenin beta-1	23	0.281650989946455	0.0457088796414417
CTNNBL1__Q8WYA6	Q8WYA6	CTNNBL1	Beta-catenin-like protein 1	24	0.133575739431637	0.0248264920183204
CTNND1__O60716_3	O60716-3	CTNND1	Isoform of O60716, Isoform 1AC of Catenin delta-1	39	0.449644863477191	0.032215681933823
CTNND1__O60716_9	O60716-9	CTNND1_1	Isoform of O60716, Isoform 2ABC of Catenin delta-1	1	0.42766179402699	-0.10846204783222
CTNS__O60931	O60931	CTNS	Cystinosin	1	0.016292159665392	-0.00715051955433506
CTPS1__P17812	P17812	CTPS1	CTP synthase 1	41	0.113509044469178	-0.0301677373467343
CTPS2__Q9NRF8	Q9NRF8	CTPS2	CTP synthase 2	14	0.150941864578323	-0.0210304775303431
CTR9__Q6PD62	Q6PD62	CTR9	RNA polymerase-associated protein CTR9 homolog	31	0.213891171141889	0.0198913770096047
CTSA__P10619	P10619	CTSA	Lysosomal protective protein	4	0.436564037913115	0.119688114908748
CTSB__P07858	P07858	CTSB	Cathepsin B	4	0.0125239066747828	-0.00382273824625146
CTSC__P53634	P53634	CTSC	Dipeptidyl peptidase 1	4	0.0198439986243394	0.00732827828410185
CTSH__P09668	P09668	CTSH	Pro-cathepsin H	2	0.365510454621327	-0.0690876206329922
CTSL__P07711	P07711	CTSL	Procathepsin L	2	0.312371042291712	0.0734036551442458
CTSV__O60911	O60911	CTSV	Cathepsin L2	2	0.153251215234223	-0.217153704601578
CTSZ__Q9UBR2	Q9UBR2	CTSZ	Cathepsin Z	5	0.0860781795238833	0.0153756349957092
CTTNBP2NL__Q9P2B4	Q9P2B4	CTTNBP2NL	CTTNBP2 N-terminal-like protein	13	0.550884739573015	-0.0674025908288671
CTTNBP2__Q8WZ74	Q8WZ74	CTTNBP2	Cortactin-binding protein 2	1	0.466909430057969	-0.10686345786378
CTTN__Q14247	Q14247	CTTN	Src substrate cortactin	28	0.577020578212334	-0.0775953249340911
CTU1__Q7Z7A3	Q7Z7A3	CTU1	Cytoplasmic tRNA 2-thiolation protein 1	3	0.0117958567453553	-0.00137489680772538
CTU2__Q2VPK5	Q2VPK5	CTU2	Cytoplasmic tRNA 2-thiolation protein 2	6	0.388370161288707	-0.067422785358876
CUEDC2__Q9H467	Q9H467	CUEDC2	CUE domain-containing protein 2	8	0.61217495714203	-0.156970479231639
CUL1__Q13616	Q13616	CUL1	Cullin-1	38	0.196759798518836	-0.0347985425041254
CUL2__Q13617	Q13617	CUL2	Cullin-2	27	0.450372357215322	-0.0652755454126406
CUL3__Q13618	Q13618	CUL3	Cullin-3	37	0.250803488371351	-0.0254456203253213
CUL4A__Q13619	Q13619	CUL4A	Cullin-4A	17	0.537423877971234	-0.0329670720273236
CUL4B__Q13620	Q13620	CUL4B	Cullin-4B	39	0.319980029883177	-0.0308504465553749
CUL5__Q93034	Q93034	CUL5	Cullin-5	22	0.523089015161979	-0.0284994458178196
CUL7__Q14999	Q14999	CUL7	Cullin-7	5	0.405772992383001	0.0670081919804193
CUL9__Q8IWT3	Q8IWT3	CUL9	Cullin-9	5	0.281630215753109	-0.0499025223684144
CUSTOS__Q96C57	Q96C57	CUSTOS	Protein CUSTOS	5	0.124361776465956	0.016619365238411
CUTA__O60888	O60888	CUTA	Protein CutA	3	0.340878098570795	0.122748824876534
CUTC__Q9NTM9	Q9NTM9	CUTC	Copper homeostasis protein cutC homolog	11	0.00336592415332507	0.00109484294732375
CUX1__P39880	P39880	CUX1	Homeobox protein cut-like 1	27	0.449644863477191	0.0392046014060028
CUX1__Q13948	Q13948	CUX1_1	Isoform of P39880, Protein CASP	3	0.0888745919988602	0.0433205878195838
CWC15__Q9P013	Q9P013	CWC15	Spliceosome-associated protein CWC15 homolog	6	0.28882336662719	-0.067213525792108
CWC22__Q9HCG8	Q9HCG8	CWC22	Pre-mRNA-splicing factor CWC22 homolog	19	0.258518370949509	0.0339221600104701
CWC25__Q9NXE8	Q9NXE8	CWC25	Pre-mRNA-splicing factor CWC25 homolog	11	0.503315198029215	0.049410415281973
CWC27__Q6UX04	Q6UX04	CWC27	Spliceosome-associated protein CWC27 homolog	11	0.0464192036255143	0.00562282586873431
CWF19L1__Q69YN2	Q69YN2	CWF19L1	CWF19-like protein 1	15	0.427346401200939	-0.069357363633756
CWF19L2__Q2TBE0	Q2TBE0	CWF19L2	CWF19-like protein 2	12	0.132167145625595	-0.0143593762951894
CXADR__P78310	P78310	CXADR	Coxsackievirus and adenovirus receptor	7	0.070769522264498	0.0164364127653051
CXCR4__P61073	P61073	CXCR4	C-X-C chemokine receptor type 4	2	0.119128551004848	0.0608442006020471
CXXC1__Q9P0U4	Q9P0U4	CXXC1	CXXC-type zinc finger protein 1	8	0.250803488371351	0.0141133450209447
CXorf38__Q8TB03	Q8TB03	CXorf38	Uncharacterized protein CXorf38	7	0.383609949546849	0.0414270096799018
CYB561A3__Q8NBI2	Q8NBI2	CYB561A3	Lysosomal membrane ascorbate-dependent ferrireductase CYB561A3	1	0.0183287651591293	-0.0129855637188461
CYB561__P49447	P49447	CYB561	Transmembrane ascorbate-dependent reductase CYB561	1	0.0952173431381982	0.0306161825031713
CYB5A__P00167	P00167	CYB5A	Cytochrome b5	2	0.450372357215322	0.243087755725002
CYB5B__O43169	O43169	CYB5B	Cytochrome b5 type B	3	0.54486513544593	0.307875359121862
CYB5R1__Q9UHQ9	Q9UHQ9	CYB5R1	NADH-cytochrome b5 reductase 1	9	0.503355745970822	-0.0342871077377582
CYB5R3__P00387	P00387	CYB5R3	NADH-cytochrome b5 reductase 3	37	0.489761200823781	0.089714949035185
CYB5R4__Q7L1T6	Q7L1T6	CYB5R4	Cytochrome b5 reductase 4	8	0.437006464123779	-0.0627843087210139
CYBA__P13498	P13498	CYBA	Cytochrome b-245 light chain	2	0.716774283723479	0.134561503047121
CYBC1__Q9BQA9	Q9BQA9	CYBC1	Cytochrome b-245 chaperone 1	2	0.183277738830233	0.0473085577741188
CYC1__P08574	P08574	CYC1	Cytochrome c1, heme protein, mitochondrial	26	0.550884739573015	0.0687536222482678
CYCS__P99999	P99999	CYCS	Cytochrome c	30	0.469976487647061	0.0818015393464748
CYFIP1__Q7L576	Q7L576	CYFIP1	Cytoplasmic FMR1-interacting protein 1	16	0.489761200823781	-0.0608705984671519
CYFIP2__Q96F07	Q96F07	CYFIP2	Cytoplasmic FMR1-interacting protein 2	27	0.471793730652912	-0.0734753279005994
CYHR1__E9PJD7	E9PJD7	CYHR1	Isoform of Q6ZMK1, Cysteine and histidine-rich protein 1	4	0.03955196777189	-0.0125076204215405
CYLD__Q9NQC7	Q9NQC7	CYLD	Ubiquitin carboxyl-terminal hydrolase CYLD	5	0.425937275121438	-0.113701149126925
CYP20A1__Q6UW02	Q6UW02	CYP20A1	Cytochrome P450 20A1	9	0.551724251872566	0.0730100770251777
CYP27C1__Q4G0S4	Q4G0S4	CYP27C1	Cytochrome P450 27C1	2	0.550884739573015	0.163037447646224
CYP2S1__Q96SQ9	Q96SQ9	CYP2S1	Cytochrome P450 2S1	2	0.34536971514098	0.0764429113990539
CYP2U1__Q7Z449	Q7Z449	CYP2U1	Cytochrome P450 2U1	1	0.172317553450246	0.112581930079968
CYP51A1__Q16850	Q16850	CYP51A1	Lanosterol 14-alpha demethylase	9	0.39326750312706	0.0908218963626511
CYP7B1__O75881	O75881	CYP7B1	Cytochrome P450 7B1	2	0.0279272206981599	0.00850591203491153
CYRIB__Q9NUQ9	Q9NUQ9	CYRIB	CYFIP-related Rac1 interactor B	14	0.28479962049589	-0.0598164077275522
CYSTM1__Q9H1C7	Q9H1C7	CYSTM1	Cysteine-rich and transmembrane domain-containing protein 1	1	0.327835245847585	0.0911683287760028
CYTH1__Q15438	Q15438	CYTH1	Cytohesin-1	2	0.28316507436152	0.0814163268585789
CYTH2__Q99418	Q99418	CYTH2	Cytohesin-2	6	0.00541653185140404	-0.00104848435895864
CZIB__Q9NWV4	Q9NWV4	CZIB	CXXC motif containing zinc binding protein	16	0.550884739573015	-0.0447220346414971
D2HGDH__Q8N465	Q8N465	D2HGDH	D-2-hydroxyglutarate dehydrogenase, mitochondrial	5	0.204677522988101	0.0481228009132162
DAAM1__Q9Y4D1	Q9Y4D1	DAAM1	Disheveled-associated activator of morphogenesis 1	9	0.225911876624169	0.182704287687931
DAB2IP__Q5VWQ8	Q5VWQ8	DAB2IP	Disabled homolog 2-interacting protein	10	0.213626568283135	-0.0274782307901196
DAB2__P98082	P98082	DAB2	Disabled homolog 2	5	0.171897907227236	0.0200854022464865
DACH1__Q9UI36	Q9UI36	DACH1	Dachshund homolog 1	9	0.0660116776931209	-0.0128747627881292
DAD1__P61803	P61803	DAD1	Dolichyl-diphosphooligosaccharide--protein glycosyltransferase subunit DAD1	4	0.551724251872566	0.132563441971005
DAG1__Q14118	Q14118	DAG1	Dystroglycan 1	7	0.213944397736893	-0.0427656155380259
DAGLB__Q8NCG7	Q8NCG7	DAGLB	Diacylglycerol lipase-beta	6	0.0360403200915828	-0.00678512735531253
DALRD3__Q5D0E6	Q5D0E6	DALRD3	DALR anticodon-binding domain-containing protein 3	3	0.0980488046348064	-0.0410220930675658
DAP3__P51398	P51398	DAP3	28S ribosomal protein S29, mitochondrial	15	0.262924692226568	0.0518072285088375
DAPK1__P53355	P53355	DAPK1	Death-associated protein kinase 1	6	0.330135228090084	0.0504686765127301
DAPK3__O43293	O43293	DAPK3	Death-associated protein kinase 3	7	0.212315699416505	0.048611751325886
DAP__P51397	P51397	DAP	Death-associated protein 1	3	0.0154570012904078	-0.018853343545525
DARS1__P14868	P14868	DARS1	Aspartate--tRNA ligase, cytoplasmic	55	0.621527009089957	-0.0466655599109479
DARS2__Q6PI48	Q6PI48	DARS2	Aspartate--tRNA ligase, mitochondrial	32	0.551724251872566	0.0758688883843617
DAXX__Q9UER7	Q9UER7	DAXX	Death domain-associated protein 6	11	0.0827991699542308	-0.00916855403540019
DAZAP1__Q96EP5	Q96EP5	DAZAP1	DAZ-associated protein 1	18	0.345089424522927	0.0586853955140675
DBF4B__Q8NFT6	Q8NFT6	DBF4B	Protein DBF4 homolog B	1	0.00837113821957409	-0.00363547773344882
DBF4__Q9UBU7	Q9UBU7	DBF4	Protein DBF4 homolog A	6	0.466140441502888	-0.0662037816337653
DBI__P07108	P07108	DBI	Acyl-CoA-binding protein	2	0.174966078655129	0.065449050386723
DBN1__Q16643	Q16643	DBN1	Drebrin	26	0.0341570224822077	-0.0162037004124514
DBNL__Q9UJU6_2	Q9UJU6-2	DBNL	Isoform of Q9UJU6, Isoform 2 of Drebrin-like protein	20	0.383253232316415	-0.0550791942177792
DBR1__Q9UK59	Q9UK59	DBR1	Lariat debranching enzyme	20	0.00744290612139206	-0.00294368090695681
DBT__P11182	P11182	DBT	Lipoamide acyltransferase component of branched-chain alpha-keto acid dehydrogenase complex, mitochondrial	15	0.277096488100075	0.059135836944863
DCAF10__Q5QP82	Q5QP82	DCAF10	DDB1- and CUL4-associated factor 10	1	0.550884739573015	-0.147656643770174
DCAF11__Q8TEB1	Q8TEB1	DCAF11	DDB1- and CUL4-associated factor 11	6	0.419639452245371	0.0452300806148507
DCAF12__Q5T6F0	Q5T6F0	DCAF12	DDB1- and CUL4-associated factor 12	1	0.268916866426123	-0.0467328881724006
DCAF13__Q9NV06	Q9NV06	DCAF13	DDB1- and CUL4-associated factor 13	23	0.201700381175795	0.0547257777348319
DCAF15__Q66K64	Q66K64	DCAF15	DDB1- and CUL4-associated factor 15	8	0.577540592855843	-0.0985576617136195
DCAF16__Q9NXF7	Q9NXF7	DCAF16	DDB1- and CUL4-associated factor 16	3	0.373546228330353	-0.0698192520693816
DCAF1__Q9Y4B6	Q9Y4B6	DCAF1	DDB1- and CUL4-associated factor 1	28	0.373278562052433	-0.0382773044644348
DCAF4__Q8WV16	Q8WV16	DCAF4	DDB1- and CUL4-associated factor 4	5	0.195845326151153	0.0244737532068579
DCAF5__Q96JK2	Q96JK2	DCAF5	DDB1- and CUL4-associated factor 5	4	0.0272543861027952	0.0106642355434961
DCAF6__Q58WW2	Q58WW2	DCAF6	DDB1- and CUL4-associated factor 6	3	0.192520826303867	-0.037457456529375
DCAF7__P61962	P61962	DCAF7	DDB1- and CUL4-associated factor 7	8	0.374898488876034	-0.0465390555098243
DCAF8__Q5TAQ9	Q5TAQ9	DCAF8	DDB1- and CUL4-associated factor 8	5	0.577020578212334	-0.0915785275694646
DCAKD__Q8WVC6	Q8WVC6	DCAKD	Dephospho-CoA kinase domain-containing protein	4	0.359493477891797	0.0838650315879596
DCANP1__Q8TF63	Q8TF63	DCANP1	Dendritic cell nuclear protein 1	1	0.220625779850093	0.0618416162627055
DCBLD2__Q96PD2	Q96PD2	DCBLD2	Discoidin, CUB and LCCL domain-containing protein 2	1	0.254280436463935	0.077489640553221
DCDC2__Q9UHG0	Q9UHG0	DCDC2	Doublecortin domain-containing protein 2	2	0.194169799647843	0.0653553296473558
DCK__P27707	P27707	DCK	Deoxycytidine kinase	7	0.207025359757721	-0.0464467314702481
DCLK1__O15075	O15075	DCLK1	Serine/threonine-protein kinase DCLK1	3	0.213281698226386	-0.0465107242958805
DCLK2__Q8N568	Q8N568	DCLK2	Serine/threonine-protein kinase DCLK2	1	0.450834518956908	0.177860523790499
DCLRE1A__Q6PJP8	Q6PJP8	DCLRE1A	DNA cross-link repair 1A protein	2	0.491668068610187	0.0986561928206918
DCLRE1B__Q9H816	Q9H816	DCLRE1B	5' exonuclease Apollo	2	0.10624493164783	-0.0319938835259634
DCP1A__Q9NPI6	Q9NPI6	DCP1A	mRNA-decapping enzyme 1A	17	0.469976487647061	-0.0593143801206899
DCP1B__Q8IZD4	Q8IZD4	DCP1B	mRNA-decapping enzyme 1B	8	0.438086651004458	-0.0786558434605656
DCP2__Q8IU60	Q8IU60	DCP2	m7GpppN-mRNA hydrolase	8	0.621527009089957	-0.0815179853157403
DCPS__Q96C86	Q96C86	DCPS	m7GpppX diphosphatase	10	0.578136365672659	-0.112961539413204
DCTD__P32321	P32321	DCTD	Deoxycytidylate deaminase	9	0.405429409631261	-0.0676592444472922
DCTN1__Q14203	Q14203	DCTN1	Dynactin subunit 1	59	0.551858208328748	-0.0459669827674014
DCTN2__Q13561	Q13561	DCTN2	Dynactin subunit 2	18	0.188049419971346	0.31601988160123
DCTN3__O75935	O75935	DCTN3	Dynactin subunit 3	7	0.236683543217566	-0.0371622520115242
DCTN4__Q9UJW0	Q9UJW0	DCTN4	Dynactin subunit 4	20	0.60653769978164	-0.0464156507777861
DCTN5__Q9BTE1	Q9BTE1	DCTN5	Dynactin subunit 5	4	0.288618221944782	-0.0453903145497988
DCTN6__O00399	O00399	DCTN6	Dynactin subunit 6	6	0.438388228026294	-0.073223757711557
DCTPP1__Q9H773	Q9H773	DCTPP1	dCTP pyrophosphatase 1	9	0.220963104208934	-0.0918230311329305
DCUN1D1__Q96GG9	Q96GG9	DCUN1D1	DCN1-like protein 1	9	0.0820490552113563	-0.00664596578456834
DCUN1D3__Q8IWE4	Q8IWE4	DCUN1D3	DCN1-like protein 3	1	0.0657721326915268	0.037177364639576
DCUN1D4__Q92564	Q92564	DCUN1D4	DCN1-like protein 4	5	0.261662688752418	-0.0589944870063983
DCUN1D5__Q9BTE7	Q9BTE7	DCUN1D5	DCN1-like protein 5	14	0.343884724861597	-0.0303424879999032
DCXR__Q7Z4W1	Q7Z4W1	DCXR	L-xylulose reductase	13	0.353917312677388	-0.0503161176135982
DDA1__Q9BW61	Q9BW61	DDA1	DET1- and DDB1-associated protein 1	4	0.319980029883177	-0.0678258091782486
DDAH1__O94760	O94760	DDAH1	N(G),N(G)-dimethylarginine dimethylaminohydrolase 1	15	0.573797237441424	-0.107483935012724
DDAH2__O95865	O95865	DDAH2	N(G),N(G)-dimethylarginine dimethylaminohydrolase 2	6	0.238534157282091	-0.0975311015696409
DDB1__Q16531	Q16531	DDB1	DNA damage-binding protein 1	82	0.178741850919885	-0.0142572487587693
DDB2__Q92466	Q92466	DDB2	DNA damage-binding protein 2	2	0.510677803462202	0.0944672452209467
DDHD1__Q8NEL9	Q8NEL9	DDHD1	Phospholipase DDHD1	7	0.0114390582869814	-0.00137995374528727
DDHD2__O94830	O94830	DDHD2	Phospholipase DDHD2	12	0.0432426969447654	-0.0135362730841139
DDI2__Q5TDH0	Q5TDH0	DDI2	Protein DDI1 homolog 2	12	0.51684309327064	-0.110122718241652
DDOST__P39656	P39656	DDOST	Dolichyl-diphosphooligosaccharide--protein glycosyltransferase 48 kDa subunit	16	0.403678082281235	0.0721450576724036
DDRGK1__Q96HY6	Q96HY6	DDRGK1	DDRGK domain-containing protein 1	8	0.0420354588537274	0.00443922617370891
DDT__P30046	P30046	DDT	D-dopachrome decarboxylase	7	0.104804256532753	-0.0555290573585268
DDX10__Q13206	Q13206	DDX10	Probable ATP-dependent RNA helicase DDX10	29	0.551724251872566	0.127655468090224
DDX11L8__A8MPP1	A8MPP1	DDX11L8	Putative ATP-dependent RNA helicase DDX11-like protein 8	3	0.289631258226324	-0.0588596518081294
DDX11__Q96FC9	Q96FC9	DDX11	ATP-dependent DNA helicase DDX11	10	0.339010969395721	-0.0310490643637517
DDX17__A0A5H1ZRQ2	A0A5H1ZRQ2	DDX17	Isoform of Q92841, RNA helicase	63	0.0466511390735504	0.0129974745890583
DDX18__Q9NVP1	Q9NVP1	DDX18	ATP-dependent RNA helicase DDX18	42	0.61414462997489	0.133333037835033
DDX19A__Q9NUU7	Q9NUU7	DDX19A	ATP-dependent RNA helicase DDX19A	8	0.413228078819433	-0.0941847793941149
DDX19B__Q9UMR2	Q9UMR2	DDX19B	ATP-dependent RNA helicase DDX19B	17	0.551858208328748	-0.0845717371643918
DDX1__Q92499	Q92499	DDX1	ATP-dependent RNA helicase DDX1	56	0.287613204345977	-0.0224067829535127
DDX20__Q9UHI6	Q9UHI6	DDX20	Probable ATP-dependent RNA helicase DDX20	26	0.299104606624374	-0.0484096006474715
DDX21__Q9NR30	Q9NR30	DDX21	Nucleolar RNA helicase 2	59	0.469976487647061	0.144253205788707
DDX23__Q9BUQ8	Q9BUQ8	DDX23	Probable ATP-dependent RNA helicase DDX23	39	0.61217495714203	0.0735630921484155
DDX24__Q9GZR7	Q9GZR7	DDX24	ATP-dependent RNA helicase DDX24	32	0.47506133408554	0.116165044623025
DDX27__Q96GQ7	Q96GQ7	DDX27	Probable ATP-dependent RNA helicase DDX27	42	0.472495081121401	0.0835704143273497
DDX28__Q9NUL7	Q9NUL7	DDX28	Probable ATP-dependent RNA helicase DDX28	9	0.532742825729049	0.0410731250958458
DDX31__Q9H8H2	Q9H8H2	DDX31	Probable ATP-dependent RNA helicase DDX31	20	0.60653769978164	0.104261044815643
DDX39A__O00148	O00148	DDX39A	ATP-dependent RNA helicase DDX39A	11	0.408776315998134	0.0579884936422194
DDX39B__F6R6M7	F6R6M7	DDX39B_1	Isoform of Q13838, RNA helicase (Fragment)	1	0.182721724663496	0.0935025634890391
DDX39B__Q13838	Q13838	DDX39B	Spliceosome RNA helicase DDX39B	78	0.432449606135584	0.0386197009021611
DDX3X__O00571	O00571	DDX3X	ATP-dependent RNA helicase DDX3X	59	0.42671518818579	-0.020034237731528
DDX41__Q9UJV9	Q9UJV9	DDX41	Probable ATP-dependent RNA helicase DDX41	24	0.372516437166474	0.0421091479891339
DDX42__Q86XP3	Q86XP3	DDX42	ATP-dependent RNA helicase DDX42	38	0.0521009164179602	-0.00429039886233579
DDX46__A0A0C4DG89	A0A0C4DG89	DDX46	Isoform of Q7L014, RNA helicase	75	0.532742825729049	-0.0289960451006294
DDX47__Q9H0S4	Q9H0S4	DDX47	Probable ATP-dependent RNA helicase DDX47	19	0.55918165752241	0.0951008667935384
DDX49__Q9Y6V7	Q9Y6V7	DDX49	Probable ATP-dependent RNA helicase DDX49	15	0.345965181788323	0.0792242727282115
DDX50__Q9BQ39	Q9BQ39	DDX50	ATP-dependent RNA helicase DDX50	22	0.549737933289159	0.102338723321718
DDX51__Q8N8A6	Q8N8A6	DDX51	ATP-dependent RNA helicase DDX51	19	0.61217495714203	0.121535357359224
DDX52__Q9Y2R4	Q9Y2R4	DDX52	Probable ATP-dependent RNA helicase DDX52	16	0.424095633477333	0.126563882038042
DDX54__H0YHH7	H0YHH7	DDX54	Isoform of Q8TDD1, RNA helicase (Fragment)	1	0.0930197550712345	0.0331787546498695
DDX54__Q8TDD1	Q8TDD1	DDX54_1	ATP-dependent RNA helicase DDX54	30	0.439871336541696	0.0764557290872846
DDX55__Q8NHQ9	Q8NHQ9	DDX55	ATP-dependent RNA helicase DDX55	12	0.471793730652912	0.0390292425682124
DDX56__Q9NY93	Q9NY93	DDX56	Probable ATP-dependent RNA helicase DDX56	18	0.550884739573015	0.124804593668615
DDX58__O95786	O95786	DDX58	Antiviral innate immune response receptor RIG-I	1	0.0551138479540205	0.0460316009487305
DDX59__Q5T1V6	Q5T1V6	DDX59	Probable ATP-dependent RNA helicase DDX59	10	0.60653769978164	-0.0928237773979806
DDX5__P17844	P17844	DDX5	Probable ATP-dependent RNA helicase DDX5	90	0.427346401200939	0.0484839903186487
DDX60L__Q5H9U9	Q5H9U9	DDX60L	Probable ATP-dependent RNA helicase DDX60-like	1	0.328174698063112	0.162347393508332
DDX60__Q8IY21	Q8IY21	DDX60	Probable ATP-dependent RNA helicase DDX60	2	0.236683543217566	0.132039628778449
DDX6__P26196	P26196	DDX6	Probable ATP-dependent RNA helicase DDX6	38	0.408203964794162	-0.030908345993389
DEAF1__O75398	O75398	DEAF1	Deformed epidermal autoregulatory factor 1 homolog	4	0.0160468525111619	-0.00343797598447497
DECR1__Q16698	Q16698	DECR1	2,4-dienoyl-CoA reductase [(3E)-enoyl-CoA-producing], mitochondrial	1	0.243040315861726	0.0565792674767338
DECR2__Q9NUI1	Q9NUI1	DECR2	Peroxisomal 2,4-dienoyl-CoA reductase [(3E)-enoyl-CoA-producing]	3	0.088114703653939	0.0149397356498932
DEGS1__O15121	O15121	DEGS1	Sphingolipid delta(4)-desaturase DES1	3	0.083924163585381	0.0361453118056956
DEK__P35659	P35659	DEK	Protein DEK	29	0.22204726141949	-0.0769075242537013
DENND10__Q8TCE6	Q8TCE6	DENND10	DENN domain-containing protein 10	6	0.11673710588369	-0.0211537511269399
DENND11__A4D1U4	A4D1U4	DENND11	DENN domain-containing protein 11	5	0.61414462997489	0.120542420751683
DENND1A__Q8TEH3	Q8TEH3	DENND1A	DENN domain-containing protein 1A	2	0.299104606624374	0.0465593331281521
DENND2B__P78524	P78524	DENND2B	DENN domain-containing protein 2B	2	0.510279079026379	0.228884461564119
DENND3__A2RUS2	A2RUS2	DENND3	DENN domain-containing protein 3	5	0.528698007797225	-0.0912812517730076
DENND4A__Q7Z401	Q7Z401	DENND4A	C-myc promoter-binding protein	10	0.016879966195475	0.00385307137208232
DENND4B__O75064	O75064	DENND4B	DENN domain-containing protein 4B	5	0.169655808799875	-0.0220579339520208
DENND4C__Q5VZ89	Q5VZ89	DENND4C	DENN domain-containing protein 4C	12	0.286342578113755	-0.0223700531172665
DENND5A__Q6IQ26	Q6IQ26	DENND5A	DENN domain-containing protein 5A	3	0.0310668854226162	-0.00956958583172419
DENND6A__Q8IWF6	Q8IWF6	DENND6A	Protein DENND6A	6	0.088114703653939	-0.0242767900360748
DENR__O43583	O43583	DENR	Density-regulated protein	9	0.3424275480711	-0.0533246635861245
DEPDC1B__Q8WUY9	Q8WUY9	DEPDC1B	DEP domain-containing protein 1B	9	0.300324819609113	0.0306886206193379
DEPDC1__Q5TB30	Q5TB30	DEPDC1	DEP domain-containing protein 1A	6	0.345965181788323	0.0283942785192947
DEPDC5__O75140	O75140	DEPDC5	GATOR complex protein DEPDC5	8	0.0521009164179602	-0.0109807887152986
DEPDC7__Q96QD5	Q96QD5	DEPDC7	DEP domain-containing protein 7	3	0.531578541225045	-0.0827628132770379
DERA__Q9Y315	Q9Y315	DERA	Deoxyribose-phosphate aldolase	11	0.020641438538121	0.00446797794639914
DERL1__Q9BUN8	Q9BUN8	DERL1	Derlin-1	3	0.0407763858338576	0.00773984279824625
DERL2__Q9GZP9	Q9GZP9	DERL2	Derlin-2	5	0.162826718107103	0.0212407373107769
DESI2__Q9BSY9	Q9BSY9	DESI2	Deubiquitinase DESI2	2	0.0165513431186294	-0.00690399680845461
DET1__Q7L5Y6	Q7L5Y6	DET1	DET1 homolog	4	0.18620773162829	-0.0462259557620304
DFFA__O00273	O00273	DFFA	DNA fragmentation factor subunit alpha	20	0.550884739573015	-0.173958234692697
DFFA__O00273_2	O00273-2	DFFA_1	Isoform of O00273, Isoform DFF35 of DNA fragmentation factor subunit alpha	1	0.550884739573015	-0.333998585307776
DFFB__O76075	O76075	DFFB	DNA fragmentation factor subunit beta	4	0.0409263604993201	0.0177329401539282
DGAT1__O75907	O75907	DGAT1	Diacylglycerol O-acyltransferase 1	1	0.0844791340573131	-0.115568561320514
DGCR2__P98153	P98153	DGCR2	Integral membrane protein DGCR2/IDD	3	0.0146345351380274	-0.00448139517592401
DGCR6L__Q9BY27	Q9BY27	DGCR6L	Protein DGCR6L	1	0.0436903404294878	-0.0472745753152501
DGCR8__Q8WYQ5	Q8WYQ5	DGCR8	Microprocessor complex subunit DGCR8	16	0.169524295456891	-0.0166961589031417
DGKA__P23743	P23743	DGKA	Diacylglycerol kinase alpha	2	0.202521984511715	-0.0780673284393907
DGKE__P52429	P52429	DGKE	Diacylglycerol kinase epsilon	1	0.150156539548951	0.0932717619278376
DGKH__Q86XP1	Q86XP1	DGKH	Diacylglycerol kinase eta	5	0.104804256532753	-0.0142913144466187
DGKZ__Q13574	Q13574	DGKZ	Diacylglycerol kinase zeta	2	0.153839829009161	0.0415460707046879
DGLUCY__Q7Z3D6	Q7Z3D6	DGLUCY	D-glutamate cyclase, mitochondrial	5	0.376935731303119	0.0579145994365091
DGUOK__Q16854	Q16854	DGUOK	Deoxyguanosine kinase, mitochondrial	5	0.60653769978164	0.0543096936342385
DHCR24__Q15392	Q15392	DHCR24	Delta(24)-sterol reductase	7	0.472496529023133	0.136734031269204
DHCR7__Q9UBM7	Q9UBM7	DHCR7	7-dehydrocholesterol reductase	8	0.61217495714203	0.0513252470547413
DHDDS__Q86SQ9	Q86SQ9	DHDDS	Dehydrodolichyl diphosphate synthase complex subunit DHDDS	2	0.0721286130761013	-0.104333149887131
DHFR__P00374	P00374	DHFR	Dihydrofolate reductase	7	0.458214270736776	-0.0703042750334781
DHODH__Q02127	Q02127	DHODH	Dihydroorotate dehydrogenase (quinone), mitochondrial	8	0.550884739573015	0.0766113210701244
DHPS__M0R1T2	M0R1T2	DHPS_1	Isoform of P49366, Deoxyhypusine synthase (Fragment)	1	0.0733422758586324	0.0894072795162143
DHPS__P49366	P49366	DHPS	Deoxyhypusine synthase	6	0.435441263039601	-0.0758795759017545
DHRS11__Q6UWP2	Q6UWP2	DHRS11	Dehydrogenase/reductase SDR family member 11	3	0.425220547395498	-0.0933746886980549
DHRS13__Q6UX07	Q6UX07	DHRS13	Dehydrogenase/reductase SDR family member 13	3	0.071829145770132	0.0269207804640639
DHRS1__Q96LJ7	Q96LJ7	DHRS1	Dehydrogenase/reductase SDR family member 1	2	0.108429938993303	-0.0251990019930173
DHRS2__Q13268	Q13268	DHRS2	Dehydrogenase/reductase SDR family member 2, mitochondrial	10	0.538390216354423	0.392795296908153
DHRS3__O75911	O75911	DHRS3	Short-chain dehydrogenase/reductase 3	2	0.264240231215535	0.0823100180205256
DHRS4L1__P0CG22	P0CG22	DHRS4L1	Putative dehydrogenase/reductase SDR family member 4-like 1	3	0.119128551004848	-0.0185492621303258
DHRS4__Q9BTZ2	Q9BTZ2	DHRS4	Dehydrogenase/reductase SDR family member 4	5	0.169348060391248	0.0224982180714513
DHRS7B__Q6IAN0	Q6IAN0	DHRS7B	Dehydrogenase/reductase SDR family member 7B	9	0.0249369063858677	0.00710638420340074
DHRS7__Q9Y394	Q9Y394	DHRS7	Dehydrogenase/reductase SDR family member 7	9	0.523089015161979	0.103096836344717
DHRSX__Q8N5I4	Q8N5I4	DHRSX	Dehydrogenase/reductase SDR family member on chromosome X	1	0.0894492483148769	-0.0453199831992972
DHTKD1__Q96HY7	Q96HY7	DHTKD1	Probable 2-oxoglutarate dehydrogenase E1 component DHKTD1, mitochondrial	26	0.450372357215322	0.0725863171505299
DHX15__O43143	O43143	DHX15	Pre-mRNA-splicing factor ATP-dependent RNA helicase DHX15	65	0.0300341027008427	0.0034116945654956
DHX16__O60231	O60231	DHX16	Pre-mRNA-splicing factor ATP-dependent RNA helicase DHX16	31	0.525354666858219	-0.0623478258458192
DHX29__Q7Z478	Q7Z478	DHX29	ATP-dependent RNA helicase DHX29	27	0.480615377747851	-0.0595968324880859
DHX30__Q7L2E3	Q7L2E3	DHX30	ATP-dependent RNA helicase DHX30	54	0.302363365034642	0.0176785190608603
DHX30__Q7L2E3_2	Q7L2E3-2	DHX30_1	Isoform of Q7L2E3, Isoform 2 of ATP-dependent RNA helicase DHX30	1	0.00415576509616454	-0.00134705767114892
DHX32__Q7L7V1	Q7L7V1	DHX32	Putative pre-mRNA-splicing factor ATP-dependent RNA helicase DHX32	3	0.403678082281235	-0.0729264210997266
DHX33__Q9H6R0	Q9H6R0	DHX33	ATP-dependent RNA helicase DHX33	18	0.478307749801355	0.0493083924498668
DHX34__Q14147	Q14147	DHX34	Probable ATP-dependent RNA helicase DHX34	26	0.25779089632679	-0.0148651679382143
DHX35__Q9H5Z1	Q9H5Z1	DHX35	Probable ATP-dependent RNA helicase DHX35	8	0.257955128546257	0.0327927940649667
DHX36__Q9H2U1	Q9H2U1	DHX36	ATP-dependent DNA/RNA helicase DHX36	24	0.238534157282091	-0.0322320938869836
DHX37__Q8IY37	Q8IY37	DHX37	Probable ATP-dependent RNA helicase DHX37	25	0.361929363105422	0.0472165142897346
DHX38__Q92620	Q92620	DHX38	Pre-mRNA-splicing factor ATP-dependent RNA helicase PRP16	27	0.0294739107410503	-0.00343382322337373
DHX40__Q8IX18	Q8IX18	DHX40	Probable ATP-dependent RNA helicase DHX40	19	0.203035235312656	-0.0289570582114216
DHX57__Q6P158	Q6P158	DHX57	Putative ATP-dependent RNA helicase DHX57	23	0.230272901799663	-0.0343867921651187
DHX8__Q14562	Q14562	DHX8	ATP-dependent RNA helicase DHX8	41	0.463656923092484	0.040064695986524
DHX9__Q08211	Q08211	DHX9	ATP-dependent RNA helicase A	115	0.524610028986259	0.0678958266732079
DIABLO__Q9NR28	Q9NR28	DIABLO	Diablo homolog, mitochondrial	4	0.0133678026627451	-0.00406328899592104
DIAPH1__O60610	O60610	DIAPH1	Protein diaphanous homolog 1	59	0.47506133408554	-0.0691712374160836
DIAPH2__O60879_2	O60879-2	DIAPH2	Isoform of O60879, Isoform 2 of Protein diaphanous homolog 2	28	0.47506133408554	-0.0655392165298142
DIAPH3__Q9NSV4	Q9NSV4	DIAPH3	Protein diaphanous homolog 3	36	0.277304387462152	-0.0337150211455629
DICER1__Q9UPY3	Q9UPY3	DICER1	Endoribonuclease Dicer	38	0.232859613126482	-0.0270970613155777
DIDO1__Q9BTC0	Q9BTC0	DIDO1	Death-inducer obliterator 1	48	0.532742825729049	0.0698382740360788
DIMT1__Q9UNQ2	Q9UNQ2	DIMT1	Probable dimethyladenosine transferase	12	0.512003084749109	0.0365630882504637
DIP2A__Q14689	Q14689	DIP2A	Disco-interacting protein 2 homolog A	11	0.409239016841161	-0.0707995325291192
DIP2B__Q9P265	Q9P265	DIP2B	Disco-interacting protein 2 homolog B	24	0.490689411355431	-0.0454803411857593
DIP2C__Q9Y2E4	Q9Y2E4	DIP2C	Disco-interacting protein 2 homolog C	4	0.0689651923064715	-0.0242176057262238
DIPK1B__Q5VUD6	Q5VUD6	DIPK1B	Divergent protein kinase domain 1B	1	0.0689651923064715	0.027310453016334
DIPK2A__Q8NDZ4	Q8NDZ4	DIPK2A	Divergent protein kinase domain 2A	6	0.134190051229953	0.0207667327522257
DIRAS1__O95057	O95057	DIRAS1	GTP-binding protein Di-Ras1	2	0.235827574255496	0.0695306693128867
DIS3L2__Q8IYB7	Q8IYB7	DIS3L2	DIS3-like exonuclease 2	16	0.451102774533312	-0.0511540496567533
DIS3L__Q8TF46	Q8TF46	DIS3L	DIS3-like exonuclease 1	8	0.298400037804565	-0.0483820123733131
DIS3__Q9Y2L1	Q9Y2L1	DIS3	Exosome complex exonuclease RRP44	59	0.621527009089957	-0.0508562553161364
DIXDC1__Q155Q3	Q155Q3	DIXDC1	Dixin	1	0.201953081970838	0.0622777310631949
DKC1__O60832	O60832	DKC1	H/ACA ribonucleoprotein complex subunit DKC1	30	0.514459896355914	0.0982050342246523
DLAT__P10515	P10515	DLAT	Dihydrolipoyllysine-residue acetyltransferase component of pyruvate dehydrogenase complex, mitochondrial	26	0.546513860585508	0.0513994550096253
DLC1__Q96QB1	Q96QB1	DLC1	Rho GTPase-activating protein 7	2	0.141973786250893	0.0244233235181284
DLD__P09622	P09622	DLD	Dihydrolipoyl dehydrogenase, mitochondrial	27	0.621527009089957	0.0980646246580803
DLG1__Q12959_2	Q12959-2	DLG1	Isoform of Q12959, Isoform 2 of Disks large homolog 1	12	0.312241275201172	0.0628710563911919
DLG3__Q92796	Q92796	DLG3	Disks large homolog 3	10	0.0997999598019686	0.017988889789647
DLG5__Q8TDM6	Q8TDM6	DLG5	Disks large homolog 5	7	0.60653769978164	0.0528440081452762
DLGAP1__O14490	O14490	DLGAP1	Disks large-associated protein 1	1	0.0629905784662009	0.0684904106758377
DLGAP4__Q9Y2H0	Q9Y2H0	DLGAP4	Disks large-associated protein 4	5	0.221681670754566	-0.0301328162931633
DLGAP5__Q15398	Q15398	DLGAP5	Disks large-associated protein 5	28	0.60653769978164	-0.0423892309089274
DLST__P36957	P36957	DLST	Dihydrolipoyllysine-residue succinyltransferase component of 2-oxoglutarate dehydrogenase complex, mitochondrial	23	0.353917312677388	0.0579758572195524
DLX1__P56177	P56177	DLX1	Homeobox protein DLX-1	1	0.0243653015180594	-0.0079217415029186
DMAC2L__Q99766	Q99766	DMAC2L	ATP synthase subunit s, mitochondrial	1	0.153390401140844	0.0478437126333811
DMAC2__Q9NW81	Q9NW81	DMAC2	Distal membrane-arm assembly complex protein 2	2	0.509649015952317	0.187491791755577
DMAP1__Q9NPF5	Q9NPF5	DMAP1	DNA methyltransferase 1-associated protein 1	12	0.419639452245371	0.0734836459667082
DMD__P11532	P11532	DMD	Dystrophin	10	0.0840218132030196	0.0131827659855759
DMRTA2__Q96SC8	Q96SC8	DMRTA2	Doublesex- and mab-3-related transcription factor A2	2	0.0527091022590396	-0.0198240602632079
DMXL1__Q9Y485	Q9Y485	DMXL1	DmX-like protein 1	18	0.0732462544791599	-0.0126045438697133
DMXL2__H0YLM8	H0YLM8	DMXL2	Isoform of Q8TDJ6, DmX-like protein 2	10	0.149564419433305	-0.0317217995688302
DNA2__P51530	P51530	DNA2	DNA replication ATP-dependent helicase/nuclease DNA2	11	0.428974915996505	-0.0588452683013081
DNAAF10__Q96MX6	Q96MX6	DNAAF10	Dynein axonemal assembly factor 10	8	0.550884739573015	-0.154176816012654
DNAAF2__Q9NVR5	Q9NVR5	DNAAF2	Protein kintoun	3	0.0902817335662197	-0.0537632405728721
DNAAF5__Q86Y56	Q86Y56	DNAAF5	Dynein axonemal assembly factor 5	23	0.461526755944465	-0.0553039929431803
DNAH11__Q96DT5	Q96DT5	DNAH11	Dynein axonemal heavy chain 11	2	0.55918165752241	0.176513706712953
DNAJA1__P31689	P31689	DNAJA1	DnaJ homolog subfamily A member 1	38	0.573797237441424	-0.0843005066081805
DNAJA2__O60884	O60884	DNAJA2	DnaJ homolog subfamily A member 2	22	0.360965675424493	-0.0327961285687968
DNAJA3__Q96EY1	Q96EY1	DNAJA3	DnaJ homolog subfamily A member 3, mitochondrial	8	0.0215446061857006	0.00881540862799488
DNAJB11__Q9UBS4	Q9UBS4	DNAJB11	DnaJ homolog subfamily B member 11	14	0.439136101231953	0.0811050599797443
DNAJB12__Q9NXW2	Q9NXW2	DNAJB12	DnaJ homolog subfamily B member 12	13	0.411199026355351	0.0536530745796235
DNAJB14__Q8TBM8	Q8TBM8	DNAJB14	DnaJ homolog subfamily B member 14	4	0.0499293199547772	0.0123811324110399
DNAJB1__P25685	P25685	DNAJB1	DnaJ homolog subfamily B member 1	17	0.621527009089957	-0.0822998932445594
DNAJB2__P25686	P25686	DNAJB2	DnaJ homolog subfamily B member 2	3	0.0577958647037124	0.0110394906443259
DNAJB4__Q9UDY4	Q9UDY4	DNAJB4	DnaJ homolog subfamily B member 4	5	0.569509776615806	-0.113492839365047
DNAJB5__O75953	O75953	DNAJB5	DnaJ homolog subfamily B member 5	2	0.213406258371707	-0.0603732198930902
DNAJB6__O75190	O75190	DNAJB6	DnaJ homolog subfamily B member 6	12	0.0230573277546225	-0.00284647833874474
DNAJB6__O75190_2	O75190-2	DNAJB6_1	Isoform of O75190, Isoform B of DnaJ homolog subfamily B member 6	1	0.448119089831318	-0.0918321872008826
DNAJC10__Q8IXB1	Q8IXB1	DNAJC10	DnaJ homolog subfamily C member 10	15	0.457787024692947	0.068185676834181
DNAJC11__Q9NVH1	Q9NVH1	DNAJC11	DnaJ homolog subfamily C member 11	21	0.621527009089957	0.0488281745194501
DNAJC12__Q9UKB3	Q9UKB3	DNAJC12	DnaJ homolog subfamily C member 12	2	0.123515166280953	-0.109120203575384
DNAJC13__O75165	O75165	DNAJC13	DnaJ homolog subfamily C member 13	29	0.47506133408554	-0.0308397656115266
[truncated: 6,959 more rows]

## Sheet: SP3NAc_statistics
ID	UniprotID	GeneSymbol	Description	NumPeps	neglogPVal	log2FC
A0A590UJ96__A0A590UJ96	A0A590UJ96	A0A590UJ96	Uncharacterized protein	1	0.0881927966584665	0.257595449128686
A0A6Q8PHG4__A0A6Q8PHG4	A0A6Q8PHG4	A0A6Q8PHG4	readthrough, Uncharacterized protein	11	0.0757474290554983	0.0164847715813907
A2M__P01023	P01023	A2M	Alpha-2-macroglobulin	6	0.00750349758795027	0.00615243115964871
AAAS__Q9NRG9	Q9NRG9	AAAS	Aladin	19	0.173723479199592	-0.0221826289502279
AACS__Q86V21	Q86V21	AACS	Acetoacetyl-CoA synthetase	7	0.159461275568015	-0.0468159269796829
AADAT__Q8N5Z0	Q8N5Z0	AADAT	Kynurenine/alpha-aminoadipate aminotransferase, mitochondrial	1	0.335723278392335	-0.129060775982975
AAGAB__Q6PD74	Q6PD74	AAGAB	Alpha- and gamma-adaptin-binding protein p34	6	0.154074014344065	0.0596007531161652
AAK1__A0A096LP25	A0A096LP25	AAK1	Isoform of Q2M2I8, AP2-associated protein kinase 1	15	0.257478652327027	0.0879012923804369
AAMDC__Q9H7C9	Q9H7C9	AAMDC	Mth938 domain-containing protein	5	0.024347249234642	-0.0272488695911944
AAMP__Q13685	Q13685	AAMP	Angio-associated migratory cell protein	16	0.134372012259789	-0.0415029888204311
AAR2__Q9Y312	Q9Y312	AAR2	Protein AAR2 homolog	12	0.00750349758795027	-0.00320421175651973
AARS1__P49588	P49588	AARS1	Alanine--tRNA ligase, cytoplasmic	73	0.0179247800014264	-0.00389779108657307
AARS2__Q5JTZ9	Q5JTZ9	AARS2	Alanine--tRNA ligase, mitochondrial	29	0.171036577241907	-0.0372691397299018
AARSD1__Q9BTE6	Q9BTE6	AARSD1	Alanyl-tRNA editing protein Aarsd1	14	0.00597015656333627	0.00254323480365243
AASDHPPT__Q9NRN7	Q9NRN7	AASDHPPT	L-aminoadipate-semialdehyde dehydrogenase-phosphopantetheinyl transferase	16	0.445855681933551	0.0434717487235744
AASDH__Q4L235	Q4L235	AASDH	Beta-alanine-activating enzyme	5	0.103895523640633	0.0214185587926663
AASS__Q9UDR5	Q9UDR5	AASS	Alpha-aminoadipic semialdehyde synthase, mitochondrial	16	0.0460690455039933	-0.0123761764771519
AATF__Q9NY61	Q9NY61	AATF	Protein AATF	19	0.0679017603599339	-0.0222862540225554
ABAT__P80404	P80404	ABAT	4-aminobutyrate aminotransferase, mitochondrial	11	0.24961010609829	-0.0492172514522222
ABCA3__Q99758	Q99758	ABCA3	Phospholipid-transporting ATPase ABCA3	2	0.0743597275010679	-0.0448531399747752
ABCA5__Q8WWZ7	Q8WWZ7	ABCA5	Cholesterol transporter ABCA5	1	0.00519003279118639	0.0113123747043909
ABCB10__Q9NRK6	Q9NRK6	ABCB10	ATP-binding cassette sub-family B member 10, mitochondrial	14	0.251536787004255	-0.0598349705364744
ABCB11__O95342	O95342	ABCB11	Bile salt export pump	3	0.0761790315499725	0.0349999642161032
ABCB1__P08183	P08183	ABCB1	ATP-dependent translocase ABCB1	14	0.0362636698617934	-0.0134664843360656
ABCB6__Q9NP58	Q9NP58	ABCB6	ATP-binding cassette sub-family B member 6	1	0.0209232694214323	-0.02192499378867
ABCB7__O75027	O75027	ABCB7	Iron-sulfur clusters transporter ABCB7, mitochondrial	14	0.000790259244861701	-0.00034240503477505
ABCB8__Q9NUT2	Q9NUT2	ABCB8	Mitochondrial potassium channel ATP-binding subunit	5	0.0968910881611081	-0.0418362675496075
ABCC10__Q5T3U5	Q5T3U5	ABCC10	ATP-binding cassette sub-family C member 10	7	0.0979181413543599	0.029656768079736
ABCC1__P33527	P33527	ABCC1	Multidrug resistance-associated protein 1	18	0.0718558592704399	-0.0182966423495758
ABCC4__O15439	O15439	ABCC4	ATP-binding cassette sub-family C member 4	17	0.115109852096274	-0.0234391125033923
ABCC5__O15440	O15440	ABCC5	ATP-binding cassette sub-family C member 5	8	0.04456709695632	0.0110839706592093
ABCD1__P33897	P33897	ABCD1	ATP-binding cassette sub-family D member 1	1	0.151524510000444	0.163197737716018
ABCD3__P28288	P28288	ABCD3	ATP-binding cassette sub-family D member 3	22	0.102870306272841	-0.150569145573835
ABCE1__H0Y990	H0Y990	ABCE1_1	Isoform of P61221, ATP-binding cassette sub-family E member 1 (Fragment)	1	0.24697465716585	-0.207623372374067
ABCE1__P61221	P61221	ABCE1	ATP-binding cassette sub-family E member 1	47	0.460718485555294	0.0320248670405014
ABCF1__Q5STZ8	Q5STZ8	ABCF1	Isoform of Q8NE71, ATP-binding cassette sub-family F member 1	47	0.267246675592765	0.0454030111882624
ABCF2__Q9UG63	Q9UG63	ABCF2	ATP-binding cassette sub-family F member 2	37	0.190496880719575	-0.0172007797085163
ABCF3__Q9NUQ8	Q9NUQ8	ABCF3	ATP-binding cassette sub-family F member 3	16	0.193023838365358	-0.0553070902408086
ABCG2__Q9UNQ0	Q9UNQ0	ABCG2	Broad substrate specificity ATP-binding cassette transporter ABCG2	2	0.211913992393688	-0.0717374446121863
ABHD10__Q9NUJ1	Q9NUJ1	ABHD10	Palmitoyl-protein thioesterase ABHD10, mitochondrial	8	0.0165941372699358	-0.0147108702672286
ABHD11__Q8NFV4	Q8NFV4	ABHD11	Protein ABHD11	6	0.148792143362623	-0.0364942446182654
ABHD12__Q8N2K0	Q8N2K0	ABHD12	Lysophosphatidylserine lipase ABHD12	10	0.282551986602676	-0.0400201398874781
ABHD14B__Q96IU4	Q96IU4	ABHD14B	Protein ABHD14B	6	0.107294503180697	-0.0370022295128934
ABHD15__Q6UXT9	Q6UXT9	ABHD15	Protein ABHD15	1	0.0972422214635237	-0.057768334799359
ABHD16A__O95870	O95870	ABHD16A	Phosphatidylserine lipase ABHD16A	9	0.306936633850988	-0.147583106793485
ABHD17B__Q5VST6	Q5VST6	ABHD17B	Alpha/beta hydrolase domain-containing protein 17B	6	0.256118748818284	-0.0446137016664044
ABHD18__Q0P651	Q0P651	ABHD18	Protein ABHD18	1	0.0120034371223224	0.015462143884257
ABHD2__P08910	P08910	ABHD2	Monoacylglycerol lipase ABHD2	2	0.0320197203841376	-0.0155102983442055
ABHD3__Q8WU67	Q8WU67	ABHD3	Phospholipase ABHD3	3	0.346649829368686	-0.246820323246785
ABHD4__Q8TB40	Q8TB40	ABHD4	(Lyso)-N-acylphosphatidylethanolamine lipase	2	0.136086018667412	-0.0513192468734506
ABHD5__Q8WTS1	Q8WTS1	ABHD5	1-acylglycerol-3-phosphate O-acyltransferase ABHD5	3	0.190496880719575	0.0668696032033151
ABHD6__Q9BV23	Q9BV23	ABHD6	Monoacylglycerol lipase ABHD6	4	0.228861873179037	-0.103204869470266
ABI1__Q8IZP0_6	Q8IZP0-6	ABI1_1	Isoform of Q8IZP0, Isoform 6 of Abl interactor 1	2	0.286283253342488	-0.230550236422063
ABI1__Q8IZP0_9	Q8IZP0-9	ABI1	Isoform of Q8IZP0, Isoform 9 of Abl interactor 1	11	0.000508048494267086	0.000263874092162451
ABI2__Q9NYB9	Q9NYB9	ABI2	Abl interactor 2	10	0.0603136277255164	0.0116770052660018
ABITRAM__Q9NX38	Q9NX38	ABITRAM	Protein Abitram	3	0.132547754724389	0.0499510041720022
ABL1__P00519_2	P00519-2	ABL1	Isoform of P00519, Isoform IB of Tyrosine-protein kinase ABL1	6	0.188785373559807	0.0414623769722583
ABL2__P42684_5	P42684-5	ABL2	Isoform of P42684, Isoform 5 of Tyrosine-protein kinase ABL2	4	0.121788593448604	-0.0523016983461871
ABLIM1__O14639	O14639	ABLIM1	Actin-binding LIM protein 1	10	0.0373673421409231	0.0153836404884615
ABRAXAS1__Q6UWZ7	Q6UWZ7	ABRAXAS1	BRCA1-A complex subunit Abraxas 1	4	0.286085077748578	-0.0708499071525631
ABRAXAS2__Q15018	Q15018	ABRAXAS2	BRISC complex subunit Abraxas 2	14	0.24367540827504	-0.0499074091174898
ABR__I3L4Y1	I3L4Y1	ABR	Isoform of Q12979, Active breakpoint cluster region-related protein	9	0.0245505469829877	0.0050649703023462
ABT1__Q9ULW3	Q9ULW3	ABT1	Activator of basal transcription 1	6	0.227735909664043	-0.0676933580213397
ABTB2__Q8N961	Q8N961	ABTB2	Ankyrin repeat and BTB/POZ domain-containing protein 2	3	0.0711137512664633	-0.0296433969282038
ACAA1__P09110	P09110	ACAA1	3-ketoacyl-CoA thiolase, peroxisomal	6	0.0904551724840461	-0.0707578952784587
ACAA2__K7ER88	K7ER88	ACAA2_1	Isoform of P42765, 3-ketoacyl-CoA thiolase, mitochondrial (Fragment)	1	0.124528488270973	0.151047334273685
ACAA2__P42765	P42765	ACAA2	3-ketoacyl-CoA thiolase, mitochondrial	24	0.00574635029464984	0.00202153344020023
ACACA__Q13085	Q13085	ACACA	Acetyl-CoA carboxylase 1	57	0.228861873179037	-0.0265500476954503
ACAD10__Q6JQN1	Q6JQN1	ACAD10	Acyl-CoA dehydrogenase family member 10	3	0.0825462909231183	-0.0302875077836315
ACAD11__Q709F0	Q709F0	ACAD11	Acyl-CoA dehydrogenase family member 11	18	0.0224138869523372	0.00544711568363181
ACAD8__Q9UKU7	Q9UKU7	ACAD8	Isobutyryl-CoA dehydrogenase, mitochondrial	5	0.460718485555294	-0.0557864119304651
ACAD9__Q9H845	Q9H845	ACAD9	Complex I assembly factor ACAD9, mitochondrial	21	0.177578128323187	-0.0517844126996737
ACADM__A0A7P0TB55	A0A7P0TB55	ACADM_1	Isoform of P11310, Medium-chain-specific acyl-CoA dehydrogenase, mitochondrial	1	0.144923394811596	-0.216404963898098
ACADM__P11310	P11310	ACADM	Medium-chain specific acyl-CoA dehydrogenase, mitochondrial	22	0.217184189984751	-0.0424614249074414
ACADSB__P45954	P45954	ACADSB	Short/branched chain specific acyl-CoA dehydrogenase, mitochondrial	9	0.0345262742708397	-0.0118776091909495
ACADS__P16219	P16219	ACADS	Short-chain specific acyl-CoA dehydrogenase, mitochondrial	13	0.24697465716585	-0.0504092102991158
ACADVL__P49748	P49748	ACADVL	Very long-chain specific acyl-CoA dehydrogenase, mitochondrial	17	0.158621028179347	-0.0481097634384594
ACAN__P16112	P16112	ACAN	Aggrecan core protein	1	0.0460690455039933	0.0517065319541817
ACAP2__Q15057	Q15057	ACAP2	Arf-GAP with coiled-coil, ANK repeat and PH domain-containing protein 2	19	0.0585263796009735	0.00460595041389451
ACAT1__P24752	P24752	ACAT1	Acetyl-CoA acetyltransferase, mitochondrial	30	0.030700602833092	-0.00981851975360196
ACAT2__Q9BWD1	Q9BWD1	ACAT2	Acetyl-CoA acetyltransferase, cytosolic	16	0.12013620389012	-0.0429070380950531
ACBD3__Q9H3P7	Q9H3P7	ACBD3	Golgi resident protein GCP60	24	0.205520544840737	0.0816445601796968
ACBD5__Q5T8D3	Q5T8D3	ACBD5	Acyl-CoA-binding domain-containing protein 5	5	0.223816527959168	0.0715093367154875
ACBD6__Q9BR61	Q9BR61	ACBD6	Acyl-CoA-binding domain-containing protein 6	8	0.060344877931483	0.0205426299092584
ACBD7__Q8N6N7	Q8N6N7	ACBD7	Acyl-CoA-binding domain-containing protein 7	1	0.275270173477907	0.135331334906333
ACD__Q96AP0	Q96AP0	ACD	Adrenocortical dysplasia protein homolog	3	0.0264397421907362	-0.0176149170672235
ACE2__Q9BYF1	Q9BYF1	ACE2	Angiotensin-converting enzyme 2	1	0.0167559909591708	-0.0271957549766316
ACIN1__Q9UKV3	Q9UKV3	ACIN1	Apoptotic chromatin condensation inducer in the nucleus	40	0.167673190633564	-0.0201662204470398
ACIN1__Q9UKV3_5	Q9UKV3-5	ACIN1_1	Isoform of Q9UKV3, Isoform 4 of Apoptotic chromatin condensation inducer in the nucleus	1	0.0954582764340752	0.0838687164824577
ACLY__P53396	P53396	ACLY	ATP-citrate synthase	102	0.00750349758795027	-0.00299322320290947
ACO1__P21399	P21399	ACO1	Cytoplasmic aconitate hydratase	15	0.0313354611285012	0.0130054624129569
ACO2__Q99798	Q99798	ACO2	Aconitate hydratase, mitochondrial	45	0.0185196060934376	0.0113968184265171
ACOT13__Q9NPJ3	Q9NPJ3	ACOT13	Acyl-coenzyme A thioesterase 13	3	0.190515865599001	-0.0649843627803266
ACOT2__P49753	P49753	ACOT2	Acyl-coenzyme A thioesterase 2, mitochondrial	13	0.104771032504239	-0.0314508448163516
ACOT7__O00154	O00154	ACOT7	Cytosolic acyl coenzyme A thioester hydrolase	24	0.208305871268642	-0.0352659253010528
ACOT8__O14734	O14734	ACOT8	Acyl-coenzyme A thioesterase 8	9	0.00268887881653581	-0.00195631473541139
ACOT9__Q9Y305	Q9Y305	ACOT9	Acyl-coenzyme A thioesterase 9, mitochondrial	18	0.0708398520716094	-0.00897492537257085
ACOX1__Q15067	Q15067	ACOX1	Peroxisomal acyl-coenzyme A oxidase 1	16	0.0185404845435477	0.00949037708400427
ACOX3__O15254	O15254	ACOX3	Peroxisomal acyl-coenzyme A oxidase 3	6	0.199592232836762	-0.0520263713848724
ACP1__P24666	P24666	ACP1	Low molecular weight phosphotyrosine protein phosphatase	15	0.190496880719575	0.0538490760456713
ACP1__P24666_2	P24666-2	ACP1_1	Isoform of P24666, Isoform 2 of Low molecular weight phosphotyrosine protein phosphatase	1	0.0518889194436598	0.0238151763676201
ACP2__P11117	P11117	ACP2	Lysosomal acid phosphatase	7	0.00429866913910559	-0.00210835427500904
ACP6__Q9NPH0	Q9NPH0	ACP6	Lysophosphatidic acid phosphatase type 6	4	0.0285377349281177	0.0176705902447834
ACSF2__Q96CM8	Q96CM8	ACSF2	Medium-chain acyl-CoA ligase ACSF2, mitochondrial	10	0.0317254794478245	-0.0147315830624276
ACSF3__Q4G176	Q4G176	ACSF3	Malonate--CoA ligase ACSF3, mitochondrial	6	0.473796938776477	-0.0951368709641344
ACSL1__P33121	P33121	ACSL1	Long-chain-fatty-acid--CoA ligase 1	24	0.288643628902952	-0.0448519673260704
ACSL3__O95573	O95573	ACSL3	Fatty acid CoA ligase Acsl3	29	0.0457827810843019	-0.0116556957070759
ACSL4__O60488	O60488	ACSL4	Long-chain-fatty-acid--CoA ligase 4	25	0.212512889286155	-0.0317262159719403
ACSL6__Q9UKU0	Q9UKU0	ACSL6	Long-chain-fatty-acid--CoA ligase 6	9	0.0865765624845121	-0.0179975840598026
ACSM3__Q53FZ2	Q53FZ2	ACSM3	Acyl-coenzyme A synthetase ACSM3, mitochondrial	1	0.115109852096274	-0.0985418995295684
ACSS1__Q9NUB1	Q9NUB1	ACSS1	Acetyl-coenzyme A synthetase 2-like, mitochondrial	15	0.296480417782527	-0.0512356119457083
ACSS2__Q9NR19	Q9NR19	ACSS2	Acetyl-coenzyme A synthetase, cytoplasmic	7	0.0710453593209909	-0.0238236803891718
ACSS3__Q9H6R3	Q9H6R3	ACSS3	Acyl-CoA synthetase short-chain family member 3, mitochondrial	3	0.109716706975967	-0.224739645459037
ACTA1__P68133	P68133	ACTA1	Actin, alpha skeletal muscle	146	0.0211661122679956	-0.0026045743214674
ACTBL2__Q562R1	Q562R1	ACTBL2	Beta-actin-like protein 2	2	0.0409758613195906	0.0662739734973433
ACTB__A0A2R8Y793	A0A2R8Y793	ACTB	Isoform of P60709, Actin, cytoplasmic 1 (Fragment)	200	0.308267560485057	0.0327204539560145
ACTB__A0A2R8YEA7	A0A2R8YEA7	ACTB_1	Isoform of P60709, Actin, cytoplasmic 1 (Fragment)	2	0.0558845606464494	-0.0883937358662018
ACTL6A__O96019	O96019	ACTL6A	Actin-like protein 6A	16	0.0618475176531356	-0.0115879932328475
ACTN1__P12814	P12814	ACTN1	Alpha-actinin-1	51	0.0464492711046488	-0.00862302115170913
ACTN4__H7C144	H7C144	ACTN4_1	Isoform of O43707, Alpha-actinin-4	2	0.307037594372593	0.139740244440724
ACTN4__O43707	O43707	ACTN4	Alpha-actinin-4	76	0.0118382758236873	-0.00195432050809234
ACTR10__Q9NZ32	Q9NZ32	ACTR10	Actin-related protein 10	17	0.00157624011872029	-0.000417670962879972
ACTR1A__P61163	P61163	ACTR1A	Alpha-centractin	18	0.261264029967177	-0.0314922840053116
ACTR1B__P42025	P42025	ACTR1B	Beta-centractin	5	0.0503558430121458	-0.0260539989357274
ACTR2__P61160	P61160	ACTR2	Actin-related protein 2	17	0.000508048494267086	-0.000328664910805096
ACTR3B__Q9P1U1	Q9P1U1	ACTR3B	Actin-related protein 3B	6	0.0803615875376283	0.0340191536897729
ACTR3__P61158	P61158	ACTR3	Actin-related protein 3	18	0.328886049957845	0.0328735142729011
ACTR5__Q9H9F9	Q9H9F9	ACTR5	Actin-related protein 5	10	0.280669368262469	0.0455802622133743
ACTR6__Q9GZN1	Q9GZN1	ACTR6	Actin-related protein 6	14	0.0382714202778997	-0.0157171938618369
ACTR8__Q9H981	Q9H981	ACTR8	Actin-related protein 8	6	0.310575658826256	0.0785104923235472
ACVR1B__P36896	P36896	ACVR1B	Activin receptor type-1B	2	0.102356293804815	-0.0433287388686344
ACVR2A__P27037	P27037	ACVR2A	Activin receptor type-2A	4	0.0828558410830625	-0.0405012921228946
ACVR2B__Q13705	Q13705	ACVR2B	Activin receptor type-2B	2	0.18107160239821	0.044562085041631
ACY1__Q03154	Q03154	ACY1	Aminoacylase-1	6	0.155712511075974	0.0861642788449084
ACYP1__P07311	P07311	ACYP1	Acylphosphatase-1	5	0.13296982662383	-0.0728391432067463
ACYP2__P14621	P14621	ACYP2	Acylphosphatase-2	2	0.198909268268543	-0.0698997147363509
ADAM10__O14672	O14672	ADAM10	Disintegrin and metalloproteinase domain-containing protein 10	16	0.0540826089077474	-0.0225676127819831
ADAM15__Q13444	Q13444	ADAM15	Disintegrin and metalloproteinase domain-containing protein 15	4	0.00750349758795027	-0.00482051468794296
ADAM17__P78536	P78536	ADAM17	Disintegrin and metalloproteinase domain-containing protein 17	13	0.00521956587001176	0.00146742420429924
ADAM9__Q13443	Q13443	ADAM9	Disintegrin and metalloproteinase domain-containing protein 9	4	0.25295906531338	-0.108159594459464
ADAMTS1__Q9UHI8	Q9UHI8	ADAMTS1	A disintegrin and metalloproteinase with thrombospondin motifs 1	4	0.0831940967261919	0.0443693871266558
ADAP1__O75689	O75689	ADAP1	Arf-GAP with dual PH domain-containing protein 1	1	0.272002087085632	-0.108890171353318
ADARB1__P78563	P78563	ADARB1	Double-stranded RNA-specific editase 1	3	0.0401044529458128	0.0208227347193342
ADAR__P55265	P55265	ADAR	Double-stranded RNA-specific adenosine deaminase	70	0.0053314007988724	0.00159180235061789
ADAT1__Q9BUB4	Q9BUB4	ADAT1	tRNA-specific adenosine deaminase 1	1	0.0342078094151712	0.0244503370401387
ADAT2__Q7Z6V5	Q7Z6V5	ADAT2	tRNA-specific adenosine deaminase 2	6	0.0017342479684859	0.00126776116414055
ADAT3__Q96EY9	Q96EY9	ADAT3	Probable inactive tRNA-specific adenosine deaminase-like protein 3	3	0.0787644960932086	0.0655710951944399
ADA__P00813	P00813	ADA	Adenosine deaminase	10	0.0961341812062121	0.0285226546734405
ADCY6__O43306	O43306	ADCY6	Adenylate cyclase type 6	2	0.0597293294081766	0.034689417861365
ADCY9__O60503	O60503	ADCY9	Adenylate cyclase type 9	8	0.180915859011125	0.0643315602204225
ADD1__P35611	P35611	ADD1	Alpha-adducin	25	0.000508048494267086	6.46784784625863e-05
ADD1__P35611_4	P35611-4	ADD1_1	Isoform of P35611, Isoform 4 of Alpha-adducin	1	0.350435944302442	0.124517184425569
ADD2__P35612	P35612	ADD2	Beta-adducin	15	0.127760565127568	-0.0199959461605365
ADD3__Q9UEY8	Q9UEY8	ADD3	Gamma-adducin	14	0.0016293236429369	-0.000631453328809228
ADGRE5__P48960	P48960	ADGRE5	Adhesion G protein-coupled receptor E5	2	0.357717924281496	-0.0705702515519529
ADGRL2__A0A6I8PLG0	A0A6I8PLG0	ADGRL2	Isoform of O95490, Adhesion G protein-coupled receptor L2	8	0.070207462616704	-0.0313491853739936
ADH5__P11766	P11766	ADH5	Alcohol dehydrogenase class-3	19	0.244388993953527	-0.0533016959247981
ADI1__Q9BV57	Q9BV57	ADI1	1,2-dihydroxy-3-keto-5-methylthiopentene dioxygenase	12	0.306936633850988	0.278773266858837
ADIPOR1__Q96A54	Q96A54	ADIPOR1	Adiponectin receptor protein 1	2	0.037816954265997	0.0202338545064084
ADIPOR2__Q86V24	Q86V24	ADIPOR2	Adiponectin receptor protein 2	1	0.0498372401067331	-0.0465126958429961
ADK__P55263	P55263	ADK	Adenosine kinase	19	0.0786081486281778	-0.00937499315549862
ADNP2__Q6IQ32	Q6IQ32	ADNP2	Activity-dependent neuroprotector homeobox protein 2	9	0.110380692696931	-0.0302217446605067
ADNP__Q9H2P0	Q9H2P0	ADNP	Activity-dependent neuroprotector homeobox protein	44	0.215171973384158	0.0277780486983785
ADO__Q96SZ5	Q96SZ5	ADO	2-aminoethanethiol dioxygenase	6	0.0144438633670478	0.00457536454872468
ADPGK__Q9BRR6	Q9BRR6	ADPGK	ADP-dependent glucokinase	8	0.310781415293562	-0.0507269141653519
ADPRS__Q9NX46	Q9NX46	ADPRS	ADP-ribose glycohydrolase ARH3	15	0.282995819866783	-0.0399061210304324
ADRB1__P08588	P08588	ADRB1	Beta-1 adrenergic receptor	2	0.0730296222019675	-0.0299969882986004
ADRM1__Q16186	Q16186	ADRM1	Proteasomal ubiquitin receptor ADRM1	21	0.31383098547036	-0.0493899480714221
ADSL__P30566	P30566	ADSL	Adenylosuccinate lyase	25	0.191525343196662	0.02173621615775
ADSS1__Q8N142	Q8N142	ADSS1	Adenylosuccinate synthetase isozyme 1	4	0.00597015656333627	-0.00339704162175322
ADSS2__P30520	P30520	ADSS2	Adenylosuccinate synthetase isozyme 2	18	0.0642368035562298	-0.0207004155941873
AEBP2__Q6ZN18	Q6ZN18	AEBP2	Zinc finger protein AEBP2	4	0.377630537642854	0.119535395466483
AEN__Q8WTP8	Q8WTP8	AEN	Apoptosis-enhancing nuclease	2	0.295639120735343	-0.0989495618947829
AFAP1L1__Q8TED9	Q8TED9	AFAP1L1	Actin filament-associated protein 1-like 1	2	0.0215940487158916	-0.0222801739387559
AFAP1__Q8N556	Q8N556	AFAP1	Actin filament-associated protein 1	4	0.154520429395705	-0.0243171200872407
AFDN__A8MQ02	A8MQ02	AFDN_1	Isoform of P55196, Afadin	1	0.0660145922273851	-0.0532357435553463
AFDN__P55196_3	P55196-3	AFDN	Isoform of P55196, Isoform 3 of Afadin	62	0.0634443845495996	-0.00903801289836956
AFF1__P51825	P51825	AFF1	AF4/FMR2 family member 1	1	0.110778978525527	0.0892564611374292
AFF3__P51826	P51826	AFF3	AF4/FMR2 family member 3	3	0.0253147787862552	-0.0159927267169741
AFF4__Q9UHB7	Q9UHB7	AFF4	AF4/FMR2 family member 4	31	0.337799727727636	0.06628067182318
AFG1L__Q8WV93	Q8WV93	AFG1L	AFG1-like ATPase	6	0.24697465716585	-0.0545323622405668
AFG3L2__Q9Y4W6	Q9Y4W6	AFG3L2	AFG3-like protein 2	29	0.225074449977757	-0.0338056749896283
AFTPH__Q6ULP2	Q6ULP2	AFTPH	Aftiphilin	10	0.148186573359509	-0.0385712464957813
AGAP1__Q9UPQ3	Q9UPQ3	AGAP1	Arf-GAP with GTPase, ANK repeat and PH domain-containing protein 1	5	0.315418151841997	-0.0642533781757422
AGAP3__Q96P47	Q96P47	AGAP3	Arf-GAP with GTPase, ANK repeat and PH domain-containing protein 3	10	0.108414076485397	0.0174183407177382
AGA__P20933	P20933	AGA	N(4)-(beta-N-acetylglucosaminyl)-L-asparaginase	1	0.127760565127568	-0.141319351345078
AGFG1__P52594	P52594	AGFG1	Arf-GAP domain and FG repeat-containing protein 1	3	0.180232188269761	-0.0381923798480309
AGFG2__O95081	O95081	AGFG2	Arf-GAP domain and FG repeat-containing protein 2	1	0.0201108265923505	-0.0397922478589602
AGGF1__Q8N302	Q8N302	AGGF1	Angiogenic factor with G patch and FHA domains 1	3	0.0893866004401415	-0.0326750948753492
AGK__Q53H12	Q53H12	AGK	Acylglycerol kinase, mitochondrial	20	0.0287397945319444	-0.0097648280491181
AGL__P35573	P35573	AGL	Glycogen debranching enzyme	57	0.0373673421409231	-0.00534326790988269
AGO1__Q9UL18	Q9UL18	AGO1	Protein argonaute-1	5	0.000508048494267086	-0.000317475678815663
AGO2__Q9UKV8	Q9UKV8	AGO2	Protein argonaute-2	12	0.220982683320627	-0.0286948879872317
AGO3__Q9H9G7	Q9H9G7	AGO3	Protein argonaute-3	11	0.0297292061069372	-0.00961827667618702
AGPAT1__Q99943	Q99943	AGPAT1	1-acyl-sn-glycerol-3-phosphate acyltransferase alpha	3	0.00395829904994598	0.00486360159052202
AGPAT2__O15120	O15120	AGPAT2	1-acyl-sn-glycerol-3-phosphate acyltransferase beta	1	0.0578644354084249	-0.0495335325513888
AGPAT3__Q9NRZ7	Q9NRZ7	AGPAT3	1-acyl-sn-glycerol-3-phosphate acyltransferase gamma	3	0.171694220780472	-0.0325026646796068
AGPAT4__Q9NRZ5	Q9NRZ5	AGPAT4	1-acyl-sn-glycerol-3-phosphate acyltransferase delta	5	0.052559164412588	0.021866649466284
AGPAT5__Q9NUQ2	Q9NUQ2	AGPAT5	1-acyl-sn-glycerol-3-phosphate acyltransferase epsilon	3	0.053423272450047	-0.0238415844841105
AGPS__O00116	O00116	AGPS	Alkyldihydroxyacetonephosphate synthase, peroxisomal	28	0.0567445235581676	-0.0197730013893604
AGRN__O00468	O00468	AGRN	Agrin	2	0.0157922617460717	0.016232187684874
AGTPBP1__Q9UPW5	Q9UPW5	AGTPBP1	Cytosolic carboxypeptidase 1	7	0.00926714859351401	0.00777316668055357
AGTRAP__Q6RW13	Q6RW13	AGTRAP	Type-1 angiotensin II receptor-associated protein	3	0.306936633850988	-0.123765688467845
AHCTF1__Q8WYP5	Q8WYP5	AHCTF1	Protein ELYS	35	0.138813878757329	0.0384094802706972
AHCYL1__O43865	O43865	AHCYL1	S-adenosylhomocysteine hydrolase-like protein 1	17	0.282551986602676	0.0311679162424654
AHCYL2__Q96HN2_2	Q96HN2-2	AHCYL2	Isoform of Q96HN2, Isoform 2 of Adenosylhomocysteinase 3	4	0.217048358824344	-0.0450156334861723
AHCY__P23526	P23526	AHCY	Adenosylhomocysteinase	44	0.293492575290023	-0.0552455277719431
AHDC1__Q5TGY3	Q5TGY3	AHDC1	AT-hook DNA-binding motif-containing protein 1	7	0.102109601703123	-0.0224135479729856
AHI1__Q8N157	Q8N157	AHI1	Jouberin	2	0.13955846399528	-0.0990256126625296
AHNAK__Q09666	Q09666	AHNAK	Neuroblast differentiation-associated protein AHNAK	236	0.0681318843124451	-0.0110831630056303
AHR__P35869	P35869	AHR	Aryl hydrocarbon receptor	1	0.132463639562154	-0.202877984581297
AHSA1__O95433	O95433	AHSA1	Activator of 90 kDa heat shock protein ATPase homolog 1	33	0.113546138254872	-0.0353519688173505
AIDA__Q96BJ3	Q96BJ3	AIDA	Axin interactor, dorsalization-associated protein	4	0.241004974392244	-0.0534585985935213
AIF1L__Q9BQI0	Q9BQI0	AIF1L	Allograft inflammatory factor 1-like	4	0.158096968573899	-0.0395019298858343
AIFM1__O95831	O95831	AIFM1	Apoptosis-inducing factor 1, mitochondrial	25	0.0708398520716094	-0.0195571391215192
AIFM2__Q9BRQ8	Q9BRQ8	AIFM2	Ferroptosis suppressor protein 1	2	0.272002087085632	-0.222531123965079
AIFM3__Q96NN9	Q96NN9	AIFM3	Apoptosis-inducing factor 3	1	0.0755034810063808	-0.0293064042232113
AIG1__Q9NVV5	Q9NVV5	AIG1	Androgen-induced gene 1 protein	1	0.103064601491154	0.115916860111914
AIMP1__Q12904	Q12904	AIMP1	Aminoacyl tRNA synthase complex-interacting multifunctional protein 1	21	0.142707575433166	0.0272437200373266
AIMP2__Q13155	Q13155	AIMP2	Aminoacyl tRNA synthase complex-interacting multifunctional protein 2	17	0.0323592941131813	0.00723556548413704
AIP__O00170	O00170	AIP	AH receptor-interacting protein	23	0.11744471702104	0.0374000302838754
AIRE__O43918	O43918	AIRE	Autoimmune regulator	1	0.312935212217626	-0.176971599880794
AJUBA__Q96IF1	Q96IF1	AJUBA	LIM domain-containing protein ajuba	6	0.10521194955951	0.0308805767589005
AK1__P00568	P00568	AK1	Adenylate kinase isoenzyme 1	11	0.248562040018411	-0.022047000920007
AK2__P54819	P54819	AK2	Adenylate kinase 2, mitochondrial	19	0.00122436619159327	0.00109063796921871
AK3__Q9UIJ7	Q9UIJ7	AK3	GTP:AMP phosphotransferase AK3, mitochondrial	18	0.0484398107072187	0.0168489313817369
AK4__P27144	P27144	AK4	Adenylate kinase 4, mitochondrial	7	0.128634877618229	-0.0145953490970922
AK6__Q9Y3D8	Q9Y3D8	AK6	Adenylate kinase isoenzyme 6	7	0.0957815752527364	0.0444077566390089
AKAP10__O43572	O43572	AKAP10	A-kinase anchor protein 10, mitochondrial	9	0.263277773023959	-0.0466650366488892
AKAP11__Q9UKA4	Q9UKA4	AKAP11	A-kinase anchor protein 11	9	0.308267560485057	-0.0359322548185363
AKAP12__Q02952	Q02952	AKAP12	A-kinase anchor protein 12	56	0.458282138300149	-0.0970051388586939
AKAP13__Q12802	Q12802	AKAP13	A-kinase anchor protein 13	34	0.00597015656333627	-0.00232349390767012
AKAP17A__Q02040	Q02040	AKAP17A	A-kinase anchor protein 17A	10	0.137483396354583	-0.0216409490506431
AKAP1__Q92667	Q92667	AKAP1	A-kinase anchor protein 1, mitochondrial	22	0.0151074137568005	0.0051458982590209
AKAP2__Q9Y2D5_4	Q9Y2D5-4	AKAP2	Isoform of Q9Y2D5, Isoform 3 of A-kinase anchor protein 2	13	0.335723278392335	-0.020447890255988
AKAP3__O75969	O75969	AKAP3	A-kinase anchor protein 3	1	0.0743597275010679	-0.0994927968174829
AKAP4__Q5JQC9	Q5JQC9	AKAP4	A-kinase anchor protein 4	2	0.0633877623686289	0.0237019315250549
AKAP5__P24588	P24588	AKAP5	A-kinase anchor protein 5	2	0.0971824254336906	-0.0751605210337494
AKAP7__Q9P0M2	Q9P0M2	AKAP7	A-kinase anchor protein 7 isoform gamma	3	0.0200109150743153	-0.0105601910040764
AKAP8L__Q9ULX6	Q9ULX6	AKAP8L	A-kinase anchor protein 8-like	35	0.0106220062417184	0.00224407066546929
AKAP8__O43823	O43823	AKAP8	A-kinase anchor protein 8	19	0.460718485555294	0.0866220521627159
AKAP9__Q99996	Q99996	AKAP9	A-kinase anchor protein 9	63	0.219652500960461	-0.0291780987339466
AKIP1__Q9NQ31	Q9NQ31	AKIP1	A-kinase-interacting protein 1	2	0.0261373813259181	-0.0187609400556425
AKIRIN1__Q9H9L7	Q9H9L7	AKIRIN1	Akirin-1	1	0.132440709333114	0.167005255982355
AKIRIN2__Q53H80	Q53H80	AKIRIN2	Akirin-2	3	0.0540112545111561	0.0705331764416254
AKR1A1__P14550	P14550	AKR1A1	Aldo-keto reductase family 1 member A1	36	0.0769997138668734	-0.0324277419390292
AKR1B15__C9JRZ8	C9JRZ8	AKR1B15	Aldo-keto reductase family 1 member B15	1	0.306936633850988	0.176602881571689
AKR1B1__P15121	P15121	AKR1B1	Aldo-keto reductase family 1 member B1	18	0.00750349758795027	0.00832067555673692
AKR7A2__O43488	O43488	AKR7A2	Aflatoxin B1 aldehyde reductase member 2	11	0.374478816202439	-0.0469736948905903
AKT1S1__Q96B36	Q96B36	AKT1S1	Proline-rich AKT1 substrate 1	1	0.137483396354583	0.296106082851586
AKT1__P31749	P31749	AKT1	RAC-alpha serine/threonine-protein kinase	7	0.102738551054806	-0.0312159613874376
AKT2__P31751	P31751	AKT2	RAC-beta serine/threonine-protein kinase	5	0.11901808912746	-0.0415315769251813
AKT3__Q9Y243	Q9Y243	AKT3	RAC-gamma serine/threonine-protein kinase	4	0.190335998919088	-0.0480620529319615
AKTIP__Q9H8T0	Q9H8T0	AKTIP	AKT-interacting protein	3	0.0313354611285012	-0.0183724118112437
ALAD__P13716	P13716	ALAD	Delta-aminolevulinic acid dehydratase	5	0.00918151984226334	-0.00529110534266574
ALAS1__P13196	P13196	ALAS1	5-aminolevulinate synthase, nonspecific, mitochondrial	14	0.0865765624845121	-0.0257596938612389
ALCAM__Q13740	Q13740	ALCAM	CD166 antigen	15	0.129393828598152	-0.0377209926871018
ALDH16A1__Q8IZ83	Q8IZ83	ALDH16A1	Aldehyde dehydrogenase family 16 member A1	10	0.0128676868025019	0.0039989912811036
ALDH18A1__P54886	P54886	ALDH18A1	Delta-1-pyrroline-5-carboxylate synthase	49	0.0178816413564646	-0.00633307701573868
ALDH1A1__P00352	P00352	ALDH1A1	Aldehyde dehydrogenase 1A1	2	0.00313928952436714	-0.00234453935520266
ALDH1A2__O94788	O94788	ALDH1A2	Retinal dehydrogenase 2	7	0.306936633850988	0.0328404543685152
ALDH1A3__P47895	P47895	ALDH1A3	Aldehyde dehydrogenase family 1 member A3	4	0.182390103288496	-0.0307872169160569
ALDH1B1__P30837	P30837	ALDH1B1	Aldehyde dehydrogenase X, mitochondrial	15	0.00615330116328258	0.00102253775294495
ALDH1L2__Q3SY69	Q3SY69	ALDH1L2	Mitochondrial 10-formyltetrahydrofolate dehydrogenase	24	0.230136464648231	-0.0597743803823093
ALDH2__P05091	P05091	ALDH2	Aldehyde dehydrogenase, mitochondrial	16	0.33345599827879	-0.0863917595862169
ALDH2__P05091_2	P05091-2	ALDH2_1	Isoform of P05091, Isoform 2 of Aldehyde dehydrogenase, mitochondrial	1	0.0118382758236873	-0.0170355095037861
ALDH3A2__P51648	P51648	ALDH3A2	Aldehyde dehydrogenase family 3 member A2	18	0.0429894837884997	-0.0127501574990284
ALDH4A1__P30038	P30038	ALDH4A1	Delta-1-pyrroline-5-carboxylate dehydrogenase, mitochondrial	12	0.102213663675846	-0.0404333261230912
ALDH5A1__P51649	P51649	ALDH5A1	Succinate-semialdehyde dehydrogenase, mitochondrial	17	0.45248756293736	-0.0486255054952649
ALDH6A1__Q02252	Q02252	ALDH6A1	Methylmalonate-semialdehyde dehydrogenase [acylating], mitochondrial	17	0.0429894837884997	0.0126037735598932
ALDH7A1__P49419_2	P49419-2	ALDH7A1	Isoform of P49419, Isoform 2 of Alpha-aminoadipic semialdehyde dehydrogenase	36	0.24961010609829	0.0408858398703254
ALDH9A1__P49189	P49189	ALDH9A1	4-trimethylaminobutyraldehyde dehydrogenase	28	0.000508048494267086	0.000235414911755729
ALDOA__P04075	P04075	ALDOA	Fructose-bisphosphate aldolase A	103	0.0631587910822633	0.0172991250521814
ALDOC__P09972	P09972	ALDOC	Fructose-bisphosphate aldolase C	23	0.0126798544997508	-0.00620250483860858
ALG10B__Q5I7T1	Q5I7T1	ALG10B	Putative Dol-P-Glc:Glc(2)Man(9)GlcNAc(2)-PP-Dol alpha-1,2-glucosyltransferase	1	0.0021894701760074	-0.00390502115414195
ALG11__Q2TAA5	Q2TAA5	ALG11	GDP-Man:Man(3)GlcNAc(2)-PP-Dol alpha-1,2-mannosyltransferase	5	0.12336326401365	0.0328567164919711
ALG12__Q9BV10	Q9BV10	ALG12	Dol-P-Man:Man(7)GlcNAc(2)-PP-Dol alpha-1,6-mannosyltransferase	2	0.0442109019611255	-0.0284720145289473
ALG13__Q9NP73	Q9NP73	ALG13	Putative bifunctional UDP-N-acetylglucosamine transferase and deubiquitinase ALG13	7	0.0120034371223224	-0.00515484841989954
ALG14__Q96F25	Q96F25	ALG14	UDP-N-acetylglucosamine transferase subunit ALG14 homolog	3	0.132547754724389	-0.0368761517180981
ALG1__Q9BT22	Q9BT22	ALG1	Chitobiosyldiphosphodolichol beta-mannosyltransferase	4	0.0189001358262148	-0.0171352482992784
ALG2__Q9H553	Q9H553	ALG2	Alpha-1,3/1,6-mannosyltransferase ALG2	8	0.357717924281496	-0.0691213336088768
ALG3__Q92685	Q92685	ALG3	Dol-P-Man:Man(5)GlcNAc(2)-PP-Dol alpha-1,3-mannosyltransferase	1	0.0297292061069372	0.0207994772834119
ALG5__Q9Y673	Q9Y673	ALG5	Dolichyl-phosphate beta-glucosyltransferase	11	0.176236226998281	-0.0211421862753492
ALG6__Q9Y672	Q9Y672	ALG6	Dolichyl pyrophosphate Man9GlcNAc2 alpha-1,3-glucosyltransferase	1	0.473796938776477	-0.199876339779748
ALG8__Q9BVK2	Q9BVK2	ALG8	Probable dolichyl pyrophosphate Glc1Man9GlcNAc2 alpha-1,3-glucosyltransferase	2	0.00261121749509906	-0.00211813387823204
ALG9__Q9H6U8	Q9H6U8	ALG9	Alpha-1,2-mannosyltransferase ALG9	6	0.0828558410830625	-0.0236913877452368
ALKBH1__Q13686	Q13686	ALKBH1	Nucleic acid dioxygenase ALKBH1	8	0.0757474290554983	-0.01690027653646
ALKBH2__Q6NS38	Q6NS38	ALKBH2	DNA oxidative demethylase ALKBH2	4	0.323101770163764	0.0984832119498777
ALKBH3__Q96Q83	Q96Q83	ALKBH3	Alpha-ketoglutarate-dependent dioxygenase alkB homolog 3	4	0.286283253342488	-0.0940560840847472
ALKBH4__Q9NXW9	Q9NXW9	ALKBH4	Alpha-ketoglutarate-dependent dioxygenase alkB homolog 4	8	0.190496880719575	-0.0475017118691726
ALKBH5__Q6P6C2	Q6P6C2	ALKBH5	RNA demethylase ALKBH5	10	0.118536193049064	0.0335194422063825
ALKBH6__Q3KRA9	Q3KRA9	ALKBH6	Alpha-ketoglutarate-dependent dioxygenase alkB homolog 6	2	0.037887384700385	-0.0282467139057288
ALKBH7__Q9BT30	Q9BT30	ALKBH7	Alpha-ketoglutarate-dependent dioxygenase alkB homolog 7, mitochondrial	2	0.000508048494267086	0.00115302828214294
ALKBH8__Q96BT7	Q96BT7	ALKBH8	Alkylated DNA repair protein alkB homolog 8	12	0.0556069114513163	0.0138722514059461
ALMS1__Q8TCU4	Q8TCU4	ALMS1	Alstrom syndrome protein 1	9	0.149184071583409	-0.0545050272768135
ALPL__P05186	P05186	ALPL	Alkaline phosphatase, tissue-nonspecific isozyme	1	0.000508048494267086	-0.000874342685686662
ALS2__Q96Q42	Q96Q42	ALS2	Alsin	8	0.142707575433166	0.0412132638318467
ALX4__Q9H161	Q9H161	ALX4	Homeobox protein aristaless-like 4	4	0.285677457764764	0.109566145622485
ALYREF__Q86V81	Q86V81	ALYREF	THO complex subunit 4	24	0.0052267995205909	0.00380584187026705
AMBRA1__Q9C0C7	Q9C0C7	AMBRA1	Activating molecule in BECN1-regulated autophagy protein 1	11	0.0620251323069685	0.0193448677842436
AMD1__P17707	P17707	AMD1	S-adenosylmethionine decarboxylase proenzyme	4	0.24697465716585	-0.0619822961608801
AMDHD2__Q9Y303	Q9Y303	AMDHD2	N-acetylglucosamine-6-phosphate deacetylase	5	0.0828558410830625	-0.0394054916916828
AMER1__Q5JTC6	Q5JTC6	AMER1	APC membrane recruitment protein 1	4	0.0743597275010679	-0.056902068458649
AMFR__Q9UKV5	Q9UKV5	AMFR	E3 ubiquitin-protein ligase AMFR	11	0.208245466195498	-0.0358914851758917
AMMECR1L__Q6DCA0	Q6DCA0	AMMECR1L	AMMECR1-like protein	4	0.0705254245730399	0.0285119245444895
AMMECR1__Q9Y4X0	Q9Y4X0	AMMECR1	AMME syndrome candidate gene 1 protein	3	0.458282138300149	-0.0636020247377447
AMOTL2__Q9Y2J4	Q9Y2J4	AMOTL2	Angiomotin-like protein 2	4	0.115109852096274	-0.0471277371268366
AMOT__Q4VCS5	Q4VCS5	AMOT	Angiomotin	32	0.0311149461510643	-0.00560175752321298
AMPD1__P23109	P23109	AMPD1	AMP deaminase 1	1	0.255989738055294	-0.34121712867622
AMPD2__Q01433	Q01433	AMPD2	AMP deaminase 2	18	0.0357337143143286	0.00677596201590586
AMPH__P49418	P49418	AMPH	Amphiphysin	6	0.0150834953887584	0.00813118296836652
AMZ2__Q86W34	Q86W34	AMZ2	Archaemetzincin-2	4	0.0865765624845121	-0.0457076840014508
ANAPC10__Q9UM13	Q9UM13	ANAPC10	Anaphase-promoting complex subunit 10	5	0.246355999273121	0.0572164329232421
ANAPC16__Q96DE5	Q96DE5	ANAPC16	Anaphase-promoting complex subunit 16	2	0.139104423644341	0.0704235388655848
ANAPC1__Q9H1A4	Q9H1A4	ANAPC1	Anaphase-promoting complex subunit 1	35	0.0758809124826915	-0.0219098469595134
ANAPC2__Q9UJX6	Q9UJX6	ANAPC2	Anaphase-promoting complex subunit 2	19	0.432985935493749	0.0504713099207553
ANAPC4__Q9UJX5	Q9UJX5	ANAPC4	Anaphase-promoting complex subunit 4	17	0.377630537642854	0.0472892538799344
ANAPC5__F5H0F9	F5H0F9	ANAPC5	Isoform of Q9UJX4, Anaphase-promoting complex subunit 5	19	0.312935212217626	-0.0568879965320925
ANAPC7__Q9UJX3	Q9UJX3	ANAPC7	Anaphase-promoting complex subunit 7	23	0.0757474290554983	-0.0154610201269453
ANGEL1__Q9UNK9	Q9UNK9	ANGEL1	Protein angel homolog 1	4	0.402158582929957	-0.107635368868499
ANGEL2__Q5VTE6	Q5VTE6	ANGEL2	Protein angel homolog 2	3	0.0517972827570748	-0.0228826481265231
ANK2__Q01484	Q01484	ANK2	Ankyrin-2	18	0.115556500120901	-0.0239573026085089
ANK3__Q12955_4	Q12955-4	ANK3	Isoform of Q12955, Isoform 2 of Ankyrin-3	36	0.0696691441661318	0.0152545807420246
ANKDD1B__A6NHY2	A6NHY2	ANKDD1B	Ankyrin repeat and death domain-containing protein 1B	1	0.143802948769218	-0.188724129276868
ANKFY1__Q9P2R3	Q9P2R3	ANKFY1	Rabankyrin-5	29	0.0202872499455821	0.0059505363739675
ANKHD1__Q8IWZ3_2	Q8IWZ3-2	ANKHD1_1	Isoform of Q8IWZ3, Isoform 2 of Ankyrin repeat and KH domain-containing protein 1	1	0.00688191528520851	0.00688786432353663
ANKHD1__Q8IWZ3_6	Q8IWZ3-6	ANKHD1	Isoform of Q8IWZ3, Isoform 6 of Ankyrin repeat and KH domain-containing protein 1	33	0.0783993218339436	0.0112456039039413
ANKH__Q9HCJ1	Q9HCJ1	ANKH	Progressive ankylosis protein homolog	1	0.225658107565933	-0.106024325530295
ANKIB1__Q9P2G1	Q9P2G1	ANKIB1	Ankyrin repeat and IBR domain-containing protein 1	3	0.125919310022851	0.0674184677637132
ANKLE2__Q86XL3	Q86XL3	ANKLE2	Ankyrin repeat and LEM domain-containing protein 2	19	0.473796938776477	-0.0785205483679922
ANKMY2__Q8IV38	Q8IV38	ANKMY2	Ankyrin repeat and MYND domain-containing protein 2	10	0.0100725098697138	-0.00341442107620411
ANKRD11__Q6UB99	Q6UB99	ANKRD11	Ankyrin repeat domain-containing protein 11	11	0.282551986602676	-0.071083555400373
ANKRD13A__Q8IZ07	Q8IZ07	ANKRD13A	Ankyrin repeat domain-containing protein 13A	8	0.286085077748578	-0.0675373787906913
ANKRD13C__Q8N6S4	Q8N6S4	ANKRD13C	Ankyrin repeat domain-containing protein 13C	2	0.182522805381772	0.0906274562580252
ANKRD16__Q6P6B7	Q6P6B7	ANKRD16	Ankyrin repeat domain-containing protein 16	1	0.0803615875376283	0.143685772748926
ANKRD17__O75179	O75179	ANKRD17	Ankyrin repeat domain-containing protein 17	38	0.143441318646913	-0.0189520873680582
ANKRD26__Q9UPS8	Q9UPS8	ANKRD26	Ankyrin repeat domain-containing protein 26	6	0.257980331524387	-0.0614037158367378
ANKRD27__Q96NW4	Q96NW4	ANKRD27	Ankyrin repeat domain-containing protein 27	5	0.24748248583908	0.0513899161649413
ANKRD28__O15084	O15084	ANKRD28	Serine/threonine-protein phosphatase 6 regulatory ankyrin repeat subunit A	10	0.0530914555335887	0.0192894119052582
ANKRD40__Q6AI12	Q6AI12	ANKRD40	Ankyrin repeat domain-containing protein 40	2	0.02742686300029	0.0167403403789528
ANKRD44__Q8N8A2	Q8N8A2	ANKRD44	Serine/threonine-protein phosphatase 6 regulatory ankyrin repeat subunit B	2	0.0100725098697138	-0.0120127258222268
ANKRD46__Q86W74	Q86W74	ANKRD46	Ankyrin repeat domain-containing protein 46	3	0.158718952324855	0.0564707142054886
ANKRD49__Q8WVL7	Q8WVL7	ANKRD49	Ankyrin repeat domain-containing protein 49	2	0.176483778685196	0.129343194022616
ANKRD50__Q9ULJ7	Q9ULJ7	ANKRD50	Ankyrin repeat domain-containing protein 50	5	0.105987615953528	0.0284814836501493
ANKRD52__Q8NB46	Q8NB46	ANKRD52	Serine/threonine-protein phosphatase 6 regulatory ankyrin repeat subunit C	8	0.0680905705453118	-0.0166669354343365
ANKRD54__Q6NXT1	Q6NXT1	ANKRD54	Ankyrin repeat domain-containing protein 54	5	0.0791644860723407	-0.0422138593214188
ANKS1A__Q92625	Q92625	ANKS1A	Ankyrin repeat and SAM domain-containing protein 1A	13	0.282551986602676	-0.047274072123712
ANKS1B__Q7Z6G8	Q7Z6G8	ANKS1B	Ankyrin repeat and sterile alpha motif domain-containing protein 1B	2	0.201882268313539	-0.150354532515507
ANKS3__Q6ZW76	Q6ZW76	ANKS3	Ankyrin repeat and SAM domain-containing protein 3	1	0.0246135781344051	0.0272791773314799
ANKS6__Q68DC2	Q68DC2	ANKS6	Ankyrin repeat and SAM domain-containing protein 6	1	0.13022266574555	0.109788875544057
ANKZF1__Q9H8Y5	Q9H8Y5	ANKZF1	Ankyrin repeat and zinc finger domain-containing protein 1	12	0.00319989162062797	0.00261839389434534
ANLN__Q9NQW6	Q9NQW6	ANLN	Anillin	40	0.306936633850988	0.0434738444296463
ANO10__Q9NW15	Q9NW15	ANO10	Anoctamin-10	6	0.0711137512664633	-0.035296939564163
ANO6__Q4KMQ2	Q4KMQ2	ANO6	Anoctamin-6	9	0.205269213940577	-0.0537932051352509
ANOS1__P23352	P23352	ANOS1	Anosmin-1	1	0.0100725098697138	0.00927635881754914
ANP32A__P39687	P39687	ANP32A	Acidic leucine-rich nuclear phosphoprotein 32 family member A	12	0.460718485555294	-0.183517045085688
ANP32B__Q92688	Q92688	ANP32B	Acidic leucine-rich nuclear phosphoprotein 32 family member B	16	0.00157624011872029	0.000603954409412017
ANP32E__Q9BTT0	Q9BTT0	ANP32E	Acidic leucine-rich nuclear phosphoprotein 32 family member E	10	0.306936633850988	-0.083336972495921
ANTKMT__Q9BQD7	Q9BQD7	ANTKMT	Adenine nucleotide translocase lysine N-methyltransferase	2	0.294561984559451	-0.11509963305465
ANTXR1__Q9H6X2	Q9H6X2	ANTXR1	Anthrax toxin receptor 1	3	0.156477248695102	-0.0940084617963776
ANTXR2__P58335	P58335	ANTXR2	Anthrax toxin receptor 2	3	0.0379675562034115	0.0268544395310661
ANXA11__P50995	P50995	ANXA11	Annexin A11	14	0.0613625652967027	-0.0392680681182784
ANXA1__P04083	P04083	ANXA1	Annexin A1	28	0.298276531871091	-0.068815895566758
ANXA2__H0YMT9	H0YMT9	ANXA2_1	Isoform of P07355, Annexin (Fragment)	1	0.0401044529458128	-0.0685799039995848
ANXA2__P07355	P07355	ANXA2	Annexin A2	60	0.238538592494115	0.030150385451638
ANXA3__P12429	P12429	ANXA3	Annexin A3	19	0.0623746450794712	-0.0168297491558238
ANXA4__P09525	P09525	ANXA4	Annexin A4	14	0.368822148883507	-0.0299065276731405
ANXA5__P08758	P08758	ANXA5	Annexin A5	38	0.217184189984751	-0.0378336999443458
ANXA6__E5RK69	E5RK69	ANXA6_1	Isoform of P08133, Annexin	1	0.209595757420631	-0.131331789505958
ANXA6__P08133	P08133	ANXA6	Annexin A6	61	0.0396781481198761	-0.00980383614534191
ANXA7__P20073	P20073	ANXA7	Annexin A7	16	0.158096968573899	-0.0447588857709497
ANXA8L1__Q5VT79	Q5VT79	ANXA8L1	Annexin A8-like protein 1	1	0.100718375278229	-0.0501641809170446
AP1B1__Q10567_3	Q10567-3	AP1B1	Isoform of Q10567, Isoform C of AP-1 complex subunit beta-1	22	0.390007588300915	-0.0422443206140466
AP1G1__O43747	O43747	AP1G1	AP-1 complex subunit gamma-1	25	0.232904762974186	-0.0252608571091432
AP1G2__O75843	O75843	AP1G2	AP-1 complex subunit gamma-like 2	2	0.00361824624582829	-0.00172636490127487
AP1M1__Q9BXS5	Q9BXS5	AP1M1	AP-1 complex subunit mu-1	25	0.132452408186296	0.025579751848396
AP1S1__P61966	P61966	AP1S1	AP-1 complex subunit sigma-1A	6	0.246355999273121	-0.0480854504156296
AP1S2__P56377	P56377	AP1S2	AP-1 complex subunit sigma-2	5	0.0696691441661318	-0.0205555317638512
AP1S2__P56377_2	P56377-2	AP1S2_1	Isoform of P56377, Isoform 2 of AP-1 complex subunit sigma-2	1	0.0755473991721405	0.123406646084845
AP1S3__Q96PC3	Q96PC3	AP1S3	AP-1 complex subunit sigma-3	1	0.298276531871091	-0.0899729569549762
AP2A1__O95782	O95782	AP2A1	AP-2 complex subunit alpha-1	30	0.460718485555294	-0.071014385937752
AP2A2__O94973_2	O94973-2	AP2A2	Isoform of O94973, Isoform 2 of AP-2 complex subunit alpha-2	28	0.119308830296	-0.0257092913738245
AP2B1__P63010	P63010	AP2B1	AP-2 complex subunit beta	44	0.102109601703123	0.0140301646179888
AP2M1__Q96CW1	Q96CW1	AP2M1	AP-2 complex subunit mu	17	0.298276531871091	-0.0410226746782388
AP2S1__P53680	P53680	AP2S1	AP-2 complex subunit sigma	2	0.17486957043875	-0.121400727083575
AP3B1__O00203	O00203	AP3B1	AP-3 complex subunit beta-1	35	0.180232188269761	-0.0308178182680646
AP3B2__Q13367	Q13367	AP3B2	AP-3 complex subunit beta-2	3	0.286122503236483	-0.0923708188834626
AP3D1__O14617	O14617	AP3D1	AP-3 complex subunit delta-1	35	0.00737285195218431	0.00281335651333918
AP3M1__Q9Y2T2	Q9Y2T2	AP3M1	AP-3 complex subunit mu-1	10	0.0864144788197148	-0.0146447692396566
AP3M2__P53677	P53677	AP3M2	AP-3 complex subunit mu-2	8	0.0681318843124451	-0.0168215931077235
AP3S1__Q92572	Q92572	AP3S1	AP-3 complex subunit sigma-1	7	0.0963927984585149	-0.0442323499793917
AP4B1__Q9Y6B7	Q9Y6B7	AP4B1	AP-4 complex subunit beta-1	3	0.00361824624582829	0.00411495839391534
AP4E1__Q9UPM8	Q9UPM8	AP4E1	AP-4 complex subunit epsilon-1	8	0.0831940967261919	-0.0195465823539398
AP4M1__O00189	O00189	AP4M1	AP-4 complex subunit mu-1	2	0.0240165739367645	-0.0205594841963575
AP4S1__Q9Y587	Q9Y587	AP4S1	AP-4 complex subunit sigma-1	1	0.227668765093966	0.11816829864709
AP5B1__Q2VPB7	Q2VPB7	AP5B1	AP-5 complex subunit beta-1	7	0.0101554941706848	-0.00316609931663483
AP5M1__Q9H0R1	Q9H0R1	AP5M1	AP-5 complex subunit mu-1	4	0.176150647854626	-0.039868545342966
AP5S1__Q9NUS5	Q9NUS5	AP5S1	AP-5 complex subunit sigma-1	2	0.296480417782527	-0.125123426112357
AP5Z1__O43299	O43299	AP5Z1	AP-5 complex subunit zeta-1	5	0.1348117523791	-0.0336343967149816
APAF1__O14727	O14727	APAF1	Apoptotic protease-activating factor 1	12	0.00361824624582829	-0.00290529574579401
APBA2__Q99767	Q99767	APBA2	Amyloid-beta A4 precursor protein-binding family A member 2	4	0.207497607818105	0.0846868508275241
APBA3__O96018	O96018	APBA3	Amyloid-beta A4 precursor protein-binding family A member 3	2	0.0648836512309991	0.0476708334669452
APBB1__O00213	O00213	APBB1	Amyloid beta precursor protein binding family B member 1	8	0.167673190633564	0.0607761696520134
APBB2__Q92870	Q92870	APBB2	Amyloid beta precursor protein binding family B member 2	3	0.12142315952837	-0.0314165703072874
APC__P25054	P25054	APC	Adenomatous polyposis coli protein	23	0.0298881258898633	-0.00646319106470318
APEH__P13798	P13798	APEH	Acylamino-acid-releasing enzyme	14	0.205239326740676	-0.0310055387714569
APEX1__P27695	P27695	APEX1	DNA-(apurinic or apyrimidinic site) endonuclease	19	0.441254351877644	0.0643903397459331
APEX2__Q9UBZ4	Q9UBZ4	APEX2	DNA-(apurinic or apyrimidinic site) endonuclease 2	3	0.0429894837884997	-0.0167192551614774
APH1A__Q96BI3	Q96BI3	APH1A	Gamma-secretase subunit APH-1A	1	0.312935212217626	-0.189279780254317
API5__Q9BZZ5_1	Q9BZZ5-1	API5_1	Isoform of Q9BZZ5, Isoform 1 of Apoptosis inhibitor 5	1	0.0109831758653534	0.0103668856341325
API5__Q9BZZ5_2	Q9BZZ5-2	API5	Isoform of Q9BZZ5, Isoform 2 of Apoptosis inhibitor 5	31	0.0323243933710968	0.0118574430038237
APIP__Q96GX9	Q96GX9	APIP	Methylthioribulose-1-phosphate dehydratase	10	0.460718485555294	-0.135707757900202
APLF__Q8IW19	Q8IW19	APLF	Aprataxin and PNK-like factor	1	0.0776908021413603	0.0457527300513695
APLP2__Q06481	Q06481	APLP2	Amyloid beta precursor like protein 2	10	0.0922530957734594	-0.0189489211783055
APMAP__Q9HDC9	Q9HDC9	APMAP	Adipocyte plasma membrane-associated protein	23	0.168310606095396	-0.0312765521028419
APOA1__P02647	P02647	APOA1	Apolipoprotein A-I	1	0.0610168148970583	0.184756521063932
APOBEC3B__Q9UH17	Q9UH17	APOBEC3B	DNA dC->dU-editing enzyme APOBEC-3B	6	0.17305966413692	0.0689885314041746
APOBEC3C__Q9NRW3	Q9NRW3	APOBEC3C	DNA dC->dU-editing enzyme APOBEC-3C	9	0.306936633850988	0.111867245910595
APOBEC3F__Q8IUX4	Q8IUX4	APOBEC3F	DNA dC->dU-editing enzyme APOBEC-3F	1	0.000508048494267086	0.000406481293672457
APOB__P04114	P04114	APOB	Apolipoprotein B-100	5	0.0741166678331273	0.03617892032109
APOL2__Q9BQE5	Q9BQE5	APOL2	Apolipoprotein L2	5	0.0828558410830625	-0.0350164197916418
APOOL__Q6UXV4	Q6UXV4	APOOL	MICOS complex subunit MIC27	9	0.0452812090759303	0.0303069519357845
APOO__Q9BUR5	Q9BUR5	APOO	MICOS complex subunit MIC26	3	0.0168490630952076	0.00661736790995649
APPBP2__Q92624	Q92624	APPBP2	Amyloid protein-binding protein 2	5	0.00361824624582829	0.00199610401571457
APPL1__Q9UKG1	Q9UKG1	APPL1	DCC-interacting protein 13-alpha	20	0.0743597275010679	-0.019217670407389
APPL2__Q8NEU8	Q8NEU8	APPL2	DCC-interacting protein 13-beta	5	0.166665231151913	-0.0465807547489298
APP__P05067	P05067	APP	Amyloid-beta precursor protein	7	0.00516234346809116	0.00225950930278687
APRT__P07741	P07741	APRT	Adenine phosphoribosyltransferase	13	0.00812485327598498	-0.00589122287957791
APTX__Q7Z2E3	Q7Z2E3	APTX	Aprataxin	5	0.325302742100244	0.0888484045079942
AQR__O60306	O60306	AQR	RNA helicase aquarius	36	0.0688331008492004	0.0132713900148069
ARAF__P10398	P10398	ARAF	Serine/threonine-protein kinase A-Raf	10	0.135391980937879	-0.0204189905121842
ARAP1__Q96P48	Q96P48	ARAP1	Arf-GAP with Rho-GAP domain, ANK repeat and PH domain-containing protein 1	18	0.0347775909290218	0.00745284972259409
ARCN1__P48444	P48444	ARCN1	Coatomer subunit delta	40	0.00193310099092513	0.00136422580631455
ARC__Q7LC44	Q7LC44	ARC	Activity-regulated cytoskeleton-associated protein	1	0.110380692696931	0.110952413380773
AREL1__O15033	O15033	AREL1	Apoptosis-resistant E3 ubiquitin protein ligase 1	2	0.248562040018411	0.0797874083551365
ARF1__P84077	P84077	ARF1	ADP-ribosylation factor 1	30	0.107156964253047	-0.0112886220099567
ARF4__P18085	P18085	ARF4	ADP-ribosylation factor 4	15	0.0725290285617501	0.0153285892532801
ARF5__P84085	P84085	ARF5	ADP-ribosylation factor 5	9	0.00251040035030437	-0.00175736056177239
ARF6__P62330	P62330	ARF6	ADP-ribosylation factor 6	6	0.0680656613097573	-0.0334063157211363
ARFGAP1__Q8N6T3	Q8N6T3	ARFGAP1	ADP-ribosylation factor GTPase-activating protein 1	14	0.00542550921507871	-0.00135370491384999
ARFGAP2__Q8N6H7	Q8N6H7	ARFGAP2	ADP-ribosylation factor GTPase-activating protein 2	16	0.0784568600937769	-0.0307928313235526
ARFGAP3__Q9NP61	Q9NP61	ARFGAP3	ADP-ribosylation factor GTPase-activating protein 3	16	0.169533059980224	-0.0248471122990267
ARFGEF1__Q9Y6D6	Q9Y6D6	ARFGEF1	Brefeldin A-inhibited guanine nucleotide-exchange protein 1	31	0.0506768968102113	0.0077918493320422
ARFGEF2__Q9Y6D5	Q9Y6D5	ARFGEF2	Brefeldin A-inhibited guanine nucleotide-exchange protein 2	13	0.0138827180931956	-0.00285493260772387
ARFGEF3__Q5TH69	Q5TH69	ARFGEF3	Brefeldin A-inhibited guanine nucleotide-exchange protein 3	3	0.121788593448604	-0.0207311480553161
ARFIP1__P53367	P53367	ARFIP1	Arfaptin-1	17	0.106005342593521	0.0270379235222768
ARFIP1__P53367_2	P53367-2	ARFIP1_1	Isoform of P53367, Isoform A of Arfaptin-1	1	0.0630454977259579	-0.0794647067575991
ARFIP2__P53365	P53365	ARFIP2	Arfaptin-2	2	0.282551986602676	0.0966304461321588
ARFRP1__Q13795	Q13795	ARFRP1	ADP-ribosylation factor-related protein 1	5	0.281582565652385	0.0494440081323224
ARG2__P78540	P78540	ARG2	Arginase-2, mitochondrial	5	0.390007588300915	-0.0774408045906656
ARGLU1__Q9NWB6	Q9NWB6	ARGLU1	Arginine and glutamate-rich protein 1	6	0.132547754724389	-0.0263662954772757
ARHGAP10__A1A4S6	A1A4S6	ARHGAP10	Rho GTPase-activating protein 10	10	0.132547754724389	0.0176999719635048
ARHGAP11A__Q6P4F7	Q6P4F7	ARHGAP11A	Rho GTPase-activating protein 11A	14	0.0757474290554983	-0.0247280369008453
ARHGAP12__Q8IWW6	Q8IWW6	ARHGAP12	Rho GTPase-activating protein 12	10	0.00597015656333627	-0.00367938319616258
ARHGAP17__Q68EM7	Q68EM7	ARHGAP17	Rho GTPase-activating protein 17	19	0.167277153330621	-0.0176795313433386
ARHGAP18__Q8N392	Q8N392	ARHGAP18	Rho GTPase-activating protein 18	8	0.0803615875376283	-0.0302599371647666
ARHGAP19__Q14CB8	Q14CB8	ARHGAP19	Rho GTPase-activating protein 19	12	0.307639667505186	0.0655509599106763
ARHGAP1__Q07960	Q07960	ARHGAP1	Rho GTPase-activating protein 1	9	0.215171973384158	-0.0562493603153454
ARHGAP21__Q5T5U3	Q5T5U3	ARHGAP21	Rho GTPase-activating protein 21	25	0.261948663319456	-0.0269273191235535
ARHGAP26__Q9UNA1	Q9UNA1	ARHGAP26	Rho GTPase-activating protein 26	7	0.0401044529458128	0.00558624772893457
ARHGAP28__Q9P2N2	Q9P2N2	ARHGAP28	Rho GTPase-activating protein 28	1	0.335723278392335	0.253246272871142
ARHGAP29__Q52LW3	Q52LW3	ARHGAP29	Rho GTPase-activating protein 29	4	0.122715270503557	-0.0540406789020528
ARHGAP35__Q9NRY4	Q9NRY4	ARHGAP35	Rho GTPase-activating protein 35	23	0.0968910881611081	0.0208044903636422
ARHGAP39__Q9C0H5	Q9C0H5	ARHGAP39	Rho GTPase-activating protein 39	6	0.315597146205634	-0.0862350039309795
ARHGAP44__Q17R89	Q17R89	ARHGAP44	Rho GTPase-activating protein 44	1	0.044770160135311	-0.0703448287160775
ARHGAP45__Q92619	Q92619	ARHGAP45	Rho GTPase-activating protein 45	1	0.117542416000754	-0.108531118649945
ARHGAP5__Q13017	Q13017	ARHGAP5	Rho GTPase-activating protein 5	29	0.0546965744247441	-0.0113237221186886
ARHGAP8__P85298	P85298	ARHGAP8	Rho GTPase-activating protein 8	5	0.065867530913018	0.0419518155747576
ARHGDIA__P52565	P52565	ARHGDIA	Rho GDP-dissociation inhibitor 1	12	0.0769997138668734	0.0272417761222818
ARHGEF10__O15013	O15013	ARHGEF10	Rho guanine nucleotide exchange factor 10	9	0.0136983175869769	-0.00235771376694542
ARHGEF11__O15085	O15085	ARHGEF11	Rho guanine nucleotide exchange factor 11	14	0.12336326401365	-0.0221184476456845
ARHGEF12__Q9NZN5	Q9NZN5	ARHGEF12	Rho guanine nucleotide exchange factor 12	19	0.00361824624582829	-0.0017218838395229
ARHGEF16__Q5VV41	Q5VV41	ARHGEF16	Rho guanine nucleotide exchange factor 16	5	0.0764251124998411	-0.0288724296711164
ARHGEF17__Q96PE2	Q96PE2	ARHGEF17	Rho guanine nucleotide exchange factor 17	2	0.0338443566103771	-0.0131301671472425
ARHGEF18__Q6ZSZ5	Q6ZSZ5	ARHGEF18	Rho guanine nucleotide exchange factor 18	12	0.127889680559905	-0.0226709082229514
ARHGEF1__Q92888	Q92888	ARHGEF1	Rho guanine nucleotide exchange factor 1	18	0.180654940288747	0.0237315779037631
ARHGEF26__Q96DR7	Q96DR7	ARHGEF26	Rho guanine nucleotide exchange factor 26	5	0.21952079283142	0.0266955390988845
ARHGEF2__Q92974	Q92974	ARHGEF2	Rho guanine nucleotide exchange factor 2	29	0.0384508138832031	-0.010126349907506
ARHGEF2__V9GYF0	V9GYF0	ARHGEF2_1	Isoform of Q92974, Rho guanine nucleotide exchange factor 2 (Fragment)	1	0.179845842988078	0.0856920420829732
ARHGEF37__A1IGU5	A1IGU5	ARHGEF37	Rho guanine nucleotide exchange factor 37	1	0.0366356739040463	-0.0675243367302797
ARHGEF39__Q8N4T4	Q8N4T4	ARHGEF39	Rho guanine nucleotide exchange factor 39	5	0.0192887995702808	0.00846411339448482
ARHGEF3__Q9NR81	Q9NR81	ARHGEF3	Rho guanine nucleotide exchange factor 3	1	0.146522471656125	-0.141282528483797
ARHGEF40__Q8TER5	Q8TER5	ARHGEF40	Rho guanine nucleotide exchange factor 40	9	0.110778978525527	-0.0236494541478208
ARHGEF6__Q15052	Q15052	ARHGEF6	Rho guanine nucleotide exchange factor 6	5	0.0446222726511794	-0.0180893961426529
ARHGEF7__Q14155_5	Q14155-5	ARHGEF7	Isoform of Q14155, Isoform 5 of Rho guanine nucleotide exchange factor 7	22	0.0397388163659562	-0.00670014179147466
ARID1A__O14497	O14497	ARID1A	AT-rich interactive domain-containing protein 1A	46	0.0392972664944842	0.0065037376097301
ARID1B__Q8NFD5	Q8NFD5	ARID1B	AT-rich interactive domain-containing protein 1B	14	0.127760565127568	-0.0193485694032262
ARID2__Q68CP9	Q68CP9	ARID2	AT-rich interactive domain-containing protein 2	22	0.119308830296	0.0252192637974434
ARID3A__Q99856	Q99856	ARID3A	AT-rich interactive domain-containing protein 3A	8	0.345614107833451	0.0686592358666154
ARID3B__Q8IVW6	Q8IVW6	ARID3B	AT-rich interactive domain-containing protein 3B	13	0.0365777809729405	0.0104614170766732
ARID4A__P29374	P29374	ARID4A	AT-rich interactive domain-containing protein 4A	5	0.312935212217626	-0.114396032134023
ARID4B__Q4LE39	Q4LE39	ARID4B	AT-rich interactive domain-containing protein 4B	23	0.0118382758236873	0.00668651602688159
ARID5B__Q14865	Q14865	ARID5B	AT-rich interactive domain-containing protein 5B	2	0.0373673421409231	0.0452052147984456
ARIH1__Q9Y4X5	Q9Y4X5	ARIH1	E3 ubiquitin-protein ligase ARIH1	22	0.104771032504239	-0.0204799054922604
ARIH2__O95376	O95376	ARIH2	E3 ubiquitin-protein ligase ARIH2	14	0.0181898604632186	-0.00610665961934724
ARL10__Q8N8L6	Q8N8L6	ARL10	ADP-ribosylation factor-like protein 10	4	0.11778366482546	-0.0454412370686854
ARL13B__Q3SXY8	Q3SXY8	ARL13B	ADP-ribosylation factor-like protein 13B	2	0.249848540080667	-0.0731871580910146
ARL14EP__Q8N8R7	Q8N8R7	ARL14EP	ARL14 effector protein	5	0.0460690455039933	-0.0207468721208783
ARL15__Q9NXU5	Q9NXU5	ARL15	ADP-ribosylation factor-like protein 15	3	0.156477248695102	-0.0422958517664355
ARL1__P40616	P40616	ARL1	ADP-ribosylation factor-like protein 1	7	0.0469921461767098	0.0153843474567152
ARL2BP__Q9Y2Y0	Q9Y2Y0	ARL2BP	ADP-ribosylation factor-like protein 2-binding protein	7	0.460718485555294	0.212820447090454
ARL2__P36404	P36404	ARL2	ADP-ribosylation factor-like protein 2	8	0.0380574169539494	0.0166853256892307
ARL3__P36405	P36405	ARL3	ADP-ribosylation factor-like protein 3	10	0.0118382758236873	-0.00731117775160792
ARL4D__P49703	P49703	ARL4D	ADP-ribosylation factor-like protein 4D	1	0.315418151841997	0.117636584058674
ARL5B__Q96KC2	Q96KC2	ARL5B	ADP-ribosylation factor-like protein 5B	4	0.315354508674669	-0.0582164377329562
ARL6IP1__Q15041	Q15041	ARL6IP1	ADP-ribosylation factor-like protein 6-interacting protein 1	3	0.220986586435544	-0.0922599018167919
ARL6IP4__Q66PJ3	Q66PJ3	ARL6IP4	ADP-ribosylation factor-like protein 6-interacting protein 4	4	0.307916079796734	-0.049324832406583
ARL6IP4__Q66PJ3_7	Q66PJ3-7	ARL6IP4_1	Isoform of Q66PJ3, Isoform 7 of ADP-ribosylation factor-like protein 6-interacting protein 4	1	0.0803615875376283	0.119866889691856
ARL6IP5__O75915	O75915	ARL6IP5	PRA1 family protein 3	5	0.205482684694538	0.0452101944276285
ARL6IP6__Q8N6S5	Q8N6S5	ARL6IP6	ADP-ribosylation factor-like protein 6-interacting protein 6	4	0.0392023249848485	-0.0174596457836862
ARL6__Q9H0F7	Q9H0F7	ARL6	ADP-ribosylation factor-like protein 6	4	0.189299118307347	-0.0869125516314793
ARL8A__Q96BM9	Q96BM9	ARL8A	ADP-ribosylation factor-like protein 8A	8	0.128581337751387	-0.0367321633833095
ARL8B__Q9NVJ2	Q9NVJ2	ARL8B	ADP-ribosylation factor-like protein 8B	3	0.0169541275471699	0.0231330315544315
ARMC10__Q8N2F6	Q8N2F6	ARMC10	Armadillo repeat-containing protein 10	6	0.217184189984751	-0.0579156497337949
ARMC1__Q9NVT9	Q9NVT9	ARMC1	Armadillo repeat-containing protein 1	5	0.00361824624582829	-0.00144388551417273
ARMC5__Q96C12	Q96C12	ARMC5	Armadillo repeat-containing protein 5	7	0.449375863723851	-0.0594078468479993
ARMC6__Q6NXE6	Q6NXE6	ARMC6	Armadillo repeat-containing protein 6	11	0.217184189984751	-0.0494194104316686
ARMC8__Q8IUR7	Q8IUR7	ARMC8	Armadillo repeat-containing protein 8	16	0.0397574296948207	-0.0066639175888299
ARMC9__Q7Z3E5	Q7Z3E5	ARMC9	LisH domain-containing protein ARMC9	8	0.193023838365358	-0.0717022799445289
ARMCX2__Q7L311	Q7L311	ARMCX2	Armadillo repeat-containing X-linked protein 2	2	0.0476719689553749	0.037550314573602
ARMCX3__Q9UH62	Q9UH62	ARMCX3	Armadillo repeat-containing X-linked protein 3	16	0.247585411076084	-0.0775989238363755
ARMCX4__Q5H9R4	Q5H9R4	ARMCX4	Armadillo repeat-containing X-linked protein 4	1	0.0445830237360579	-0.146274381044811
ARMCX5__Q6P1M9	Q6P1M9	ARMCX5	Armadillo repeat-containing X-linked protein 5	3	0.0120034371223224	-0.00577902164213057
ARMH3__Q5T2E6	Q5T2E6	ARMH3	Armadillo-like helical domain-containing protein 3	7	0.243282264356603	0.0342697570205351
ARMT1__Q9H993	Q9H993	ARMT1	Damage-control phosphatase ARMT1	12	0.00737357371802308	0.0035421366774136
ARNT2__Q9HBZ2	Q9HBZ2	ARNT2	Aryl hydrocarbon receptor nuclear translocator 2	1	0.357717924281496	-0.438769035965655
ARNT__P27540	P27540	ARNT	Aryl hydrocarbon receptor nuclear translocator	6	0.11744471702104	0.0342448756717445
ARPC1A__Q92747	Q92747	ARPC1A	Actin-related protein 2/3 complex subunit 1A	11	0.357717924281496	-0.0408218883917809
ARPC1B__O15143	O15143	ARPC1B	Actin-related protein 2/3 complex subunit 1B	12	0.0743597275010679	0.0201658589089019
ARPC2__O15144	O15144	ARPC2	Actin-related protein 2/3 complex subunit 2	16	0.0558845606464494	0.0190448942998201
ARPC3__O15145	O15145	ARPC3	Actin-related protein 2/3 complex subunit 3	6	0.190496880719575	-0.0268243812699806
ARPC4__P59998	P59998	ARPC4	Actin-related protein 2/3 complex subunit 4	9	0.201882268313539	-0.0556577554828411
ARPC5L__Q9BPX5	Q9BPX5	ARPC5L	Actin-related protein 2/3 complex subunit 5-like protein	8	0.0722202172917283	0.0328763140470034
ARPC5__O15511	O15511	ARPC5	Actin-related protein 2/3 complex subunit 5	8	0.460718485555294	0.047779630493435
ARPIN__Q7Z6K5_2	Q7Z6K5-2	ARPIN	Isoform of Q7Z6K5, Isoform C15orf38-AP3S2 of Arpin	7	0.00597015656333627	-0.00219190684206787
ARPP19__P56211	P56211	ARPP19	cAMP-regulated phosphoprotein 19	3	0.441254351877644	-0.190690982717073
ARRB1__P49407	P49407	ARRB1	Beta-arrestin-1	4	0.0251833399806388	0.00978842894022092
ARRB2__P32121	P32121	ARRB2	Beta-arrestin-2	13	0.441254351877644	-0.067125031293729
ARRDC1__Q8N5I2	Q8N5I2	ARRDC1	Arrestin domain-containing protein 1	1	0.175715101823713	-0.102030296406373
ARSA__P15289	P15289	ARSA	Arylsulfatase A	2	0.209008384073302	0.15892198218125
ARSB__P15848	P15848	ARSB	Arylsulfatase B	7	0.183845291380896	-0.0268810226903571
ARSH__Q5FYA8	Q5FYA8	ARSH	Arylsulfatase H	2	0.137308797137681	-0.07380747251433
ARSK__Q6UWY0	Q6UWY0	ARSK	Arylsulfatase K	1	0.400831859644123	0.235923437190262
ARSL__P51690	P51690	ARSL	Arylsulfatase L	7	0.312935212217626	-0.0428445172697392
ARV1__Q9H2C2	Q9H2C2	ARV1	Protein ARV1	2	0.325302742100244	-0.156285745207359
ARVCF__O00192	O00192	ARVCF	Armadillo repeat protein deleted in velo-cardio-facial syndrome	5	0.272002087085632	-0.0653270594442855
AS3MT__Q9HBK9	Q9HBK9	AS3MT	Arsenite methyltransferase	12	0.0101554941706848	0.00575408562849568
ASAH1__Q13510	Q13510	ASAH1	Acid ceramidase	13	0.110380692696931	0.0369297680492722
ASAP1__Q9ULH1	Q9ULH1	ASAP1	Arf-GAP with SH3 domain, ANK repeat and PH domain-containing protein 1	16	0.473796938776477	-0.0452875643166466
ASAP2__O43150	O43150	ASAP2	Arf-GAP with SH3 domain, ANK repeat and PH domain-containing protein 2	1	0.0851421485203312	-0.0544647075523525
ASAP3__Q8TDY4	Q8TDY4	ASAP3	Arf-GAP with SH3 domain, ANK repeat and PH domain-containing protein 3	2	0.0899436559117729	0.0597913700132203
ASB1__Q9Y576	Q9Y576	ASB1	Ankyrin repeat and SOCS box protein 1	1	0.000508048494267086	0.00060681598736527
ASB6__Q9NWX5	Q9NWX5	ASB6	Ankyrin repeat and SOCS box protein 6	8	0.163415781717159	-0.0473336904879457
ASCC1__Q8N9N2_2	Q8N9N2-2	ASCC1	Isoform of Q8N9N2, Isoform 2 of Activating signal cointegrator 1 complex subunit 1	13	0.179845842988078	-0.0355023859818411
ASCC2__Q9H1I8	Q9H1I8	ASCC2	Activating signal cointegrator 1 complex subunit 2	9	0.110181832679797	-0.0354313283509899
ASCC3__Q8N3C0	Q8N3C0	ASCC3	Activating signal cointegrator 1 complex subunit 3	39	0.132452408186296	-0.0135524436991012
ASDURF__L0R819	L0R819	ASDURF	ASNSD1 upstream open reading frame protein	3	0.238538592494115	0.0750269147894522
ASF1A__Q9Y294	Q9Y294	ASF1A	Histone chaperone ASF1A	2	0.232977594545655	-0.0800410784043363
ASF1B__Q9NVP2	Q9NVP2	ASF1B	Histone chaperone ASF1B	3	0.0769997138668734	-0.036024960975317
ASH1L__Q9NR48	Q9NR48	ASH1L	Histone-lysine N-methyltransferase ASH1L	9	0.237691239510611	0.0787083060570477
ASH2L__Q9UBL3	Q9UBL3	ASH2L	Set1/Ash2 histone methyltransferase complex subunit ASH2	20	0.0542451440280201	0.023782032217543
ASL__P04424	P04424	ASL	Argininosuccinate lyase	6	0.127760565127568	-0.0878032835541861
ASMTL__O95671	O95671	ASMTL	Probable bifunctional dTTP/UTP pyrophosphatase/methyltransferase protein	10	0.377630537642854	-0.165012340102986
ASNSD1__Q9NWL6	Q9NWL6	ASNSD1	Asparagine synthetase domain-containing protein 1	9	0.236291667774806	-0.0327777639463849
ASNS__P08243	P08243	ASNS	Asparagine synthetase [glutamine-hydrolyzing]	59	0.0803615875376283	-0.0197149039430552
ASPHD2__Q6ICH7	Q6ICH7	ASPHD2	Aspartate beta-hydroxylase domain-containing protein 2	1	0.0131508748598068	-0.0164283753138873
ASPH__Q12797	Q12797	ASPH	Aspartyl/asparaginyl beta-hydroxylase	19	0.0240165739367645	-0.00571163485730095
ASPM__Q8IZT6	Q8IZT6	ASPM	Abnormal spindle-like microcephaly-associated protein	19	0.0347634033100535	-0.00759776290431613
ASPSCR1__Q9BZE9	Q9BZE9	ASPSCR1	Tether containing UBX domain for GLUT4	8	0.181005363468203	-0.0547644597922714
ASRGL1__Q7L266	Q7L266	ASRGL1	Isoaspartyl peptidase/L-asparaginase	11	0.193926012791161	-0.0480475540797963
ASS1__P00966	P00966	ASS1	Argininosuccinate synthase	13	0.290142421652287	-0.05001266391036
ASTE1__Q2TB18	Q2TB18	ASTE1	Protein asteroid homolog 1	3	0.194377616351351	-0.0670848276410285
ASXL1__Q8IXJ9	Q8IXJ9	ASXL1	Polycomb group protein ASXL1	5	0.0520436975018427	-0.0150591304232917
ASXL2__Q76L83	Q76L83	ASXL2	Putative Polycomb group protein ASXL2	11	0.0274171308269606	-0.00937112758905518
ATAD1__Q8NBU5	Q8NBU5	ATAD1	Outer mitochondrial transmembrane helix translocase	13	0.312935212217626	-0.0841178136222148
ATAD2B__Q9ULI0	Q9ULI0	ATAD2B	ATPase family AAA domain-containing protein 2B	16	0.0351440532690074	-0.014776375165151
ATAD2__Q6PL18	Q6PL18	ATAD2	ATPase family AAA domain-containing protein 2	31	0.0813671067593124	0.0117980423811759
ATAD3A__Q9NVI7_2	Q9NVI7-2	ATAD3A	Isoform of Q9NVI7, Isoform 2 of ATPase family AAA domain-containing protein 3A	18	0.0728101398865556	-0.0146770370114523
ATAD3B__Q5T9A4	Q5T9A4	ATAD3B	ATPase family AAA domain-containing protein 3B	30	0.0552858476004169	-0.0185576319707957
ATAD5__Q96QE3	Q96QE3	ATAD5	ATPase family AAA domain-containing protein 5	19	0.163091598821969	0.159583680858723
ATAT1__Q5SQI0	Q5SQI0	ATAT1	Alpha-tubulin N-acetyltransferase 1	5	0.0120034371223224	-0.00590698863166984
ATE1__O95260	O95260	ATE1	Arginyl-tRNA--protein transferase 1	7	0.131138837804334	0.030759770293937
ATE1__O95260_2	O95260-2	ATE1_1	Isoform of O95260, Isoform ATE1-2 of Arginyl-tRNA--protein transferase 1	1	0.186843225397878	0.178400657411471
ATF1__P18846	P18846	ATF1	Cyclic AMP-dependent transcription factor ATF-1	7	0.312935212217626	-0.0826747559992999
ATF2__P15336	P15336	ATF2	Cyclic AMP-dependent transcription factor ATF-2	3	0.357717924281496	-0.0828190092139599
ATF3__P18847	P18847	ATF3	Cyclic AMP-dependent transcription factor ATF-3	4	0.0503558430121458	0.023738040589281
ATF6B__Q99941	Q99941	ATF6B	Cyclic AMP-dependent transcription factor ATF-6 beta	2	0.0660145922273851	0.0292200666931414
ATF6__P18850	P18850	ATF6	Cyclic AMP-dependent transcription factor ATF-6 alpha	2	0.00361824624582829	0.00589204038872696
ATF7IP__Q6VMQ6	Q6VMQ6	ATF7IP	Activating transcription factor 7-interacting protein 1	26	0.167882339799713	0.0256809645829215
ATF7__P17544	P17544	ATF7	Cyclic AMP-dependent transcription factor ATF-7	5	0.030920098384411	-0.0250053411930762
ATG101__Q9BSB4	Q9BSB4	ATG101	Autophagy-related protein 101	6	0.091884414762065	0.024791163372489
ATG12__O94817	O94817	ATG12	Ubiquitin-like protein ATG12	3	0.182242748177598	-0.0461161154484338
ATG13__O75143	O75143	ATG13	Autophagy-related protein 13	4	0.460718485555294	-0.138054597609379
ATG14__Q6ZNE5	Q6ZNE5	ATG14	Beclin 1-associated autophagy-related key regulator	1	0.139104423644341	0.183721931445572
ATG16L1__Q676U5	Q676U5	ATG16L1	Autophagy-related protein 16-1	10	0.17523651876272	-0.0310759928371351
ATG2A__Q2TAZ0	Q2TAZ0	ATG2A	Autophagy-related protein 2 homolog A	5	0.11744471702104	0.0336301902877663
ATG2B__Q96BY7	Q96BY7	ATG2B	Autophagy-related protein 2 homolog B	21	0.256118748818284	-0.0478332917560379
ATG3__Q9NT62	Q9NT62	ATG3	Ubiquitin-like-conjugating enzyme ATG3	5	0.0189776042950699	-0.00721316662071886
ATG4A__Q8WYN0	Q8WYN0	ATG4A	Cysteine protease ATG4A	2	0.162392982438141	0.0591008458262295
ATG4B__Q9Y4P1	Q9Y4P1	ATG4B	Cysteine protease ATG4B	10	0.183730165599874	0.0564735727375173
ATG4C__Q96DT6	Q96DT6	ATG4C	Cysteine protease ATG4C	5	0.251536787004255	0.0530878913480485
ATG5__Q9H1Y0	Q9H1Y0	ATG5	Autophagy protein 5	8	0.0690729457936504	-0.0172266250641411
ATG7__O95352	O95352	ATG7	Ubiquitin-like modifier-activating enzyme ATG7	15	0.0367854563042194	-0.0141919845851943
ATG9A__Q7Z3C6	Q7Z3C6	ATG9A	Autophagy-related protein 9A	12	0.258024682769098	-0.0321518648615376
ATIC__P31939	P31939	ATIC	Bifunctional purine biosynthesis protein ATIC	51	0.0342078094151712	-0.00889098995111267
ATL1__Q8WXF7	Q8WXF7	ATL1	Atlastin-1	7	0.0828558410830625	0.0178390847384236
ATL2__Q8NHH9	Q8NHH9	ATL2	Atlastin-2	15	0.0101840288247937	0.00461628940131639
ATL3__Q6DD88	Q6DD88	ATL3	Atlastin-3	8	0.173105790111617	-0.0341280321931114
ATM__Q13315	Q13315	ATM	Serine-protein kinase ATM	30	0.1846931497641	-0.0177177816326406
ATN1__P54259	P54259	ATN1	Atrophin-1	1	0.0956870939289705	0.0219929873791112
ATOX1__O00244	O00244	ATOX1	Copper transport protein ATOX1	2	0.000508048494267086	0.000396230554812501
ATP11A__P98196	P98196	ATP11A	Phospholipid-transporting ATPase IH	6	0.171579566970675	-0.087469913310452
ATP11B__Q9Y2G3	Q9Y2G3	ATP11B	Phospholipid-transporting ATPase IF	4	0.183730165599874	-0.0789194768209159
ATP11C__Q8NB49	Q8NB49	ATP11C	Phospholipid-transporting ATPase IG	15	0.0959879375505748	-0.0130281489195646
ATP13A1__Q9HD20	Q9HD20	ATP13A1	Endoplasmic reticulum transmembrane helix translocase	23	0.0154096291555693	0.00451628419128237
ATP13A2__Q9NQ11	Q9NQ11	ATP13A2	Polyamine-transporting ATPase 13A2	3	0.157598892729222	0.0696412755973995
ATP13A3__A0A2R8Y635	A0A2R8Y635	ATP13A3	Isoform of Q9H7F0, Polyamine-transporting ATPase 13A3	4	0.380618971955936	0.0863287904903373
ATP1A1__P05023	P05023	ATP1A1	Sodium/potassium-transporting ATPase subunit alpha-1	86	0.0245723913450798	0.00699810166829127
ATP1A3__P13637	P13637	ATP1A3	Sodium/potassium-transporting ATPase subunit alpha-3	7	0.386721281200071	-0.109858596574069
ATP1B1__P05026	P05026	ATP1B1	Sodium/potassium-transporting ATPase subunit beta-1	9	0.0336063022464687	0.00585758185824
ATP1B2__P14415	P14415	ATP1B2	Sodium/potassium-transporting ATPase subunit beta-2	4	0.231241245818966	0.0498813180321854
ATP1B3__P54709	P54709	ATP1B3	Sodium/potassium-transporting ATPase subunit beta-3	22	0.18107160239821	0.0598447418503146
ATP23__Q9Y6H3	Q9Y6H3	ATP23	Mitochondrial inner membrane protease ATP23 homolog	2	0.0183915758535958	0.0170782892624266
ATP2A2__P16615	P16615	ATP2A2	Sarcoplasmic/endoplasmic reticulum calcium ATPase 2	59	0.13955846399528	-0.0264491822735212
ATP2B1__P20020	P20020	ATP2B1	Plasma membrane calcium-transporting ATPase 1	19	0.241004974392244	-0.0393449641025766
ATP2B4__P23634	P23634	ATP2B4	Plasma membrane calcium-transporting ATPase 4	26	1.03790106003861	-0.0906590014146761
ATP2C1__P98194	P98194	ATP2C1	Calcium-transporting ATPase type 2C member 1	12	0.0434275441859514	0.0108030064716723
ATP5F1A__P25705	P25705	ATP5F1A	ATP synthase subunit alpha, mitochondrial	96	0.041074098508082	0.0126406314685293
ATP5F1B__F8W0P7	F8W0P7	ATP5F1B_1	Isoform of P06576, ATP synthase subunit beta, mitochondrial (Fragment)	1	0.0808790445758376	0.110902893357797
ATP5F1B__P06576	P06576	ATP5F1B	ATP synthase subunit beta, mitochondrial	74	0.189646851304254	-0.026666075741937
ATP5F1C__P36542	P36542	ATP5F1C	ATP synthase subunit gamma, mitochondrial	21	0.080040188684517	0.0202385909145993
ATP5F1D__P30049	P30049	ATP5F1D	ATP synthase subunit delta, mitochondrial	3	0.0169147879980174	-0.0174572444488556
ATP5F1E__P56381	P56381	ATP5F1E	ATP synthase subunit epsilon, mitochondrial	3	0.373627594596685	0.0601509115778518
ATP5IF1__Q9UII2	Q9UII2	ATP5IF1	ATPase inhibitor, mitochondrial	2	0.460718485555294	-0.277250922490406
ATP5MC3__P48201	P48201	ATP5MC3	ATP synthase F(0) complex subunit C3, mitochondrial	4	0.181660218503227	-0.220249766984592
ATP5ME__P56385	P56385	ATP5ME	ATP synthase subunit e, mitochondrial	4	0.0954734856858907	-0.0258650786858619
ATP5MF_PTCD1__G3V325	G3V325	ATP5MF-PTCD1	ATP5MF-PTCD1 readthrough, ATP5MF-PTCD1 readthrough	17	0.225074449977757	-0.0300109376667378
ATP5MG__O75964	O75964	ATP5MG	ATP synthase subunit g, mitochondrial	6	0.174092135006276	0.0436823193185453
ATP5MJ__P56378	P56378	ATP5MJ	ATP synthase subunit ATP5MJ, mitochondrial	6	0.168905798305573	-0.041154586368114
ATP5MK__Q96IX5	Q96IX5	ATP5MK	ATP synthase membrane subunit K, mitochondrial	1	0.217662247312963	-0.187985937723197
ATP5PB__P24539	P24539	ATP5PB	ATP synthase F(0) complex subunit B1, mitochondrial	14	0.0457144009264504	-0.0146732389215074
ATP5PD__O75947	O75947	ATP5PD	ATP synthase subunit d, mitochondrial	14	0.105269117660682	0.0912643697453946
ATP5PF__P18859	P18859	ATP5PF	ATP synthase-coupling factor 6, mitochondrial	2	0.264283923467035	0.0564879432089922
ATP5PO__P48047	P48047	ATP5PO	ATP synthase subunit O, mitochondrial	16	0.111317350575591	0.0294192319948386
ATP6AP1__Q15904	Q15904	ATP6AP1	V-type proton ATPase subunit S1	5	0.231468445953739	-0.051234109060988
ATP6AP2__O75787	O75787	ATP6AP2	Renin receptor	6	0.205269213940577	-0.0344528878972489
ATP6V0A1__Q93050	Q93050	ATP6V0A1	V-type proton ATPase 116 kDa subunit a1	19	0.0704126884542792	0.0127899785604123
ATP6V0A2__Q9Y487	Q9Y487	ATP6V0A2	V-type proton ATPase 116 kDa subunit a2	12	0.473796938776477	-0.117255118066169
ATP6V0C__P27449	P27449	ATP6V0C	V-type proton ATPase 16 kDa proteolipid subunit	4	0.0901489549766794	-0.0519049402352411
ATP6V0D1__P61421	P61421	ATP6V0D1	V-type proton ATPase subunit d 1	10	0.0289137214907092	-0.00822514636935859
ATP6V1A__P38606	P38606	ATP6V1A	V-type proton ATPase catalytic subunit A	28	0.0696691441661318	-0.0167004465524218
ATP6V1B2__P21281	P21281	ATP6V1B2	V-type proton ATPase subunit B, brain isoform	28	0.0918713157275258	0.0246816708119299
ATP6V1C1__P21283	P21283	ATP6V1C1	V-type proton ATPase subunit C 1	13	0.0743597275010679	-0.0193659864251892
ATP6V1D__Q9Y5K8	Q9Y5K8	ATP6V1D	V-type proton ATPase subunit D	10	0.0168346972395913	0.00663964487684454
ATP6V1E1__P36543	P36543	ATP6V1E1	V-type proton ATPase subunit E 1	13	0.101239278660995	-0.0407287826287577
ATP6V1F__Q16864	Q16864	ATP6V1F	V-type proton ATPase subunit F	2	0.176236226998281	0.231786924449985
ATP6V1G1__O75348	O75348	ATP6V1G1	V-type proton ATPase subunit G 1	6	0.221493211457114	-0.0479858805697516
ATP6V1H__Q9UI12	Q9UI12	ATP6V1H	V-type proton ATPase subunit H	18	0.0506267689497585	0.0102038531359312
ATP7A__Q04656	Q04656	ATP7A	Copper-transporting ATPase 1	11	0.270372063139951	-0.088948577689976
ATP7B__P35670	P35670	ATP7B	Copper-transporting ATPase 2	3	0.402158582929957	-0.0918327463592818
ATP8A1__Q9Y2Q0_3	Q9Y2Q0-3	ATP8A1	Isoform of Q9Y2Q0, Isoform 3 of Phospholipid-transporting ATPase IA	10	0.376489190007223	-0.0781230202886292
ATP9A__O75110	O75110	ATP9A	Probable phospholipid-transporting ATPase IIA	1	0.00268887881653581	-0.00363531069055297
ATP9B__O43861	O43861	ATP9B	Probable phospholipid-transporting ATPase IIB	5	0.290142421652287	-0.134786126424606
ATPAF1__Q5TC12	Q5TC12	ATPAF1	ATP synthase mitochondrial F1 complex assembly factor 1	9	0.0154096291555693	0.00969027641053365
ATPAF2__Q8N5M1	Q8N5M1	ATPAF2	ATP synthase mitochondrial F1 complex assembly factor 2	6	0.0152154931346561	-0.00717075909237446
ATRAID__Q6UW56	Q6UW56	ATRAID	All-trans retinoic acid-induced differentiation factor	1	0.0175077311521965	0.0186698525075753
ATRIP__Q8WXE1	Q8WXE1	ATRIP	ATR-interacting protein	4	0.17305966413692	0.0630469346453788
ATRN__O75882_2	O75882-2	ATRN	Isoform of O75882, Isoform 2 of Attractin	5	0.0183915758535958	0.011517219018173
ATRX__P46100	P46100	ATRX	Transcriptional regulator ATRX	38	0.06625470506183	-0.00784991734796608
ATR__Q13535	Q13535	ATR	Serine/threonine-protein kinase ATR	15	0.336560672201734	-0.0586161290070836
ATXN10__Q9UBB4	Q9UBB4	ATXN10	Ataxin-10	24	0.292889467500828	0.0569583662594886
ATXN1L__P0C7T5	P0C7T5	ATXN1L	Ataxin-1-like	2	0.214535637377597	-0.0949276196318066
ATXN2L__Q8WWM7	Q8WWM7	ATXN2L	Ataxin-2-like protein	43	0.179695326384221	-0.216039133760377
ATXN2__A0A5F9ZHX3	A0A5F9ZHX3	ATXN2	Isoform of Q99700, Ataxin-2	26	0.00822268627919649	0.00250879089014635
ATXN2__F8W0B5	F8W0B5	ATXN2_1	Isoform of Q99700, Ataxin-2 (Fragment)	1	0.911384813431069	1.10072342729392
ATXN3__P54252	P54252	ATXN3	Ataxin-3	2	0.317910877229681	0.0728809280332755
ATXN7L2__A0A804HIT1	A0A804HIT1	ATXN7L2	Isoform of Q5T6C5, Ataxin-7-like protein 2	1	0.0668428573701752	-0.0841253851012501
ATXN7L3B__Q96GX2	Q96GX2	ATXN7L3B	Ataxin-7-like protein 3B	1	0.132452408186296	0.100550410736051
ATXN7L3__Q14CW9	Q14CW9	ATXN7L3	Ataxin-7-like protein 3	3	0.231030333945235	0.0802926553614536
ATXN7__O15265	O15265	ATXN7	Ataxin-7	2	0.232690080642841	0.144590516260546
AUH__Q13825	Q13825	AUH	Methylglutaconyl-CoA hydratase, mitochondrial	5	0.449375863723851	-0.0697026942313228
AUNIP__Q9H7T9	Q9H7T9	AUNIP	Aurora kinase A and ninein-interacting protein	1	0.163227860067965	-0.0406588641844489
AUP1__Q9Y679	Q9Y679	AUP1	Lipid droplet-regulating VLDL assembly factor AUP1	6	0.113213473775198	-0.0366577098397195
AURKAIP1__Q9NWT8	Q9NWT8	AURKAIP1	Aurora kinase A-interacting protein	1	0.0345262742708397	-0.0440064164951113
AURKA__O14965	O14965	AURKA	Aurora kinase A	12	0.312935212217626	0.0547938673730541
AURKB__Q96GD4	Q96GD4	AURKB	Aurora kinase B	11	0.261009817558233	0.0454560373351107
AUTS2__Q8WXX7	Q8WXX7	AUTS2	Autism susceptibility gene 2 protein	3	0.180654940288747	-0.100933253700824
AVEN__Q9NQS1	Q9NQS1	AVEN	Cell death regulator Aven	4	0.473796938776477	-0.200141405169973
AVL9__Q8NBF6	Q8NBF6	AVL9	Late secretory pathway protein AVL9 homolog	8	0.230136464648231	-0.0478935589953035
AXIN1__O15169	O15169	AXIN1	Axin-1	3	0.151346435780175	-0.0631092601539643
AZI2__Q9H6S1	Q9H6S1	AZI2	5-azacytidine-induced protein 2	4	0.0803615875376283	0.0341855505106528
AZIN1__O14977	O14977	AZIN1	Antizyme inhibitor 1	1	0.0336063022464687	-0.0102298658270318
B2M__P61769	P61769	B2M	Beta-2-microglobulin	1	0.11744471702104	-0.125420303821633
B2RBV5__B2RBV5	B2RBV5	B2RBV5	Putative MORF4 family-associated protein 1-like protein UPP	2	0.00825079890566284	0.00436345700134282
B3GALT6__Q96L58	Q96L58	B3GALT6	Beta-1,3-galactosyltransferase 6	2	0.104961703318012	-0.0877157236903754
B3GAT3__O94766	O94766	B3GAT3	Galactosylgalactosylxylosylprotein 3-beta-glucuronosyltransferase 3	6	0.030920098384411	0.00963573111501122
B3GLCT__Q6Y288	Q6Y288	B3GLCT	Beta-1,3-glucosyltransferase	6	0.0799425424009417	-0.0393508634816578
B3GNT2__Q9NY97	Q9NY97	B3GNT2	N-acetyllactosaminide beta-1,3-N-acetylglucosaminyltransferase 2	2	0.0803615875376283	-0.0762738858905665
B4E171__B4E171	B4E171	B4E171	readthrough, cDNA FLJ59144, highly similar to Tetraspanin-7	4	0.129393828598152	-0.0381045036218528
B4GALNT1__Q00973	Q00973	B4GALNT1	Beta-1,4 N-acetylgalactosaminyltransferase 1	1	0.139104423644341	-0.0484945009945369
B4GALNT3__Q6L9W6	Q6L9W6	B4GALNT3	Beta-1,4-N-acetylgalactosaminyltransferase 3	1	0.0337079050515474	-0.0316737972536459
B4GALT1__P15291	P15291	B4GALT1	Beta-1,4-galactosyltransferase 1	2	0.0333594876072852	0.0445327325735596
B4GALT2__A0A7I2V2X4	A0A7I2V2X4	B4GALT2	Isoform of O60909, Beta-1,4-galactosyltransferase 2 (Fragment)	1	0.0901326160006164	-0.793533830968218
B4GALT3__O60512	O60512	B4GALT3	Beta-1,4-galactosyltransferase 3	1	0.0931999408640398	0.0981500666620406
B4GALT4__O60513	O60513	B4GALT4	Beta-1,4-galactosyltransferase 4	2	0.00352919581681976	-0.00264814188549758
B4GALT5__O43286	O43286	B4GALT5	Beta-1,4-galactosyltransferase 5	3	0.00812485327598498	-0.00854996516989257
B4GALT7__Q9UBV7	Q9UBV7	B4GALT7	Beta-1,4-galactosyltransferase 7	2	0.24961010609829	-0.0562016566678438
B4GAT1__O43505	O43505	B4GAT1	Beta-1,4-glucuronyltransferase 1	8	0.00361824624582829	-0.00173510746787044
B9D1__Q9UPM9	Q9UPM9	B9D1	B9 domain-containing protein 1	1	0.0236713469656427	0.0103730119988002
B9D2__Q9BPU9	Q9BPU9	B9D2	B9 domain-containing protein 2	2	0.00361824624582829	-0.00348460470462917
BABAM1__Q9NWV8	Q9NWV8	BABAM1	BRISC and BRCA1-A complex member 1	6	0.143802948769218	0.0640162894599399
BABAM2__Q9NXR7	Q9NXR7	BABAM2	BRISC and BRCA1-A complex member 2	9	0.0840673516780742	0.0172509644184215
BACH1__O14867	O14867	BACH1	Transcription regulator protein BACH1	6	0.224744141778001	-0.0511328678899133
BACH2__Q9BYV9	Q9BYV9	BACH2	Transcription regulator protein BACH2	1	0.00750349758795027	-0.0177257818214187
BAD__Q92934	Q92934	BAD	Bcl2-associated agonist of cell death	1	0.0743597275010679	-0.0942062879701721
BAG1__Q99933	Q99933	BAG1	BAG family molecular chaperone regulator 1	6	0.0691315557358523	0.028833334845981
BAG2__O95816	O95816	BAG2	BAG family molecular chaperone regulator 2	9	0.161076289593199	0.0242636437297053
BAG3__O95817	O95817	BAG3	BAG family molecular chaperone regulator 3	18	0.460718485555294	-0.210696157297501
BAG4__O95429	O95429	BAG4	BAG family molecular chaperone regulator 4	1	0.1846931497641	0.248352827382676
BAG5__Q9UL15	Q9UL15	BAG5	BAG family molecular chaperone regulator 5	8	0.0287397945319444	0.0128013746349293
BAG6__P46379	P46379	BAG6	Large proline-rich protein BAG6	29	0.0914999259411534	-0.0288160146077668
BAHCC1__Q9P281	Q9P281	BAHCC1	BAH and coiled-coil domain-containing protein 1	3	0.0525556789296414	0.066715218711009
BAHD1__Q8TBE0	Q8TBE0	BAHD1	Bromo adjacent homology domain-containing 1 protein	2	0.0235728511116918	0.0171985592290893
BAIAP2L1__Q9UHR4	Q9UHR4	BAIAP2L1	Brain-specific angiogenesis inhibitor 1-associated protein 2-like protein 1	7	0.256933845843002	-0.0290903124646458
BAIAP2__Q9UQB8	Q9UQB8	BAIAP2	Brain-specific angiogenesis inhibitor 1-associated protein 2	28	0.014662559070523	-0.00234647291056533
BAK1__Q16611	Q16611	BAK1	Bcl-2 homologous antagonist/killer	1	0.460718485555294	-0.587765436181738
BANF1__O75531	O75531	BANF1	Barrier-to-autointegration factor	6	0.107058150460422	0.365924193065217
BANP__Q8N9N5	Q8N9N5	BANP	Protein BANP	5	0.000508048494267086	-0.000265272908296934
BAP18__Q8IXM2	Q8IXM2	BAP18	Chromatin complexes subunit BAP18	7	0.306936633850988	0.165168020067578
BAP1__Q92560	Q92560	BAP1	Ubiquitin carboxyl-terminal hydrolase BAP1	7	0.313479381503332	-0.0616483417008025
BARD1__Q99728	Q99728	BARD1	BRCA1-associated RING domain protein 1	11	0.163091598821969	-0.0294567368098818
BASP1__P80723	P80723	BASP1	Brain acid soluble protein 1	14	0.217048358824344	0.324137945916183
BAX__Q07812	Q07812	BAX	Apoptosis regulator BAX	9	0.0336063022464687	-0.0108750120229405
BAZ1A__Q9NRL2	Q9NRL2	BAZ1A	Bromodomain adjacent to zinc finger domain protein 1A	36	0.253264143992487	0.100010270781945
BAZ1B__Q9UIG0	Q9UIG0	BAZ1B	Tyrosine-protein kinase BAZ1B	71	0.441254351877644	0.134215779763115
BAZ2A__Q9UIF9	Q9UIF9	BAZ2A	Bromodomain adjacent to zinc finger domain protein 2A	33	0.243477649996034	0.0389133525644227
BAZ2B__Q9UIF8	Q9UIF8	BAZ2B	Bromodomain adjacent to zinc finger domain protein 2B	4	0.290142421652287	0.0692901577287342
BBS1__Q8NFJ9	Q8NFJ9	BBS1	Bardet-Biedl syndrome 1 protein	3	0.0849999087294847	-0.0297587771375519
BBS2__Q9BXC9	Q9BXC9	BBS2	Bardet-Biedl syndrome 2 protein	5	0.319333205147488	0.0959364970515227
BBS4__Q96RK4	Q96RK4	BBS4	Bardet-Biedl syndrome 4 protein	6	0.228861873179037	-0.0601532848054564
BBS5__Q8N3I7	Q8N3I7	BBS5	Bardet-Biedl syndrome 5 protein	1	0.377630537642854	0.268553805849619
BBS7__Q8IWZ6	Q8IWZ6	BBS7	Bardet-Biedl syndrome 7 protein	3	0.208408147799033	-0.0925813415188072
BBX__Q8WY36	Q8WY36	BBX	HMG box transcription factor BBX	9	0.00750349758795027	0.00601089033654319
BCAM__P50895	P50895	BCAM	Basal cell adhesion molecule	7	0.0808545020870123	-0.0465754860238715
BCAP29__Q9UHQ4	Q9UHQ4	BCAP29	B-cell receptor-associated protein 29	5	0.165602318185286	-0.0367481236105014
BCAP31__P51572	P51572	BCAP31	B-cell receptor-associated protein 31	18	0.161907200836838	-0.0383141233725019
BCAR1__P56945	P56945	BCAR1	Breast cancer anti-estrogen resistance protein 1	11	0.0957004411085116	0.00580746101803511
BCAS2__O75934	O75934	BCAS2	Pre-mRNA-splicing factor SPF27	11	0.306936633850988	0.225749016085258
BCAS3__Q9H6U6_8	Q9H6U6-8	BCAS3	Isoform of Q9H6U6, Isoform 4 of BCAS3 microtubule associated cell migration factor	13	0.190682686780099	-0.035282640422678
BCAT1__P54687	P54687	BCAT1	Branched-chain-amino-acid aminotransferase, cytosolic	13	0.185752020567656	-0.0444742339959823
BCAT2__O15382	O15382	BCAT2	Branched-chain-amino-acid aminotransferase, mitochondrial	18	0.232592365356655	-0.183560708786996
BCCIP__Q9P287	Q9P287	BCCIP_1	BRCA2 and CDKN1A-interacting protein	26	0.350806449742854	0.0583243565106378
BCCIP__Q9P287_2	Q9P287-2	BCCIP	Isoform of Q9P287, Isoform 2 of BRCA2 and CDKN1A-interacting protein	2	0.0265634537725459	0.01872502449137
BCDIN3D__Q7Z5W3	Q7Z5W3	BCDIN3D	RNA 5'-monophosphate methyltransferase	1	0.34548551456264	0.187493354485631
BCKDHA__P12694	P12694	BCKDHA	2-oxoisovalerate dehydrogenase subunit alpha, mitochondrial	10	0.127889680559905	0.0387082248549515
BCKDHB__P21953	P21953	BCKDHB	2-oxoisovalerate dehydrogenase subunit beta, mitochondrial	4	0.011331514521446	-0.0204295398723535
BCKDK__O14874	O14874	BCKDK	[3-methyl-2-oxobutanoate dehydrogenase [lipoamide]] kinase, mitochondrial	5	0.0429894837884997	0.0202989864528503
BCL10__O95999	O95999	BCL10	B-cell lymphoma/leukemia 10	3	0.0303207872565073	-0.0390445200031066
BCL11A__Q9H165	Q9H165	BCL11A	B-cell lymphoma/leukemia 11A	3	0.0340406810771175	0.0239993314517259
BCL11B__Q9C0K0	Q9C0K0	BCL11B	B-cell lymphoma/leukemia 11B	1	0.344528842288975	-0.125278170113211
BCL2L11__O43521	O43521	BCL2L11	Bcl-2-like protein 11	2	0.0364213060937703	0.0434995621185466
BCL2L12__Q9HB09	Q9HB09	BCL2L12	Bcl-2-like protein 12	2	0.377630537642854	0.267952494052172
BCL2L13__Q9BXK5	Q9BXK5	BCL2L13	Bcl-2-like protein 13	8	0.056440309035444	0.0179804947984176
BCL2L1__Q07817	Q07817	BCL2L1	Bcl-2-like protein 1	2	0.128117527248634	-0.0469299648991951
BCL2L2__Q92843	Q92843	BCL2L2	Bcl-2-like protein 2	1	0.179649639757644	0.110991792403411
BCL2__P10415	P10415	BCL2	Apoptosis regulator Bcl-2	1	0.0733334609694963	-0.0554792795529047
BCL7A__Q4VC05	Q4VC05	BCL7A	B-cell CLL/lymphoma 7 protein family member A	7	0.0769997138668734	-0.0285096950325204
BCL7A__Q4VC05_2	Q4VC05-2	BCL7A_1	Isoform of Q4VC05, Isoform 2 of B-cell CLL/lymphoma 7 protein family member A	1	0.128117527248634	-0.164925826107907
BCL7B__Q9BQE9	Q9BQE9	BCL7B	B-cell CLL/lymphoma 7 protein family member B	2	0.0666880619675855	0.0339160946462688
BCL7C__Q8WUZ0	Q8WUZ0	BCL7C	B-cell CLL/lymphoma 7 protein family member C	6	0.132547754724389	-0.035601524427599
BCL9__O00512	O00512	BCL9	B-cell CLL/lymphoma 9 protein	1	0.00615330116328258	0.0093478054064581
BCLAF1__Q9NYF8	Q9NYF8	BCLAF1	Bcl-2-associated transcription factor 1	39	0.121788593448604	-0.0306064992362654
BCLAF1__Q9NYF8_3	Q9NYF8-3	BCLAF1_1	Isoform of Q9NYF8, Isoform 3 of Bcl-2-associated transcription factor 1	1	0.188785373559807	-0.107491878489697
BCLAF3__A2AJT9	A2AJT9	BCLAF3	BCLAF1 and THRAP3 family member 3	4	0.308267560485057	0.0821159418821526
BCORL1__Q5H9F3	Q5H9F3	BCORL1	BCL-6 corepressor-like protein 1	26	0.1846931497641	-0.0173932821355765
BCOR__Q6W2J9	Q6W2J9	BCOR	BCL-6 corepressor	31	0.00911111130802594	-0.00133880596733096
BCR__P11274	P11274	BCR	Breakpoint cluster region protein	15	0.187663739520571	-0.0399763291092416
BCS1L__Q9Y276	Q9Y276	BCS1L	Mitochondrial chaperone BCS1	11	0.0325007130189027	-0.011544406732772
BDH2__Q9BUT1	Q9BUT1	BDH2	3-hydroxybutyrate dehydrogenase type 2	11	0.0769997138668734	-0.020961069245361
BDP1__A6H8Y1	A6H8Y1	BDP1	Transcription factor TFIIIB component B'' homolog	7	0.049825566744391	-0.00922249399203214
BECN1__Q14457	Q14457	BECN1	Beclin-1	5	0.0201108265923505	0.00725395221011743
BEND3__Q5T5X7	Q5T5X7	BEND3	BEN domain-containing protein 3	14	0.240691174779722	0.0502633223775399
BEND4__Q6ZU67	Q6ZU67	BEND4	BEN domain-containing protein 4	1	0.317910877229681	-0.0768236135832224
BET1__O15155	O15155	BET1	BET1 homolog	2	0.175165345204084	-0.0337333152758122
BEX3__Q00994	Q00994	BEX3	Protein BEX3	1	0.076732826414975	-0.0893970393625694
BHLHB9__Q6PI77	Q6PI77	BHLHB9	Protein BHLHb9	1	0.227735909664043	-0.0559152362055513
BICC1__Q9H694	Q9H694	BICC1	Protein bicaudal C homolog 1	4	0.157335652609689	0.0458137782981931
BICD2__Q8TD16	Q8TD16	BICD2	Protein bicaudal D homolog 2	27	0.129393828598152	-0.0153323549445122
BICRAL__Q6AI39	Q6AI39	BICRAL	BRD4-interacting chromatin-remodeling complex-associated protein-like	3	0.197058083065789	0.0655559215634384
BICRA__Q9NZM4	Q9NZM4	BICRA	BRD4-interacting chromatin-remodeling complex-associated protein	4	0.291881372795128	-0.102689194824628
BID__P55957	P55957	BID	BH3-interacting domain death agonist	3	0.240051249110812	0.133428051073648
BIN1__O00499	O00499	BIN1	Myc box-dependent-interacting protein 1	5	0.0373673421409231	-0.0133356142324874
BIN3__Q9NQY0	Q9NQY0	BIN3	Bridging integrator 3	5	0.17305966413692	-0.0512018267681791
BIRC2__Q13490	Q13490	BIRC2	Baculoviral IAP repeat-containing protein 2	9	0.159461275568015	-0.0349142334297112
BIRC5__O15392	O15392	BIRC5	Baculoviral IAP repeat-containing protein 5	2	0.000508048494267086	0.00102051179051091
BIRC6__Q9NR09	Q9NR09	BIRC6	Baculoviral IAP repeat-containing protein 6	49	0.183845291380896	-0.0290443067678249
BLMH__Q13867	Q13867	BLMH	Bleomycin hydrolase	31	0.180654940288747	-0.0205835702779962
BLM__P54132	P54132	BLM	Bloom syndrome protein	30	0.244547754001686	0.0215551820616346
BLOC1S1__P78537	P78537	BLOC1S1	Biogenesis of lysosome-related organelles complex 1 subunit 1	2	0.212512889286155	0.136199062623458
BLOC1S2__Q6QNY1	Q6QNY1	BLOC1S2	Biogenesis of lysosome-related organelles complex 1 subunit 2	3	0.0469921461767098	0.0634338814190496
BLOC1S3__Q6QNY0	Q6QNY0	BLOC1S3	Biogenesis of lysosome-related organelles complex 1 subunit 3	2	0.0175077311521965	-0.0280708623580313
BLOC1S4__Q9NUP1	Q9NUP1	BLOC1S4	Biogenesis of lysosome-related organelles complex 1 subunit 4	2	0.0021894701760074	0.00197006535859739
BLOC1S5__Q8TDH9	Q8TDH9	BLOC1S5	Biogenesis of lysosome-related organelles complex 1 subunit 5	3	0.191624723648486	0.167391625817859
BLOC1S6__Q9UL45	Q9UL45	BLOC1S6	Biogenesis of lysosome-related organelles complex 1 subunit 6	2	0.354849287239638	-0.0788789763648214
BLVRA__P53004	P53004	BLVRA	Biliverdin reductase A	11	0.0838349621090424	0.00981645085003126
BLVRB__P30043	P30043	BLVRB	Flavin reductase (NADPH)	14	0.290142421652287	0.0517908925815928
BMP2K__Q9NSY1	Q9NSY1	BMP2K	BMP-2-inducible protein kinase	8	0.060344877931483	0.0184402516123704
BMPR1A__P36894	P36894	BMPR1A	Bone morphogenetic protein receptor type-1A	2	0.191525343196662	-0.106498687349214
BMPR2__Q13873	Q13873	BMPR2	Bone morphogenetic protein receptor type-2	1	0.00978232449366857	-0.00438791204291684
BMS1__Q14692	Q14692	BMS1	Ribosome biogenesis protein BMS1 homolog	37	0.0513299304752991	0.0133496064743428
BNC2__Q6ZN30	Q6ZN30	BNC2	Zinc finger protein basonuclin-2	2	0.287605348650645	0.17539304507467
BNIP1__Q12981	Q12981	BNIP1	Vesicle transport protein SEC20	12	0.1035078655166	-0.0188743913663676
BNIP2__Q12982	Q12982	BNIP2	BCL2/adenovirus E1B 19 kDa protein-interacting protein 2	1	0.225022483216594	-0.108485218163595
BNIP3__Q12983	Q12983	BNIP3	BCL2/adenovirus E1B 19 kDa protein-interacting protein 3	5	0.435772993933266	-0.178095615219858
BOD1L1__Q8NFC6	Q8NFC6	BOD1L1	Biorientation of chromosomes in cell division protein 1-like 1	50	0.0169021155577447	-0.00387930992285087
BOD1__Q96IK1	Q96IK1	BOD1	Biorientation of chromosomes in cell division protein 1	2	0.354414680904584	0.236092440634213
BOLA2B__Q9H3K6	Q9H3K6	BOLA2B	BolA-like protein 2	6	0.124528488270973	-0.0608269558818792
BOLA3__Q53S33	Q53S33	BOLA3	BolA-like protein 3	3	0.0140226268117255	-0.0132327850334675
BOP1__Q14137	Q14137	BOP1	Ribosome biogenesis protein BOP1	28	0.0183915758535958	0.00689451089737261
BORA__Q6PGQ7	Q6PGQ7	BORA	Protein aurora borealis	1	0.253264143992487	-0.326372827547366
BORCS5__Q969J3	Q969J3	BORCS5	BLOC-1-related complex subunit 5	4	0.269742684194756	0.120643103435671
BORCS6__Q96GS4	Q96GS4	BORCS6	BLOC-1-related complex subunit 6	4	0.0580802486994527	0.0801071544786335
BORCS7__Q96B45	Q96B45	BORCS7	BLOC-1-related complex subunit 7	2	0.000508048494267086	-0.000490265415399663
BPGM__P07738	P07738	BPGM	Bisphosphoglycerate mutase	9	0.208943370008527	-0.0775458545417972
BPHL__Q86WA6	Q86WA6	BPHL	Valacyclovir hydrolase	7	0.0633877623686289	-0.0376023905622191
BPNT1__O95861	O95861	BPNT1	3'(2'),5'-bisphosphate nucleotidase 1	20	0.263277773023959	0.0374340979487748
BPNT2__Q9NX62	Q9NX62	BPNT2	Golgi-resident adenosine 3',5'-bisphosphate 3'-phosphatase	9	0.0324582470328173	-0.0110609405562288
BPTF__A0A2R8Y7Q1	A0A2R8Y7Q1	BPTF	Isoform of Q12830, Nucleosome-remodeling factor subunit BPTF	56	0.165602318185286	0.018006014507694
BPTF__F5GXF5	F5GXF5	BPTF_1	Isoform of Q12830, Nucleosome-remodeling factor subunit BPTF (Fragment)	3	0.0975132784407334	0.0448262464070741
BRAF__P15056	P15056	BRAF	Serine/threonine-protein kinase B-raf	9	0.0169147879980174	0.0072390524406877
BRAP__Q7Z569	Q7Z569	BRAP	BRCA1-associated protein	15	0.217184189984751	0.0400639065473352
BRAT1__Q6PJG6	Q6PJG6	BRAT1	BRCA1-associated ATM activator 1	14	0.0101840288247937	-0.00376781840504959
BRAWNIN__Q69YU5	Q69YU5	BRAWNIN	Protein BRAWNIN	1	0.0720158747758297	0.056954145936789
BRCA1__P38398	P38398	BRCA1	Breast cancer type 1 susceptibility protein	17	0.109256995064734	-0.0254463270330887
BRCA2__P51587	P51587	BRCA2	Breast cancer type 2 susceptibility protein	9	0.113068758029603	0.0265663396944564
BRCC3__P46736	P46736	BRCC3	Lys-63-specific deubiquitinase BRCC36	9	0.270372063139951	-0.0730615823487681
BRCC3__P46736_3	P46736-3	BRCC3_1	Isoform of P46736, Isoform 3 of Lys-63-specific deubiquitinase BRCC36	1	0.0392023249848485	-0.0216643055370546
BRD1__O95696	O95696	BRD1	Bromodomain-containing protein 1	20	0.0410230510853507	-0.011729469668426
BRD1__O95696_2	O95696-2	BRD1_1	Isoform of O95696, Isoform 2 of Bromodomain-containing protein 1	2	0.0704798833822443	0.0371349189198921
BRD2__P25440	P25440	BRD2	Bromodomain-containing protein 2	23	0.0136983175869769	-0.00306214737252897
BRD3__Q15059	Q15059	BRD3	Bromodomain-containing protein 3	12	0.409444484891239	0.0740430169046373
BRD4__O60885	O60885	BRD4	Bromodomain-containing protein 4	35	0.444786494136435	0.047460536506043
BRD7__Q9NPI1	Q9NPI1	BRD7	Bromodomain-containing protein 7	7	0.0141850528752101	0.00692187667534256
BRD8__Q9H0E9_2	Q9H0E9-2	BRD8	Isoform of Q9H0E9, Isoform 2 of Bromodomain-containing protein 8	15	0.182522805381772	0.0310104518609507
BRD9__Q9H8M2	Q9H8M2	BRD9	Bromodomain-containing protein 9	7	0.256118748818284	0.0432411937590747
BRF1__Q92994	Q92994	BRF1	Transcription factor IIIB 90 kDa subunit	5	0.158718952324855	0.0552248200452558
BRF2__Q9HAW0	Q9HAW0	BRF2	Transcription factor IIIB 50 kDa subunit	1	0.296480417782527	0.143482009425278
BRI3BP__Q8WY22	Q8WY22	BRI3BP	BRI3-binding protein	4	0.125919310022851	0.0563821240790776
BRI3__O95415	O95415	BRI3	Brain protein I3	1	0.0828558410830625	-0.10846877933706
BRIP1__Q9BX63	Q9BX63	BRIP1	Fanconi anemia group J protein	8	0.0442191670222931	0.0125104198909234
BRIX1__Q8TDN6	Q8TDN6	BRIX1	Ribosome biogenesis protein BRX1 homolog	22	0.0657706928722866	0.0238707497045626
BRK1__Q8WUW1	Q8WUW1	BRK1	Protein BRICK1	5	0.288643628902952	0.183671259276683
BRME1__Q0VDD7	Q0VDD7	BRME1	Break repair meiotic recombinase recruitment factor 1	1	0.0157462952493829	0.0161245798162635
BRMS1L__Q5PSV4	Q5PSV4	BRMS1L	Breast cancer metastasis-suppressor 1-like protein	4	0.178744219946162	0.0446208800669902
BROX__Q5VW32	Q5VW32	BROX	BRO1 domain-containing protein BROX	6	0.113601173937589	-0.0771590900088143
BRPF1__P55201	P55201	BRPF1	Peregrin	14	0.0316649420426779	-0.00791007613530386
BRPF3__Q9ULD4	Q9ULD4	BRPF3	Bromodomain and PHD finger-containing protein 3	11	0.0455505446343829	-0.0104158386446033
BRSK2__Q8IWQ3	Q8IWQ3	BRSK2	Serine/threonine-protein kinase BRSK2	6	0.137483396354583	-0.0633366876333985
BRWD1__Q9NSI6	Q9NSI6	BRWD1	Bromodomain and WD repeat-containing protein 1	6	0.0154096291555693	-0.00630280110132116
BRWD3__Q6RI45	Q6RI45	BRWD3	Bromodomain and WD repeat-containing protein 3	3	0.241004974392244	-0.0644298158339767
BSDC1__Q9NW68	Q9NW68	BSDC1	BSD domain-containing protein 1	4	0.18107160239821	0.20333286966789
BSG__P35613	P35613	BSG	Basigin	23	0.390007588300915	-0.135562919675815
BTAF1__O14981	O14981	BTAF1	TATA-binding protein-associated factor 172	28	0.00521956587001176	0.000954200820648188
BTBD10__Q9BSF8	Q9BSF8	BTBD10	BTB/POZ domain-containing protein 10	2	0.473796938776477	-0.090407918852551
BTBD1__Q9H0C5	Q9H0C5	BTBD1	BTB/POZ domain-containing protein 1	6	0.25295906531338	-0.0552267492452332
BTBD3__Q9Y2F9	Q9Y2F9	BTBD3	BTB/POZ domain-containing protein 3	3	0.205482684694538	-0.0841274672282229
BTBD9__Q96Q07	Q96Q07	BTBD9	BTB/POZ domain-containing protein 9	3	0.319333205147488	-0.125480645034346
BTD__P43251	P43251	BTD	Biotinidase	2	0.348631599784489	-0.174221004205541
BTF3L4__Q96K17	Q96K17	BTF3L4	Transcription factor BTF3 homolog 4	9	0.137965883622207	0.038327796339887
BTF3__P20290	P20290	BTF3	Transcription factor BTF3	21	0.122715270503557	-0.0211770289484151
BTN2A1__Q7KYR7	Q7KYR7	BTN2A1	Butyrophilin subfamily 2 member A1	6	0.0235728511116918	-0.0108399644938302
BTN3A3__O00478	O00478	BTN3A3	Butyrophilin subfamily 3 member A3	2	0.00521956587001176	0.00451087030018119
BTRC__Q9Y297	Q9Y297	BTRC	F-box/WD repeat-containing protein 1A	10	0.102143922654634	0.0143520231981226
BUB1B__O60566	O60566	BUB1B	Mitotic checkpoint serine/threonine-protein kinase BUB1 beta	31	0.0968910881611081	-0.020981201413283
BUB1__O43683	O43683	BUB1	Mitotic checkpoint serine/threonine-protein kinase BUB1	29	0.236934588812748	-0.0326861643950617
BUB3__O43684	O43684	BUB3	Mitotic checkpoint protein BUB3	23	0.363053413144838	0.0718141440828625
BUD13__Q9BRD0	Q9BRD0	BUD13	BUD13 homolog	7	0.181660218503227	-0.0742505965083109
BUD23__O43709	O43709	BUD23	Probable 18S rRNA (guanine-N(7))-methyltransferase	6	0.00998372817913325	-0.00881833610202072
BUD31__P41223	P41223	BUD31	Protein BUD31 homolog	8	0.16438293906209	0.0279054009860789
BYSL__Q13895	Q13895	BYSL	Bystin	20	0.227735909664043	-0.0304009497975973
BZW1__Q7L1Q6	Q7L1Q6	BZW1	Basic leucine zipper and W2 domain-containing protein 1	31	0.246355999273121	-0.0268749204910504
BZW2__Q9Y6E2	Q9Y6E2	BZW2	Basic leucine zipper and W2 domain-containing protein 2	16	0.0583065296383279	0.015243999141051
C11orf54__Q9H0W9	Q9H0W9	C11orf54	Ester hydrolase C11orf54	5	0.11460068764399	0.096146832541349
C11orf68__Q9H3H3	Q9H3H3	C11orf68	UPF0696 protein C11orf68	6	0.060344877931483	0.0141400022823949
C11orf96__Q7Z7L8	Q7Z7L8	C11orf96	Uncharacterized protein C11orf96	4	0.0379535308536004	-0.0313622204370346
C11orf98__E9PRG8	E9PRG8	C11orf98	Uncharacterized protein C11orf98	3	0.0249525740119601	-0.011209842042234
C12orf29__Q8N999	Q8N999	C12orf29	Uncharacterized protein C12orf29	7	0.128581337751387	-0.0374461821042381
C12orf4__Q9NQ89	Q9NQ89	C12orf4	Protein C12orf4	2	0.00361824624582829	0.00447848425091507
C12orf57__Q99622	Q99622	C12orf57	Protein C10	2	0.449375863723851	0.203516758206927
C15orf39__Q6ZRI6_2	Q6ZRI6-2	C15orf39	Isoform of Q6ZRI6, Isoform 2 of Uncharacterized protein C15orf39	21	0.0106220062417184	0.00180621254678704
C15orf40__Q8WUR7	Q8WUR7	C15orf40	UPF0235 protein C15orf40	4	0.168721674216743	0.0294465500802455
C16orf72__Q14CZ0	Q14CZ0	C16orf72	UPF0472 protein C16orf72	1	0.441254351877644	-0.0985101432582058
C16orf87__Q6PH81	Q6PH81	C16orf87	UPF0547 protein C16orf87	4	0.166750607528183	0.0770514027790186
C17orf75__Q9HAS0	Q9HAS0	C17orf75	Protein Njmu-R1	8	0.22089099047154	0.0465740364998769
C17orf80__Q9BSJ5	Q9BSJ5	C17orf80	Uncharacterized protein C17orf80	7	0.0222908772709753	-0.0076234327070689
C18orf21__Q32NC0	Q32NC0	C18orf21	UPF0711 protein C18orf21	1	0.0960702920488748	-0.0965333219300927
C18orf25__Q96B23_2	Q96B23-2	C18orf25	Isoform of Q96B23, Isoform 2 of Uncharacterized protein C18orf25	3	0.286085077748578	0.0861314336538288
C18orf32__Q8TCD1	Q8TCD1	C18orf32	UPF0729 protein C18orf32	2	0.101274372341446	0.0426745025653786
C19orf12__Q9NSK7	Q9NSK7	C19orf12	Protein C19orf12	1	0.0803615875376283	-0.0351067033182774
C19orf25__Q9UFG5	Q9UFG5	C19orf25	UPF0449 protein C19orf25	1	0.0680905705453118	-0.0964580736775741
C19orf47__Q8N9M1	Q8N9M1	C19orf47	Uncharacterized protein C19orf47	6	0.133306432564008	0.034375708297269
C19orf53__Q9UNZ5	Q9UNZ5	C19orf53	Leydig cell tumor 10 kDa protein homolog	3	0.256118748818284	0.242858773447255
C19orf54__Q5BKX5	Q5BKX5	C19orf54	UPF0692 protein C19orf54	4	0.127795681305901	-0.0532543841266837
C1D__Q13901	Q13901	C1D	Nuclear nucleic acid-binding protein C1D	3	0.218356152050716	0.0397273212229847
C1GALT1C1__Q96EU7	Q96EU7	C1GALT1C1	C1GALT1-specific chaperone 1	4	0.0175077311521965	0.00984467945298226
C1GALT1__Q9NS00	Q9NS00	C1GALT1	Glycoprotein-N-acetylgalactosamine 3-beta-galactosyltransferase 1	4	0.113546138254872	0.0329070130593178
C1QBP__Q07021	Q07021	C1QBP	Complement component 1 Q subcomponent-binding protein, mitochondrial	58	0.0901326160006164	0.0357956089370553
C1orf109__Q9NX04	Q9NX04	C1orf109	Uncharacterized protein C1orf109	2	0.0938805830324147	0.0616767592857911
C1orf112__Q9NSG2	Q9NSG2	C1orf112	Uncharacterized protein C1orf112	6	0.030920098384411	-0.0153308533274033
C1orf122__Q6ZSJ8	Q6ZSJ8	C1orf122	Uncharacterized protein C1orf122	4	0.166098493294945	0.0590700832992119
C1orf131__Q8NDD1	Q8NDD1	C1orf131	Uncharacterized protein C1orf131	8	0.0769997138668734	0.0303678638990411
C1orf159__Q96HA4	Q96HA4	C1orf159	Uncharacterized protein C1orf159	1	0.312935212217626	-0.141259930863773
C1orf167__Q5SNV9	Q5SNV9	C1orf167	Uncharacterized protein C1orf167	1	0.0181898604632186	0.0229043045790688
C1orf174__Q8IYL3	Q8IYL3	C1orf174	UPF0688 protein C1orf174	1	0.0808545020870123	-0.0617587549128977
C1orf198__Q9H425	Q9H425	C1orf198	Uncharacterized protein C1orf198	7	0.290142421652287	-0.137914840136768
C1orf43__Q9BWL3	Q9BWL3	C1orf43	Protein C1orf43	1	0.011331514521446	-0.0185764824144305
C1orf50__Q9BV19	Q9BV19	C1orf50	Uncharacterized protein C1orf50	1	0.217184189984751	0.209208061839282
C1orf52__Q8N6N3	Q8N6N3	C1orf52	UPF0690 protein C1orf52	5	0.135510811162868	-0.0689112913089215
C20orf27__Q9GZN8	Q9GZN8	C20orf27	UPF0687 protein C20orf27	6	0.287710801140416	-0.0671781754254858
C2CD2L__O14523	O14523	C2CD2L	Phospholipid transfer protein C2CD2L	2	0.335723278392335	-0.105460251714327
C2CD3__Q4AC94	Q4AC94	C2CD3	C2 domain-containing protein 3	4	0.0607785082690437	0.0220592294626191
C2CD5__Q86YS7_4	Q86YS7-4	C2CD5	Isoform of Q86YS7, Isoform 4 of C2 domain-containing protein 5	16	0.286085077748578	-0.0230771010830024
C2orf42__Q9NWW7	Q9NWW7	C2orf42	Uncharacterized protein C2orf42	1	0.29949915070138	0.367157693860732
C2orf49__Q9BVC5	Q9BVC5	C2orf49	Ashwin	9	0.0747944133243984	0.0105813755929794
C2orf68__Q2NKX9	Q2NKX9	C2orf68	UPF0561 protein C2orf68	1	0.0959879375505748	-0.0412501755956547
C2orf69__Q8N8R5	Q8N8R5	C2orf69	Mitochondrial protein C2orf69	1	0.191092064338655	-0.0796805242191369
C2orf72__A6NCS6	A6NCS6	C2orf72	Uncharacterized protein C2orf72	1	0.0169541275471699	-0.0183650894393947
C2orf76__Q3KRA6	Q3KRA6	C2orf76	UPF0538 protein C2orf76	4	0.290142421652287	-0.0497764194720168
C2orf80__Q0P641	Q0P641	C2orf80	Uncharacterized protein C2orf80	1	0.335723278392335	-0.753487566509226
C3__P01024	P01024	C3	Complement C3	4	0.0881927966584665	0.0440549069181412
C3orf38__Q5JPI3	Q5JPI3	C3orf38	Uncharacterized protein C3orf38	3	0.0597293294081766	0.0204211792265247
C4B_2__P0C0L5	P0C0L5	C4B_2	Complement C4-B	3	0.0705254245730399	-0.0418135143473936
C4orf3__Q8WVX3	Q8WVX3	C4orf3	Uncharacterized protein C4orf3	2	0.209229931427168	0.0616199244377424
C5orf22__Q49AR2	Q49AR2	C5orf22	UPF0489 protein C5orf22	8	0.21708659296636	0.14690168243364
C5orf24__Q7Z6I8	Q7Z6I8	C5orf24	UPF0461 protein C5orf24	1	0.205482684694538	-0.155179820459638
C5orf51__A6NDU8	A6NDU8	C5orf51	UPF0600 protein C5orf51	10	0.137671225493252	0.0625966767719983
C6orf120__Q7Z4R8	Q7Z4R8	C6orf120	UPF0669 protein C6orf120	1	0.251536787004255	0.178142630081882
C6orf132__Q5T0Z8	Q5T0Z8	C6orf132	Uncharacterized protein C6orf132	2	0.216061257119486	-0.0785563187056821
C6orf136__Q5SQH8	Q5SQH8	C6orf136	Uncharacterized protein C6orf136	1	0.00734704434390964	0.00410961238576484
C6orf47__O95873	O95873	C6orf47	Uncharacterized protein C6orf47	2	0.0123914521650298	-0.0099277109227381
C6orf62__Q9GZU0	Q9GZU0	C6orf62	Uncharacterized protein C6orf62	1	0.0411990042145945	-0.0544503241240101
C6orf89__Q6UWU4	Q6UWU4	C6orf89	Bombesin receptor-activated protein C6orf89	2	0.0189001358262148	-0.0113010814307409
C7orf25__Q9BPX7	Q9BPX7	C7orf25	UPF0415 protein C7orf25	2	0.0295017402122921	-0.0119353121531929
C7orf26__Q96N11	Q96N11	C7orf26	Uncharacterized protein C7orf26	2	0.0434272899699438	0.0513916720082528
C7orf50__Q9BRJ6	Q9BRJ6	C7orf50	Uncharacterized protein C7orf50	6	0.0340406810771175	0.0213756456213369
C8orf33__Q9H7E9	Q9H7E9	C8orf33	UPF0488 protein C8orf33	8	0.0743597275010679	0.0210925630016866
C8orf82__Q6P1X6	Q6P1X6	C8orf82	UPF0598 protein C8orf82	4	0.000508048494267086	-0.000178365567193444
C9orf40__Q8IXQ3	Q8IXQ3	C9orf40	Uncharacterized protein C9orf40	1	0.217184189984751	0.213152695742638
C9orf64__Q5T6V5	Q5T6V5	C9orf64	Queuosine salvage protein	11	0.441254351877644	-0.0480834984279802
C9orf72__Q96LT7	Q96LT7	C9orf72	Guanine nucleotide exchange C9orf72	2	0.294239771620547	0.0754881487694008
C9orf78__Q9NZ63	Q9NZ63	C9orf78	Telomere length and silencing protein 1 homolog	6	0.0879732297936663	-0.0313932739997691
C9orf85__Q96MD7_1	Q96MD7-1	C9orf85	Isoform of Q96MD7, Isoform 2 of Uncharacterized protein C9orf85	1	0.0623746450794712	-0.0931945542688505
CA12__O43570	O43570	CA12	Carbonic anhydrase 12	1	0.441254351877644	0.589702935596377
CA13__Q8N1Q1	Q8N1Q1	CA13	Carbonic anhydrase 13	2	0.271281648968808	0.0565669139374584
CA2__P00918	P00918	CA2	Carbonic anhydrase 2	12	0.0763946844675358	0.0120375541501935
CA8__P35219	P35219	CA8	Carbonic anhydrase-related protein	6	0.0988007242689856	0.0197118856696563
CAAP1__Q9H8G2	Q9H8G2	CAAP1	Caspase activity and apoptosis inhibitor 1	12	0.0530914555335887	-0.0197141148003141
CAB39__Q9Y376	Q9Y376	CAB39	Calcium-binding protein 39	13	0.377630537642854	-0.0623401346287834
CABIN1__Q9Y6J0	Q9Y6J0	CABIN1	Calcineurin-binding protein cabin-1	13	0.0730296222019675	-0.0131170825382792
CABLES1__Q8TDN4	Q8TDN4	CABLES1	CDK5 and ABL1 enzyme substrate 1	2	0.206670125587208	-0.0861367934596719
CABLES2__Q9BTV7	Q9BTV7	CABLES2	CDK5 and ABL1 enzyme substrate 2	2	0.0968910881611081	-0.123016097078018
CACHD1__Q5VU97	Q5VU97	CACHD1	VWFA and cache domain-containing protein 1	3	0.0114501534090915	0.00854200316226894
CACNA2D1__P54289	P54289	CACNA2D1	Voltage-dependent calcium channel subunit alpha-2/delta-1	8	0.0345262742708397	-0.0144283054282338
CACNA2D2__Q9NY47	Q9NY47	CACNA2D2	Voltage-dependent calcium channel subunit alpha-2/delta-2	1	0.0879732297936663	-0.0956647152023102
CACNG6__Q9BXT2	Q9BXT2	CACNG6	Voltage-dependent calcium channel gamma-6 subunit	1	0.409444484891239	-0.160494273543369
CACTIN__Q8WUQ7	Q8WUQ7	CACTIN	Cactin	11	0.189646851304254	-0.0334002338682186
CACUL1__Q86Y37	Q86Y37	CACUL1	CDK2-associated and cullin domain-containing protein 1	3	0.0284045510188785	0.0157002768289386
CACYBP__Q9HB71	Q9HB71	CACYBP	Calcyclin-binding protein	28	0.0988863339410465	0.0151029937379143
CADM1__Q9BY67	Q9BY67	CADM1	Cell adhesion molecule 1	12	0.0418525743457935	-0.0245422822876795
CADM4__Q8NFZ8	Q8NFZ8	CADM4	Cell adhesion molecule 4	1	0.0975132784407334	0.0737840621680164
CADPS2__Q86UW7	Q86UW7	CADPS2	Calcium-dependent secretion activator 2	4	0.0517972827570748	0.174948227746214
CAD__P27708	P27708	CAD	CAD protein	92	0.228861873179037	-0.0222939907195726
CALCOCO1__Q9P1Z2	Q9P1Z2	CALCOCO1	Calcium-binding and coiled-coil domain-containing protein 1	8	0.188785373559807	-0.0349112512311126
CALCOCO2__Q13137	Q13137	CALCOCO2	Calcium-binding and coiled-coil domain-containing protein 2	24	0.0963174707313151	-0.0237789850581162
CALD1__Q05682_2	Q05682-2	CALD1	Isoform of Q05682, Isoform 2 of Caldesmon	23	0.293492575290023	0.0349431510749881
CALM3__P0DP25	P0DP25	CALM3	Calmodulin-3	6	0.473796938776477	0.189269283348726
CALR__P27797	P27797	CALR	Calreticulin	60	0.0838349621090424	-0.022020070236073
CALU__O43852	O43852	CALU	Calumenin	24	0.441254351877644	-0.151998216531849
CAMK1D__Q8IU85	Q8IU85	CAMK1D	Calcium/calmodulin-dependent protein kinase type 1D	5	0.0236713469656427	-0.00953124865100559
CAMK1__H7C071	H7C071	CAMK1_1	Isoform of Q14012, Calcium/calmodulin-dependent protein kinase type 1 (Fragment)	1	0.264283923467035	0.165943563699616
CAMK1__Q14012	Q14012	CAMK1	Calcium/calmodulin-dependent protein kinase type 1	10	0.056440309035444	0.0226227895622292
CAMK2D__Q13557_12	Q13557-12	CAMK2D	Isoform of Q13557, Isoform Delta 12 of Calcium/calmodulin-dependent protein kinase type II subunit delta	13	0.0893866004401415	-0.0281583035677962
CAMK2G__Q13555	Q13555	CAMK2G	Calcium/calmodulin-dependent protein kinase type II subunit gamma	8	0.0527419044321499	-0.0234360554256435
CAMK4__Q16566	Q16566	CAMK4	Calcium/calmodulin-dependent protein kinase type IV	2	0.188785373559807	-0.0707883482624864
CAMKK1__Q8N5S9	Q8N5S9	CAMKK1	Calcium/calmodulin-dependent protein kinase kinase 1	2	0.182522805381772	-0.0896471024368036
CAMKK2__Q96RR4	Q96RR4	CAMKK2	Calcium/calmodulin-dependent protein kinase kinase 2	3	0.0971824254336906	-0.0475489035063405
CAMKMT__Q7Z624	Q7Z624	CAMKMT	Calmodulin-lysine N-methyltransferase	1	0.357717924281496	-0.0922619594080781
CAMKV__Q8NCB2	Q8NCB2	CAMKV	CaM kinase-like vesicle-associated protein	4	0.0764251124998411	0.0577298842855686
CAMLG__P49069	P49069	CAMLG	Guided entry of tail-anchored proteins factor CAMLG	9	0.263277773023959	-0.110083512815429
CAMSAP1__Q5T5Y3	Q5T5Y3	CAMSAP1	Calmodulin-regulated spectrin-associated protein 1	17	0.141914856271587	0.0136113342729172
CAMSAP2__Q08AD1	Q08AD1	CAMSAP2	Calmodulin-regulated spectrin-associated protein 2	19	0.0324582470328173	0.00544337594796504
CAMSAP3__Q9P1Y5	Q9P1Y5	CAMSAP3	Calmodulin-regulated spectrin-associated protein 3	18	0.0350931881901462	0.00896014888670909
CAMTA2__O94983	O94983	CAMTA2	Calmodulin-binding transcription activator 2	2	0.357717924281496	0.150754724628411
CAND1__Q86VP6	Q86VP6	CAND1	Cullin-associated NEDD8-dissociated protein 1	62	0.0387324539897125	0.0100270955991836
CAND2__O75155	O75155	CAND2	Cullin-associated NEDD8-dissociated protein 2	17	0.180747910779556	-0.0413032455422801
CANT1__Q8WVQ1	Q8WVQ1	CANT1	Soluble calcium-activated nucleotidase 1	14	0.405971918202949	-0.0660200360757592
CANX__P27824	P27824	CANX	Calnexin	94	0.00229526011620352	0.00131205103976739
CAP1__Q01518	Q01518	CAP1	Adenylyl cyclase-associated protein 1	41	0.0318253022438519	-0.00668517865573936
CAP2__P40123	P40123	CAP2	Adenylyl cyclase-associated protein 2	8	0.102336548182351	-0.0255814394566912
CAPN15__O75808	O75808	CAPN15	Calpain-15	1	0.0154096291555693	0.0324662451277427
CAPN1__P07384	P07384	CAPN1	Calpain-1 catalytic subunit	23	0.00193310099092513	-0.000939594069037118
CAPN2__P17655	P17655	CAPN2	Calpain-2 catalytic subunit	19	0.0787644960932086	-0.0319580884936664
CAPN5__O15484	O15484	CAPN5	Calpain-5	1	0.0865765624845121	-0.0939523650746254
CAPN7__Q9Y6W3	Q9Y6W3	CAPN7	Calpain-7	10	0.0431272825892042	-0.0218457475558775
CAPNS1__P04632	P04632	CAPNS1	Calpain small subunit 1	7	0.144717858808388	0.085077062733449
CAPRIN1__Q14444	Q14444	CAPRIN1	Caprin-1	25	0.167673190633564	0.0251306704645642
CAPZA1__P52907	P52907	CAPZA1	F-actin-capping protein subunit alpha-1	25	0.136086018667412	0.0247942719513526
CAPZA2__P47755	P47755	CAPZA2	F-actin-capping protein subunit alpha-2	12	0.037192558128056	0.01186850634909
CAPZB__P47756_2	P47756-2	CAPZB	Isoform of P47756, Isoform 2 of F-actin-capping protein subunit beta	19	0.048667101625471	-0.0168102246570629
CARD19__Q96LW7_2	Q96LW7-2	CARD19	Isoform of Q96LW7, Isoform 2 of Caspase recruitment domain-containing protein 19	3	0.0704798833822443	-0.0368795057823115
CARHSP1__Q9Y2V2	Q9Y2V2	CARHSP1	Calcium-regulated heat-stable protein 1	5	0.292889467500828	-0.17626762234704
CARM1__Q86X55	Q86X55	CARM1	Histone-arginine methyltransferase CARM1	16	0.100718375278229	0.0343308914011965
CARMIL1__Q5VZK9	Q5VZK9	CARMIL1	F-actin-uncapping protein LRRC16A	14	0.0961097029159627	-0.0152283768054085
CARMIL2__Q6F5E8	Q6F5E8	CARMIL2	Capping protein, Arp2/3 and myosin-I linker protein 2	8	0.298276531871091	-0.0554829851983209
CARNMT1__Q8N4J0	Q8N4J0	CARNMT1	Carnosine N-methyltransferase	4	0.0682464332127246	0.0148229668181693
CARS1__P49589_3	P49589-3	CARS1	Isoform of P49589, Isoform 3 of Cysteine--tRNA ligase, cytoplasmic	29	0.171371162678545	-0.0299749344229051
CARS2__Q9HA77	Q9HA77	CARS2	Probable cysteine--tRNA ligase, mitochondrial	13	0.112083833666941	-0.0163514704158234
CASC3__O15234	O15234	CASC3	Protein CASC3	13	0.0613625652967027	-0.0197859149614801
CASKIN2__Q8WXE0	Q8WXE0	CASKIN2	Caskin-2	9	0.216061257119486	0.0572705015771121
CASK__O14936	O14936	CASK	Peripheral plasma membrane protein CASK	25	0.460718485555294	-0.0305640888901948
CASP10__Q92851	Q92851	CASP10	Caspase-10	3	0.0340406810771175	0.0235596614877862
CASP2__P42575	P42575	CASP2	Caspase-2	12	0.0372632655818594	-0.0143934982914479
CASP3__P42574	P42574	CASP3	Caspase-3	17	0.0630642783170198	0.0293901374982732
CASP6__P55212	P55212	CASP6	Caspase-6	7	0.205269213940577	-0.105714480544297
CASP7__P55210	P55210	CASP7	Caspase-7	10	0.0342078094151712	-0.0111051846218422
CASP8AP2__Q9UKL3	Q9UKL3	CASP8AP2	CASP8-associated protein 2	13	0.154631317717722	0.0237271868684145
CASP8__Q14790	Q14790	CASP8	Caspase-8	9	0.0313354611285012	0.007308978487005
CASP9__P55211	P55211	CASP9	Caspase-9	4	0.0762214597048744	0.0331842351688702
CASTOR1__Q8WTX7	Q8WTX7	CASTOR1	Cytosolic arginine sensor for mTORC1 subunit 1	1	0.0893866004401415	-0.0600717281104711
CASTOR2__A6NHX0	A6NHX0	CASTOR2	Cytosolic arginine sensor for mTORC1 subunit 2	1	0.0879732297936663	0.0528510035198552
CAST__P20810_6	P20810-6	CAST	Isoform of P20810, Isoform 6 of Calpastatin	40	0.473796938776477	-0.0552020475888781
CASZ1__Q86V15	Q86V15	CASZ1	Zinc finger protein castor homolog 1	4	0.165130759820142	0.0457983217173932
CAT__P04040	P04040	CAT	Catalase	24	0.112218421157896	0.0183509824393975
CAV1__Q03135	Q03135	CAV1	Caveolin-1	2	0.256118748818284	-0.108226516125964
CAVIN1__Q6NZI2	Q6NZI2	CAVIN1	Caveolae-associated protein 1	8	0.125716467078464	-0.0232961299574319
CBFA2T2__O43439	O43439	CBFA2T2	Protein CBFA2T2	2	0.0311860081624739	0.0187210477317374
CBFB__Q13951	Q13951	CBFB	Core-binding factor subunit beta	6	0.0145210008118814	0.00825462651922258
CBLB__Q13191	Q13191	CBLB	E3 ubiquitin-protein ligase CBL-B	5	0.471134470212111	-0.072789995894951
CBLL1__Q75N03	Q75N03	CBLL1	E3 ubiquitin-protein ligase Hakai	2	0.205482684694538	0.0965388310093366
CBL__P22681	P22681	CBL	E3 ubiquitin-protein ligase CBL	19	0.0963927984585149	0.0200456959783443
CBR1__P16152	P16152	CBR1	Carbonyl reductase [NADPH] 1	23	0.0769997138668734	0.022718197031488
CBR3__O75828	O75828	CBR3	Carbonyl reductase [NADPH] 3	2	0.0864144788197148	0.0590198123844052
CBR4__Q8N4T8	Q8N4T8	CBR4	3-oxoacyl-[acyl-carrier-protein] reductase	5	0.0134025918054793	0.0116207773398399
CBS__P35520	P35520	CBS	Cystathionine beta-synthase	26	0.307037594372593	-0.0479881299360222
CBWD1__Q9BRT8	Q9BRT8	CBWD1	COBW domain-containing protein 1	9	0.13296982662383	-0.045489303337118
CBX1__P83916	P83916	CBX1	Chromobox protein homolog 1	20	0.114810122117298	-0.0780844534546061
CBX2__Q14781	Q14781	CBX2	Chromobox protein homolog 2	5	0.127760565127568	0.0310711488062931
CBX3__B8ZZ43	B8ZZ43	CBX3_1	Isoform of Q13185, Chromobox homolog 3 (HP1 gamma homolog, Drosophila), isoform CRA_b	1	0.244547754001686	0.24999639038527
CBX3__Q13185	Q13185	CBX3	Chromobox protein homolog 3	6	0.312935212217626	0.0751545487391523
CBX4__O00257	O00257	CBX4	E3 SUMO-protein ligase CBX4	10	0.00361824624582829	-0.00208497364697433
CBX5__P45973	P45973	CBX5	Chromobox protein homolog 5	26	0.312935212217626	0.0801453458942347
CBX6__O95503	O95503	CBX6	Chromobox protein homolog 6	6	0.110380692696931	-0.0471510914630288
CBX8__Q9HC52	Q9HC52	CBX8	Chromobox protein homolog 8	14	0.1857707030592	-0.0256051943181795
CC2D1A__Q6P1N0	Q6P1N0	CC2D1A	Coiled-coil and C2 domain-containing protein 1A	14	0.244388993953527	-0.0540979026649901
CC2D1B__Q5T0F9	Q5T0F9	CC2D1B	Coiled-coil and C2 domain-containing protein 1B	13	0.000227820173584996	3.49548468957953e-05
CC2D2A__Q9P2K1	Q9P2K1	CC2D2A	Coiled-coil and C2 domain-containing protein 2A	2	0.0597293294081766	0.0367780475635367
CCAR1__Q8IX12	Q8IX12	CCAR1	Cell division cycle and apoptosis regulator protein 1	39	0.0589111126372036	-0.0124951290370685
CCAR2__Q8N163	Q8N163	CCAR2	Cell cycle and apoptosis regulator protein 2	58	0.0733383490008654	-0.0141267339561666
CCDC102A__Q96A19	Q96A19	CCDC102A	Coiled-coil domain-containing protein 102A	3	0.0620251323069685	-0.0408618867813643
CCDC106__Q9BWC9	Q9BWC9	CCDC106	Coiled-coil domain-containing protein 106	1	0.0881927966584665	0.0310739490770374
CCDC112__Q8NEF3	Q8NEF3	CCDC112	Coiled-coil domain-containing protein 112	2	0.0552158428155273	-0.0270580584142414
CCDC117__Q8IWD4	Q8IWD4	CCDC117	Coiled-coil domain-containing protein 117	9	0.129393828598152	-0.0383254939079024
CCDC124__Q96CT7	Q96CT7	CCDC124	Coiled-coil domain-containing protein 124	17	0.208943370008527	0.055733055224522
CCDC127__Q96BQ5	Q96BQ5	CCDC127	Coiled-coil domain-containing protein 127	6	0.156285500416967	0.0205678388091886
CCDC12__Q8WUD4	Q8WUD4	CCDC12	Coiled-coil domain-containing protein 12	5	0.205269213940577	0.104669339122728
CCDC134__Q9H6E4	Q9H6E4	CCDC134	Coiled-coil domain-containing protein 134	6	0.0530914555335887	0.0164884144380479
CCDC137__Q6PK04	Q6PK04	CCDC137	Coiled-coil domain-containing protein 137	8	0.0879732297936663	0.119893720272816
CCDC138__Q96M89	Q96M89	CCDC138	Coiled-coil domain-containing protein 138	6	0.0156156200001757	-0.00727296651114262
CCDC14__Q49A88	Q49A88	CCDC14	Coiled-coil domain-containing protein 14	5	0.000640758804646675	-0.000473237055273242
CCDC158__Q5M9N0	Q5M9N0	CCDC158	Coiled-coil domain-containing protein 158	1	0.00193310099092513	-0.00551303626422734
CCDC15__Q0P6D6	Q0P6D6	CCDC15	Coiled-coil domain-containing protein 15	2	0.00429866913910559	0.00396085559166772
CCDC167__Q9P0B6	Q9P0B6	CCDC167	Coiled-coil domain-containing protein 167	1	0.244547754001686	0.121587904052049
CCDC174__Q6PII3	Q6PII3	CCDC174	Coiled-coil domain-containing protein 174	4	0.167673190633564	0.0378208486917699
CCDC186__Q7Z3E2	Q7Z3E2	CCDC186	Coiled-coil domain-containing protein 186	7	0.0623746450794712	0.015223750465515
CCDC18__Q5T9S5	Q5T9S5	CCDC18	Coiled-coil domain-containing protein 18	6	0.0803615875376283	-0.0332093628984185
CCDC22__O60826	O60826	CCDC22	Coiled-coil domain-containing protein 22	19	0.0213599856787287	0.00596163629216882
CCDC25__Q86WR0	Q86WR0	CCDC25	Coiled-coil domain-containing protein 25	9	0.0922731269192496	0.0323661853318569
CCDC28A__Q8IWP9	Q8IWP9	CCDC28A	Coiled-coil domain-containing protein 28A	3	0.00750349758795027	-0.00330089205709368
CCDC28B__Q9BUN5	Q9BUN5	CCDC28B	Coiled-coil domain-containing protein 28B	1	0.174824227542532	0.112624794660297
CCDC43__Q96MW1	Q96MW1	CCDC43	Coiled-coil domain-containing protein 43	11	0.0401044529458128	-0.0169691908686776
CCDC47__Q96A33	Q96A33	CCDC47	PAT complex subunit CCDC47	35	0.258024682769098	0.0342584154730749
CCDC50__Q8IVM0	Q8IVM0	CCDC50	Coiled-coil domain-containing protein 50	15	0.307639667505186	-0.0744163026055688
CCDC51__Q96ER9	Q96ER9	CCDC51	Mitochondrial potassium channel	9	0.00352919581681976	0.00139867904153318
CCDC59__Q9P031	Q9P031	CCDC59	Thyroid transcription factor 1-associated protein 26	8	0.0208851884455728	0.0123686974793023
CCDC62__Q6P9F0	Q6P9F0	CCDC62	Coiled-coil domain-containing protein 62	1	0.183730165599874	-0.0634010940454551
CCDC66__A2RUB6	A2RUB6	CCDC66	Coiled-coil domain-containing protein 66	2	0.272002087085632	0.0920704536856825
CCDC6__Q16204	Q16204	CCDC6	Coiled-coil domain-containing protein 6	22	0.354414680904584	-0.0561820079811604
CCDC71L__Q8N9Z2	Q8N9Z2	CCDC71L	Coiled-coil domain-containing protein 71L	2	0.0764251124998411	0.038471120609054
CCDC71__Q8IV32	Q8IV32	CCDC71	Coiled-coil domain-containing protein 71	1	0.147814380326524	0.164646090085916
CCDC77__Q9BR77	Q9BR77	CCDC77	Coiled-coil domain-containing protein 77	3	0.0743597275010679	-0.0167336455069642
CCDC78__H3BLT8	H3BLT8	CCDC78	Isoform of A2IDD5, Coiled-coil domain containing 78, isoform CRA_a	1	0.386721281200071	-0.525343143176908
CCDC82__Q8N4S0	Q8N4S0	CCDC82	Coiled-coil domain-containing protein 82	3	0.0484398107072187	0.0428184473467608
CCDC85B__Q15834	Q15834	CCDC85B	Coiled-coil domain-containing protein 85B	2	0.205520544840737	0.0865678935770796
CCDC85C__A6NKD9	A6NKD9	CCDC85C	Coiled-coil domain-containing protein 85C	5	0.226280649508577	0.057588706607895
CCDC86__Q9H6F5	Q9H6F5	CCDC86	Coiled-coil domain-containing protein 86	18	0.0779645246873189	0.0149312962172803
CCDC88A__Q3V6T2	Q3V6T2	CCDC88A	Girdin	35	0.0120245556218639	-0.0027478343113616
CCDC88C__Q9P219	Q9P219	CCDC88C	Protein Daple	3	0.127760565127568	0.0336635015283569
CCDC8__Q9H0W5	Q9H0W5	CCDC8	Coiled-coil domain-containing protein 8	9	0.0169021155577447	-0.0062639905418008
CCDC90B__Q9GZT6	Q9GZT6	CCDC90B	Coiled-coil domain-containing protein 90B, mitochondrial	4	0.0017342479684859	0.00369444233844411
CCDC91__Q7Z6B0	Q7Z6B0	CCDC91	Coiled-coil domain-containing protein 91	3	0.189646851304254	0.218091593365567
CCDC92__Q53HC0	Q53HC0	CCDC92	Coiled-coil domain-containing protein 92	1	0.102738551054806	-0.0939259602721171
CCDC93__Q567U6	Q567U6	CCDC93	Coiled-coil domain-containing protein 93	24	0.0603136277255164	0.0110919738136717
CCDC97__Q96F63	Q96F63	CCDC97	Coiled-coil domain-containing protein 97	10	0.22287383891925	-0.0899647269110822
CCDC9__Q9Y3X0	Q9Y3X0	CCDC9	Coiled-coil domain-containing protein 9	5	0.00252092239728761	-0.00225339392731085
CCHCR1__Q8TD31	Q8TD31	CCHCR1	Coiled-coil alpha-helical rod protein 1	3	0.0293621847314491	-0.0213171086983639
CCN1__O00622	O00622	CCN1	CCN family member 1	3	0.0831358852794007	0.0347032870428546
CCN2__P29279	P29279	CCN2	CCN family member 2	3	0.0530914555335887	0.0396699833652648
CCNA2__P20248	P20248	CCNA2	Cyclin-A2	15	0.127795681305901	0.0250155770167442
CCNB1__P14635	P14635	CCNB1	G2/mitotic-specific cyclin-B1	20	0.170559377345238	0.0313739611148695
CCNB2__O95067	O95067	CCNB2	G2/mitotic-specific cyclin-B2	8	0.335723278392335	0.0898071260226346
CCNC__P24863	P24863	CCNC	Cyclin-C	3	0.217184189984751	-0.0417786707185268
CCND2__P30279	P30279	CCND2	G1/S-specific cyclin-D2	2	0.1846931497641	0.102060872687002
CCND3__P30281	P30281	CCND3	G1/S-specific cyclin-D3	1	0.0755034810063808	-0.0259922654680478
CCNDBP1__O95273	O95273	CCNDBP1	Cyclin-D1-binding protein 1	2	0.458282138300149	0.190438936522759
CCNE1__P24864	P24864	CCNE1	G1/S-specific cyclin-E1	1	0.0407707088376171	-0.0225930961041803
CCNE2__O96020	O96020	CCNE2	G1/S-specific cyclin-E2	2	0.038617197505078	-0.0245114572797358
CCNF__P41002	P41002	CCNF	Cyclin-F	2	0.102738551054806	-0.0525275882855257
CCNH__P51946	P51946	CCNH	Cyclin-H	10	0.0460690455039933	-0.0107141248904324
CCNJ__Q5T5M9	Q5T5M9	CCNJ	Cyclin-J	1	0.575189761470924	-0.22000413112633
CCNK__O75909	O75909	CCNK	Cyclin-K	8	0.0865765624845121	-0.0346608220892749
CCNL1__Q9UK58	Q9UK58	CCNL1	Cyclin-L1	6	0.0297292061069372	0.00714767891884254
CCNL2__Q96S94	Q96S94	CCNL2	Cyclin-L2	6	0.282551986602676	0.100331964933809
CCNT1__O60563	O60563	CCNT1	Cyclin-T1	12	0.132452408186296	-0.0218179142351507
CCNT2__O60583	O60583	CCNT2	Cyclin-T2	3	0.00965966613636299	0.00453419827117971
CCNYL1__Q8N7R7	Q8N7R7	CCNYL1	Cyclin-Y-like protein 1	3	0.134655611984168	0.0612915068505145
CCNY__Q8ND76	Q8ND76	CCNY	Cyclin-Y	5	0.256118748818284	-0.0533687310703686
CCP110__O43303	O43303	CCP110	Centriolar coiled-coil protein of 110 kDa	8	0.134314176640918	-0.0362519617419485
CCPG1__Q9ULG6	Q9ULG6	CCPG1	Cell cycle progression protein 1	6	0.0733383490008654	0.0228781721464573
CCS__O14618	O14618	CCS	Copper chaperone for superoxide dismutase	6	0.0239446825908123	0.0282673042439746
CCT2__P78371	P78371	CCT2	T-complex protein 1 subunit beta	106	0.047318330576659	-0.0123812278905424
CCT3__P49368	P49368	CCT3	T-complex protein 1 subunit gamma	86	0.0457784982881852	-0.0379415027882585
CCT3__P49368_2	P49368-2	CCT3_1	Isoform of P49368, Isoform 2 of T-complex protein 1 subunit gamma	1	0.0385228591872384	0.0247331377421505
CCT4__P50991	P50991	CCT4	T-complex protein 1 subunit delta	86	0.0244792136067943	0.00517130586173442
CCT5__P48643	P48643	CCT5	T-complex protein 1 subunit epsilon	143	0.0347775909290218	0.00777984272318724
CCT6A__P40227	P40227	CCT6A	T-complex protein 1 subunit zeta	58	0.0167558745894111	0.00354619801139243
CCT6B__Q92526	Q92526	CCT6B	T-complex protein 1 subunit zeta-2	3	0.0680905705453118	-0.059355066551991
CCT7__Q99832	Q99832	CCT7	T-complex protein 1 subunit eta	120	0.0017342479684859	-0.000441992388423941
CCT8__P50990	P50990	CCT8	T-complex protein 1 subunit theta	99	0.0635098206041499	-0.0108667587844332
CCZ1B__P86790	P86790	CCZ1B	Vacuolar fusion protein CCZ1 homolog B	10	0.380618971955936	-0.0593152627551338
CD109__Q6YHK3	Q6YHK3	CD109	CD109 antigen	5	0.471134470212111	-0.14955326134855
CD151__P48509	P48509	CD151	CD151 antigen	2	0.290142421652287	-0.0666556627056013
CD276__Q5ZPR3	Q5ZPR3	CD276	CD276 antigen	6	0.17486957043875	-0.0588706712463839
CD2AP__Q9Y5K6	Q9Y5K6	CD2AP	CD2-associated protein	26	0.148186573359509	-0.0286082598988274
CD2BP2__O95400	O95400	CD2BP2	CD2 antigen cytoplasmic tail-binding protein 2	14	0.156285500416967	-0.0476446931094235
CD302__Q8IX05	Q8IX05	CD302	CD302 antigen	1	0.0730296222019675	0.126032828174114
CD320__Q9NPF0	Q9NPF0	CD320	CD320 antigen	4	0.254872095423478	0.190436479267097
CD44__P16070	P16070	CD44	CD44 antigen	2	0.449375863723851	0.309717762949892
CD46__P15529	P15529	CD46_1	Membrane cofactor protein	4	0.0465082831107288	-0.0272480008131662
CD46__P15529_2	P15529-2	CD46	Isoform of P15529, Isoform B of Membrane cofactor protein	1	0.119935343688048	-0.121095409161097
CD47__Q08722	Q08722	CD47	Leukocyte surface antigen CD47	5	0.231724432107409	-0.0751150198224128
CD55__P08174	P08174	CD55	Complement decay-accelerating factor	7	0.180232188269761	-0.0603438748461035
CD58__P19256	P19256	CD58	Lymphocyte function-associated antigen 3	1	0.0579985730655896	-0.0308089024991686
CD59__P13987	P13987	CD59	CD59 glycoprotein	5	0.0394854419891016	0.0186425308469418
CD63__P08962	P08962	CD63	CD63 antigen	6	0.38047420041598	0.134020610379018
CD81__P60033	P60033	CD81	CD81 antigen	1	0.000508048494267086	0.000866417101168282
CD82__P27701	P27701	CD82	CD82 antigen	1	0.13955846399528	0.122424936487721
CD99__P14209	P14209	CD99	CD99 antigen	2	0.241004974392244	0.155060203463377
CD9__P21926	P21926	CD9	CD9 antigen	5	0.0899146108770002	-0.0582837579670302
CDAN1__Q8IWY9	Q8IWY9	CDAN1	Codanin-1	9	0.227735909664043	0.0365456353712052
CDC123__O75794	O75794	CDC123	Cell division cycle protein 123 homolog	10	0.0803615875376283	-0.0236241768187713
CDC14A__Q9UNH5	Q9UNH5	CDC14A	Dual specificity protein phosphatase CDC14A	2	0.0349124271459787	0.052264617687171
CDC16__Q13042	Q13042	CDC16	Cell division cycle protein 16 homolog	23	0.327977352778824	0.0592022146983304
CDC20B__Q86Y33	Q86Y33	CDC20B	Cell division cycle protein 20 homolog B	1	0.0666155414181302	0.0445294014524612
CDC20__Q12834	Q12834	CDC20	Cell division cycle protein 20 homolog	16	0.310781415293562	0.052846506104879
CDC23__Q9UJX2	Q9UJX2	CDC23	Cell division cycle protein 23 homolog	23	0.409444484891239	-0.0820256499503844
CDC25A__P30304	P30304	CDC25A	M-phase inducer phosphatase 1	2	0.400831859644123	-0.133511523781325
CDC25C__P30307	P30307	CDC25C	M-phase inducer phosphatase 3	3	0.0465082831107288	-0.0198462555846572
CDC26__Q8NHZ8	Q8NHZ8	CDC26	Anaphase-promoting complex subunit CDC26	1	0.0408981639689192	-0.0692399758057764
CDC27__I3L3H6	I3L3H6	CDC27_1	Isoform of P30260, Cell division cycle protein 27 homolog (Fragment)	1	0.312935212217626	0.414998072117244
CDC27__P30260	P30260	CDC27	Cell division cycle protein 27 homolog	26	0.286122503236483	-0.0372441828604874
CDC34__P49427	P49427	CDC34	Ubiquitin-conjugating enzyme E2 R1	3	0.0808545020870123	0.0311590701699007
CDC37__K7EKQ2	K7EKQ2	CDC37_1	Isoform of Q16543, Hsp90 co-chaperone Cdc37 (Fragment)	1	0.257980331524387	0.170103168303887
CDC37__Q16543	Q16543	CDC37	Hsp90 co-chaperone Cdc37	22	0.0175077311521965	-0.00655440124019186
CDC40__O60508	O60508	CDC40	Pre-mRNA-processing factor 17	16	0.167049960578507	0.0206789123216317
CDC42BPA__Q5VT25	Q5VT25	CDC42BPA	Serine/threonine-protein kinase MRCK alpha	19	0.0828558410830625	-0.0116292813703091
CDC42BPB__Q9Y5S2	Q9Y5S2	CDC42BPB	Serine/threonine-protein kinase MRCK beta	28	0.102870306272841	-0.0130219268326085
CDC42EP1__Q00587	Q00587	CDC42EP1	Cdc42 effector protein 1	2	0.173584123814027	-0.0794528029482174
CDC42EP2__O14613	O14613	CDC42EP2	Cdc42 effector protein 2	1	0.0647905830963475	-0.0583471727910363
CDC42EP4__Q9H3Q1	Q9H3Q1	CDC42EP4	Cdc42 effector protein 4	4	0.380618971955936	-0.0861593920465397
CDC42SE2__Q9NRR3	Q9NRR3	CDC42SE2	CDC42 small effector protein 2	2	0.0297292061069372	0.0214633046956846
CDC42__P60953	P60953	CDC42	Cell division control protein 42 homolog	14	0.00299208284258713	0.00242378375935053
CDC45__O75419	O75419	CDC45	Cell division control protein 45 homolog	5	0.167844525499324	0.0355406560081089
CDC5L__Q99459	Q99459	CDC5L	Cell division cycle 5-like protein	47	0.014662559070523	-0.00399928040347079
CDC6__Q99741	Q99741	CDC6	Cell division control protein 6 homolog	9	0.0865765624845121	0.0134392500904663
CDC73__Q6P1J9	Q6P1J9	CDC73	Parafibromin	28	0.0357337143143286	-0.00344238107597195
CDC7__O00311	O00311	CDC7	Cell division cycle 7-related protein kinase	12	0.0169943625631702	0.00354184952310275
CDCA2__Q69YH5	Q69YH5	CDCA2	Cell division cycle-associated protein 2	13	0.0730296222019675	-0.0303391905233435
CDCA3__Q99618	Q99618	CDCA3	Cell division cycle-associated protein 3	4	0.183845291380896	-0.0870361754205826
CDCA5__Q96FF9	Q96FF9	CDCA5	Sororin	8	0.189646851304254	0.023811493497732
CDCA7L__Q96GN5	Q96GN5	CDCA7L	Cell division cycle-associated 7-like protein	7	0.174824227542532	-0.0330108427863366
CDCA8__Q53HL2	Q53HL2	CDCA8	Borealin	10	0.212512889286155	0.134123034305929
CDH1__P12830	P12830	CDH1	Cadherin-1	1	0.189646851304254	-0.0909106535162653
CDH2__P19022	P19022	CDH2	Cadherin-2	16	0.306936633850988	-0.0466549757657838
CDIN1__Q9Y2V0	Q9Y2V0	CDIN1	CDAN1-interacting nuclease 1	4	0.0831940967261919	-0.0471215265649221
CDIPT__O14735	O14735	CDIPT	CDP-diacylglycerol--inositol 3-phosphatidyltransferase	7	0.0373673421409231	0.0166497843200173
CDK10__Q15131	Q15131	CDK10	Cyclin-dependent kinase 10	1	0.312935212217626	-0.265459753577291
CDK11A__Q9UQ88	Q9UQ88	CDK11A	Cyclin-dependent kinase 11A	1	0.169533059980224	0.0796362795262419
CDK11B__A0A087X1I0	A0A087X1I0	CDK11B_1	Isoform of P21127, Cyclin-dependent kinase 11B	1	0.136456970172784	-0.115706542301557
CDK11B__P21127	P21127	CDK11B	Cyclin-dependent kinase 11B	23	0.0822827552132749	-0.0177570351533815
CDK12__Q9NYV4_2	Q9NYV4-2	CDK12	Isoform of Q9NYV4, Isoform 2 of Cyclin-dependent kinase 12	26	0.249423862611247	0.0431148141266575
CDK13__Q14004	Q14004	CDK13	Cyclin-dependent kinase 13	16	0.272002087085632	-0.017933445189108
CDK16__Q00536	Q00536	CDK16	Cyclin-dependent kinase 16	9	0.422526120733037	-0.0191688790996416
CDK17__Q00537	Q00537	CDK17	Cyclin-dependent kinase 17	6	0.176236226998281	-0.0641723981005586
CDK19__Q9BWU1	Q9BWU1	CDK19	Cyclin-dependent kinase 19	3	0.0761698545190553	0.0340010799105407
CDK1__P06493	P06493	CDK1	Cyclin-dependent kinase 1	21	0.0456276176367936	-0.0139397114311847
CDK2AP2__O75956	O75956	CDK2AP2	Cyclin-dependent kinase 2-associated protein 2	1	0.0674977505068822	0.0908071477800001
CDK2__P24941	P24941	CDK2	Cyclin-dependent kinase 2	17	0.00118060471898567	-0.000507476549911873
CDK4__P11802	P11802	CDK4	Cyclin-dependent kinase 4	18	0.184766410342669	0.0247207074782521
CDK5RAP1__Q96SZ6_3	Q96SZ6-3	CDK5RAP1	Isoform of Q96SZ6, Isoform 3 of Mitochondrial tRNA methylthiotransferase CDK5RAP1	16	0.0016293236429369	-0.00103428429590156
CDK5RAP2__Q96SN8	Q96SN8	CDK5RAP2	CDK5 regulatory subunit-associated protein 2	19	0.0373673421409231	-0.0081737880387673
CDK5RAP3__Q96JB5	Q96JB5	CDK5RAP3	CDK5 regulatory subunit-associated protein 3	13	0.189646851304254	-0.0530357346804259
CDK5__Q00535	Q00535	CDK5	Cyclin-dependent-like kinase 5	11	0.0154096291555693	0.00656426257620529
CDK6__Q00534	Q00534	CDK6	Cyclin-dependent kinase 6	9	0.0175231878506346	0.0069600024216426
CDK7__P50613	P50613	CDK7	Cyclin-dependent kinase 7	9	0.209774027447815	0.036765802121897
CDK8__P49336	P49336	CDK8	Cyclin-dependent kinase 8	8	0.0923746878249587	-0.0149498875359426
CDK9__P50750	P50750	CDK9	Cyclin-dependent kinase 9	11	0.115964607179079	0.0155333843946545
CDKAL1__Q5VV42	Q5VV42	CDKAL1	Threonylcarbamoyladenosine tRNA methylthiotransferase	17	0.0634443845495996	-0.013349549258149
CDKL5__O76039	O76039	CDKL5	Cyclin-dependent kinase-like 5	2	0.17486957043875	-0.131009135620657
CDKN1B__P46527	P46527	CDKN1B	Cyclin-dependent kinase inhibitor 1B	1	0.155452909215925	-0.138714233131278
CDKN2AIP__Q9NXV6	Q9NXV6	CDKN2AIP	CDKN2A-interacting protein	27	0.00361824624582829	-0.00130066203116349
CDKN2A__P42771	P42771	CDKN2A	Cyclin-dependent kinase inhibitor 2A	6	0.256118748818284	0.169652248906676
CDKN2A__Q8N726	Q8N726	CDKN2A_1	Isoform of P42771, Tumor suppressor ARF	2	0.178744219946162	-0.0595586228921282
CDKN2C__P42773	P42773	CDKN2C	Cyclin-dependent kinase 4 inhibitor C	1	0.336560672201734	0.35766503481595
CDR2L__Q86X02	Q86X02	CDR2L	Cerebellar degeneration-related protein 2-like	4	0.094714101610899	-0.0339745505380438
CDR2__Q01850	Q01850	CDR2	Cerebellar degeneration-related protein 2	5	0.0706189847825295	-0.0474901144007418
CDS2__O95674	O95674	CDS2	Phosphatidate cytidylyltransferase 2	4	0.280669368262469	-0.163501388264113
CDT1__Q9H211	Q9H211	CDT1	DNA replication factor Cdt1	1	0.00361824624582829	-0.00865797354001555
CDV3__Q9UKY7	Q9UKY7	CDV3	Protein CDV3 homolog	17	0.244547754001686	-0.0423439031578141
CDX2__Q99626	Q99626	CDX2	Homeobox protein CDX-2	4	0.325302742100244	-0.0944587009962427
CDYL2__Q8N8U2	Q8N8U2	CDYL2	Chromodomain Y-like protein 2	2	0.0200109150743153	0.0134989247741955
CDYL__Q9Y232	Q9Y232	CDYL	Chromodomain Y-like protein	7	0.108687682970287	0.0331443904808407
CEBPB__P17676	P17676	CEBPB	CCAAT/enhancer-binding protein beta	3	0.0879732297936663	-0.0476755862198006
CEBPZ__Q03701	Q03701	CEBPZ	CCAAT/enhancer-binding protein zeta	45	0.10677995777904	0.0200601313323139
CECR2__Q9BXF3	Q9BXF3	CECR2	Cat eye syndrome critical region protein 2	15	0.0504317150684453	0.0149800872790495
CELF1__Q92879_4	Q92879-4	CELF1	Isoform of Q92879, Isoform 4 of CUGBP Elav-like family member 1	13	0.177025171446018	-0.0230592764436624
CELF2__A0A0J9YXJ0	A0A0J9YXJ0	CELF2	Isoform of O95319, CUGBP Elav-like family member 2	8	0.174092135006276	-0.0262350144259577
CEMIP2__Q9UHN6	Q9UHN6	CEMIP2	Cell surface hyaluronidase	12	0.167673190633564	-0.0439419103360202
CENATAC__Q86UT8	Q86UT8	CENATAC	Centrosomal AT-AC splicing factor	1	0.0183915758535958	0.0247092744880756
CENPB__P07199	P07199	CENPB	Major centromere autoantigen B	8	0.170559377345238	-0.041218305164386
CENPC__Q03188	Q03188	CENPC	Centromere protein C	12	0.112218421157896	-0.0407330294676458
CENPE__Q02224	Q02224	CENPE	Centromere-associated protein E	55	0.136151649042564	0.0102072610561896
CENPF__P49454	P49454	CENPF	Centromere protein F	71	0.17523651876272	-0.0231871236572064
CENPH__Q9H3R5	Q9H3R5	CENPH	Centromere protein H	7	0.0476453168445546	0.0291097169825854
CENPI__Q92674	Q92674	CENPI	Centromere protein I	13	0.0924822913030088	0.0217360836979434
CENPJ__Q9HC77	Q9HC77	CENPJ	Centromere protein J	8	0.312935212217626	-0.0821918336450271
CENPK__Q9BS16	Q9BS16	CENPK	Centromere protein K	3	0.188785373559807	0.14463779482975
CENPL__Q8N0S6	Q8N0S6	CENPL	Centromere protein L	2	0.027173232674233	-0.0245169818933677
CENPM__Q9NSP4	Q9NSP4	CENPM	Centromere protein M	6	0.179002845013491	-0.0300222978681358
CENPN__Q96H22	Q96H22	CENPN	Centromere protein N	5	0.205269213940577	-0.0645491278295005
CENPO__Q9BU64	Q9BU64	CENPO	Centromere protein O	4	0.227735909664043	-0.0928358156866577
CENPP__Q6IPU0	Q6IPU0	CENPP	Centromere protein P	4	0.127760565127568	-0.0362961207019582
CENPQ__Q7L2Z9	Q7L2Z9	CENPQ	Centromere protein Q	7	0.189646851304254	0.0376096032282194
CENPS__Q8N2Z9	Q8N2Z9	CENPS	Centromere protein S	2	0.0968910881611081	0.0408727465960807
CENPT__Q96BT3	Q96BT3	CENPT	Centromere protein T	9	0.167930990873626	0.0551304565094977
CENPU__Q71F23	Q71F23	CENPU	Centromere protein U	13	0.225610677476393	0.04872532168104
CENPV__Q7Z7K6	Q7Z7K6	CENPV	Centromere protein V	9	0.010743212586222	0.00980939498498277
CENPX__A8MT69	A8MT69	CENPX	Centromere protein X	1	0.416827672664902	0.694080259783187
CEP104__O60308	O60308	CEP104	Centrosomal protein of 104 kDa	3	0.0963927984585149	-0.0335634746014173
CEP112__Q8N8E3	Q8N8E3	CEP112	Centrosomal protein of 112 kDa	9	0.000508048494267086	0.000330737688095424
CEP120__Q8N960	Q8N960	CEP120	Centrosomal protein of 120 kDa	9	0.0106220062417184	-0.00249809827059452
CEP128__Q6ZU80	Q6ZU80	CEP128	Centrosomal protein of 128 kDa	8	0.151524510000444	-0.0336491261679266
CEP131__Q9UPN4_2	Q9UPN4-2	CEP131	Isoform of Q9UPN4, Isoform 2 of Centrosomal protein of 131 kDa	11	0.0152154931346561	-0.00559792236968367
CEP135__Q66GS9	Q66GS9	CEP135	Centrosomal protein of 135 kDa	20	0.00521956587001176	-0.00386790843873292
CEP152__O94986	O94986	CEP152	Centrosomal protein of 152 kDa	7	0.0116382862317035	-0.00900893962719092
CEP162__Q5TB80	Q5TB80	CEP162	Centrosomal protein of 162 kDa	2	0.0822827552132749	0.0358397967748054
CEP164__Q9UPV0	Q9UPV0	CEP164	Centrosomal protein of 164 kDa	5	0.208594223469604	-0.0389746649918118
CEP170B__Q9Y4F5	Q9Y4F5	CEP170B	Centrosomal protein of 170 kDa protein B	8	0.0350931881901462	-0.0124598027782426
CEP170__Q5SW79	Q5SW79	CEP170	Centrosomal protein of 170 kDa	36	0.0258566025982974	-0.00618637559422355
CEP170__Q5SW79_2	Q5SW79-2	CEP170_1	Isoform of Q5SW79, Isoform 2 of Centrosomal protein of 170 kDa	1	0.00965966613636299	-0.0108956464503078
CEP192__Q8TEP8	Q8TEP8	CEP192	Centrosomal protein of 192 kDa	15	0.0283195313868153	0.00296941923414654
CEP20__Q96NB1	Q96NB1	CEP20	Centrosomal protein 20	5	0.0879732297936663	0.0605871184471937
CEP250__Q9BV73	Q9BV73	CEP250	Centrosome-associated protein CEP250	19	0.0919727978282675	-0.0205814629503571
CEP290__O15078	O15078	CEP290	Centrosomal protein of 290 kDa	24	0.0755473991721405	-0.0117365936169002
CEP295__Q9C0D2	Q9C0D2	CEP295	Centrosomal protein of 295 kDa	3	0.207497607818105	-0.117318793850964
CEP350__Q5VT06	Q5VT06	CEP350	Centrosome-associated protein 350	24	0.212512889286155	-0.02952122944039
CEP41__Q9BYV8	Q9BYV8	CEP41	Centrosomal protein of 41 kDa	12	0.132547754724389	-0.025817240792212
CEP43__O95684	O95684	CEP43	Centrosomal protein 43	6	0.137483396354583	0.022100095137541
CEP44__Q9C0F1	Q9C0F1	CEP44	Centrosomal protein of 44 kDa	11	0.0194348610297758	-0.0133550561930439
CEP55__Q53EZ4	Q53EZ4	CEP55	Centrosomal protein of 55 kDa	8	0.230136464648231	-0.0663611201304178
CEP57L1__Q8IYX8	Q8IYX8	CEP57L1	Centrosomal protein CEP57L1	1	0.164818178598956	-0.0493333726031216
CEP57__Q86XR8	Q86XR8	CEP57	Centrosomal protein of 57 kDa	1	0.295257695683509	0.11974018778342
CEP63__Q96MT8	Q96MT8	CEP63	Centrosomal protein of 63 kDa	6	0.0342078094151712	-0.0161713285072232
CEP68__Q76N32	Q76N32	CEP68	Centrosomal protein of 68 kDa	2	0.256118748818284	-0.122922260610083
CEP72__Q9P209	Q9P209	CEP72	Centrosomal protein of 72 kDa	2	0.262343892188227	-0.193860039730134
CEP76__Q8TAP6	Q8TAP6	CEP76	Centrosomal protein of 76 kDa	8	0.00812485327598498	0.00288565621216053
CEP78__Q5JTW2	Q5JTW2	CEP78	Centrosomal protein of 78 kDa	10	0.00299208284258713	0.00190828079994578
CEP83__Q9Y592	Q9Y592	CEP83	Centrosomal protein of 83 kDa	4	0.127760565127568	-0.0446530116939553
CEP85L__Q5SZL2	Q5SZL2	CEP85L	Centrosomal protein of 85 kDa-like	1	0.293492575290023	-0.206929361049578
CEP85__Q6P2H3	Q6P2H3	CEP85	Centrosomal protein of 85 kDa	11	0.0321982450458736	-0.00951801813802615
CEP89__Q96ST8	Q96ST8	CEP89	Centrosomal protein of 89 kDa	2	0.0972422214635237	-0.0373335592341798
CEP95__Q96GE4	Q96GE4	CEP95	Centrosomal protein of 95 kDa	5	0.335723278392335	0.0854086194068694
CEP97__Q8IW35	Q8IW35	CEP97	Centrosomal protein of 97 kDa	14	0.0758809124826915	-0.0221726810731216
CEPT1__Q9Y6K0	Q9Y6K0	CEPT1	Choline/ethanolaminephosphotransferase 1	2	0.270372063139951	-0.141343470651818
CERK__Q8TCT0	Q8TCT0	CERK	Ceramide kinase	2	0.106339047298636	-0.0721403238432771
CERS1__P27544	P27544	CERS1	Ceramide synthase 1	2	0.218976740945827	-0.0757863183083814
CERS2__Q96G23	Q96G23	CERS2	Ceramide synthase 2	7	0.13955846399528	-0.0340913942155112
CERS4__Q9HA82	Q9HA82	CERS4	Ceramide synthase 4	2	0.0935804804664104	-0.0988644487228242
CERS5__Q8N5B7	Q8N5B7	CERS5	Ceramide synthase 5	2	0.05867204939046	-0.0173580754122908
CERS6__Q6ZMG9	Q6ZMG9	CERS6	Ceramide synthase 6	2	0.24697465716585	-0.0925324503026888
CERT1__Q9Y5P4	Q9Y5P4	CERT1	Ceramide transfer protein	11	0.0161361918178676	-0.00810816060849424
CETN2__P41208	P41208	CETN2	Centrin-2	9	0.0052267995205909	0.00313060408914223
CETN3__O15182	O15182	CETN3	Centrin-3	5	0.174985726145285	-0.111914660984345
CFAP100__Q494V2	Q494V2	CFAP100	Cilia- and flagella-associated protein 100	1	0.0828558410830625	0.0995831720139958
CFAP20__Q9Y6A4	Q9Y6A4	CFAP20	Cilia- and flagella-associated protein 20	8	0.202418320695333	0.0373390475841876
CFAP298__P57076	P57076	CFAP298	Cilia- and flagella-associated protein 298	11	0.173584123814027	0.0347900511256337
CFAP36__Q96G28	Q96G28	CFAP36	Cilia- and flagella-associated protein 36	6	0.0017342479684859	0.00504830365312929
CFAP410__O43822	O43822	CFAP410	Cilia- and flagella-associated protein 410	2	0.473796938776477	-0.098626978803625
CFAP97__Q9P2B7	Q9P2B7	CFAP97	Cilia- and flagella-associated protein 97	3	0.183845291380896	-0.0650749290550655
CFB__P00751	P00751	CFB	Complement factor B	1	0.606533386059544	2.05501830936756
CFDP1__Q9UEE9	Q9UEE9	CFDP1	Craniofacial development protein 1	7	0.335723278392335	-0.117104631263797
CFL1__E9PP50	E9PP50	CFL1_1	Isoform of P23528, Cofilin, non-muscle isoform (Fragment)	1	0.0333703023148244	-0.0356807683363596
CFL1__P23528	P23528	CFL1	Cofilin-1	61	0.167673190633564	0.0368065432864182
CFL2__Q9Y281	Q9Y281	CFL2	Cofilin-2	12	0.085357882369302	-0.0191278415909883
CGGBP1__Q9UFW8	Q9UFW8	CGGBP1	CGG triplet repeat-binding protein 1	10	0.189646851304254	0.0426621049858431
CGNL1__Q0VF96	Q0VF96	CGNL1	Cingulin-like protein 1	1	0.181005363468203	-0.116043927568395
CGN__Q9P2M7	Q9P2M7	CGN	Cingulin	11	0.0169541275471699	-0.00622735963439181
CHAC2__Q8WUX2	Q8WUX2	CHAC2	Glutathione-specific gamma-glutamylcyclotransferase 2	2	0.22936001904873	0.196298271218679
CHAF1A__Q13111	Q13111	CHAF1A	Chromatin assembly factor 1 subunit A	21	0.00737285195218431	0.00237298669511107
CHAF1B__Q13112	Q13112	CHAF1B	Chromatin assembly factor 1 subunit B	20	0.206647099291353	0.0354034065339593
CHAMP1__Q96JM3	Q96JM3	CHAMP1	Chromosome alignment-maintaining phosphoprotein 1	41	0.148463972166941	0.0336720960577969
CHCHD10__Q8WYQ3	Q8WYQ3	CHCHD10	Coiled-coil-helix-coiled-coil-helix domain-containing protein 10, mitochondrial	2	0.0504317150684453	-0.0432834554107534
CHCHD1__Q96BP2	Q96BP2	CHCHD1	Coiled-coil-helix-coiled-coil-helix domain-containing protein 1	4	0.132463639562154	-0.0899382856973825
CHCHD2__Q9Y6H1	Q9Y6H1	CHCHD2	Coiled-coil-helix-coiled-coil-helix domain-containing protein 2	6	0.244563777148053	-0.051145693561906
CHCHD3__Q9NX63	Q9NX63	CHCHD3	MICOS complex subunit MIC19	21	0.0663030844266659	-0.0168253850425982
CHCHD4__Q8N4Q1	Q8N4Q1	CHCHD4	Mitochondrial intermembrane space import and assembly protein 40	3	0.308075651702131	0.507513722098619
CHCHD5__Q9BSY4	Q9BSY4	CHCHD5	Coiled-coil-helix-coiled-coil-helix domain-containing protein 5	3	0.129393828598152	0.027777665754858
CHCHD6__Q9BRQ6	Q9BRQ6	CHCHD6	MICOS complex subunit MIC25	8	0.409444484891239	-0.20921795495993
CHCHD7__Q9BUK0	Q9BUK0	CHCHD7	Coiled-coil-helix-coiled-coil-helix domain-containing protein 7	2	0.000508048494267086	0.000688730790975598
CHD1L__Q86WJ1	Q86WJ1	CHD1L	Chromodomain-helicase-DNA-binding protein 1-like	19	0.248562040018411	0.0501450914368252
CHD1__O14646	O14646	CHD1	Chromodomain-helicase-DNA-binding protein 1	27	0.165620765135644	0.0296715306635873
CHD2__O14647	O14647	CHD2	Chromodomain-helicase-DNA-binding protein 2	19	0.00893095242260619	0.00321294485521217
CHD3__Q12873	Q12873	CHD3	Chromodomain-helicase-DNA-binding protein 3	38	0.0132298493285221	0.00327529565258278
CHD4__A0A2R8Y521	A0A2R8Y521	CHD4_1	Isoform of Q14839, DNA helicase	1	0.173105790111617	-0.409951486677777
CHD4__Q14839	Q14839	CHD4	Chromodomain-helicase-DNA-binding protein 4	87	0.069822574555186	-0.0137445172826093
CHD5__Q8TDI0	Q8TDI0	CHD5	Chromodomain-helicase-DNA-binding protein 5	7	0.00750349758795027	-0.0028256134905004
CHD6__Q8TD26	Q8TD26	CHD6	Chromodomain-helicase-DNA-binding protein 6	11	0.109863388772483	-0.00922727603237434
CHD7__Q9P2D1	Q9P2D1	CHD7	Chromodomain-helicase-DNA-binding protein 7	24	0.026564656110598	0.0057433357404376
CHD8__Q9HCK8	Q9HCK8	CHD8	Chromodomain-helicase-DNA-binding protein 8	45	0.0690729457936504	0.00928182099225103
CHD9__Q3L8U1	Q3L8U1	CHD9	Chromodomain-helicase-DNA-binding protein 9	5	0.0633877623686289	0.0241915979629957
CHDH__Q8NE62	Q8NE62	CHDH	Choline dehydrogenase, mitochondrial	7	0.0663030844266659	-0.0326555442315785
CHEK1__O14757	O14757	CHEK1	Serine/threonine-protein kinase Chk1	11	0.0530914555335887	0.0188012153468517
CHEK2__O96017	O96017	CHEK2	Serine/threonine-protein kinase Chk2	15	0.176236226998281	0.0345503269985458
CHERP__Q8IWX8	Q8IWX8	CHERP	Calcium homeostasis endoplasmic reticulum protein	21	0.0831940967261919	-0.0197686461650257
CHFR__Q96EP1	Q96EP1	CHFR	E3 ubiquitin-protein ligase CHFR	2	0.220351338040784	0.0705395141854905
CHIC2__Q9UKJ5	Q9UKJ5	CHIC2	Cysteine-rich hydrophobic domain-containing protein 2	2	0.149925703530141	-0.0136158204983763
CHID1__Q9BWS9	Q9BWS9	CHID1	Chitinase domain-containing protein 1	12	0.205520544840737	0.0398477781885831
CHKA__P35790	P35790	CHKA	Choline kinase alpha	9	0.126532403297269	0.0547395955921189
CHML__P26374	P26374	CHML	Rab proteins geranylgeranyltransferase component A 2	8	0.0225712479465431	0.00896270932721935
CHMP1A__Q9HD42	Q9HD42	CHMP1A	Charged multivesicular body protein 1a	6	0.0619509487970858	0.0205867140191021
CHMP1B__Q7LBR1	Q7LBR1	CHMP1B	Charged multivesicular body protein 1b	4	0.0245505469829877	0.0125834562922986
CHMP2A__O43633	O43633	CHMP2A	Charged multivesicular body protein 2a	9	0.127760565127568	-0.0300558227072444
CHMP2B__Q9UQN3	Q9UQN3	CHMP2B	Charged multivesicular body protein 2b	9	0.176236226998281	-0.0522358376026731
CHMP3__Q9Y3E7	Q9Y3E7	CHMP3	Charged multivesicular body protein 3	6	0.128117527248634	-0.0272508638408652
CHMP4A__Q9BY43	Q9BY43	CHMP4A	Charged multivesicular body protein 4a	10	0.0442191670222931	-0.0274239098099761
CHMP4B__Q9H444	Q9H444	CHMP4B	Charged multivesicular body protein 4b	17	0.0961097029159627	-0.0324638993302211
CHMP4C__Q96CF2	Q96CF2	CHMP4C	Charged multivesicular body protein 4c	2	0.122715270503557	0.0523669806475769
CHMP5__Q9NZZ3	Q9NZZ3	CHMP5	Charged multivesicular body protein 5	5	0.0200109150743153	0.0130745384534864
CHMP6__Q96FZ7	Q96FZ7	CHMP6	Charged multivesicular body protein 6	7	0.272002087085632	-0.0709311273553357
CHMP7__Q8WUX9	Q8WUX9	CHMP7	Charged multivesicular body protein 7	8	0.0342078094151712	0.0145468864988299
CHM__P24386	P24386	CHM	Rab proteins geranylgeranyltransferase component A 1	7	0.113068758029603	-0.0491629184534604
CHN1__P15882	P15882	CHN1	N-chimaerin	4	0.0340406810771175	0.0247778268785757
CHORDC1__Q9UHD1	Q9UHD1	CHORDC1	Cysteine and histidine-rich domain-containing protein 1	25	0.0291278514652824	0.00330318558688454
CHP1__Q99653	Q99653	CHP1	Calcineurin B homologous protein 1	2	0.316032304393339	0.113283161211923
CHPF2__Q9P2E5	Q9P2E5	CHPF2	Chondroitin sulfate glucuronyltransferase	10	0.0763946844675358	-0.0204531386004409
CHPF__Q8IZ52	Q8IZ52	CHPF	Chondroitin sulfate synthase 2	3	0.1846931497641	0.106159632940545
CHRAC1__Q9NRG0	Q9NRG0	CHRAC1	Chromatin accessibility complex protein 1	4	0.0342078094151712	0.0126095571011729
CHRNA5__P30532	P30532	CHRNA5	Neuronal acetylcholine receptor subunit alpha-5	2	0.070207462616704	0.0377154950531293
CHRNA7__P36544	P36544	CHRNA7	Neuronal acetylcholine receptor subunit alpha-7	1	0.067826643525188	-0.0519811675875715
CHST10__O43529	O43529	CHST10	Carbohydrate sulfotransferase 10	3	0.0935804804664104	-0.114166074179966
CHST12__Q9NRB3	Q9NRB3	CHST12	Carbohydrate sulfotransferase 12	4	0.170821930773621	0.0539509453086129
CHST14__Q8NCH0	Q8NCH0	CHST14	Carbohydrate sulfotransferase 14	2	0.460718485555294	0.0898675889968214
CHST3__Q7LGC8	Q7LGC8	CHST3	Carbohydrate sulfotransferase 3	1	0.319333205147488	-0.124389797966361
CHSY1__Q86X52	Q86X52	CHSY1	Chondroitin sulfate synthase 1	5	0.113546138254872	-0.0431764175441677
CHTF18__Q8WVB6	Q8WVB6	CHTF18	Chromosome transmission fidelity protein 18 homolog	13	0.000508048494267086	-0.000137774112644639
CHTF8__P0CG13	P0CG13	CHTF8	Chromosome transmission fidelity protein 8 homolog	2	0.188414923695158	0.0731525181953427
CHTOP__Q9Y3Y2	Q9Y3Y2	CHTOP	Chromatin target of PRMT1 protein	19	0.240506578347732	0.0626801529683692
CHUK__O15111	O15111	CHUK	Inhibitor of nuclear factor kappa-B kinase subunit alpha	13	0.0183915758535958	-0.00804279608771282
CHURC1__Q8WUH1	Q8WUH1	CHURC1	Protein Churchill	2	0.0142956390969253	-0.0161711882271917
CIAO1__O76071	O76071	CIAO1	Probable cytosolic iron-sulfur protein assembly protein CIAO1	12	0.217184189984751	0.0643689342377008
CIAO2A__Q9H5X1	Q9H5X1	CIAO2A	Cytosolic iron-sulfur assembly component 2A	4	0.0169147879980174	-0.0080810454931406
CIAO2B__Q9Y3D0	Q9Y3D0	CIAO2B	Cytosolic iron-sulfur assembly component 2B	6	0.266568893451327	0.0815694220365343
CIAO3__Q9H6Q4	Q9H6Q4	CIAO3	Cytosolic iron-sulfur assembly component 3	9	0.100897519619124	0.0194896564286725
CIAPIN1__Q6FI81	Q6FI81	CIAPIN1	Anamorsin	16	0.0021894701760074	-0.000993609754844395
CIC__A0A7P0T9K5	A0A7P0T9K5	CIC	Isoform of Q96RK0, Protein capicua homolog	9	0.0397388163659562	-0.00948585271860303
CINP__Q9BW66	Q9BW66	CINP	Cyclin-dependent kinase 2-interacting protein	3	0.0142571448231742	0.0119977803912967
CIP2A__Q8TCG1	Q8TCG1	CIP2A	Protein CIP2A	24	0.137968937585743	-0.0177201181927964
CIPC__Q9C0C6	Q9C0C6	CIPC	CLOCK-interacting pacemaker	2	0.0709101892248563	-0.0329288953978917
CIR1__Q86X95	Q86X95	CIR1	Corepressor interacting with RBPJ 1	3	0.0342078094151712	-0.0183648699610767
CIRBP__K7EPM4	K7EPM4	CIRBP_1	Isoform of Q14011, Cold-inducible RNA-binding protein	1	0.0181898604632186	-0.0135543595532471
CIRBP__Q14011	Q14011	CIRBP	Cold-inducible RNA-binding protein	17	0.0769997138668734	-0.115516783904737
CISD1__Q9NZ45	Q9NZ45	CISD1	CDGSH iron-sulfur domain-containing protein 1	6	0.0518889194436598	-0.0169476525584824
CISD2__Q8N5K1	Q8N5K1	CISD2	CDGSH iron-sulfur domain-containing protein 2	7	0.256118748818284	-0.0541628912345299
CISD3__P0C7P0	P0C7P0	CISD3	CDGSH iron-sulfur domain-containing protein 3, mitochondrial	2	0.166750607528183	-0.0633473408720796
CIT__O14578_4	O14578-4	CIT	Isoform of O14578, Isoform 4 of Citron Rho-interacting kinase	35	0.21708659296636	0.013662388539812
CIZ1__Q9ULV3	Q9ULV3	CIZ1	Cip1-interacting zinc finger protein	26	0.301941406578731	0.0383167154095886
CIZ1__Q9ULV3_2	Q9ULV3-2	CIZ1_1	Isoform of Q9ULV3, Isoform 2 of Cip1-interacting zinc finger protein	1	0.030920098384411	0.0188796490377808
CKAP2L__Q8IYA6	Q8IYA6	CKAP2L	Cytoskeleton-associated protein 2-like	13	0.27965716014237	0.169294937294299
CKAP2__Q8WWK9_5	Q8WWK9-5	CKAP2	Isoform of Q8WWK9, Isoform 3 of Cytoskeleton-associated protein 2	35	0.308267560485057	0.169202709748917
CKAP4__Q07065	Q07065	CKAP4	Cytoskeleton-associated protein 4	36	0.275764766195685	-0.0525141168375124
CKAP5__Q14008	Q14008	CKAP5	Cytoskeleton-associated protein 5	112	0.203481410874158	0.011355424887146
CKB__P12277	P12277	CKB	Creatine kinase B-type	90	0.223816527959168	0.030695729070761
CKMT1B__P12532	P12532	CKMT1B	Creatine kinase U-type, mitochondrial	18	0.00313928952436714	0.00158184300785133
CKMT2__P17540	P17540	CKMT2	Creatine kinase S-type, mitochondrial	10	0.0233716272388491	0.00818068312537356
CKM__P06732	P06732	CKM	Creatine kinase M-type	13	0.109256995064734	-0.0383755353425379
CKS1B__P61024	P61024	CKS1B	Cyclin-dependent kinases regulatory subunit 1	2	0.24961010609829	0.137372148311381
CKS2__P33552	P33552	CKS2	Cyclin-dependent kinases regulatory subunit 2	2	0.0429894837884997	-0.0443823500187647
CLASP1__Q7Z460_4	Q7Z460-4	CLASP1	Isoform of Q7Z460, Isoform 4 of CLIP-associating protein 1	34	0.0803615875376283	-0.0120259199367764
CLASP2__O75122	O75122	CLASP2	CLIP-associating protein 2	38	0.049787832550398	-0.00744668945894749
CLASP2__O75122_3	O75122-3	CLASP2_1	Isoform of O75122, Isoform 3 of CLIP-associating protein 2	3	0.0757474290554983	-0.0319673601435246
CLASRP__Q8N2M8	Q8N2M8	CLASRP	CLK4-associating serine/arginine rich protein	6	0.0680656613097573	-0.0202196455983377
CLCC1__Q96S66	Q96S66	CLCC1	Chloride channel CLIC-like protein 1	14	0.377630537642854	-0.0899854791509516
CLCN2__P51788	P51788	CLCN2	Chloride channel protein 2	1	0.13490798167019	-0.268570734892114
CLCN3__P51790	P51790	CLCN3	H(+)/Cl(-) exchange transporter 3	8	0.127889680559905	-0.0223992734432354
CLCN3__P51790_2	P51790-2	CLCN3_1	Isoform of P51790, Isoform 2 of H(+)/Cl(-) exchange transporter 3	1	0.0759446680362575	-0.0672018180727289
CLCN5__P51795	P51795	CLCN5	H(+)/Cl(-) exchange transporter 5	2	0.227735909664043	-0.108253149222991
CLCN6__P51797	P51797	CLCN6	Chloride transport protein 6	2	0.0442191670222931	-0.0273972476541977
CLCN7__P51798	P51798	CLCN7	H(+)/Cl(-) exchange transporter 7	6	0.0128842749504738	0.00623365449201511
CLDN12__P56749	P56749	CLDN12	Claudin-12	1	0.0434660260884852	0.0145494347729943
CLDND1__Q9NY35	Q9NY35	CLDND1	Claudin domain-containing protein 1	4	0.109256995064734	0.0262786896170837
CLEC16A__Q2KHT3	Q2KHT3	CLEC16A	Protein CLEC16A	4	0.0120034371223224	-0.00543449684158458
CLGN__O14967	O14967	CLGN	Calmegin	34	0.0769997138668734	-0.0175584035551134
CLIC1__O00299	O00299	CLIC1	Chloride intracellular channel protein 1	26	0.0017342479684859	0.000845396941480469
CLIC4__Q9Y696	Q9Y696	CLIC4	Chloride intracellular channel protein 4	31	0.114234300808825	-0.0227305593119374
CLINT1__Q14677_3	Q14677-3	CLINT1	Isoform of Q14677, Isoform 3 of Clathrin interactor 1	19	0.0347775909290218	0.0091295755283716
CLIP1__A0A3B3ISJ8	A0A3B3ISJ8	CLIP1_1	Isoform of P30622, CAP-Gly domain-containing linker protein 1 (Fragment)	1	0.0287397945319444	-0.0190396975333165
CLIP1__P30622_2	P30622-2	CLIP1	Isoform of P30622, Isoform 3 of CAP-Gly domain-containing linker protein 1	29	0.110380692696931	-0.0225467920652527
CLIP2__Q9UDT6	Q9UDT6	CLIP2	CAP-Gly domain-containing linker protein 2	5	0.113855315426415	-0.0269680095089935
CLK1__P49759	P49759	CLK1	Dual specificity protein kinase CLK1	5	0.000508048494267086	-0.000104396072897517
CLK2__P49760	P49760	CLK2	Dual specificity protein kinase CLK2	4	0.312935212217626	-0.0728482621397562
CLK3__P49761	P49761	CLK3	Dual specificity protein kinase CLK3	8	0.0397388163659562	0.0106196571698052
CLK4__Q9HAZ1	Q9HAZ1	CLK4	Dual specificity protein kinase CLK4	2	0.12123165701973	0.0894120814277891
CLMN__Q96JQ2	Q96JQ2	CLMN	Calmin	5	0.0169541275471699	0.00640923908837981
CLN5__O75503	O75503	CLN5	Ceroid-lipofuscinosis neuronal protein 5	9	0.0556069114513163	0.0169179576933425
CLN8__Q9UBY8	Q9UBY8	CLN8	Protein CLN8	1	0.158096968573899	0.0872048052268152
CLNS1A__P54105	P54105	CLNS1A	Methylosome subunit pICln	6	0.179002845013491	0.168513903488066
CLOCK__O15516	O15516	CLOCK	Circadian locomoter output cycles protein kaput	1	0.168721674216743	0.07410850594166
CLP1__Q92989	Q92989	CLP1	Polyribonucleotide 5'-hydroxyl-kinase Clp1	9	0.0408284923497063	0.0125028469798924
CLPB__Q9H078_2	Q9H078-2	CLPB	Isoform of Q9H078, Isoform 2 of Caseinolytic peptidase B protein homolog	24	0.261009817558233	-0.0261493834646431
CLPP__Q16740	Q16740	CLPP	ATP-dependent Clp protease proteolytic subunit, mitochondrial	11	0.0211048675497891	0.00653053745878944
CLPTM1L__G5E9Z2	G5E9Z2	CLPTM1L_1	Isoform of Q96KA5, Cisplatin resistance related protein CRR9p, isoform CRA_c	4	0.0567445235581676	0.0312463610751909
CLPTM1L__Q96KA5	Q96KA5	CLPTM1L	Cleft lip and palate transmembrane protein 1-like protein	16	0.0839935620037414	0.0277790845535603
CLPTM1__O96005	O96005	CLPTM1	Cleft lip and palate transmembrane protein 1	12	0.354414680904584	-0.0731818606357062
CLPX__O76031	O76031	CLPX	ATP-dependent Clp protease ATP-binding subunit clpX-like, mitochondrial	24	0.19061514387002	-0.0262738094762208
CLSPN__Q9HAW4	Q9HAW4	CLSPN	Claspin	27	0.261009817558233	-0.0262344906444118
CLSTN1__O94985	O94985	CLSTN1	Calsyntenin-1	1	0.00383513845712304	0.00475905727449722
CLSTN3__Q9BQT9	Q9BQT9	CLSTN3	Calsyntenin-3	3	0.106546690957528	-0.0638534137691979
CLTA__P09496	P09496	CLTA	Clathrin light chain A	4	0.325302742100244	0.299265665016463
CLTB__P09497	P09497	CLTB	Clathrin light chain B	3	0.074104609258341	0.0991816729390448
CLTCL1__P53675	P53675	CLTCL1	Clathrin heavy chain 2	3	0.0169147879980174	-0.010844793260087
CLTC__Q00610	Q00610	CLTC	Clathrin heavy chain 1	135	0.00750349758795027	0.000862540069467403
CLUAP1__Q96AJ1	Q96AJ1	CLUAP1	Clusterin-associated protein 1	2	0.1846931497641	-0.0667014333684901
CLUH__A0A494C0R8	A0A494C0R8	CLUH_1	Isoform of O75153, Clustered mitochondria protein homolog	2	0.335723278392335	-0.127382571001965
CLUH__O75153	O75153	CLUH	Clustered mitochondria protein homolog	49	0.0121335803585521	0.00424097043960384
CLUL1__Q15846	Q15846	CLUL1	Clusterin-like protein 1	1	0.136086018667412	-0.0699662383930799
CLU__P10909	P10909	CLU	Clusterin	4	0.157448048202209	0.046946530110952
CLYBL__Q8N0X4	Q8N0X4	CLYBL	Citramalyl-CoA lyase, mitochondrial	9	0.0880316558482665	0.0312116203921442
CMAS__Q8NFW8	Q8NFW8	CMAS	N-acylneuraminate cytidylyltransferase	17	0.209847829084148	0.0246736124474359
CMBL__Q96DG6	Q96DG6	CMBL	Carboxymethylenebutenolidase homolog	6	0.0208851884455728	0.00830779801540373
CMC1__Q7Z7K0	Q7Z7K0	CMC1	COX assembly mitochondrial protein homolog	2	0.145501830081989	0.0804478258935357
CMC2__Q9NRP2	Q9NRP2	CMC2	COX assembly mitochondrial protein 2 homolog	2	0.184277182557518	-0.0891035198178777
CMC4__P56277	P56277	CMC4	Cx9C motif-containing protein 4	1	0.253264143992487	-0.135456311541871
CMIP__Q8IY22	Q8IY22	CMIP	C-Maf-inducing protein	4	0.163227860067965	0.043532282259655
CMPK1__P30085	P30085	CMPK1	UMP-CMP kinase	11	0.115518207966456	0.0472011146595408
CMSS1__Q9BQ75	Q9BQ75	CMSS1	Protein CMSS1	9	0.00352919581681976	-0.00150897946417058
CMTM6__Q9NX76	Q9NX76	CMTM6	CKLF-like MARVEL transmembrane domain-containing protein 6	2	0.460718485555294	-0.136137361565937
CMTM7__Q96FZ5	Q96FZ5	CMTM7	CKLF-like MARVEL transmembrane domain-containing protein 7	1	0.041074098508082	0.0745754668182851
CMTR1__Q8N1G2	Q8N1G2	CMTR1	Cap-specific mRNA (nucleoside-2'-O-)-methyltransferase 1	27	0.0169021155577447	0.00641858812951442
CMTR2__Q8IYT2	Q8IYT2	CMTR2	Cap-specific mRNA (nucleoside-2'-O-)-methyltransferase 2	5	0.0403697144419855	-0.0165781143517259
CNBP__P62633	P62633	CNBP	CCHC-type zinc finger nucleic acid binding protein	8	0.364830838002873	-0.209370735047093
CNBP__P62633_4	P62633-4	CNBP_1	Isoform of P62633, Isoform 4 of CCHC-type zinc finger nucleic acid binding protein	1	0.354414680904584	-0.438634108851636
CNDP2__Q96KP4	Q96KP4	CNDP2	Cytosolic non-specific dipeptidase	17	0.0321982450458736	-0.0133389452721006
CNEP1R1__Q8N9A8_2	Q8N9A8-2	CNEP1R1	Isoform of Q8N9A8, Isoform 2 of Nuclear envelope phosphatase-regulatory subunit 1	2	0.026439267543465	-0.0257489868558295
CNIH1__O95406	O95406	CNIH1	Protein cornichon homolog 1	1	0.0168490630952076	-0.0255914565182441
CNK3/IPCEF1__G9CGD6	G9CGD6	CNK3/IPCEF1	CNK3/IPCEF1 fusion protein	7	0.00978232449366857	0.00709382140962704
CNN2__Q99439	Q99439	CNN2	Calponin-2	8	0.0879732297936663	-0.0280688712457131
CNN3__Q15417	Q15417	CNN3	Calponin-3	33	0.0725290285617501	0.0231390945970294
CNNM1__Q9NRU3	Q9NRU3	CNNM1	Metal transporter CNNM1	3	0.104771032504239	0.0603176826422317
CNNM2__Q9H8M5	Q9H8M5	CNNM2	Metal transporter CNNM2	9	0.159461275568015	-0.0348757673843967
CNNM3__Q8NE01	Q8NE01	CNNM3	Metal transporter CNNM3	18	0.205269213940577	-0.0549886529509858
CNNM4__Q6P4Q7	Q6P4Q7	CNNM4	Metal transporter CNNM4	15	0.1348117523791	-0.0384931782110802
CNOT10__Q9H9A5	Q9H9A5	CNOT10	CCR4-NOT transcription complex subunit 10	17	0.0100633750420822	-0.00511198153111272
CNOT11__Q9UKZ1	Q9UKZ1	CNOT11	CCR4-NOT transcription complex subunit 11	5	0.0926465398049131	-0.0304222022484387
CNOT1__A5YKK6	A5YKK6	CNOT1	CCR4-NOT transcription complex subunit 1	74	0.00361824624582829	0.000673724753116444
CNOT2__Q9NZN8	Q9NZN8	CNOT2	CCR4-NOT transcription complex subunit 2	11	0.225074449977757	-0.0399787970399227
CNOT3__O75175	O75175	CNOT3	CCR4-NOT transcription complex subunit 3	12	0.231468445953739	-0.0364225132819491
CNOT4__O95628_6	O95628-6	CNOT4	Isoform of O95628, Isoform 6 of CCR4-NOT transcription complex subunit 4	10	0.256118748818284	-0.0360310761443336
CNOT6L__Q96LI5	Q96LI5	CNOT6L	CCR4-NOT transcription complex subunit 6-like	5	0.380618971955936	-0.102298298539762
CNOT6__Q9ULM6	Q9ULM6	CNOT6	CCR4-NOT transcription complex subunit 6	3	0.0888078523593017	-0.0409459536584511
CNOT7__Q9UIV1	Q9UIV1	CNOT7	CCR4-NOT transcription complex subunit 7	8	0.177182005529571	0.0480773386860248
CNOT8__Q9UFF9	Q9UFF9	CNOT8	CCR4-NOT transcription complex subunit 8	4	0.0770369806806727	-0.0200130881416203
CNOT9__Q92600	Q92600	CNOT9	CCR4-NOT transcription complex subunit 9	15	0.0638142135427691	-0.0143674614234044
CNPY2__Q9Y2B0	Q9Y2B0	CNPY2	Protein canopy homolog 2	6	0.137483396354583	-0.103307029094756
CNPY3__Q9BT09	Q9BT09	CNPY3	Protein canopy homolog 3	6	0.295330328403601	-0.0871561620021336
CNPY4__Q8N129	Q8N129	CNPY4	Protein canopy homolog 4	4	0.198886815502397	-0.0585191897302161
CNP__P09543	P09543	CNP	2',3'-cyclic-nucleotide 3'-phosphodiesterase	21	0.201822710115945	-0.0328360443003914
CNRIP1__Q96F85	Q96F85	CNRIP1	CB1 cannabinoid receptor-interacting protein 1	1	0.0812068689753907	0.0795364278646561
CNST__Q6PJW8	Q6PJW8	CNST	Consortin	1	0.070207462616704	0.0562736066872551
CNTLN__Q9NXG0	Q9NXG0	CNTLN	Centlein	4	0.0295087243331718	0.0105344004301005
CNTN1__Q12860	Q12860	CNTN1	Contactin-1	1	0.312935212217626	0.146505102655345
CNTNAP1__P78357	P78357	CNTNAP1	Contactin-associated protein 1	1	0.114234300808825	-0.0642412267636462
CNTRL__Q7Z7A1	Q7Z7A1	CNTRL	Centriolin	9	0.0144438633670478	0.0118092916776699
COA1__Q9GZY4	Q9GZY4	COA1	Cytochrome c oxidase assembly factor 1 homolog	5	0.266677704242395	-0.0659860991852873
COA3__Q9Y2R0	Q9Y2R0	COA3	Cytochrome c oxidase assembly factor 3 homolog, mitochondrial	5	0.04456709695632	0.0299591649425279
COA6__Q5JTJ3	Q5JTJ3	COA6	Cytochrome c oxidase assembly factor 6 homolog	6	0.00361824624582829	0.00785227899046236
COA7__Q96BR5	Q96BR5	COA7	Cytochrome c oxidase assembly factor 7	15	0.205269213940577	-0.0658330501174887
COASY__Q13057	Q13057	COASY	Bifunctional coenzyme A synthase	5	0.182522805381772	-0.0651083600256043
COBLL1__Q53SF7	Q53SF7	COBLL1	Cordon-bleu protein-like 1	6	0.167049960578507	0.0452012122488945
COBL__O75128	O75128	COBL	Protein cordon-bleu	4	0.0249525740119601	-0.0161950175772878
COCH__O43405	O43405	COCH	Cochlin	3	0.390007588300915	0.0929599717042825
COG1__Q8WTW3	Q8WTW3	COG1	Conserved oligomeric Golgi complex subunit 1	26	0.409444484891239	0.0459045641222469
COG2__Q14746	Q14746	COG2	Conserved oligomeric Golgi complex subunit 2	18	0.0893866004401415	-0.023818120233552
COG3__Q96JB2	Q96JB2	COG3	Conserved oligomeric Golgi complex subunit 3	14	0.212577511231685	0.0318271309691358
COG4__Q9H9E3	Q9H9E3	COG4	Conserved oligomeric Golgi complex subunit 4	16	0.177578128323187	-0.0398480484719125
COG5__Q9UP83_2	Q9UP83-2	COG5	Isoform of Q9UP83, Isoform 2 of Conserved oligomeric Golgi complex subunit 5	12	0.00965966613636299	-0.00451532097763033
COG6__Q9Y2V7	Q9Y2V7	COG6	Conserved oligomeric Golgi complex subunit 6	7	0.431876398639147	-0.0666793483990367
COG7__P83436	P83436	COG7	Conserved oligomeric Golgi complex subunit 7	15	0.180654940288747	0.0347006761470513
COG8__Q96MW5	Q96MW5	COG8	Conserved oligomeric Golgi complex subunit 8	6	0.125681486225346	0.0289402803588548
COIL__P38432	P38432	COIL	Coilin	11	0.113213473775198	-0.0328370789535843
COL12A1__Q99715	Q99715	COL12A1	Collagen alpha-1(XII) chain	4	0.0680905705453118	-0.0396537462934707
COL14A1__Q05707	Q05707	COL14A1	Collagen alpha-1(XIV) chain	1	0.0879732297936663	-0.0888724090806847
COL18A1__P39060	P39060	COL18A1	Collagen alpha-1(XVIII) chain	2	0.045688358628814	-0.0265841192492237
COL1A1__P02452	P02452	COL1A1	Collagen alpha-1(I) chain	1	0.0630454977259579	0.0280548063653087
COL2A1__P02458	P02458	COL2A1	Collagen alpha-1(II) chain	2	0.335927394185652	0.187402646013961
COL4A1__P02462	P02462	COL4A1	Collagen alpha-1(IV) chain	3	0.110181832679797	0.0433800987936015
COL4A2__P08572	P08572	COL4A2	Collagen alpha-2(IV) chain	2	0.282551986602676	-0.0717177821687825
COL4A6__Q14031	Q14031	COL4A6	Collagen alpha-6(IV) chain	1	0.00352919581681976	0.0039165341251059
COL6A1__P12109	P12109	COL6A1	Collagen alpha-1(VI) chain	1	0.0517972827570748	-0.0239053974516865
COL6A3__P12111	P12111	COL6A3	Collagen alpha-3(VI) chain	1	0.441254351877644	1.64528196896086
COL7A1__Q02388	Q02388	COL7A1	Collagen alpha-1(VII) chain	2	0.0580876661732422	0.0251216423841407
COLEC12__Q5KU26	Q5KU26	COLEC12	Collectin-12	5	0.0476719689553749	-0.0138796462912883
COLGALT1__Q8NBJ5	Q8NBJ5	COLGALT1	Procollagen galactosyltransferase 1	21	0.251335536664907	-0.0383600454015939
COMMD10__Q9Y6G5	Q9Y6G5	COMMD10	COMM domain-containing protein 10	6	0.291881372795128	0.0699630326878085
COMMD1__Q8N668	Q8N668	COMMD1	COMM domain-containing protein 1	6	0.0169021155577447	0.00541497910405971
COMMD2__Q86X83	Q86X83	COMMD2	COMM domain-containing protein 2	3	0.0194348610297758	-0.0150825453943034
COMMD3_BMI1__R4GMX3	R4GMX3	COMMD3-BMI1	COMMD3-BMI1 readthrough, COMMD3-BMI1 readthrough	12	0.0464492711046488	0.0109532815420824
COMMD4__Q9H0A8	Q9H0A8	COMMD4	COMM domain-containing protein 4	7	0.208594223469604	0.0432565372954075
COMMD5__Q9GZQ3	Q9GZQ3	COMMD5	COMM domain-containing protein 5	6	0.0618368884133589	0.0207657267183584
COMMD6__Q7Z4G1	Q7Z4G1	COMMD6	COMM domain-containing protein 6	1	0.0840673516780742	-0.0890089217435558
COMMD7__Q86VX2	Q86VX2	COMMD7	COMM domain-containing protein 7	5	0.24961010609829	0.0563766577938158
COMMD8__Q9NX08	Q9NX08	COMMD8	COMM domain-containing protein 8	3	0.312935212217626	0.230012421164039
COMMD9__Q9P000	Q9P000	COMMD9	COMM domain-containing protein 9	3	0.241004974392244	0.156540915481187
COMTD1__Q86VU5	Q86VU5	COMTD1	Catechol O-methyltransferase domain-containing protein 1	2	0.00926714859351401	0.00648408655576279
COMT__P21964	P21964	COMT	Catechol O-methyltransferase	13	0.10677995777904	-0.0420711840901718
COP1__Q8NHY2	Q8NHY2	COP1	E3 ubiquitin-protein ligase COP1	1	0.0674977505068822	0.03633856827544
COPA__A0A3B3ITX2	A0A3B3ITX2	COPA_1	Isoform of P53621, Coatomer subunit alpha	1	0.0105107836661352	-0.00450759047289463
COPA__P53621	P53621	COPA	Coatomer subunit alpha	59	0.00383513845712304	-0.00224954250838119
COPB1__P53618	P53618	COPB1	Coatomer subunit beta	55	0.0705163035318763	0.0178877815171979
COPB2__P35606	P35606	COPB2	Coatomer subunit beta'	49	0.0142994569258066	0.00467892965434227
COPE__O14579	O14579	COPE	Coatomer subunit epsilon	12	0.00750349758795027	0.00596638002978064
COPG1__Q9Y678	Q9Y678	COPG1	Coatomer subunit gamma-1	41	0.104811403512693	0.0219048355418078
COPG2__Q9UBF2	Q9UBF2	COPG2	Coatomer subunit gamma-2	17	0.00361824624582829	-0.00264227040869254
COPS2__P61201	P61201	COPS2	COP9 signalosome complex subunit 2	23	0.0169147879980174	-0.00473905417249608
COPS3__Q9UNS2	Q9UNS2	COPS3	COP9 signalosome complex subunit 3	22	0.169533059980224	0.0441122516021051
COPS3__Q9UNS2_2	Q9UNS2-2	COPS3_1	Isoform of Q9UNS2, Isoform 2 of COP9 signalosome complex subunit 3	1	0.179038358165432	0.134484680525866
COPS4__Q9BT78	Q9BT78	COPS4	COP9 signalosome complex subunit 4	24	0.0743597275010679	0.0354283707121352
COPS5__Q92905	Q92905	COPS5	COP9 signalosome complex subunit 5	17	0.00361824624582829	-0.00250499916557054
COPS6__Q7L5N1	Q7L5N1	COPS6	COP9 signalosome complex subunit 6	9	0.0103446493681816	0.0135136504509735
COPS7A__Q9UBW8	Q9UBW8	COPS7A	COP9 signalosome complex subunit 7a	7	0.118536193049064	-0.0191734687229446
COPS7B__Q9H9Q2	Q9H9Q2	COPS7B	COP9 signalosome complex subunit 7b	7	0.0131158408378119	0.00363640627965084
COPS8__Q99627	Q99627	COPS8	COP9 signalosome complex subunit 8	5	0.214591133135509	0.10738832790946
COPZ1__P61923	P61923	COPZ1	Coatomer subunit zeta-1	2	0.0725015598821957	0.0417793845687796
COQ10B__Q9H8M1	Q9H8M1	COQ10B	Coenzyme Q-binding protein COQ10 homolog B, mitochondrial	1	0.366108941574171	-0.161733325324024
COQ3__Q9NZJ6	Q9NZJ6	COQ3	Ubiquinone biosynthesis O-methyltransferase, mitochondrial	3	0.207350332832988	-0.0952957864245167
COQ5__Q5HYK3	Q5HYK3	COQ5	2-methoxy-6-polyprenyl-1,4-benzoquinol methylase, mitochondrial	8	0.171579566970675	-0.0766749207858619
COQ6__Q9Y2Z9	Q9Y2Z9	COQ6	Ubiquinone biosynthesis monooxygenase COQ6, mitochondrial	5	0.0552451865873264	0.00998651169657696
COQ7__Q99807	Q99807	COQ7	5-demethoxyubiquinone hydroxylase, mitochondrial	8	0.00261121749509906	-0.00247492092013298
COQ8A__Q8NI60	Q8NI60	COQ8A	Atypical kinase COQ8A, mitochondrial	7	0.0342078094151712	-0.00938663096370883
COQ8B__Q96D53	Q96D53	COQ8B	Atypical kinase COQ8B, mitochondrial	5	0.00361824624582829	0.00366238669926075
COQ9__O75208	O75208	COQ9	Ubiquinone biosynthesis protein COQ9, mitochondrial	5	0.263277773023959	0.0460124031213891
CORO1A__P31146	P31146	CORO1A	Coronin-1A	11	0.335927394185652	-0.112554049723384
CORO1B__Q9BR76	Q9BR76	CORO1B	Coronin-1B	16	0.132547754724389	-0.0360036494019373
CORO1C__Q9ULV4	Q9ULV4	CORO1C	Coronin-1C	25	0.0730954416786843	-0.0152162020404983
CORO2A__Q92828	Q92828	CORO2A	Coronin-2A	3	0.188785373559807	-0.0977316732129639
CORO7__P57737_3	P57737-3	CORO7	Isoform of P57737, Isoform 3 of Coronin-7	20	0.25199333544163	-0.0298049319640279
COTL1__Q14019	Q14019	COTL1	Coactosin-like protein	6	0.409444484891239	-0.0709369544791174
COX11__Q9Y6N1	Q9Y6N1	COX11	Cytochrome c oxidase assembly protein COX11, mitochondrial	3	0.282868823921496	-0.192706136206152
COX14__Q96I36	Q96I36	COX14	Cytochrome c oxidase assembly protein COX14	1	0.101365796639537	-0.0915930994226034
COX15__Q7KZN9	Q7KZN9	COX15	Cytochrome c oxidase assembly protein COX15 homolog	4	0.212512889286155	-0.12601608801619
COX17__Q14061	Q14061	COX17	Cytochrome c oxidase copper chaperone	1	0.0949516680285426	0.0641782561708806
COX18__Q8N8Q8	Q8N8Q8	COX18	Cytochrome c oxidase assembly protein COX18, mitochondrial	2	0.0879732297936663	-0.0712652411689416
COX19__Q49B96	Q49B96	COX19	Cytochrome c oxidase assembly protein COX19	1	0.346780786854512	-0.266911717828705
COX20__Q5RI15	Q5RI15	COX20	Cytochrome c oxidase assembly protein COX20, mitochondrial	2	0.473796938776477	-0.0921026993691986
COX4I1__P13073	P13073	COX4I1	Cytochrome c oxidase subunit 4 isoform 1, mitochondrial	17	0.208963588538575	-0.0725880431467505
COX5A__P20674	P20674	COX5A	Cytochrome c oxidase subunit 5A, mitochondrial	3	0.212512889286155	-0.0722873895237589
COX5B__P10606	P10606	COX5B	Cytochrome c oxidase subunit 5B, mitochondrial	3	0.0911090674162253	-0.0472893805984763
COX6B1__P14854	P14854	COX6B1	Cytochrome c oxidase subunit 6B1	3	0.0956870939289705	0.0794697448957833
COX6C__P09669	P09669	COX6C	Cytochrome c oxidase subunit 6C	4	0.12336326401365	-0.0562814291307909
COX7A1__P24310	P24310	COX7A1	Cytochrome c oxidase subunit 7A1, mitochondrial	1	0.441254351877644	-0.456719939196144
COX7A2L__O14548	O14548	COX7A2L	Cytochrome c oxidase subunit 7A-related protein, mitochondrial	5	0.0192887995702808	-0.0152059384735383
COX7A2__P14406	P14406	COX7A2	Cytochrome c oxidase subunit 7A2, mitochondrial	2	0.109716706975967	-0.0331922803880559
COX7B__P24311	P24311	COX7B	Cytochrome c oxidase subunit 7B, mitochondrial	1	0.110380692696931	-0.0857438479710794
COX7C__P15954	P15954	COX7C	Cytochrome c oxidase subunit 7C, mitochondrial	3	0.1857707030592	0.0413828640660256
COX8A__P10176	P10176	COX8A	Cytochrome c oxidase subunit 8A, mitochondrial	2	0.0509835509267663	-0.0280276569343217
CPD__O75976	O75976	CPD	Carboxypeptidase D	30	0.575189761470924	-0.091022344764593
CPEB4__Q17RY0	Q17RY0	CPEB4	Cytoplasmic polyadenylation element-binding protein 4	4	0.00134356204933014	0.000614536305976664
CPE__P16870	P16870	CPE	Carboxypeptidase E	4	0.253264143992487	0.0612323723603722
CPLANE1__Q9H799	Q9H799	CPLANE1	Ciliogenesis and planar polarity effector 1	2	0.0373673421409231	0.0448258659680281
CPM__P14384	P14384	CPM	Carboxypeptidase M	1	0.00361824624582829	0.0101679761394726
CPNE1__Q99829	Q99829	CPNE1	Copine-1	13	0.0935804804664104	-0.0293459996835418
CPNE2__Q96FN4	Q96FN4	CPNE2	Copine-2	8	0.106005342593521	0.018317495974163
CPNE3__O75131	O75131	CPNE3	Copine-3	23	0.00521956587001176	-0.00187207578134197
CPNE7__Q9UBL6	Q9UBL6	CPNE7	Copine-7	2	0.110054742551212	-0.054251757321893
CPNE8__Q86YQ8	Q86YQ8	CPNE8	Copine-8	7	0.182522805381772	-0.0667651627703304
CPOX__P36551	P36551	CPOX	Oxygen-dependent coproporphyrinogen-III oxidase, mitochondrial	17	0.294561984559451	-0.195777539688438
CPPED1__Q9BRF8	Q9BRF8	CPPED1	Serine/threonine-protein phosphatase CPPED1	5	0.0370007767140702	-0.0476065783668073
CPS1__P31327	P31327	CPS1	Carbamoyl-phosphate synthase [ammonia], mitochondrial	9	0.0196728487456455	0.00760621348381843
CPSF1__Q10570	Q10570	CPSF1	Cleavage and polyadenylation specificity factor subunit 1	38	0.11744471702104	-0.0317221382638632
CPSF2__Q9P2I0	Q9P2I0	CPSF2	Cleavage and polyadenylation specificity factor subunit 2	28	0.161662374894717	0.0228212891945158
CPSF3__Q9UKF6	Q9UKF6	CPSF3	Cleavage and polyadenylation specificity factor subunit 3	21	0.01582975889833	-0.00421172969380269
CPSF4__O95639	O95639	CPSF4	Cleavage and polyadenylation specificity factor subunit 4	16	0.127118179653334	-0.0901983863561858
CPSF6__Q16630	Q16630	CPSF6	Cleavage and polyadenylation specificity factor subunit 6	16	0.312935212217626	0.0656876091096294
CPSF7__Q8N684	Q8N684	CPSF7	Cleavage and polyadenylation specificity factor subunit 7	19	0.0613625652967027	0.0128344310675494
CPT1A__P50416	P50416	CPT1A	Carnitine O-palmitoyltransferase 1, liver isoform	12	0.0452812090759303	0.0069351855664255
CPT2__P23786	P23786	CPT2	Carnitine O-palmitoyltransferase 2, mitochondrial	20	0.0718558592704399	-0.0131469371068878
CPTP__Q5TA50	Q5TA50	CPTP	Ceramide-1-phosphate transfer protein	4	0.0169541275471699	0.0115002522364049
CPVL__Q9H3G5	Q9H3G5	CPVL	Probable serine carboxypeptidase CPVL	17	0.0156156200001757	-0.00534038448851772
CRABP2__P29373	P29373	CRABP2	Cellular retinoic acid-binding protein 2	4	0.00319989162062797	0.00148651765123225
CRACD__Q6ZU35	Q6ZU35	CRACD	Capping protein-inhibiting regulator of actin dynamics	3	0.507613050516672	-0.167020481484532
CRACR2A__Q9BSW2	Q9BSW2	CRACR2A	EF-hand calcium-binding domain-containing protein 4B	1	0.0283953086253679	-0.020536336482851
CRAMP1__Q96RY5	Q96RY5	CRAMP1	Protein cramped-like	7	0.293492575290023	0.0844496261444469
CRAT__P43155	P43155	CRAT	Carnitine O-acetyltransferase	8	0.148781418214892	0.024723836743422
CRBN__Q96SW2	Q96SW2	CRBN	Protein cereblon	6	0.0743597275010679	-0.0211578220358193
CRCP__O75575	O75575	CRCP	DNA-directed RNA polymerase III subunit RPC9	1	0.0457784982881852	-0.0776612025471263
CREB1__P16220_1	P16220-1	CREB1	Isoform of P16220, Isoform 2 of Cyclic AMP-responsive element-binding protein 1	4	0.0674977505068822	0.0543861697142136
CREB5__Q02930	Q02930	CREB5	Cyclic AMP-responsive element-binding protein 5	4	0.000508048494267086	0.000137809094893989
CREBBP__Q92793	Q92793	CREBBP	CREB-binding protein	28	0.0404363211928313	0.00830575396937277
CREBZF__Q9NS37	Q9NS37	CREBZF	CREB/ATF bZIP transcription factor	2	0.390007588300915	-0.154820194439633
CREG1__O75629	O75629	CREG1	Protein CREG1	2	0.1069735114146	0.110405555869014
CRELD1__Q96HD1	Q96HD1	CRELD1	Protein disulfide isomerase CRELD1	6	0.184766410342669	-0.0433393825379776
CRELD2__Q6UXH1	Q6UXH1	CRELD2	Protein disulfide isomerase CRELD2	8	0.00193310099092513	-0.000881287399265502
CREM__Q03060	Q03060	CREM	cAMP-responsive element modulator	2	0.104528423143148	-0.0622630670303411
CRIM1__Q9NZV1	Q9NZV1	CRIM1	Cysteine-rich motor neuron 1 protein	1	0.0250151980169302	0.0187263147489958
CRIP2__P52943	P52943	CRIP2	Cysteine-rich protein 2	3	0.00111509159808331	0.00180124063465763
CRIPT__Q9P021	Q9P021	CRIPT	Cysteine-rich PDZ-binding protein	5	0.141914856271587	0.0528643283303668
CRKL__P46109	P46109	CRKL	Crk-like protein	23	0.0460690455039933	-0.0118447028793082
CRK__P46108	P46108	CRK	Adapter molecule crk	16	0.179002845013491	0.0314430479683926
CRLF3__Q8IUI8	Q8IUI8	CRLF3	Cytokine receptor-like factor 3	10	0.000508048494267086	-0.000162422855616656
CRMP1__Q14194	Q14194	CRMP1	Dihydropyrimidinase-related protein 1	23	0.306936633850988	0.0247025928130146
CRNKL1__Q9BZJ0	Q9BZJ0	CRNKL1	Crooked neck-like protein 1	31	0.0380854824753088	-0.0096041442803085
CROCC__Q5TZA2	Q5TZA2	CROCC	Rootletin	14	0.254872095423478	-0.0523533149092564
CROT__Q9UKG9	Q9UKG9	CROT	Peroxisomal carnitine O-octanoyltransferase	5	0.0803615875376283	0.0313655015738126
CRTAC1__Q9NQ79	Q9NQ79	CRTAC1	Cartilage acidic protein 1	2	0.209229931427168	-0.0740821464580868
CRTAP__O75718	O75718	CRTAP	Cartilage-associated protein	10	0.171694220780472	-0.0495502892577133
CRTC1__Q6UUV9	Q6UUV9	CRTC1	CREB-regulated transcription coactivator 1	3	0.303368613301789	-0.153580493579902
CRTC2__Q53ET0	Q53ET0	CRTC2	CREB-regulated transcription coactivator 2	4	0.171371162678545	-0.0678254925316972
CRTC3__Q6UUV7	Q6UUV7	CRTC3	CREB-regulated transcription coactivator 3	3	0.0979783573491681	0.0565772686673995
CRY1__Q16526	Q16526	CRY1	Cryptochrome-1	2	0.12013620389012	0.0519349426691965
CRY2__Q49AN0	Q49AN0	CRY2	Cryptochrome-2	2	0.0853112758869971	-0.0245045130101892
CRYBG3__Q68DQ2	Q68DQ2	CRYBG3	Very large A-kinase anchor protein	5	0.12013620389012	0.0360399143040953
CRYGD__P07320	P07320	CRYGD	Gamma-crystallin D	1	0.180747910779556	-0.123232891024891
CRYL1__Q9Y2S2	Q9Y2S2	CRYL1	Lambda-crystallin homolog	6	0.0711137512664633	-0.0291846715161553
CRYM__Q14894	Q14894	CRYM	Ketimine reductase mu-crystallin	3	0.346028320522623	0.107764273749373
CRYZL1__O95825	O95825	CRYZL1	Quinone oxidoreductase-like protein 1	7	0.011079824846347	0.00611876113367267
CRYZ__Q08257	Q08257	CRYZ	Quinone oxidoreductase	16	0.154814531243681	0.0458557683544328
CSDE1__O75534	O75534	CSDE1	Cold shock domain-containing protein E1	41	0.0899436559117729	0.0147882630705709
CSE1L__P55060	P55060	CSE1L	Exportin-2	84	0.00998372817913325	0.00266524345654837
CSGALNACT2__Q8N6G5	Q8N6G5	CSGALNACT2	Chondroitin sulfate N-acetylgalactosaminyltransferase 2	5	0.288643628902952	-0.0785402688118704
CSK__P41240	P41240	CSK	Tyrosine-protein kinase CSK	20	0.0906918420836962	0.0131643179661184
CSMD3__Q7Z407	Q7Z407	CSMD3	CUB and sushi domain-containing protein 3	1	0.0803615875376283	-0.0243032781229883
CSNK1A1__P48729_3	P48729-3	CSNK1A1	Isoform of P48729, Isoform 3 of Casein kinase I isoform alpha	16	0.257980331524387	0.00592906353959079
CSNK1D__P48730	P48730	CSNK1D	Casein kinase I isoform delta	1	0.0769997138668734	0.0453002057858299
CSNK1E__P49674	P49674	CSNK1E	Casein kinase I isoform epsilon	16	0.217184189984751	0.0213486180864402
CSNK1G1__Q9HCP0	Q9HCP0	CSNK1G1	Casein kinase I isoform gamma-1	6	0.306936633850988	-0.116939698306797
CSNK1G3__Q9Y6M4_4	Q9Y6M4-4	CSNK1G3	Isoform of Q9Y6M4, Isoform 4 of Casein kinase I isoform gamma-3	4	0.030825484384737	0.0138441621714326
CSNK2A1__P68400	P68400	CSNK2A1	Casein kinase II subunit alpha	24	0.277346089536918	0.0266238552126996
CSNK2A2__P19784	P19784	CSNK2A2	Casein kinase II subunit alpha'	21	0.127760565127568	0.024229781718477
CSNK2B__P67870	P67870	CSNK2B	Casein kinase II subunit beta	13	0.312935212217626	0.172806426030416
CSPG4__Q6UVK1	Q6UVK1	CSPG4	Chondroitin sulfate proteoglycan 4	8	0.241004974392244	-0.0861518296972503
CSPP1__Q1MSJ5	Q1MSJ5	CSPP1	Centrosome and spindle pole-associated protein 1	4	0.275270173477907	0.0764558558012715
CSRP1__P21291	P21291	CSRP1	Cysteine and glycine-rich protein 1	7	0.272002087085632	0.0450197693768205
CSRP2__Q16527	Q16527	CSRP2	Cysteine and glycine-rich protein 2	5	0.205482684694538	-0.0380912638345009
CST3__P01034	P01034	CST3	Cystatin-C	1	0.207497607818105	0.134748812534509
CSTB__P04080	P04080	CSTB	Cystatin-B	8	0.171684208985562	-0.0699485878020891
CSTF1__Q05048	Q05048	CSTF1	Cleavage stimulation factor subunit 1	15	0.0283195313868153	0.00845209780430288
CSTF2T__Q9H0L4	Q9H0L4	CSTF2T	Cleavage stimulation factor subunit 2 tau variant	18	0.0471398236906286	0.0219642480236361
CSTF2__P33240	P33240	CSTF2	Cleavage stimulation factor subunit 2	6	0.286085077748578	0.172491811545151
CSTF3__Q12996	Q12996	CSTF3	Cleavage stimulation factor subunit 3	30	0.151524510000444	0.017012183169692
CS__O75390	O75390	CS	Citrate synthase, mitochondrial	36	0.161907200836838	-0.0255453962707792
CTBP1__Q13363	Q13363	CTBP1	C-terminal-binding protein 1	4	0.223816527959168	0.070679855544087
CTBP2__P56545	P56545	CTBP2	C-terminal-binding protein 2	14	0.441254351877644	0.0669179161122412
CTBS__Q01459	Q01459	CTBS	Di-N-acetylchitobiase	2	0.0139647451728376	0.00884570135251668
CTC1__Q2NKJ3	Q2NKJ3	CTC1	CST complex subunit CTC1	4	0.12129938553558	-0.0546441425000826
CTCF__P49711	P49711	CTCF	Transcriptional repressor CTCF	20	0.0894557603326052	-0.0325394864321375
CTDP1__Q9Y5B0	Q9Y5B0	CTDP1	RNA polymerase II subunit A C-terminal domain phosphatase	12	0.336855938395559	-0.0436099166238113
CTDSP1__Q9GZU7	Q9GZU7	CTDSP1	Carboxy-terminal domain RNA polymerase II polypeptide A small phosphatase 1	1	0.175165345204084	0.238154465033196
CTDSPL2__Q05D32	Q05D32	CTDSPL2	CTD small phosphatase-like protein 2	7	0.0169147879980174	0.0102513083194777
CTH__P32929	P32929	CTH	Cystathionine gamma-lyase	15	0.298276531871091	-0.03596774200919
CTIF__O43310_2	O43310-2	CTIF	Isoform of O43310, Isoform 2 of CBP80/20-dependent translation initiation factor	8	0.00750349758795027	-0.00560893987623639
CTNNA1__P35221	P35221	CTNNA1	Catenin alpha-1	53	0.0725015598821957	-0.00779729570159638
CTNNAL1__Q9UBT7	Q9UBT7	CTNNAL1	Alpha-catulin	7	0.00352919581681976	-0.00118144954894663
CTNNB1__P35222	P35222	CTNNB1	Catenin beta-1	23	0.209595757420631	-0.053299538528452
CTNNBL1__Q8WYA6	Q8WYA6	CTNNBL1	Beta-catenin-like protein 1	24	0.00361824624582829	0.00234553629275301
CTNND1__O60716_3	O60716-3	CTNND1	Isoform of O60716, Isoform 1AC of Catenin delta-1	39	0.21952079283142	-0.0316405369215379
CTNND1__O60716_9	O60716-9	CTNND1_1	Isoform of O60716, Isoform 2ABC of Catenin delta-1	1	0.091339986030946	-0.0565281420733114
CTNS__O60931	O60931	CTNS	Cystinosin	1	0.460718485555294	-0.157034673568211
CTPS1__P17812	P17812	CTPS1	CTP synthase 1	41	0.238850243313086	0.0542175392414576
CTPS2__Q9NRF8	Q9NRF8	CTPS2	CTP synthase 2	14	0.0144438633670478	0.00512712422812423
CTR9__Q6PD62	Q6PD62	CTR9	RNA polymerase-associated protein CTR9 homolog	31	0.189646851304254	0.0274129910830982
CTSA__P10619	P10619	CTSA	Lysosomal protective protein	4	0.272002087085632	0.0295799039535198
CTSB__P07858	P07858	CTSB	Cathepsin B	4	0.112218421157896	-0.0535648545960583
CTSC__P53634	P53634	CTSC	Dipeptidyl peptidase 1	4	0.181660218503227	-0.0941466777970888
CTSH__P09668	P09668	CTSH	Pro-cathepsin H	2	0.0120034371223224	0.00856539808996837
CTSL__P07711	P07711	CTSL	Procathepsin L	2	0.00750349758795027	0.00636447559789361
CTSV__O60911	O60911	CTSV	Cathepsin L2	2	0.157319950324686	-0.373248153465044
CTSZ__Q9UBR2	Q9UBR2	CTSZ	Cathepsin Z	5	0.335723278392335	-0.0745757365315299
CTTNBP2NL__Q9P2B4	Q9P2B4	CTTNBP2NL	CTTNBP2 N-terminal-like protein	13	0.0795345863306589	-0.0116249881578489
CTTNBP2__Q8WZ74	Q8WZ74	CTTNBP2	Cortactin-binding protein 2	1	0.397886252322095	-0.171292719027933
CTTN__Q14247	Q14247	CTTN	Src substrate cortactin	28	0.409900436763268	-0.0774382166758758
CTU1__Q7Z7A3	Q7Z7A3	CTU1	Cytoplasmic tRNA 2-thiolation protein 1	3	0.00738888057810869	0.00452134187613294
CTU2__Q2VPK5	Q2VPK5	CTU2	Cytoplasmic tRNA 2-thiolation protein 2	6	0.13955846399528	-0.0407640565005177
CUEDC2__Q9H467	Q9H467	CUEDC2	CUE domain-containing protein 2	8	0.298276531871091	-0.0809525523216765
CUL1__Q13616	Q13616	CUL1	Cullin-1	38	0.0682464332127246	0.00973268407849167
CUL2__Q13617	Q13617	CUL2	Cullin-2	27	0.0488864811967919	-0.0160117646280418
CUL3__Q13618	Q13618	CUL3	Cullin-3	37	0.0488864811967919	0.011072819056069
CUL4A__Q13619	Q13619	CUL4A	Cullin-4A	17	0.0620251323069685	-0.00628908796120688
CUL4B__Q13620	Q13620	CUL4B	Cullin-4B	39	0.0253147787862552	-0.00765284563508412
CUL5__Q93034	Q93034	CUL5	Cullin-5	22	0.0336063022464687	0.00900969051342235
CUL7__Q14999	Q14999	CUL7	Cullin-7	5	0.256118748818284	0.0604957923254873
CUL9__Q8IWT3	Q8IWT3	CUL9	Cullin-9	5	0.286085077748578	-0.0435480936364205
CUSTOS__Q96C57	Q96C57	CUSTOS	Protein CUSTOS	5	0.0711137512664633	-0.0247309838459675
CUTA__O60888	O60888	CUTA	Protein CutA	3	0.460718485555294	0.292644006846769
CUTC__Q9NTM9	Q9NTM9	CUTC	Copper homeostasis protein cutC homolog	11	0.000508048494267086	-0.000156473982900609
CUX1__P39880	P39880	CUX1	Homeobox protein cut-like 1	27	0.00287275212992096	0.000723450464795963
CUX1__Q13948	Q13948	CUX1_1	Isoform of P39880, Protein CASP	3	0.0760252133532192	0.0471311166542515
CWC15__Q9P013	Q9P013	CWC15	Spliceosome-associated protein CWC15 homolog	6	0.00750349758795027	0.00316877781880901
CWC22__Q9HCG8	Q9HCG8	CWC22	Pre-mRNA-splicing factor CWC22 homolog	19	0.254872095423478	0.0336185841853316
CWC25__Q9NXE8	Q9NXE8	CWC25	Pre-mRNA-splicing factor CWC25 homolog	11	0.127760565127568	-0.0148448425870674
CWC27__Q6UX04	Q6UX04	CWC27	Spliceosome-associated protein CWC27 homolog	11	0.575189761470924	0.106442730465637
CWF19L1__Q69YN2	Q69YN2	CWF19L1	CWF19-like protein 1	15	0.0249525740119601	-0.00657260645007081
CWF19L2__Q2TBE0	Q2TBE0	CWF19L2	CWF19-like protein 2	12	0.041074098508082	0.0112634046674095
CXADR__P78310	P78310	CXADR	Coxsackievirus and adenovirus receptor	7	0.0901489549766794	-0.0383250291138032
CXCR4__P61073	P61073	CXCR4	C-X-C chemokine receptor type 4	2	0.16538022308202	-0.101193426836969
CXXC1__Q9P0U4	Q9P0U4	CXXC1	CXXC-type zinc finger protein 1	8	0.0879732297936663	-0.0129048224478381
CXorf38__Q8TB03	Q8TB03	CXorf38	Uncharacterized protein CXorf38	7	0.0106220062417184	0.0049022090665305
CYB561A3__Q8NBI2	Q8NBI2	CYB561A3	Lysosomal membrane ascorbate-dependent ferrireductase CYB561A3	1	0.272002087085632	-0.181492859160571
CYB561__P49447	P49447	CYB561	Transmembrane ascorbate-dependent reductase CYB561	1	0.0350931881901462	0.0227035207253847
CYB5A__P00167	P00167	CYB5A	Cytochrome b5	2	0.357097890065321	0.189517708258925
CYB5B__O43169	O43169	CYB5B	Cytochrome b5 type B	3	0.298276531871091	0.212036185422498
CYB5R1__Q9UHQ9	Q9UHQ9	CYB5R1	NADH-cytochrome b5 reductase 1	9	0.460718485555294	-0.0708346998253929
CYB5R3__P00387	P00387	CYB5R3	NADH-cytochrome b5 reductase 3	37	0.0709101892248563	0.0173472877981221
CYB5R4__Q7L1T6	Q7L1T6	CYB5R4	Cytochrome b5 reductase 4	8	0.127760565127568	0.0363608310408829
CYBA__P13498	P13498	CYBA	Cytochrome b-245 light chain	2	0.312935212217626	-0.0505331774415587
CYBC1__Q9BQA9	Q9BQA9	CYBC1	Cytochrome b-245 chaperone 1	2	0.0558845606464494	-0.0278725914293276
CYC1__P08574	P08574	CYC1	Cytochrome c1, heme protein, mitochondrial	26	0.0558845606464494	0.0093716497330656
CYCS__P99999	P99999	CYCS	Cytochrome c	30	0.101302624163497	-0.0366595073950712
CYFIP1__Q7L576	Q7L576	CYFIP1	Cytoplasmic FMR1-interacting protein 1	16	0.18107160239821	-0.0341593955813905
CYFIP2__Q96F07	Q96F07	CYFIP2	Cytoplasmic FMR1-interacting protein 2	27	0.189646851304254	-0.0479391060886821
CYHR1__E9PJD7	E9PJD7	CYHR1	Isoform of Q6ZMK1, Cysteine and histidine-rich protein 1	4	0.103242620684014	0.0458663354866165
CYLD__Q9NQC7	Q9NQC7	CYLD	Ubiquitin carboxyl-terminal hydrolase CYLD	5	0.0769997138668734	-0.0400927609399166
CYP20A1__Q6UW02	Q6UW02	CYP20A1	Cytochrome P450 20A1	9	0.242123424042743	0.037962551932298
CYP27C1__Q4G0S4	Q4G0S4	CYP27C1	Cytochrome P450 27C1	2	0.0258566025982974	0.0155715903729143
CYP2S1__Q96SQ9	Q96SQ9	CYP2S1	Cytochrome P450 2S1	2	0.309912805838792	-0.0546415220758698
CYP2U1__Q7Z449	Q7Z449	CYP2U1	Cytochrome P450 2U1	1	0.234401268229186	0.241441912591744
CYP51A1__Q16850	Q16850	CYP51A1	Lanosterol 14-alpha demethylase	9	0.0422140934570441	0.0112912666223478
CYP7B1__O75881	O75881	CYP7B1	Cytochrome P450 7B1	2	0.219002641505044	-0.0598507526928449
CYRIB__Q9NUQ9	Q9NUQ9	CYRIB	CYFIP-related Rac1 interactor B	14	0.0743597275010679	-0.0274566877035677
CYSTM1__Q9H1C7	Q9H1C7	CYSTM1	Cysteine-rich and transmembrane domain-containing protein 1	1	0.0944171509720512	0.0603704924597688
CYTH1__Q15438	Q15438	CYTH1	Cytohesin-1	2	0.102269382174847	0.0361848307540863
CYTH2__Q99418	Q99418	CYTH2	Cytohesin-2	6	0.216024600792411	-0.0509808801565758
CZIB__Q9NWV4	Q9NWV4	CZIB	CXXC motif containing zinc binding protein	16	0.201882268313539	0.0196695294651621
D2HGDH__Q8N465	Q8N465	D2HGDH	D-2-hydroxyglutarate dehydrogenase, mitochondrial	5	0.0607308552112324	-0.0227025582682627
DAAM1__Q9Y4D1	Q9Y4D1	DAAM1	Disheveled-associated activator of morphogenesis 1	9	0.146729076331405	-0.0508009579193527
DAB2IP__Q5VWQ8	Q5VWQ8	DAB2IP	Disabled homolog 2-interacting protein	10	0.0556069114513163	-0.0137413987949369
DAB2__P98082	P98082	DAB2	Disabled homolog 2	5	0.0498372401067331	0.0135624031548787
DACH1__Q9UI36	Q9UI36	DACH1	Dachshund homolog 1	9	0.0743597275010679	-0.0322051559734945
DAD1__P61803	P61803	DAD1	Dolichyl-diphosphooligosaccharide--protein glycosyltransferase subunit DAD1	4	0.165602318185286	-0.0424461141540536
DAG1__Q14118	Q14118	DAG1	Dystroglycan 1	7	0.377630537642854	-0.113402162001233
DAGLB__Q8NCG7	Q8NCG7	DAGLB	Diacylglycerol lipase-beta	6	0.163757532551815	-0.0382384286453244
DALRD3__Q5D0E6	Q5D0E6	DALRD3	DALR anticodon-binding domain-containing protein 3	3	0.0403183268143513	0.0228877829857
DAP3__P51398	P51398	DAP3	28S ribosomal protein S29, mitochondrial	15	0.10719975374183	-0.0429496525046898
DAPK1__P53355	P53355	DAPK1	Death-associated protein kinase 1	6	0.0052267995205909	-0.00453380504284601
DAPK3__O43293	O43293	DAPK3	Death-associated protein kinase 3	7	0.0708398520716094	0.0309403294095371
DAP__P51397	P51397	DAP	Death-associated protein 1	3	0.0957815752527364	0.157558674281969
DARS1__P14868	P14868	DARS1	Aspartate--tRNA ligase, cytoplasmic	55	0.29949915070138	-0.0213269648694491
[truncated: 7,184 more rows]
