# Supplementary material for: Alkylamine-tethered molecules recruit FBXO22 for targeted protein degradation
Source: Nat Commun. 2024 Jun 26;15:5409. doi: 10.1038/s41467-024-49739-3 (PMC11208438; doi:10.1038/s41467-024-49739-3)
Supplement: Supplementary file 5 — Supplementary Data 2 [file 41467_2024_49739_MOESM5_ESM.txt]

id	Gene	sequence
AAAS_8086_1	AAAS	GGTGAGGGAAAGGGGTGCGT
AAAS_8086_2	AAAS	GGGGAACAGGGACCCATGGA
AAAS_8086_3	AAAS	GGGAAGGAGCTCAAACACA
AAAS_8086_4	AAAS	GTCTGGGGACCAGAGCAGGT
AAAS_8086_5	AAAS	GGGCATTGACAAAGTACAG
AAAS_8086_6	AAAS	GACAAAGTACAGCGGGATGT
ABTB1_80325_1	ABTB1	GCACTTACTCGGAGCTCGGG
ABTB1_80325_2	ABTB1	GGGCTCGGAAGTAGTCACTG
ABTB1_80325_3	ABTB1	GATGCTAGACGAGGACACTG
ABTB1_80325_4	ABTB1	GCCTGGCAGCAGGTACATGT
ABTB1_80325_5	ABTB1	GTCGGGTGAGATGCCATGCA
ABTB1_80325_6	ABTB1	GGTCACTCAGTGCCCCATAG
ABTB2_25841_1	ABTB2	GAACAGCCGCCACAACAGCT
ABTB2_25841_2	ABTB2	GCTGCATGGACACATCTCTG
ABTB2_25841_3	ABTB2	GCAGCGCAGGCGTACATCAG
ABTB2_25841_4	ABTB2	GGACAGCGGCGACATCCGGC
ABTB2_25841_5	ABTB2	GAGGGCTCGGCAGTGAACGG
ABTB2_25841_6	ABTB2	GAAAGTAGTAGAGCGTGTGG
ADRM1_11047_1	ADRM1	GCTTATCCGGAGTCACGG
ADRM1_11047_2	ADRM1	GACGACTGTGAGTTCAAGC
ADRM1_11047_3	ADRM1	GGATGGGAGCCATTATCTC
ADRM1_11047_4	ADRM1	GGTATTCTGGATCTCATCCG
ADRM1_11047_5	ADRM1	GTTCAAGGCAGGGTCCAAG
ADRM1_11047_6	ADRM1	GCACGTAGACCCTCCCGCTG
AFP_174_1	AFP	GCAGCCCAAAGAAGAATTGT
AFP_174_2	AFP	GCCATGCTTCAGCAGCTTGG
AFP_174_3	AFP	GTCATTTATGAGATAGCAAGA
AFP_174_4	AFP	GATTACTGAGACAGCAAGCTG
AFP_174_5	AFP	GAAACTGACCACGCTGGAACG
AFP_174_6	AFP	GATTGTAGGTGCATACAGGAA
AKTIP_64400_1	AKTIP	GCTTCTGCTTCACAACCA
AKTIP_64400_2	AKTIP	GGAGTAATATTCATACGGCA
AKTIP_64400_3	AKTIP	GAGAGCATTTGCAAAATGG
AKTIP_64400_4	AKTIP	GTTGTGAAGCAGAAGCTACC
AKTIP_64400_5	AKTIP	GATGGCTGCACATAGACGCC
AKTIP_64400_6	AKTIP	GAGGTGGGATCAACTAGC
AMBRA1_55626_1	AMBRA1	GAAGTGGATCTCATTGGCAG
AMBRA1_55626_2	AMBRA1	GGAGGACAGACAGAGACATG
AMBRA1_55626_3	AMBRA1	GACACACCATGGAGTACGG
AMBRA1_55626_4	AMBRA1	GCTGGTAGAAGATAAAACC
AMBRA1_55626_5	AMBRA1	GGTGGGCTTGGCCTCACGA
AMBRA1_55626_6	AMBRA1	GGCTGCAACAGGCCCATGG
AMFR_267_1	AMFR	GAGGGCCAAACACAATACAC
AMFR_267_2	AMFR	GCTGCGCGGAAACTGCCCTG
AMFR_267_3	AMFR	GACAAGTCCGGCAAACCAG
AMFR_267_4	AMFR	GTGCTGAATGTCCAGACAG
AMFR_267_5	AMFR	GCCAAGGTGTGCATTCCGT
AMFR_267_6	AMFR	GATGAGAGACAGCGCATGC
ANAPC10_10393_1	ANAPC10	GAAACTTATTGGCAATCAGA
ANAPC10_10393_2	ANAPC10	GGAACATGAATCCAGCCACT
ANAPC10_10393_3	ANAPC10	GAAATTGGGTCACAAGCTGTT
ANAPC10_10393_4	ANAPC10	GAATTGGATGTTCACTAAATG
ANAPC10_10393_5	ANAPC10	GACATCTAGGAAATTTACCAA
ANAPC10_10393_6	ANAPC10	GACAATCTAGAAACTTAT
ANAPC11_51529_1	ANAPC11	GAGCACTGGCCCCACACCAG
ANAPC11_51529_2	ANAPC11	GAACTGTGGCATCTGCAGGA
ANAPC11_51529_3	ANAPC11	GCCCGGCGACGACTGCCCGC
ANAPC11_51529_4	ANAPC11	GTTGGCCACCCAGAGCCAAG
ANAPC11_51529_5	ANAPC11	GGAGGGGACACTCACAGTCA
ANAPC11_51529_6	ANAPC11	GCTGTGCGTGCAGCCACTTG
ANAPC13_25847_1	ANAPC13	GTGAGGTTCAGAGAGATGGA
ANAPC13_25847_2	ANAPC13	GCCTGAACCTGAACAAGACAA
ANAPC13_25847_3	ANAPC13	GGGGGGAACATTCTCATGG
ANAPC13_25847_4	ANAPC13	GTCAAAGAACAAGAAATGAAG
ANAPC13_25847_5	ANAPC13	GCAATGGGGGGAACATTCTCA
ANAPC13_25847_6	ANAPC13	GACAGTGAGGTTCAGAGAGA
ANAPC1_64682_1	ANAPC1	GAAAGCTGGCAGTTAAGGAA
ANAPC1_64682_2	ANAPC1	GAATCGTACCTAACTCAGAGG
ANAPC1_64682_3	ANAPC1	GAGTGGTAGACGAGGAAGC
ANAPC1_64682_4	ANAPC1	GCTCCGCGGCCAGCACATAG
ANAPC1_64682_5	ANAPC1	GTATGCAGGCAACATCTCTG
ANAPC1_64682_6	ANAPC1	GGAAACCTGGTGCTATACAC
ANAPC2_29882_1	ANAPC2	GGAGTAGCAAAAGGCACTG
ANAPC2_29882_2	ANAPC2	GACTTCACAGAAGTGCATTG
ANAPC2_29882_3	ANAPC2	GCAGTGACAAGCAACAGTGC
ANAPC2_29882_4	ANAPC2	GGACGCGGGAGGACACAGTG
ANAPC2_29882_5	ANAPC2	GAAGGGCGGCCAGAACTCAC
ANAPC2_29882_6	ANAPC2	GATGATCCAGCGTCTGTAT
ANAPC4_29945_1	ANAPC4	GTCTGGCATGGAGACCAGA
ANAPC4_29945_2	ANAPC4	GGAAAGGAGGTGACGTGTC
ANAPC4_29945_3	ANAPC4	GTATGATGACTCTATAGAC
ANAPC4_29945_4	ANAPC4	GAAAGCAATGAGATCCCGCTT
ANAPC4_29945_5	ANAPC4	GTTTGAAGAAAGTCATACCAC
ANAPC4_29945_6	ANAPC4	GAAATGAAAATACAGGAAAGG
ANAPC5_51433_1	ANAPC5	GAATCAGACGATCAAAATAA
ANAPC5_51433_2	ANAPC5	GCGGCCATACAGCCTCCAGA
ANAPC5_51433_3	ANAPC5	GGTGACGCCGTACAAGATCG
ANAPC5_51433_4	ANAPC5	GTGACCGAAGCGGCAGTGCA
ANAPC5_51433_5	ANAPC5	GCTGAAAGAAAGCTTACTGT
ANAPC5_51433_6	ANAPC5	GACTGCAAAGAGCGCATCA
ANAPC7_51434_1	ANAPC7	GCTGGCAAACCTGTACAAGA
ANAPC7_51434_2	ANAPC7	GCTGCTGAGGAGCCGCACGT
ANAPC7_51434_3	ANAPC7	GACCACGTGCGGGACATGG
ANAPC7_51434_4	ANAPC7	GATCAGCATGCAGAACCGT
ANAPC7_51434_5	ANAPC7	GGATGTATATGGCTACCTAC
ANAPC7_51434_6	ANAPC7	GCATGATACACCAAAAGC
ANKFY1_51479_1	ANKFY1	GGGAGGCTCTTGATTGCCGG
ANKFY1_51479_2	ANKFY1	GAGGCTGCCAAATGCAAAG
ANKFY1_51479_3	ANKFY1	GGAGGACTGAGCAGATGGT
ANKFY1_51479_4	ANKFY1	GAATGTACGAGACAGACAA
ANKFY1_51479_5	ANKFY1	GGAGGACATCGCATCCACTC
ANKFY1_51479_6	ANKFY1	GCTGAATGATGACACCGTGT
ANKIB1_54467_1	ANKIB1	GATGATCTTAAAATGGAA
ANKIB1_54467_2	ANKIB1	GGATGCCGCCAATTGTCTC
ANKIB1_54467_3	ANKIB1	GTTAATAACCAGAGACAAT
ANKIB1_54467_4	ANKIB1	GCCAACTCCACCACCAAGT
ANKIB1_54467_5	ANKIB1	GGAGTAGGACACCATTTAA
ANKIB1_54467_6	ANKIB1	GACCCTGTGGATATGCCCTG
ANKUB1_389161_1	ANKUB1	GACAGTAGACACTCACGGGG
ANKUB1_389161_2	ANKUB1	GAAAAGTTGGAGACACTGTGA
ANKUB1_389161_3	ANKUB1	GCTTCTGCGGCTGCATGAATG
ANKUB1_389161_4	ANKUB1	GCATGGCACCATGCTCGATAG
ANKUB1_389161_5	ANKUB1	GTGCCTTTAAAGAGAAACGA
ANKUB1_389161_6	ANKUB1	GACAAAAAGCAGCAATGTACA
APPBP2_10513_1	APPBP2	GGATGTTCTCGGGCAAGGAG
APPBP2_10513_2	APPBP2	GTGCAGTAGAATGTTGTGTG
APPBP2_10513_3	APPBP2	GGCATACAAATGGTGCATCG
APPBP2_10513_4	APPBP2	GGACTAGAATATGATTATCG
APPBP2_10513_5	APPBP2	GTACAGACTGCAAAACACTA
APPBP2_10513_6	APPBP2	GATCTTCAGGTAGGATGT
AREL1_9870_1	AREL1	GGGCGGCAAAGCCTCCAGG
AREL1_9870_2	AREL1	GGATTGGAAGGACCCCTATG
AREL1_9870_3	AREL1	GATTTGGGCCAGGAAAGAGC
AREL1_9870_4	AREL1	GTTCCTGGACACACTCGGA
AREL1_9870_5	AREL1	GGAAGGTGTAAAGGCGCCAG
AREL1_9870_6	AREL1	GAGATGGAGAAATTCCGAG
ARID1A_8289_1	ARID1A	GCCCTGAACAATAACCTCA
ARID1A_8289_2	ARID1A	GAGCCTGAGAGGAAGATGT
ARID1A_8289_3	ARID1A	GTGTCTGTGAAGGAGATTGG
ARID1A_8289_4	ARID1A	GATGCTCCGGGAAAACACCT
ARID1A_8289_5	ARID1A	GCTGCAACAAAGTGGAGTGG
ARID1A_8289_6	ARID1A	GCTCTGCTGGAACTGTGTGG
ARIH1_25820_1	ARIH1	GAGCAGATTCTACAACACA
ARIH1_25820_2	ARIH1	GTAGCCCGAGAGCACCTCTG
ARIH1_25820_3	ARIH1	GATCTAGAGAATGCCACAG
ARIH1_25820_4	ARIH1	GGCCGTGAGCACCTCGTAG
ARIH1_25820_5	ARIH1	GGATGGTGGTTGTAATCACA
ARIH1_25820_6	ARIH1	GTTGGCTGCAATCCAATTGG
ARIH2_10425_1	ARIH2	GCACTGCTCAGTTCTCGTCA
ARIH2_10425_2	ARIH2	GCCTGTACCCGAATAACCATG
ARIH2_10425_3	ARIH2	GAGCTTGGCAGCATTCTGT
ARIH2_10425_4	ARIH2	GAGGGTCATGAACAATCTG
ARIH2_10425_5	ARIH2	GACATAGAGGACTATTACGT
ARIH2_10425_6	ARIH2	GGATTGTGGCACAGTCTGT
ARMC5_79798_1	ARMC5	GCCGTAGCAGCGCGAGTA
ARMC5_79798_2	ARMC5	GACAGCCTCTTACCAGCACAG
ARMC5_79798_3	ARMC5	GTCATACAGAAACCCCACAA
ARMC5_79798_4	ARMC5	GTGGGGACATCCACTGTGC
ARMC5_79798_5	ARMC5	GGTTGGCGAGGATCAGAA
ARMC5_79798_6	ARMC5	GAAGGGCAGGGTCAGCGCGC
ASB10_136371_1	ASB10	GGTGGGAGCGGAGCGCACAG
ASB10_136371_2	ASB10	GGGCGGCCACATGCAAAG
ASB10_136371_3	ASB10	GAAGGCTGGACCCCACTGC
ASB10_136371_4	ASB10	GACAGCTGCATGGCCACGG
ASB10_136371_5	ASB10	GCTGGCTGCCACATGCAGTG
ASB10_136371_6	ASB10	GTGGCCACACGGAAGTCCTG
ASB11_140456_1	ASB11	GAGCTGGGAAAGAGCAGGT
ASB11_140456_2	ASB11	GGATAGCAGAAGAGATCTA
ASB11_140456_3	ASB11	GAGACACTTCCGGACACAC
ASB11_140456_4	ASB11	GCGAGGCAGTCCAATGTGG
ASB11_140456_5	ASB11	GTGGCCTGCACCTACCAGA
ASB11_140456_6	ASB11	GACACTTCCGGACACACAGG
ASB12_142689_1	ASB12	GACTGACAGCAGTGAAAAG
ASB12_142689_2	ASB12	GATGGAGGCAGATTTCAAGG
ASB12_142689_3	ASB12	GTAGACTGCGGCCAAATAGA
ASB12_142689_4	ASB12	GGTCAAGGGAGAGAGATGGA
ASB12_142689_5	ASB12	GAAAGCAGGCGGAAACAGTCC
ASB12_142689_6	ASB12	GTAAGAAGCAGCCAAGCGCAA
ASB13_79754_1	ASB13	GGCACAGGCAACGTGCAGAG
ASB13_79754_2	ASB13	GAGGCGCAGGCATCGCAGAG
ASB13_79754_3	ASB13	GGAAGGCCACTGGCGTCCGA
ASB13_79754_4	ASB13	GAGAGGTAATCAATGAGCCG
ASB13_79754_5	ASB13	GCATGCAGGCCTCGTGCAGGG
ASB13_79754_6	ASB13	GGCGCAGGCATCGCAGAGCG
ASB14_142686_1	ASB14	GCACTGCAGCCTTATGCAG
ASB14_142686_2	ASB14	GGCCACCTGCCCATCCATG
ASB14_142686_3	ASB14	GCCATCCTGAGGGCTATCTGG
ASB14_142686_4	ASB14	GACTGCCTCCAGATAGCCCTC
ASB14_142686_5	ASB14	GCTGTGCTCCAAAAACAG
ASB14_142686_6	ASB14	GCTGACAGCCAAAAAAAG
ASB15_142685_1	ASB15	GCTCTGCTGCTGAAACATGG
ASB15_142685_2	ASB15	GCAGGAGGGAAATGCAGTC
ASB15_142685_3	ASB15	GTTCATTGAAGCATTTGTGT
ASB15_142685_4	ASB15	GAGCATATTGAATGACACTG
ASB15_142685_5	ASB15	GCAACAAGTAGACAGTTGAG
ASB15_142685_6	ASB15	GAGGAAGCTTCTCCACTG
ASB16_92591_1	ASB16	GGGATCGTGCAGAGGTGCAA
ASB16_92591_2	ASB16	GGAGACTGTGAGCAACCAGC
ASB16_92591_3	ASB16	GCGGAGAGAGCGCAGCATGG
ASB16_92591_4	ASB16	GGACTCGGGGATCGTGCAG
ASB16_92591_5	ASB16	GGCACAAGCGTTGTGCAG
ASB16_92591_6	ASB16	GCACAAGGATAGGCATTAAGC
ASB17_127247_1	ASB17	GTGAATACAATTCTGTACT
ASB17_127247_2	ASB17	GAAATGACAGAAAGCACTC
ASB17_127247_3	ASB17	GTCTGAGCTACATAAAAGAG
ASB17_127247_4	ASB17	GAAGTGAAAATATTCCATCT
ASB17_127247_5	ASB17	GAATGGGCTTGGACAGTATAC
ASB17_127247_6	ASB17	GATCACTGGCAAAAATTCTG
ASB18_401036_1	ASB18	GAGATCAATAAGGATGAGA
ASB18_401036_2	ASB18	GGGCCGCGGCGATGCACAG
ASB18_401036_3	ASB18	GCCGCCCACGCGCTGCACCG
ASB18_401036_4	ASB18	GACAGTCTGCGAAGAGCACAG
ASB18_401036_5	ASB18	GATTGATCTCAAACACCACGT
ASB18_401036_6	ASB18	GCAAAGATGAGGAGAGAGTGA
ASB1_51665_1	ASB1	GATTCGCAACGGTGTGCAG
ASB1_51665_2	ASB1	GTGGACTTCCTCATCCGGA
ASB1_51665_3	ASB1	GTACAAGGGGCAGACCACCA
ASB1_51665_4	ASB1	GAAGAGCTCTTGGCAAACAC
ASB1_51665_5	ASB1	GTTCACCACAGCCACATACA
ASB1_51665_6	ASB1	GGCTGCGCTGATGTACAAG
ASB2_51676_1	ASB2	GACACAGACTCGTGCAGAG
ASB2_51676_2	ASB2	GGGCGGCCACGAACAAGG
ASB2_51676_3	ASB2	GATGTCCTCCTGGACTACGT
ASB2_51676_4	ASB2	GAGAGACACCGCTCTACAA
ASB2_51676_5	ASB2	GTAGAGGCGCGCGCGCTCGG
ASB2_51676_6	ASB2	GCAGAGCAGGAGTGAAAGA
ASB4_51666_1	ASB4	GCACCAGAAGACATTCCACA
ASB4_51666_2	ASB4	GGAGCTGGTAGCAGATCTC
ASB4_51666_3	ASB4	GAACTGTGGAGGGTATATTC
ASB4_51666_4	ASB4	GCTCCGAAAGGCCGAAGT
ASB4_51666_5	ASB4	GGCCAAACAAGACAGAGAGA
ASB4_51666_6	ASB4	GTTAAGAGAAATTTCCTTG
ASB5_140458_1	ASB5	GAAAGGCAACCGCAAGGAAG
ASB5_140458_2	ASB5	GGCAGGCTTCGTGCAATG
ASB5_140458_3	ASB5	GTACAGAAAGGCAAATATT
ASB5_140458_4	ASB5	GTAGCTTCGGATACAGAGT
ASB5_140458_5	ASB5	GTTGGTAAAGAGAGCTTG
ASB5_140458_6	ASB5	GAAAGTTGGTAAAGAGAGCTT
ASB6_140459_1	ASB6	GCTCAAGATGGCTGAGCTG
ASB6_140459_2	ASB6	GGGGCCGACGTTAATCGG
ASB6_140459_3	ASB6	GGCCGTGTAGTAGGTGACT
ASB6_140459_4	ASB6	GATGTGCAAGGCCGTGTAGT
ASB6_140459_5	ASB6	GGAGCTGCTGGTGCATCACG
ASB6_140459_6	ASB6	GGCTGAAGGTAGAGCCGGA
ASB7_140460_1	ASB7	GAACAAGGCTATTCCCCGAA
ASB7_140460_2	ASB7	GAGGGGCAGACACAAACTT
ASB7_140460_3	ASB7	GGAAAGGAAAGATGTGTTC
ASB7_140460_4	ASB7	GAGAGGGGCAGACACAAACT
ASB7_140460_5	ASB7	GTGCGAAAGATGCTAGAACA
ASB7_140460_6	ASB7	GGCAGGGACTCATTTGTC
ASB8_140461_1	ASB8	GAAAGATGAGGCTTGTGTGG
ASB8_140461_2	ASB8	GTGTCCAACAGCTCTGTGG
ASB8_140461_3	ASB8	GACTAGCAGAGCCACCAGGC
ASB8_140461_4	ASB8	GTCAGCATCTGACACCATAC
ASB8_140461_5	ASB8	GAAGGCCCTTCACTGCATCG
ASB8_140461_6	ASB8	GACTAGCAGAGCCACCAGG
ASB9_140462_1	ASB9	GAATGGTGTGACAGCAGAC
ASB9_140462_2	ASB9	GTGGGCTGTGAACATCATCA
ASB9_140462_3	ASB9	GAGAGATGACCTCCAAGAC
ASB9_140462_4	ASB9	GTCTGAGGAACCTCATCAGCC
ASB9_140462_5	ASB9	GAACACTTCCGAATTCTAAGG
ASB9_140462_6	ASB9	GCATGAAGCTGCAATCCA
ASPSCR1_79058_1	ASPSCR1	GGACTTCTTTGGCTTGGAG
ASPSCR1_79058_2	ASPSCR1	GTTCTGGAGGACACGTGCCGG
ASPSCR1_79058_3	ASPSCR1	GGTTCTGGAGGACACGTGC
ASPSCR1_79058_4	ASPSCR1	GCAGGTTGGCAAATCTCCAC
ASPSCR1_79058_5	ASPSCR1	GAAGCTGGAGCGCTACCCAA
ASPSCR1_79058_6	ASPSCR1	GGGGCGGAAGAAGCCCTGT
ATE1_11101_1	ATE1	GGATCTCATAGACCGAGGA
ATE1_11101_2	ATE1	GTATCAGGATCTCATAGACCG
ATE1_11101_3	ATE1	GTGCCCTGAGACATATGTT
ATE1_11101_4	ATE1	GTGCCCTGAGACATATGTTT
ATE1_11101_5	ATE1	GTACCCAAACATATGTCTCA
ATE1_11101_6	ATE1	GGAAAGATCATTGCTGTG
ATG101_60673_1	ATG101	GACCGTCCACACTTCCCAT
ATG101_60673_2	ATG101	GAAGATCATCAACATCGTGG
ATG101_60673_3	ATG101	GAGAAGATCATCAACATCG
ATG101_60673_4	ATG101	GATCTGCCGGGAGAAGGT
ATG101_60673_5	ATG101	GTTTGATGAGCCTGCGCATGG
ATG101_60673_6	ATG101	GTCTGGAAGGAGATCTTGTAC
ATG10_83734_1	ATG10	GGGACACTATTACGCAAC
ATG10_83734_2	ATG10	GTTGCGTAATAGTGTCCCA
ATG10_83734_3	ATG10	GACTCTGAAGGACATATGGGA
ATG10_83734_4	ATG10	GTATAAGATGCGACTGCTACA
ATG10_83734_5	ATG10	GTAAAGTAAAGTACAGGCACT
ATG10_83734_6	ATG10	GAAAAAGGGTTGCCCAAGTAT
ATG12_9140_1	ATG12	GAGCGAACACGAACCATCCA
ATG12_9140_2	ATG12	GAAGTCAATGAGTCCTTGGA
ATG12_9140_3	ATG12	GTATTATGAAAACAAAGAAGT
ATG12_9140_4	ATG12	GAAGTTGGAACTCTCTATG
ATG12_9140_5	ATG12	GTTTCATACCAACTGTTCTG
ATG12_9140_6	ATG12	GGTCTGGGGAAGGAGCAA
ATG13_9776_1	ATG13	GTAAGCACAAGAAAGAGTGA
ATG13_9776_2	ATG13	GTCGGGAGGTCCATGTGTG
ATG13_9776_3	ATG13	GGACCTGGGGACCTTCTATC
ATG13_9776_4	ATG13	GGTCTCCAAGACATCGTGA
ATG13_9776_5	ATG13	GGAGGGTGTGGCAGCACAG
ATG13_9776_6	ATG13	GAATATGTCATATTATAC
ATG14_22863_1	ATG14	GCAAGCTTGCTGAAGCCCGG
ATG14_22863_2	ATG14	GAAGGGATATCACAAAACCG
ATG14_22863_3	ATG14	GGGTCTGTGACGATCACAA
ATG14_22863_4	ATG14	GGAGAAGAAAACAACCCAG
ATG14_22863_5	ATG14	GCGATGAAGAAACCGACCT
ATG14_22863_6	ATG14	GCTGTGCAACACTACCCGC
ATG16L1_55054_1	ATG16L1	GCAAGCCGAATCTGGACTG
ATG16L1_55054_2	ATG16L1	GGAGCTGGTCACCAGATGGA
ATG16L1_55054_3	ATG16L1	GAATTACACAAGAAACGTG
ATG16L1_55054_4	ATG16L1	GGATGCAAAGCTGTGCTGT
ATG16L1_55054_5	ATG16L1	GGATGCAAAGCTGTGCTG
ATG16L1_55054_6	ATG16L1	GAAAGCCCAGGAAGCCAAT
ATG16L2_89849_1	ATG16L2	GCTCAGCCTTCTCTAAGAGA
ATG16L2_89849_2	ATG16L2	GAGGGGTCAAAGTCCACAC
ATG16L2_89849_3	ATG16L2	GATCTGGTATCGCTGCTCAG
ATG16L2_89849_4	ATG16L2	GTCGGGCAGCCACACACACA
ATG16L2_89849_5	ATG16L2	GGGCAGGAAGGTTGTGCTC
ATG16L2_89849_6	ATG16L2	GAGGGGCTCCGGCTGGTCTG
ATG2A_23130_1	ATG2A	GAACAAGAGCCGCCCGCT
ATG2A_23130_2	ATG2A	GGAGCAGGTGAGTTCCAGGT
ATG2A_23130_3	ATG2A	GTGCGTGTCCTCATCACCG
ATG2A_23130_4	ATG2A	GTAGTGGTGCAGCAAGTAG
ATG2A_23130_5	ATG2A	GGACACGCGCACTGTGCAG
ATG2A_23130_6	ATG2A	GCTCAGACCATCTGTGACG
ATG2B_55102_1	ATG2B	GACCCAGTGCAGATTGGA
ATG2B_55102_2	ATG2B	GATTCTGGACACACGTGTA
ATG2B_55102_3	ATG2B	GCAACGTCAAACGTGCTGGG
ATG2B_55102_4	ATG2B	GTATTGGGAAGCGAACAGAA
ATG2B_55102_5	ATG2B	GAGCTGGATATCAGTATTG
ATG2B_55102_6	ATG2B	GAACACCCAGTCTCCCGGC
ATG3_64422_1	ATG3	GACCACTGTCCAACATGGCAA
ATG3_64422_2	ATG3	GGGTGAACTGAACACATGGG
ATG3_64422_3	ATG3	GTGGCTGAGTACCTGACCC
ATG3_64422_4	ATG3	GCCGTTAAAGAGATCACAC
ATG3_64422_5	ATG3	GGGGAAGAATTGAAAGTGA
ATG3_64422_6	ATG3	GATGATGGTGATGGCGGAT
ATG4A_115201_1	ATG4A	GGGGATGTATGCTACGCTG
ATG4A_115201_2	ATG4A	GTTTCAATGGATAACACAG
ATG4A_115201_3	ATG4A	GAAGCACTGTAGGATGCGT
ATG4A_115201_4	ATG4A	GCTGTGGACAGATGATGC
ATG4A_115201_5	ATG4A	GACACTGAAGAGAATGGAA
ATG4A_115201_6	ATG4A	GCCAGAAGTGACAACCACTG
ATG4B_23192_1	ATG4B	GCGCAAATGGGAGTTGGCGA
ATG4B_23192_2	ATG4B	GGGGAATGAGAAGTACCAG
ATG4B_23192_3	ATG4B	GGGGCTCACGGACATCAACG
ATG4B_23192_4	ATG4B	GGACGCTGAAGTAGCTGTC
ATG4B_23192_5	ATG4B	GCCTAGGTGCCGGCACACCA
ATG4B_23192_6	ATG4B	GCCCTGGTGTGCCGGCACCT
ATG4C_84938_1	ATG4C	GATTGGTATGGACCAGCTG
ATG4C_84938_2	ATG4C	GACTACTTAGAATTTGTGA
ATG4C_84938_3	ATG4C	GAATATGGCTGACCTACA
ATG4C_84938_4	ATG4C	GTTAAGCCTGGAATATTGTGT
ATG4C_84938_5	ATG4C	GTTTGACAACAGACTGTGGGT
ATG4C_84938_6	ATG4C	GACAAAAGATTGGCAGTAATG
ATG4D_84971_1	ATG4D	GATGGACCCAAGCTGTACCG
ATG4D_84971_2	ATG4D	GAACCAGGACACAATCTGC
ATG4D_84971_3	ATG4D	GAAACGTACACCACCAGGC
ATG4D_84971_4	ATG4D	GAAGGGGCGGGAAGTCCCGG
ATG4D_84971_5	ATG4D	GCGGTATGTGAGCCACAGGC
ATG4D_84971_6	ATG4D	GATGACCACAGACTTCCACT
ATG5_9474_1	ATG5	GAAGGCACACCACTGAAA
ATG5_9474_2	ATG5	GTTGGAAACACCTCTGCAG
ATG5_9474_3	ATG5	GATGTGCTTCGAGATGTG
ATG5_9474_4	ATG5	GTAATATGAAGAAAATTATCC
ATG5_9474_5	ATG5	GAAATTCACTCACCATTTCAG
ATG5_9474_6	ATG5	GATGGACAGTTGCACACACT
ATG7_10533_1	ATG7	GAAGCTGAACGAGTATCGGC
ATG7_10533_2	ATG7	GTAACTTAGCCCAGTACCC
ATG7_10533_3	ATG7	GGACACCAGGGAGAGCCGG
ATG7_10533_4	ATG7	GTGAGGCACAAGCCCAAGAG
ATG7_10533_5	ATG7	GAGTTTGAAGATTGCCTAG
ATG7_10533_6	ATG7	GGCTCTGGCAGCAGCGGAC
ATG9A_79065_1	ATG9A	GTTTCCAGAACTACATGG
ATG9A_79065_2	ATG9A	GTTAGCGATGCCAATCCAC
ATG9A_79065_3	ATG9A	GGTGCATATAGAGGGCATGC
ATG9A_79065_4	ATG9A	GAGCTGGGCAAACTCGTCCC
ATG9A_79065_5	ATG9A	GGATGAGGGGTGTGACAATG
ATG9A_79065_6	ATG9A	GGATGTGAGCGAGGATCACG
ATG9B_285973_1	ATG9B	GGTGGGAGGGGAAAATGAGG
ATG9B_285973_2	ATG9B	GCCAGAAAAGCAGAAACAGCG
ATG9B_285973_3	ATG9B	GAAAGCCGCACTGCCTCCCCA
ATG9B_285973_4	ATG9B	GATAATCTCCAGGGCACGA
ATG9B_285973_5	ATG9B	GCGCTACACCAACTACCAGG
ATG9B_285973_6	ATG9B	GACGGTGAGCACAAGCAGCG
ATRX_546_1	ATRX	GTGAATCCGAAGATGAACAG
ATRX_546_2	ATRX	GGGTGTAGTCTTTACACGT
ATRX_546_3	ATRX	GAATTCTATACGATCAAGG
ATRX_546_4	ATRX	GTAGAATATGGACTCATCCT
ATRX_546_5	ATRX	GGAATGGATGAACAATGT
ATRX_546_6	ATRX	GAAGCCAAGATACAGACAT
ATXN3_4287_1	ATXN3	GGTGGCTGGCCTTTCACA
ATXN3_4287_2	ATXN3	GAGGAAGCAGATCTCCGCA
ATXN3_4287_3	ATXN3	GGCTCAATTACAACAGGA
ATXN3_4287_4	ATXN3	GCAATTGAGGATAATTCCAC
ATXN3_4287_5	ATXN3	GTACTTAGCTGAATAGCCCTG
ATXN3_4287_6	ATXN3	GTATGCAATTATAAGGAACAC
AUP1_550_1	AUP1	GCTGCTCTACGCGCCAGT
AUP1_550_2	AUP1	GTAGTGCGGACCATGTGTG
AUP1_550_3	AUP1	GTGGTCGAAAGGTGTCACA
AUP1_550_4	AUP1	GCAGTTCTGAGACCCAGG
AUP1_550_5	AUP1	GACTATCACTAATCTGCTTGA
AUP1_550_6	AUP1	GGACCATGTGTGCGGTGCTA
BABAM2_9577_1	BABAM2	GAAGACCCTGGAGAAGATG
BABAM2_9577_2	BABAM2	GTACAGCTTGGGGTACACCT
BABAM2_9577_3	BABAM2	GAGGCGGGAGCTCTCCCGG
BABAM2_9577_4	BABAM2	GGATTTGAAGGATTCCAGG
BABAM2_9577_5	BABAM2	GTCCTCAAAACTAACAGAG
BABAM2_9577_6	BABAM2	GAGGTGACAAGTACAGCTTG
BACH1_571_1	BACH1	GAGTCCATGTGCTTAGAGA
BACH1_571_2	BACH1	GCATGCCGCCAGCACGGAC
BACH1_571_3	BACH1	GAAATTTCAGAAACTGAAAGC
BACH1_571_4	BACH1	GATTAAGGCTGAGTAAAACAT
BACH1_571_5	BACH1	GTACCTGCGGAGTTTACACTG
BACH1_571_6	BACH1	GCTAATCCTGATACCTAACCA
BACH2_60468_1	BACH2	GCGCAGGAACTCAGCACAG
BACH2_60468_2	BACH2	GCGCAGCAAGAACCGCATCG
BACH2_60468_3	BACH2	GAATGTGAAATCCGCAAAT
BACH2_60468_4	BACH2	GTTTATTCATGATGTCCGA
BACH2_60468_5	BACH2	GACAGGGCAATACCGATGCA
BACH2_60468_6	BACH2	GCTGAACAGAGACCTTAAGC
BAP1_8314_1	BAP1	GACATCCGCTTCAACCTGA
BAP1_8314_2	BAP1	GAATGGCCTTAGTGCAGTG
BAP1_8314_3	BAP1	GCTATGTGCCTATCACAGGC
BAP1_8314_4	BAP1	GTGGACAGACAAGGCCCGGC
BAP1_8314_5	BAP1	GGGTCATCATGGAGCGTAT
BAP1_8314_6	BAP1	GGAGCAGAACATCTCCGTG
BARD1_580_1	BARD1	GATGTGAGCACATCTTCTGT
BARD1_580_2	BARD1	GTCAAGAGGAAGCAACTCAA
BARD1_580_3	BARD1	GCTGTGAAAAGAAATCATAG
BARD1_580_4	BARD1	GGCCGGGGTGTAACACAC
BARD1_580_5	BARD1	GTCCAGTGTGTTACACCC
BARD1_580_6	BARD1	GTCACATCCTCCTAAACACAC
BAZ1A_11177_1	BAZ1A	GCTAACTGATGCTGACACCAA
BAZ1A_11177_2	BAZ1A	GTAGTGGCGGAAGATCTCGT
BAZ1A_11177_3	BAZ1A	GAGCTTTGGTCGAACACAGT
BAZ1A_11177_4	BAZ1A	GTGAAGCAAAAGCTGGAACT
BAZ1A_11177_5	BAZ1A	GCAGGACTGAAGATAAATGT
BAZ1A_11177_6	BAZ1A	GCATCACCAAAGATTTCAGG
BAZ1B_9031_1	BAZ1B	GTATCTACTAACTTCTCTA
BAZ1B_9031_2	BAZ1B	GTATGTCATGAGGATCCGG
BAZ1B_9031_3	BAZ1B	GACCTCGAAAGACCATCCG
BAZ1B_9031_4	BAZ1B	GGAAGGCCTCCTGAGTGTGC
BAZ1B_9031_5	BAZ1B	GGACATATCCCACTTGATAC
BAZ1B_9031_6	BAZ1B	GATTGGTGGATACCCCTGAA
BCL11A_53335_1	BCL11A	GATAAACTTCTGCACTGGAG
BCL11A_53335_2	BCL11A	GCAAGAGAAACCATGCAC
BCL11A_53335_3	BCL11A	GTTCATCTGGCACTGCCCAC
BCL11A_53335_4	BCL11A	GGGCCCGGACCACTAATATG
BCL11A_53335_5	BCL11A	GTAGCAATCTCACTGTCCAC
BCL11A_53335_6	BCL11A	GCACCCTGTCAAAGGCACTC
BCL6B_255877_1	BCL6B	GAGAATGTGGTAGTGCACTT
BCL6B_255877_2	BCL6B	GCACGTGCTGATCCACACCG
BCL6B_255877_3	BCL6B	GCCGGAAATGCAGGCCACAG
BCL6B_255877_4	BCL6B	GGGCTCCGCAGATTGAGCAG
BCL6B_255877_5	BCL6B	GCCCACATTTGAACTGCACAG
BCL6B_255877_6	BCL6B	GTCCGGCACAAGAGTCAACTG
BCL6_604_1	BCL6	GATCTAGATTGATCACACTA
BCL6_604_2	BCL6	GACACGCGGTATTGCACCT
BCL6_604_3	BCL6	GGAGGATGCAGAATCCCTCA
BCL6_604_4	BCL6	GAAGAACATCACTGGCATGG
BCL6_604_5	BCL6	GGATAAGCACATGGGCACGG
BCL6_604_6	BCL6	GTCTGAAGGTGCCGGAAAC
BECN1_8678_1	BECN1	GGAAGAGACTAACTCAGGAG
BECN1_8678_2	BECN1	GGTTTCCGTAAGGAACAAGT
BECN1_8678_3	BECN1	GCTGCCGTTATACTGTTCTG
BECN1_8678_4	BECN1	GGAAAAGAACCGCAAGATAG
BECN1_8678_5	BECN1	GTGGGTGATCCACATCTGTC
BECN1_8678_6	BECN1	GCTGACGAATCTTAAGTG
BFAR_51283_1	BFAR	GTTAAAGCTGTGAGCACAC
BFAR_51283_2	BFAR	GAAGGAAGGAGTATTTGACC
BFAR_51283_3	BFAR	GATGCCCACCATAAAGCA
BFAR_51283_4	BFAR	GTGGTCAAGGAACTCCGG
BFAR_51283_5	BFAR	GATGAAAGGTAGGAAGGTGT
BFAR_51283_6	BFAR	GCAAACTCAGCAATCAGC
BIRC2_329_1	BIRC2	GGGGTGCCTGTCTCAGAA
BIRC2_329_2	BIRC2	GCATGGGTAGAACATGCCAAG
BIRC2_329_3	BIRC2	GTTAATGGCCACATATGGT
BIRC2_329_4	BIRC2	GATGCTATGTCAGAACAC
BIRC2_329_5	BIRC2	GTCACTGGAAGAACAATTG
BIRC2_329_6	BIRC2	GTTTGTTGTGATGGTGGCTTG
BIRC3_330_1	BIRC3	GAGAGTTTCTGAATACAG
BIRC3_330_2	BIRC3	GTTTGCTGTGATGGTGGACTC
BIRC3_330_3	BIRC3	GATTTGTAGGAGTACAATCAA
BIRC3_330_4	BIRC3	GCATGGGTTCAACATGCCAAG
BIRC3_330_5	BIRC3	GATGGTGGACTCAGGTGTT
BIRC3_330_6	BIRC3	GTTGGCGACAGAAAAGTCAA
BIRC6_57448_1	BIRC6	GATGACTTTGATGGTCCCG
BIRC6_57448_2	BIRC6	GGAGCGACTTGATATCATGA
BIRC6_57448_3	BIRC6	GAACTTCTACCCAGCATGG
BIRC6_57448_4	BIRC6	GAATTCTAAGAGCTTCACTT
BIRC6_57448_5	BIRC6	GGATGAATGAAGAATCCAG
BIRC6_57448_6	BIRC6	GGAAGGGTTGGAAGCACAT
BIRC7_79444_1	BIRC7	GGGCAGCTCAGGGTACCCAG
BIRC7_79444_2	BIRC7	GATGGGGCACAGCTGCAGGC
BIRC7_79444_3	BIRC7	GGGCACACTCAGCACAGACC
BIRC7_79444_4	BIRC7	GCAGGAGGAGAGGACGTGCA
BIRC7_79444_5	BIRC7	GTCAGCGGCCAGTCATAGA
BIRC7_79444_6	BIRC7	GCGCGGGGACGACCCCTGGA
BIRC8_112401_1	BIRC8	GCAAGTGACCAGATGTCCACA
BIRC8_112401_2	BIRC8	GATGTCCCATGTGCAGCG
BIRC8_112401_3	BIRC8	GTCCCAAAAGTAATGAGCC
BIRC8_112401_4	BIRC8	GTCCCAAAAGTAATGAGC
BIRC8_112401_5	BIRC8	GTCAATAACCGCGCTGCACAT
BIRC8_112401_6	BIRC8	GGACGTTAAGAAAATAATGG
BNIP3L_665_1	BNIP3L	GCAGCAATGGCAATGATAA
BNIP3L_665_2	BNIP3L	GAGGCTTTGAAGAAAAGTG
BNIP3L_665_3	BNIP3L	GTTTCTCCGCAGAATTTCTGA
BNIP3L_665_4	BNIP3L	GTCCAACAGGTTCCTGGG
BNIP3L_665_5	BNIP3L	GCAGGGACCATAGCTCTC
BNIP3L_665_6	BNIP3L	GTGGAGCCATGAAGAAAGG
BRAP_8315_1	BRAP	GACTGTGAGAATACACAGCA
BRAP_8315_2	BRAP	GTCCCAGCGCTGTAGACAC
BRAP_8315_3	BRAP	GATAGTCCCAGACTCGATGGT
BRAP_8315_4	BRAP	GCATACCGTCCACATCCTATG
BRAP_8315_5	BRAP	GAAACTTCATAAGGTCATGAC
BRAP_8315_6	BRAP	GCATCGAGTCTGGGACTATGC
BRCA1_672_1	BRCA1	GCTGCACAACCACAATTGGG
BRCA1_672_2	BRCA1	GATGCCTGGACAGAGGACAA
BRCA1_672_3	BRCA1	GAATGGATGGTACAGCTGTG
BRCA1_672_4	BRCA1	GGTGACCCGAGAGTGGGTGT
BRCA1_672_5	BRCA1	GCAGATGTGTGAGGCACCTG
BRCA1_672_6	BRCA1	GCAGCCAGATGCCTGGACAG
BRCC3_79184_1	BRCC3	GAATGTGAACAATTCTGA
BRCC3_79184_2	BRCC3	GAAGGCCAAACAGTTATATG
BRCC3_79184_3	BRCC3	GAGCGTGGTTGAGACAAACG
BRCC3_79184_4	BRCC3	GGAGGAGCAGGATGCGTAT
BRCC3_79184_5	BRCC3	GAAGTAATGGGGCTGTGCAT
BRCC3_79184_6	BRCC3	GAATCTGTGCAGTCAGATGT
BRWD1_54014_1	BRWD1	GCCCGACTCGATGAGAGGCAC
BRWD1_54014_2	BRWD1	GAGCACAACAGGAGCTACG
BRWD1_54014_3	BRWD1	GGTATGTACACAAATCAACA
BRWD1_54014_4	BRWD1	GTCAGTAATCCAAACTGGA
BRWD1_54014_5	BRWD1	GGGTCATGAAGCTTATATTG
BRWD1_54014_6	BRWD1	GATTTGAGCAGTTAGAATGG
BSN_8927_1	BSN	GTCTGAACTGTCAGATGCAG
BSN_8927_2	BSN	GCCAAGCCGAGCTCAACGT
BSN_8927_3	BSN	GGTTGGGGTTGAACCCACAC
BSN_8927_4	BSN	GCTGTCGGAAACCACGCAAT
BSN_8927_5	BSN	GTGTTGGGTTGAAGCCACAC
BSN_8927_6	BSN	GCAAACCAAGCGGCTACTGGA
BTBD10_84280_1	BTBD10	GGAACGGGAATGTCATATAG
BTBD10_84280_2	BTBD10	GTATATTGAAAACAGAGATG
BTBD10_84280_3	BTBD10	GAAGTCACATTTCTAATACA
BTBD10_84280_4	BTBD10	GATATGCCATCAGGACAA
BTBD10_84280_5	BTBD10	GTTGTAGATCACTTCTGGG
BTBD10_84280_6	BTBD10	GGGCACTAGCTACCATGAGA
BTBD11_121551_1	BTBD11	GGTTTCCGGATGCTGAACTG
BTBD11_121551_2	BTBD11	GAACTGTGGACGAACAGACC
BTBD11_121551_3	BTBD11	GCCACGTGTGCAGAGTCCAC
BTBD11_121551_4	BTBD11	GGACGCAGGCATACATCAG
BTBD11_121551_5	BTBD11	GCAGGCTGTCAGGTAGATGG
BTBD11_121551_6	BTBD11	GTCAGAGCCGTCCAATGGC
BTBD16_118663_1	BTBD16	GGTTGGTTGAGCCAGTGACC
BTBD16_118663_2	BTBD16	GTCACTGGCTCAACCAACCGG
BTBD16_118663_3	BTBD16	GACATCTGGGAAAGTGAGAGC
BTBD16_118663_4	BTBD16	GTTTGGGCAAACGCCACCGGT
BTBD16_118663_5	BTBD16	GGGTCACTGGCTCAACCAAC
BTBD16_118663_6	BTBD16	GGTAATGGTTGACTGTAACC
BTBD17_388419_1	BTBD17	GGTGGGCTGGTACCACTACG
BTBD17_388419_2	BTBD17	GGAGGACACGCCGTACTTGG
BTBD17_388419_3	BTBD17	GGGTTGTTGATGACCCACG
BTBD17_388419_4	BTBD17	GCAGGGCAACGCCAGCGATG
BTBD17_388419_5	BTBD17	GCGGGCGCGAGGTAGTTGCG
BTBD17_388419_6	BTBD17	GGTGGCCAGTCTGTGCAG
BTBD18_643376_1	BTBD18	GAAGGGGCTACAAGCTGAC
BTBD18_643376_2	BTBD18	GCTGCAGAAAAGCTAACCTG
BTBD18_643376_3	BTBD18	GAAGAGGAAGAGATTGATG
BTBD18_643376_4	BTBD18	GGCAGCAGATAGCACATCCT
BTBD18_643376_5	BTBD18	GGTTGGGAGAGTTAAACTT
BTBD18_643376_6	BTBD18	GTGGCTGGGTGTCACCACTC
BTBD19_149478_1	BTBD19	GGCAGGAGGTATTTGCCCAT
BTBD19_149478_2	BTBD19	GGGGCAGGGTGCCTCTCCGG
BTBD19_149478_3	BTBD19	GCAGCTGCAGGAGCGCTGCG
BTBD19_149478_4	BTBD19	GCACCTTCACCACAAACTGC
BTBD19_149478_5	BTBD19	GACAGGCCAACAAGCACCGAT
BTBD19_149478_6	BTBD19	GACTGCCAGGAAGGCCTCAGT
BTBD1_53339_1	BTBD1	GCCATGTTCAACGGCGGCA
BTBD1_53339_2	BTBD1	GGATGCAATAAGTGCAGAA
BTBD1_53339_3	BTBD1	GGGACAGCTAACACATTCA
BTBD1_53339_4	BTBD1	GTCCCATCACAACTAAAGC
BTBD1_53339_5	BTBD1	GTTCCCACTGATGACAATTG
BTBD1_53339_6	BTBD1	GTCCCACTGTAACCCCAG
BTBD2_55643_1	BTBD2	GACGCCAGAGAACAGGCGGA
BTBD2_55643_2	BTBD2	GCAGACGCCATCACCGCGGA
BTBD2_55643_3	BTBD2	GGAGGACGGCCAGATCCCCG
BTBD2_55643_4	BTBD2	GGCCTCGGACCAGCGGACAA
BTBD2_55643_5	BTBD2	GTCAACAAGCGCATCTTCG
BTBD2_55643_6	BTBD2	GGTGTAGAAGATGACCTCG
BTBD3_22903_1	BTBD3	GATAGCACCAATGGCACTG
BTBD3_22903_2	BTBD3	GGCATGACAGAAGTTCAGTG
BTBD3_22903_3	BTBD3	GACCTGACCCAGCGTTGCT
BTBD3_22903_4	BTBD3	GTGCCTATCGAAGCAACCAA
BTBD3_22903_5	BTBD3	GGCACTGGGGTACAGGGA
BTBD3_22903_6	BTBD3	GATTGCCATCCAGTATCACAC
BTBD6_90135_1	BTBD6	GGAATTCGGACCAGATAGA
BTBD6_90135_2	BTBD6	GAAACAAGAGGCATGTTCTG
BTBD6_90135_3	BTBD6	GGGATGACGGAAGTGCAGTG
BTBD6_90135_4	BTBD6	GCCGTTGGCAAACTCCTCTA
BTBD6_90135_5	BTBD6	GGAGGCCCTCAACACCAAAG
BTBD6_90135_6	BTBD6	GAATCGGTGGCACCTCTGCG
BTBD7_55727_1	BTBD7	GTAACAAAGCAGAAAACAT
BTBD7_55727_2	BTBD7	GGGAAGCCAAACATGACCA
BTBD7_55727_3	BTBD7	GGGCCTATGCCCTGAACTG
BTBD7_55727_4	BTBD7	GAGGAAATGTAAAGCTTGT
BTBD7_55727_5	BTBD7	GGACTGGGCAGACAGACGG
BTBD7_55727_6	BTBD7	GGCTACAGTGCAAAACAGAG
BTBD8_284697_1	BTBD8	GAAGAGTAACGTACTCTT
BTBD8_284697_2	BTBD8	GAGTACGTTACTCTTCAA
BTBD8_284697_3	BTBD8	GATAGTATGAAAATAGAAGTC
BTBD8_284697_4	BTBD8	GCAACTGAATGAGCAATAATC
BTBD8_284697_5	BTBD8	GGACCCCAGAAGTACCATGG
BTBD8_284697_6	BTBD8	GTTCCAGACAAAACTAATGTT
BTBD9_114781_1	BTBD9	GAATCATGCTGAAATCATGC
BTBD9_114781_2	BTBD9	GCTCTGTGAGGCTCATGAG
BTBD9_114781_3	BTBD9	GGCTGCTAAAATTACCCTG
BTBD9_114781_4	BTBD9	GGCTGCTAAAATTACCCTGT
BTBD9_114781_5	BTBD9	GTGTGATTGAAGGAGTCAGT
BTBD9_114781_6	BTBD9	GTATGTGATTGATAATGGA
BTRC_8945_1	BTRC	GCAACTGACATTACCCTCCGG
BTRC_8945_2	BTRC	GTGCAGAACTGCTTCACAA
BTRC_8945_3	BTRC	GGTCAGGACAGATTCTCTG
BTRC_8945_4	BTRC	GAGTGTGGGATGTAAATAC
BTRC_8945_5	BTRC	GAGGCCTGGCAGAACGAAG
BTRC_8945_6	BTRC	GATTATGGGACATAGAATG
CACUL1_143384_1	CACUL1	GACCAGTCCCGGAAGAGAGC
CACUL1_143384_2	CACUL1	GATATGGGGATATAGTCACC
CACUL1_143384_3	CACUL1	GATTATAAGAGCACATAC
CACUL1_143384_4	CACUL1	GCCAGAACCACAACAACTGGG
CACUL1_143384_5	CACUL1	GTTTCAATATAGAGATCTGGA
CACUL1_143384_6	CACUL1	GATAGCTCTTGGACAATATAT
CACYBP_27101_1	CACYBP	GGTGAAAATCAGTAATTA
CACYBP_27101_2	CACYBP	GAAAGTGGAAAACACAAGGT
CACYBP_27101_3	CACYBP	GGTGGGATTACCTGACCC
CACYBP_27101_4	CACYBP	GAAAGTGGAAAACACAAGG
CACYBP_27101_5	CACYBP	GTTCCCACTGAGAATGTGC
CACYBP_27101_6	CACYBP	GAAAGAAAGTGGAAAACACA
CALR_811_1	CALR	GTGTTTGGATTCGATCCAGC
CALR_811_2	CALR	GACGGGTGGACTTCCCGC
CALR_811_3	CALR	GCGGCCAGACAACACCTATG
CALR_811_4	CALR	GGTGAAGATTGACAACAGCC
CALR_811_5	CALR	GCCGCACAATCAGTGTGTAC
CALR_811_6	CALR	GAGCAGAACATCGACTGTG
CAND1_55832_1	CAND1	GAACTTCCTCCAGCTTCCAG
CAND1_55832_2	CAND1	GTCTAGGGCTGGTCAACTG
CAND1_55832_3	CAND1	GCAGCAATACATTGTATGT
CAND1_55832_4	CAND1	GTAAGGGCAGCTACACATT
CAND1_55832_5	CAND1	GAGCGTGAAGAGAATGTAA
CAND1_55832_6	CAND1	GTCCAAGTGCAGTACTGCAG
CAND2_23066_1	CAND2	GAAGGCCTCAAAAGCCTGG
CAND2_23066_2	CAND2	GGTGCACAGGGTGTCCACAA
CAND2_23066_3	CAND2	GAGGCTGGAGATGTGGAAGG
CAND2_23066_4	CAND2	GAGTTCCTGAACCATGTGG
CAND2_23066_5	CAND2	GGTGGGGAAAAGCCCCATCA
CAND2_23066_6	CAND2	GACAGGTGCAGGACACAGGG
CAPN3_825_1	CAPN3	GTGCAGATGAGCTCAAGA
CAPN3_825_2	CAPN3	GGTTCCTACGAAGCTCTGAA
CAPN3_825_3	CAPN3	GAAAGGTGGGAACACCACAG
CAPN3_825_4	CAPN3	GGACAGTGTCTGTGAACGA
CAPN3_825_5	CAPN3	GTTCTGGCGCTATGGAGAGT
CAPN3_825_6	CAPN3	GTGACCTCTGACCAGCCCGC
CBLB_868_1	CBLB	GCCTGGATCTAATTCAGAA
CBLB_868_2	CBLB	GAGGGAAGGCAAATTCTCGG
CBLB_868_3	CBLB	GCAAGCTGCCGCAGATCGC
CBLB_868_4	CBLB	GACCATATAAAAGTTACAC
CBLB_868_5	CBLB	GTTGCACTCGATTGGGACAG
CBLB_868_6	CBLB	GTCCCAAACACATCCCGA
CBLC_23624_1	CBLC	GCTGCAGGTGAGGTCAATGG
CBLC_23624_2	CBLC	GGGACTCAAACTCAGCCCA
CBLC_23624_3	CBLC	GCCCCAGGCGAGTACAGCT
CBLC_23624_4	CBLC	GATCTTGCAGAGCTCAAATG
CBLC_23624_5	CBLC	GCGAGATCAAGGGCTGGG
CBLC_23624_6	CBLC	GGGTGGCAGGTGCCCAGGA
CBLL1_79872_1	CBLL1	GAATTGAGCAGTGTACACG
CBLL1_79872_2	CBLL1	GAACGGTATGACTGTAAAG
CBLL1_79872_3	CBLL1	GCTTGGCTATATACCAAGTG
CBLL1_79872_4	CBLL1	GAATATCAGGGTCAACCAG
CBLL1_79872_5	CBLL1	GTGGAGGCATAATATGATGA
CBLL1_79872_6	CBLL1	GAACGGTATGACTGTAAAGG
CBLL2_158506_1	CBLL2	GAATTGAGGCGCATAAACG
CBLL2_158506_2	CBLL2	GAGTGTCAAAGTCAACCAG
CBLL2_158506_3	CBLL2	GTTATCCTGTGCTGAGAATTG
CBLL2_158506_4	CBLL2	GAATGATGTGATCGACCATGT
CBLL2_158506_5	CBLL2	GCGCCTCAATTCTCAGCAC
CBLL2_158506_6	CBLL2	GACCATGTAGGGTTGAAGG
CBL_867_1	CBL	GGAGATGCTGGTAGGTATC
CBL_867_2	CBL	GATGTAAAGATTGAGCCCTG
CBL_867_3	CBL	GATATCTGAGAGAGTTCGG
CBL_867_4	CBL	GATAGTACGGAGATGCTGGT
CBL_867_5	CBL	GTGCACATGAGGTGTCCACA
CBL_867_6	CBL	GTATGACGAAGTGAAAGCT
CBX4_8535_1	CBX4	GATGGGATATCGGAAGAGA
CBX4_8535_2	CBX4	GAACGGCAGGAGCAGCTGAT
CBX4_8535_3	CBX4	GGAAGGCGATCAGCAGCCTG
CBX4_8535_4	CBX4	GTACCAGGGCGGCCACAAGG
CBX4_8535_5	CBX4	GATACATGGAGAACGGCATGC
CBX4_8535_6	CBX4	GGGGGCCAAAGGCTACCTGG
CBX8_57332_1	CBX8	GGAACCGGAGGAAAACATCC
CBX8_57332_2	CBX8	GGGCCAGCTGGATCACACTG
CBX8_57332_3	CBX8	GACCATCCCTTCCATTTCACG
CBX8_57332_4	CBX8	GTCAACATGGAGCTTTCAG
CBX8_57332_5	CBX8	GTCCCTTTAGGTACAGCACAT
CBX8_57332_6	CBX8	GGCCTCGGAGAGTACCTCAA
CCIN_881_1	CCIN	GATCTCCGAGCAAAATGTGG
CCIN_881_2	CCIN	GGCGGCCAAAGATAACAGG
CCIN_881_3	CCIN	GGTGATGAAAAGCTCATCAG
CCIN_881_4	CCIN	GCATGGGACACATCCAAG
CCIN_881_5	CCIN	GGGCGGGAGCATTGCCCCA
CCIN_881_6	CCIN	GCCCTGAAATCTGCTCAG
CCL28_56477_1	CCL28	GCTGGAGGCAATGGGAAGTA
CCL28_56477_2	CCL28	GACAGACAGCCAAGGCCACGA
CCL28_56477_3	CCL28	GGCAGGAATGCAGCAGAG
CCL28_56477_4	CCL28	GCCACAGGAAGAAACACCA
CCL28_56477_5	CCL28	GTCGCATCCAGAGAGCTGAT
CCL28_56477_6	CCL28	GACAGTAACAGGGCACATCAG
CCNB1IP1_57820_1	CCNB1IP1	GGTAACCTCCCCTTTCATAG
CCNB1IP1_57820_2	CCNB1IP1	GTCCAGAAGGCCAGCGCTC
CCNB1IP1_57820_3	CCNB1IP1	GAAAGGGTACTGTTGCAGGC
CCNB1IP1_57820_4	CCNB1IP1	GTGTCGCATCAAACTCTC
CCNB1IP1_57820_5	CCNB1IP1	GCAGGCAGGACAGATAGC
CCNB1IP1_57820_6	CCNB1IP1	GATCACAGAAGATGTGAGAGC
CCNF_899_1	CCNF	GAAGAGCCAGATGAAAGGTG
CCNF_899_2	CCNF	GTGAAAGAGCACATCTTCG
CCNF_899_3	CCNF	GGGACTCAATGACACAATG
CCNF_899_4	CCNF	GTGTTGTCCGTGAGCCATA
CCNF_899_5	CCNF	GGTGAGGTCCCACAGCTGAG
CCNF_899_6	CCNF	GTGTGTGGACCGGTACCTG
CDC16_8881_1	CDC16	GTTCTATCTGTCTTCTACG
CDC16_8881_2	CDC16	GAATCAACACCAGTGCCTGA
CDC16_8881_3	CDC16	GAGTGAGCACGACCAAGCGA
CDC16_8881_4	CDC16	GAGTAGGTGGATGCGTTCTG
CDC16_8881_5	CDC16	GAACCCCAGGACATCTAT
CDC16_8881_6	CDC16	GCCAACCAATAGATGTCCTG
CDC20_991_1	CDC20	GCCTGGGCTTTGAACCTGAA
CDC20_991_2	CDC20	GTAATGGGGAGACCAGAGGA
CDC20_991_3	CDC20	GCCACAGCCAGGAAGTGTGT
CDC20_991_4	CDC20	GGTACTTCCAAATAACTAGC
CDC20_991_5	CDC20	GCTACCCGAACATCATGG
CDC20_991_6	CDC20	GGGTAGCAGAACACCATG
CDC23_8697_1	CDC23	GCTTCCACAAACACATCAA
CDC23_8697_2	CDC23	GGATATGGATGCCTATACCC
CDC23_8697_3	CDC23	GATATTTATCAATCTCACAG
CDC23_8697_4	CDC23	GATATATTTGATGTAACACT
CDC23_8697_5	CDC23	GAAGGTAAGGCCTTACTC
CDC23_8697_6	CDC23	GAACCAGGCTCCCCAATGCAA
CDC26_246184_1	CDC26	GTAGGAGGCAGTGATGGAGA
CDC26_246184_2	CDC26	GTGATGGAGAAGGAGCCATT
CDC26_246184_3	CDC26	GGGAACAAATGATCAATGAT
CDC26_246184_4	CDC26	GCAGTGATCCCAAGAGCC
CDC26_246184_5	CDC26	GCAAATGATCAATGATCGGAT
CDC26_246184_6	CDC26	GTTAGCAGTGATCCCAAGAGC
CDC27_996_1	CDC27	GCATAAAGGCGTTCTGCG
CDC27_996_2	CDC27	GATCTACTCTACAACACTT
CDC27_996_3	CDC27	GAGGAAAGGATTTAAACTA
CDC27_996_4	CDC27	GGAGAGCAGCATGACAGATG
CDC27_996_5	CDC27	GTACCCAACCAGTATTGTAG
CDC27_996_6	CDC27	GCGAGGAAAACCGCATCT
CDC34_997_1	CDC34	GGGCACTAGCGGCCGAGCCA
CDC34_997_2	CDC34	GTGGCACCCTAACATCTACG
CDC34_997_3	CDC34	GATGTTAGGGTGCCACATCT
CDC34_997_4	CDC34	GGTGTTGGGCTCGTTCAGGA
CDC34_997_5	CDC34	GAAAGGCTGGTGGAGAGTAT
CDC34_997_6	CDC34	GGTCAGGAACCGAAAGGC
CDCA3_83461_1	CDCA3	GCCAGATGCTTGTTGTGCGG
CDCA3_83461_2	CDCA3	GACAGATAACTGGGTACCCAG
CDCA3_83461_3	CDCA3	GCCAGCACTAGGTGAACGG
CDCA3_83461_4	CDCA3	GCCAGCAGGGGAGCAACTGGA
CDCA3_83461_5	CDCA3	GAATGTTAGTGAACTAAAGGA
CDCA3_83461_6	CDCA3	GCATCCTGCGCACTCCCATCC
CDK2_1017_1	CDK2	GGTGGAGGACCCGATGAGAA
CDK2_1017_2	CDK2	GACTCTGGGGACCCCAGATG
CDK2_1017_3	CDK2	GGCCACACCACCTCATCTG
CDK2_1017_4	CDK2	GAGCTCCTGAAATCCTCCT
CDK2_1017_5	CDK2	GAAAGCCAGAAACAAGTTGAC
CDK2_1017_6	CDK2	GCAAAGCCAGAAACAAGTTGA
CDRT1_374286_1	CDRT1	GGACACTTACCAGCATCG
CDRT1_374286_2	CDRT1	GATGAAAGAGATCTTGTAT
CDRT1_374286_3	CDRT1	GCTTCAATGGGAACTGTATGA
CDRT1_374286_4	CDRT1	GAACGCAGCAGGTCCTGATGG
CDRT1_374286_5	CDRT1	GTTTGCTAAAAGAATTAACGT
CDRT1_374286_6	CDRT1	GCATGTGAGACTCCACATCGC
CGRRF1_10668_1	CGRRF1	GACACACATGCCTGTGTGA
CGRRF1_10668_2	CGRRF1	GACCACCGCGATGTAGAAAAG
CGRRF1_10668_3	CGRRF1	GACTTCACACAGCCATCACAC
CGRRF1_10668_4	CGRRF1	GACCCCCAGTAGCATGTAAGG
CGRRF1_10668_5	CGRRF1	GCCGGTGGTCACGATGAAGC
CGRRF1_10668_6	CGRRF1	GAACAAACTGCCTGCACAT
CHD6_84181_1	CHD6	GATGGGGCAAAGAAGGCA
CHD6_84181_2	CHD6	GAAGTTGATCGCATCTTGG
CHD6_84181_3	CHD6	GGAACTGCAAACTTCTGGA
CHD6_84181_4	CHD6	GGCTTACAGAACCGGTCGA
CHD6_84181_5	CHD6	GTACGGGGAAACCTGCGCC
CHD6_84181_6	CHD6	GCACAGAAGAAAGACAAAG
CHFR_55743_1	CHFR	GATCCGCTCCACGGGACAG
CHFR_55743_2	CHFR	GGGAAGCCAGACAAGATGG
CHFR_55743_3	CHFR	GGAAGCGGGAGTGGACCATC
CHFR_55743_4	CHFR	GGATGAGGTATGCTTCCACG
CHFR_55743_5	CHFR	GACAGCGGCAGGTAGGACAC
CHFR_55743_6	CHFR	GGGCCGTAACTGCCGCACTC
CHMP3_51652_1	CHMP3	GCCCTTACCAGTTCTTTGGG
CHMP3_51652_2	CHMP3	GTAGCCCTTACCAGTTCTTT
CHMP3_51652_3	CHMP3	GTAGCCCTTACCAGTTCTT
CHMP3_51652_4	CHMP3	GTTCGTCATGGGGCTGTT
CHMP3_51652_5	CHMP3	GGAGAAGCCGCCCAAAGAAC
CHMP3_51652_6	CHMP3	GGGGCTGTTTGGAAAGACCC
CIAO1_9391_1	CIAO1	GCGCTGGTGGCCTTCAGAA
CIAO1_9391_2	CIAO1	GGGCCATGAATCCACTGTG
CIAO1_9391_3	CIAO1	GGCCAGGTAATTACCGCAG
CIAO1_9391_4	CIAO1	GGCCGCTGATACTTCCAGA
CIAO1_9391_5	CIAO1	GGATTCATGGCCCTCAAGGG
CIAO1_9391_6	CIAO1	GAAAATGAGGTCAAGTCAG
CISH_1154_1	CISH	GTCCACGTCGGCCACCAGA
CISH_1154_2	CISH	GTGGCAGGCAGTCCACGT
CISH_1154_3	CISH	GATTCCCGAAGGTAGGAGA
CISH_1154_4	CISH	GACAGCGTGAACAGGTAGC
CISH_1154_5	CISH	GCCAGACGGTTGATGACAAGG
CISH_1154_6	CISH	GACAGCGTGAACAGGTAGCTG
CLTC_1213_1	CLTC	GCCCTTTCCAAAGAAGGCAG
CLTC_1213_2	CLTC	GTACTCCAGACACTATCCGT
CLTC_1213_3	CLTC	GCCCAGGGAAATTACTCGG
CLTC_1213_4	CLTC	GCCTGAACAACTTCCATGT
CLTC_1213_5	CLTC	GGACTTGAGCGAGCTCACAT
CLTC_1213_6	CLTC	GAACGTTGCAATGAACCTG
CNOT4_4850_1	CNOT4	GAGAGTGGTTTATAAACTGC
CNOT4_4850_2	CNOT4	GGAAAGGAGGAAGCCCACTT
CNOT4_4850_3	CNOT4	GAAATTGAGGGAACCTCTG
CNOT4_4850_4	CNOT4	GTGCTTATGTAACCTATATC
CNOT4_4850_5	CNOT4	GATATAGGTTACATAAGCAC
CNOT4_4850_6	CNOT4	GTAGATGGCAGAACACTTA
COMMD3-BMI1_100532731_1	COMMD3-BMI1	GCCCGGAGGAGAAGCGTGA
COMMD3-BMI1_100532731_2	COMMD3-BMI1	GAACTTGGACATCACAAAT
COMMD3-BMI1_100532731_3	COMMD3-BMI1	GGAATGTAGACATTCTATTA
COMMD3-BMI1_100532731_4	COMMD3-BMI1	GATGTGTGTGCTTTGTGGA
COMMD3-BMI1_100532731_5	COMMD3-BMI1	GCTGCAACTTACATACTAG
COMMD3-BMI1_100532731_6	COMMD3-BMI1	GACAAAGAGAAATCTAAGG
COP1_64326_1	COP1	GCCCAACTACAGATTCTTA
COP1_64326_2	COP1	GAAGCATACATGACAAAATG
COP1_64326_3	COP1	GGGATGGATTCACAGGACAG
COP1_64326_4	COP1	GTTAGCAGCAATCAGCACAT
COP1_64326_5	COP1	GTTAGTGCTGTGTGCTGGA
COP1_64326_6	COP1	GGAGGGCACTACCAGATG
COPS2_9318_1	COPS2	GTGACTGCACTCCGAATAT
COPS2_9318_2	COPS2	GCTAAGAATGATAGACTG
COPS2_9318_3	COPS2	GAACTGGATCATCAGAAGAG
COPS2_9318_4	COPS2	GTGGTTTAAGACAAACACAA
COPS2_9318_5	COPS2	GATTATGGGAGTTATCAG
COPS2_9318_6	COPS2	GTTATTCTTCACAGAATGTGG
COPS3_8533_1	COPS3	GGATGCCAATTCCTCGCAG
COPS3_8533_2	COPS3	GCAGAGATCAGCATGTATTG
COPS3_8533_3	COPS3	GATGTACAAGAACACTCCTT
COPS3_8533_4	COPS3	GAAATATACATCTCAAATTGT
COPS3_8533_5	COPS3	GTCACTCGCGATAACAACATG
COPS3_8533_6	COPS3	GTTTATAAGAAGAATATTCAG
COPS4_51138_1	COPS4	GATTGCTAGGCTATATCTGG
COPS4_51138_2	COPS4	GAGAAATGCAGCCCAAGTGT
COPS4_51138_3	COPS4	GAGAAGCCCTGCCAACGT
COPS4_51138_4	COPS4	GGAGGATGATGATCCAGTCC
COPS4_51138_5	COPS4	GTATCTAGATAGGATCATCAG
COPS4_51138_6	COPS4	GAATTCATTGAAGCTGCACAA
COPS5_10987_1	COPS5	GATGGGTCTGATGCTAGGAA
COPS5_10987_2	COPS5	GCCGCCTTGAAAATGCAATC
COPS5_10987_3	COPS5	GCCTTGAAAATGCAATCGGG
COPS5_10987_4	COPS5	GCAGCCTGAGCATTTACTC
COPS5_10987_5	COPS5	GATGCTAGGAAAGGTGGA
COPS5_10987_6	COPS5	GAAGTGATGGGTCTGATGCT
COPS6_10980_1	COPS6	GCTCTGATTGGCAAGCAGGA
COPS6_10980_2	COPS6	GGTGTGGGACAGCAGCTCAA
COPS6_10980_3	COPS6	GAGATGTTGAGAATGACAAG
COPS6_10980_4	COPS6	GAGACAGTGACACAGAGCAT
COPS6_10980_5	COPS6	GCAGGAGGGCCGAAATATCG
COPS6_10980_6	COPS6	GCTGAGCTGACCTACACTC
COPS7A_50813_1	COPS7A	GCCAGGGTGACAACTGAG
COPS7A_50813_2	COPS7A	GAAACACTGTGAGCAGCCGGA
COPS7A_50813_3	COPS7A	GCCTCCAGCAACACTGCATAT
COPS7A_50813_4	COPS7A	GTTAGTGGAGGAAGATTCC
COPS7A_50813_5	COPS7A	GTGTATGCTGACGTGCTTCG
COPS7A_50813_6	COPS7A	GAGCCGTGCCAACCAACACA
COPS7B_64708_1	COPS7B	GTCTTGATGCCAAGCTCACGA
COPS7B_64708_2	COPS7B	GTCTGGAGCTGGCCAACGTGC
COPS7B_64708_3	COPS7B	GTTCTTACCTCCTGCACGT
COPS7B_64708_4	COPS7B	GAACAGAAGTTAACTCTCTGC
COPS7B_64708_5	COPS7B	GTTAGCCTCACCATTCATGCA
COPS7B_64708_6	COPS7B	GAGCTTGGCATCAAGAATGA
COPS8_10920_1	COPS8	GGCCTTCTAGGCCCCTGG
COPS8_10920_2	COPS8	GCTAGAAGCTGACCATACAC
COPS8_10920_3	COPS8	GACAGCAGTTAGCCAGACTGA
COPS8_10920_4	COPS8	GTCTGGCAGAGAGATTTCCCT
COPS8_10920_5	COPS8	GCAACCATCAACGCTCACCAG
COPS8_10920_6	COPS8	GTCTGGGCAGAACCATTCTTG
COPS9_150678_1	COPS9	GGCAGCACCGGGCTCTTGA
COPS9_150678_2	COPS9	GTGGCTGGGAAGTTATCTAG
COPS9_150678_3	COPS9	GAGGGCGCCGGGCCCTACG
COPS9_150678_4	COPS9	GGTGGACGAGATGTTCCCCG
COPS9_150678_5	COPS9	GCCAAGTCCATCAAGAGCC
COPS9_150678_6	COPS9	GGCCCCGAGATGAAGCCGG
CPSF1_29894_1	CPSF1	GTTCAGTGAGATGGCCACAA
CPSF1_29894_2	CPSF1	GTACATGGAGAACTCCAGAC
CPSF1_29894_3	CPSF1	GGTGCAGTCAAAGGGCAGGC
CPSF1_29894_4	CPSF1	GAACCCAGGAACAGGTACCC
CPSF1_29894_5	CPSF1	GCAGGACACGTGCTCCATTG
CPSF1_29894_6	CPSF1	GGCGTGGTGTGGCAGCATGG
CRBN_51185_1	CRBN	GAAAGCAATTGGAAGACAA
CRBN_51185_2	CRBN	GCACCATACTGACTTCTTGA
CRBN_51185_3	CRBN	GGATTCACATAAGCTGCCAT
CRBN_51185_4	CRBN	GCACGATGACGACAGCTGTC
CRBN_51185_5	CRBN	GTTGAAGGCAACACACATTC
CRBN_51185_6	CRBN	GCTTGCACAGATCTTACACT
CUEDC2_79004_1	CUEDC2	GTCCAGACACACCTCCCGG
CUEDC2_79004_2	CUEDC2	GGGGTGGATGTACTCCTGG
CUEDC2_79004_3	CUEDC2	GGGAGGTGTGTCTGGACAA
CUEDC2_79004_4	CUEDC2	GCCAGGTAGTGAGCACCAAAG
CUEDC2_79004_5	CUEDC2	GTATCGGATCAGCTTCTTGG
CUEDC2_79004_6	CUEDC2	GGTGTTCCCTACCTGTTCGG
CUL1_8454_1	CUL1	GCATCCAGCAGGTGTACACA
CUL1_8454_2	CUL1	GTATCGAGCCAGCAACTCAG
CUL1_8454_3	CUL1	GTATCGAGCCAGCAACTCA
CUL1_8454_4	CUL1	GTTGAATGCAGACATTACCA
CUL1_8454_5	CUL1	GGTCAGCTGCTGCACAGTGT
CUL1_8454_6	CUL1	GGTGTACACACGGCAGAGCA
CUL2_8453_1	CUL2	GTACTGGGAAGAATACAGCA
CUL2_8453_2	CUL2	GGCAAGAAGAACTGCCATT
CUL2_8453_3	CUL2	GGGATGACAGAGAATGAAG
CUL2_8453_4	CUL2	GGATATGTGGAGGAAATTGA
CUL2_8453_5	CUL2	GATATCTATGCTTTATGTG
CUL2_8453_6	CUL2	GGTTACATTATCTGTGTAC
CUL3_8452_1	CUL3	GCACTGCCTTGACAAATCAA
CUL3_8452_2	CUL3	GGGTGCTCACGACAGGATAT
CUL3_8452_3	CUL3	GAGCATCTCAAACACAACGA
CUL3_8452_4	CUL3	GGTGTATTAGGGATCATCTA
CUL3_8452_5	CUL3	GATAGAAGCTGCTATAGTG
CUL3_8452_6	CUL3	GTAACTGGCTCTAATACA
CUL4A_8451_1	CUL4A	GCGGTTCGTCAACCTGATGA
CUL4A_8451_2	CUL4A	GTGTGGAGAAACAGCTATT
CUL4A_8451_3	CUL4A	GTTCTGCAGCACATAGGTG
CUL4A_8451_4	CUL4A	GTGGAGTTCTGCAGCACAT
CUL4A_8451_5	CUL4A	GACAGAGTAATCACTTACT
CUL4A_8451_6	CUL4A	GAAGGCCAAAGGTTAATGC
CUL4B_8450_1	CUL4B	GGCATCCTTACCAAATGGA
CUL4B_8450_2	CUL4B	GCAGTGGATCGAATATATCA
CUL4B_8450_3	CUL4B	GTAGATTCAAAACTTCGTGC
CUL4B_8450_4	CUL4B	GGCCTTCAGCTGCATAGAGC
CUL4B_8450_5	CUL4B	GGTGGTAAATGAACTTCCAT
CUL4B_8450_6	CUL4B	GTTTAGAAGAGATCAAGC
CUL5_8065_1	CUL5	GACTACGAATACTAAGAACCC
CUL5_8065_2	CUL5	GTAATTGGCAAGCAGCTCA
CUL5_8065_3	CUL5	GAACTGGAGGACTTGATAC
CUL5_8065_4	CUL5	GGAATGCTGTGTAAATGCCC
CUL5_8065_5	CUL5	GATAAAAGAGCAAATAGAG
CUL5_8065_6	CUL5	GAAGAAAACATGGTAGAG
CUL7_9820_1	CUL7	GGAGGGCTGAGCCTGGGCAG
CUL7_9820_2	CUL7	GGAACACTGGCCAGAACGT
CUL7_9820_3	CUL7	GTGGTGGCTATCTCCAAGC
CUL7_9820_4	CUL7	GGTCCAGCAGCCAACCCAG
CUL7_9820_5	CUL7	GAAAATCAGGACAGCTTGC
CUL7_9820_6	CUL7	GGATACAGAGAAGAAAATAC
CUL9_23113_1	CUL9	GGAGGCGGTTGGGAAAACAG
CUL9_23113_2	CUL9	GGATGGTACAGGTAGCAGAG
CUL9_23113_3	CUL9	GAGGAACATAACCCAGTGC
CUL9_23113_4	CUL9	GAAACTGGAGAAACGGTCAA
CUL9_23113_5	CUL9	GTCGACAGGCCGCACTTACT
CUL9_23113_6	CUL9	GGAACAGTGGCCAGAATGT
CYHR1_50626_1	CYHR1	GGGGAAGGCCGATGACGG
CYHR1_50626_2	CYHR1	GCAGGAAGGAGCACTCCAG
CYHR1_50626_3	CYHR1	GGCAGAAGCCACACTCTGA
CYHR1_50626_4	CYHR1	GATCTCACAACGACAATTG
CYHR1_50626_5	CYHR1	GGTTCAGCACTGTGAACCT
CYHR1_50626_6	CYHR1	GCCAAGAACATCAACCTG
CYLD_1540_1	CYLD	GGAGTTTATTTCCAAAGG
CYLD_1540_2	CYLD	GGTCCTGGGGACACAATGC
CYLD_1540_3	CYLD	GACAGTGCCGGATATGTGG
CYLD_1540_4	CYLD	GGGAAGAAGAAAGGCATCCA
CYLD_1540_5	CYLD	GTCTTTGGGAAGTGACACT
CYLD_1540_6	CYLD	GGTCAAGGTTTCACTGACG
DCAF10_79269_1	DCAF10	GCCCTCGCCACTACATCCCG
DCAF10_79269_2	DCAF10	GTGTCTATGAATTCCAAGA
DCAF10_79269_3	DCAF10	GAGGCAATCTGACAATGTGT
DCAF10_79269_4	DCAF10	GAGCAGGTAGCAAACAGC
DCAF10_79269_5	DCAF10	GTCCACTAAGGCACCCTG
DCAF10_79269_6	DCAF10	GAAATCATTCGTCCATCG
DCAF11_80344_1	DCAF11	GAGTTGGAGATCAGATACC
DCAF11_80344_2	DCAF11	GCTCCTTGATGACCTACCG
DCAF11_80344_3	DCAF11	GAGGGTGTGCAGCACTCCG
DCAF11_80344_4	DCAF11	GTTCTCGGTCAAAGACATAC
DCAF11_80344_5	DCAF11	GTGGGATCGACGCACCATGC
DCAF11_80344_6	DCAF11	GGACGAGAAGTACTAGGA
DCAF12L1_139170_1	DCAF12L1	GACGGATGTGGGCATATACG
DCAF12L1_139170_2	DCAF12L1	GACAGTGGCTGAACTCCAGGC
DCAF12L1_139170_3	DCAF12L1	GCGACGGCACTGTGGCGCTG
DCAF12L1_139170_4	DCAF12L1	GCCCACAGTGATGATGTGG
DCAF12L1_139170_5	DCAF12L1	GGCTCCCGCGACGGCACTG
DCAF12L1_139170_6	DCAF12L1	GGCACAGGGGATCCAGGGA
DCAF12L2_340578_1	DCAF12L2	GTGGGTGTAGAGCGCATTG
DCAF12L2_340578_2	DCAF12L2	GACAGTGGCTGAACGCCAGGC
DCAF12L2_340578_3	DCAF12L2	GGTCAGGCACACATTCTCT
DCAF12L2_340578_4	DCAF12L2	GGCTGGTGCACTATCTGAA
DCAF12L2_340578_5	DCAF12L2	GAAGAGCAGGGAACCATGGC
DCAF12L2_340578_6	DCAF12L2	GGAAGCTCAAGCTTGCCTG
DCAF12_25853_1	DCAF12	GAAAGACCGGGAGCCTGG
DCAF12_25853_2	DCAF12	GCAACTTCCCAGTCTCCTGA
DCAF12_25853_3	DCAF12	GTGGGTGTAAACAGCATTG
DCAF12_25853_4	DCAF12	GTGGTTGAATCATAGGCAAG
DCAF12_25853_5	DCAF12	GATAGATGGCAAGACTGTTG
DCAF12_25853_6	DCAF12	GGAGAGAGAGTTTCACCT
DCAF13_25879_1	DCAF13	GTACAATACAAGCACATGA
DCAF13_25879_2	DCAF13	GAATTTGGAATCTAACTCAG
DCAF13_25879_3	DCAF13	GAGAAGAAGAAACACGTAG
DCAF13_25879_4	DCAF13	GAGAACAAATACAATCTGT
DCAF13_25879_5	DCAF13	GGGAAGTTGTGCATCTGAC
DCAF13_25879_6	DCAF13	GAAGCATTAGCTTTCCAC
DCAF15_90379_1	DCAF15	GGTGTAGGAGAGGACGTAG
DCAF15_90379_2	DCAF15	GTCAACAGGATGACCAATG
DCAF15_90379_3	DCAF15	GGACAGCGAGCGATATACG
DCAF15_90379_4	DCAF15	GGGCCACTCGCATACGGTC
DCAF15_90379_5	DCAF15	GCAGCATGAAGCCATGCCGT
DCAF15_90379_6	DCAF15	GTCGCTGGGCCACTCGCATA
DCAF16_54876_1	DCAF16	GCATGATACAACCAGGAATT
DCAF16_54876_2	DCAF16	GACTCCACAAGAGGCCAGAGG
DCAF16_54876_3	DCAF16	GCCAGGCAAGACTCTCAAG
DCAF16_54876_4	DCAF16	GACTCCACAAGAGGCCAGAG
DCAF16_54876_5	DCAF16	GTTACCTAAATGAGAGTTCTG
DCAF16_54876_6	DCAF16	GATCTCTCGAAGTATATGGAC
DCAF17_80067_1	DCAF17	GGTGTGACGATGTAGTGCCA
DCAF17_80067_2	DCAF17	GTGGTGCAGAGGACCAACCT
DCAF17_80067_3	DCAF17	GACGATGTAGTGCCAAGGA
DCAF17_80067_4	DCAF17	GTGATGTACAGCTCAGGAC
DCAF17_80067_5	DCAF17	GCAACAGAAACTTGACTTA
DCAF17_80067_6	DCAF17	GTTAAGTCAGCTCAGAACAG
DCAF1_9730_1	DCAF1	GAAACTGAAGAGTATCGTAA
DCAF1_9730_2	DCAF1	GAACATGGACACAGTATGC
DCAF1_9730_3	DCAF1	GCGGTCAAAGAGCTCCAAGA
DCAF1_9730_4	DCAF1	GGAAGGTTCAAGATGTGTGA
DCAF1_9730_5	DCAF1	GTGCAGAGCGGACATCCCAG
DCAF1_9730_6	DCAF1	GGAGTAAAGAGGGAGAAAGG
DCAF4L1_285429_1	DCAF4L1	GAGCAGGTGGGCATCATGG
DCAF4L1_285429_2	DCAF4L1	GGGATGGTTCTGAGCAGGT
DCAF4L1_285429_3	DCAF4L1	GAGTCATGGAACAGGCGAG
DCAF4L1_285429_4	DCAF4L1	GCGTGGTCCCTCAACACCC
DCAF4L1_285429_5	DCAF4L1	GCAGCTCACACGCAGCTCGT
DCAF4L1_285429_6	DCAF4L1	GTTCTTGGAGGATTTGCACAG
DCAF4L2_138009_1	DCAF4L2	GGAGCCTCCAGCTTCGACT
DCAF4L2_138009_2	DCAF4L2	GAAATGTGTAACACAGTACGA
DCAF4L2_138009_3	DCAF4L2	GGGTATACCCGGAGCTCAG
DCAF4L2_138009_4	DCAF4L2	GGGGCTTCCGAGGAGCACCA
DCAF4L2_138009_5	DCAF4L2	GCACGAAGCACAGCAGAAGGT
DCAF4L2_138009_6	DCAF4L2	GAATCTGGAGCCTCCGTCA
DCAF4_26094_1	DCAF4	GGCAGATACCAACAGTGAC
DCAF4_26094_2	DCAF4	GAGGAAGAAGGAATCCTGG
DCAF4_26094_3	DCAF4	GAATCACGGAGTCTGAACCA
DCAF4_26094_4	DCAF4	GAATCATGAAACAGGCGGG
DCAF4_26094_5	DCAF4	GGCAAAGATTTCCCCAGAG
DCAF4_26094_6	DCAF4	GTTTAATGGCTGCCGCTCTG
DCAF5_8816_1	DCAF5	GCCAACAACCTGGGCTCCACA
DCAF5_8816_2	DCAF5	GGAACAAGCCATCCACTCCA
DCAF5_8816_3	DCAF5	GGATGTCATAGAGCACAG
DCAF5_8816_4	DCAF5	GTCAAACTGAAACACAGGC
DCAF5_8816_5	DCAF5	GGCTGTGGCCAACAACCT
DCAF5_8816_6	DCAF5	GGCTGATGTACTCTTCAT
DCAF6_55827_1	DCAF6	GAGAGTGAACGAGAACGAGA
DCAF6_55827_2	DCAF6	GTGGTGAAGATGGAACTGTT
DCAF6_55827_3	DCAF6	GGGCAAATAGCAACAGACG
DCAF6_55827_4	DCAF6	GGTCGAGGGACTACTGGAA
DCAF6_55827_5	DCAF6	GCTCAGTACGAATATATGAT
DCAF6_55827_6	DCAF6	GTGAGGAAAAGGTCCCTC
DCAF7_10238_1	DCAF7	GTGGATCCCTGACACAAA
DCAF7_10238_2	DCAF7	GTCCCAGATGAGAGCCTGG
DCAF7_10238_3	DCAF7	GATGTGGCAGGATGAATGTG
DCAF7_10238_4	DCAF7	GGTGAAACAGAGACCAGGC
DCAF7_10238_5	DCAF7	GTGGAGGAGTACAACAACA
DCAF7_10238_6	DCAF7	GGCGCTGGGCAGCTTCGTGG
DCAF8L1_139425_1	DCAF8L1	GGCTCCAGAGCCAACTCGT
DCAF8L1_139425_2	DCAF8L1	GAATATGTTAAGAGATATAAG
DCAF8L1_139425_3	DCAF8L1	GGCCACTGGTCGCCAACAC
DCAF8L1_139425_4	DCAF8L1	GATTCCACTCTGGCCATGTG
DCAF8L1_139425_5	DCAF8L1	GCACGAAGAACCGAAGCATG
DCAF8L1_139425_6	DCAF8L1	GCATCGTGGACACATCCG
DCAF8L2_347442_1	DCAF8L2	GGCTCCAGAGCCAACTTGT
DCAF8L2_347442_2	DCAF8L2	GGTGATTAAGAAGAACAAGT
DCAF8L2_347442_3	DCAF8L2	GTATCGTCTTGCAGACCATGT
DCAF8L2_347442_4	DCAF8L2	GGTCTGCAAGACGATATTGC
DCAF8L2_347442_5	DCAF8L2	GGAACTGGATGATTTGGC
DCAF8L2_347442_6	DCAF8L2	GGCCACTGCACGCCAACAC
DCAF8_50717_1	DCAF8	GAGTCCATGACCGCTCAG
DCAF8_50717_2	DCAF8	GTCGTGGCTGTACACAAGAC
DCAF8_50717_3	DCAF8	GTGGCAGCGATGACCTGA
DCAF8_50717_4	DCAF8	GACCATGATGTGAAGATCT
DCAF8_50717_5	DCAF8	GGTGAGCGGTAGTGACTGT
DCAF8_50717_6	DCAF8	GAAAGAGAAAGAGAAGAAAGT
DCST1_149095_1	DCST1	GAGGATACCATGGACTCAG
DCST1_149095_2	DCST1	GGCCTCAGAAATGAGCAATG
DCST1_149095_3	DCST1	GCTGGCACAGCGGATGTGAG
DCST1_149095_4	DCST1	GGACCAGCAGGAAAGTGC
DCST1_149095_5	DCST1	GCATCGCTGGGCTGCACCG
DCST1_149095_6	DCST1	GCGGAAGGAGTACTGCAGGA
DCUN1D1_54165_1	DCUN1D1	GAGAGTGTAAAAGGATCAT
DCUN1D1_54165_2	DCUN1D1	GAAATGGCCATTGCCTAC
DCUN1D1_54165_3	DCUN1D1	GATTAAGCACTAAGTTCCAGT
DCUN1D1_54165_4	DCUN1D1	GATCAATACCAAAAGACACT
DCUN1D1_54165_5	DCUN1D1	GAAAGGCCCAGATACCCAAGA
DCUN1D1_54165_6	DCUN1D1	GAATAATCAACACACTAATGC
DCUN1D2_55208_1	DCUN1D2	GGACTTTGGAAACATGATTG
DCUN1D2_55208_2	DCUN1D2	GATGGCATGACAGAACTT
DCUN1D2_55208_3	DCUN1D2	GAAAGTCCAGCAGGAGGTTCC
DCUN1D2_55208_4	DCUN1D2	GAAGCTGGAGCGGCTGTA
DCUN1D2_55208_5	DCUN1D2	GGTCATAGCGTGGAAGTTCA
DCUN1D2_55208_6	DCUN1D2	GAAATGGCTGTTGCGTAT
DCUN1D3_123879_1	DCUN1D3	GCAGCACTCGAAATTCTGTG
DCUN1D3_123879_2	DCUN1D3	GGGTGGTACCTGCTCCTCA
DCUN1D3_123879_3	DCUN1D3	GGTAAAGACTAGTTTCCACA
DCUN1D3_123879_4	DCUN1D3	GGGAAATAGCCATTGCCCTG
DCUN1D3_123879_5	DCUN1D3	GCATTGACGGAATCTGTGCA
DCUN1D3_123879_6	DCUN1D3	GGGGATCAAGGGCATCTCCC
DCUN1D4_23142_1	DCUN1D4	GAATGGTTCTATGAATATGC
DCUN1D4_23142_2	DCUN1D4	GCGAGCGAGCGGGGCACAA
DCUN1D4_23142_3	DCUN1D4	GAAACACTGCCAAGTGCATGT
DCUN1D4_23142_4	DCUN1D4	GAAATTGGATGCACAAAACAT
DCUN1D4_23142_5	DCUN1D4	GTAACAGTCCCAACATGCACT
DCUN1D4_23142_6	DCUN1D4	GATATGCGTTTGACTTTGCAC
DCUN1D5_84259_1	DCUN1D5	GATGAAGTTGTAGGGCCAGA
DCUN1D5_84259_2	DCUN1D5	GAAGAAGAGAAAATCCCCTG
DCUN1D5_84259_3	DCUN1D5	GGTAAAATACTGAAAACAG
DCUN1D5_84259_4	DCUN1D5	GTGTTATGAACAAAGATCAA
DCUN1D5_84259_5	DCUN1D5	GAAATTGGAGGCTGAAAGCAT
DCUN1D5_84259_6	DCUN1D5	GAAGAAGAGAAAATCCCCT
DDA1_79016_1	DDA1	GCGGGTAGGCAGGTAGACTG
DDA1_79016_2	DDA1	GGGTAGGCAGGTAGACTGA
DDA1_79016_3	DDA1	GTCAGACGGGTACTCGCGGGT
DDA1_79016_4	DDA1	GTTCAGACGGGTACTCGC
DDA1_79016_5	DDA1	GGGTACTCGCGGGTAGGC
DDA1_79016_6	DDA1	GATTGCTGATGCAGGTAGCGC
DDB1_1642_1	DDB1	GGCCTTCAACATCCGCCTGG
DDB1_1642_2	DDB1	GGTAGACAAAGCAAATAGT
DDB1_1642_3	DDB1	GATGCCTGGTAAGTCAATGC
DDB1_1642_4	DDB1	GACGGGCCGAAGCCCCTCGG
DDB1_1642_5	DDB1	GAGAAGGAGGAACAGATGGA
DDB1_1642_6	DDB1	GAACAAGCAAAGACGTTGG
DDB2_1643_1	DDB2	GGTGCTGGAAGTGACGGTGA
DDB2_1643_2	DDB2	GGTATCGGCCCACAACAATG
DDB2_1643_3	DDB2	GGCCAGCCAGCCCCACCCAG
DDB2_1643_4	DDB2	GTGGTCACAGGAGACAACGT
DDB2_1643_5	DDB2	GACAACAATGAGGTTGTAGCG
DDB2_1643_6	DDB2	GCCAGGAACCAATCACAGCAT
DEF8_54849_1	DEF8	GGTGCGACTCATCCACCTC
DEF8_54849_2	DEF8	GAGGTGGATGAGTCGCACCA
DEF8_54849_3	DEF8	GTGTGCGCCGACTGCTCCG
DEF8_54849_4	DEF8	GTCGGCGCACACAGACGTG
DEF8_54849_5	DEF8	GCCAGGCAGTGCGACTACAC
DEF8_54849_6	DEF8	GACCTCCTGGACGTGCATGC
DET1_55070_1	DET1	GTCCAATGGCAATGACCAG
DET1_55070_2	DET1	GAGAGACAAATCCAGATAG
DET1_55070_3	DET1	GGTGAAAGGTGAAGGCAACA
DET1_55070_4	DET1	GTGAAGGTCAATGATATGG
DET1_55070_5	DET1	GGCGCCGGGCAGAACAGGA
DET1_55070_6	DET1	GTACAATATGGTGACGACAG
DNAJB2_3300_1	DNAJB2	GACTGAAGGAGAAAGATGAGG
DNAJB2_3300_2	DNAJB2	GTCCGCTGATGACATCAAGA
DNAJB2_3300_3	DNAJB2	GTCATCAGCGGACGCACTTCG
DNAJB2_3300_4	DNAJB2	GCACGTCTAGGATCTCGTAGT
DNAJB2_3300_5	DNAJB2	GATCGGCGCAAGGCTCTCCAG
DNAJB2_3300_6	DNAJB2	GATGCGGCGTCCTTGGACAA
DPF1_8193_1	DPF1	GCACACAGTAGAGCCTCG
DPF1_8193_2	DPF1	GTTCTCGGAGGTTCCGCAC
DPF1_8193_3	DPF1	GCCGTGCGGACCTACCGC
DPF1_8193_4	DPF1	GAACATGACGGCAGCCGTG
DPF1_8193_5	DPF1	GACCGTGAATTGTAAACACGA
DPF1_8193_6	DPF1	GACAGGCGCGCGTTGTAACTG
DPF2_5977_1	DPF2	GCACTGCCGCCATCATCACGG
DPF2_5977_2	DPF2	GCACGCTGCGCTCAGCACAG
DPF2_5977_3	DPF2	GGGGTGAGACAGTACATG
DPF2_5977_4	DPF2	GGATGGAAAAGCGACACC
DPF2_5977_5	DPF2	GGGTAGGAGTACAGCTGTC
DPF2_5977_6	DPF2	GTGGGCATAGTGGTAACTG
DTL_51514_1	DTL	GGAAGAGATGGCAACATTA
DTL_51514_2	DTL	GAAGCTGCCTACATATGGA
DTL_51514_3	DTL	GAAGCAGGTGGAGTGATGGG
DTL_51514_4	DTL	GAAAAGGCAACTGACTTG
DTL_51514_5	DTL	GAGGTCACGTCTGTGTGC
DTL_51514_6	DTL	GAAGAGAAGGTACATCCAAA
DTX1_1840_1	DTX1	GATGATGTAGGGCACAAGCT
DTX1_1840_2	DTX1	GGGAGTGGGAGAACGACGG
DTX1_1840_3	DTX1	GATGCAGATGTCCATATCGT
DTX1_1840_4	DTX1	GGCCGTGTAGGGCCGCCAG
DTX1_1840_5	DTX1	GGGGCCCGCGTCAGGCACAC
DTX1_1840_6	DTX1	GAATGAGCACAGCCGCTGG
DTX2_113878_1	DTX2	GCTTTGAAAATAGGCACCATG
DTX2_113878_2	DTX2	GTTGCAGTACATGGCCAGG
DTX2_113878_3	DTX2	GAGGCGGCTCATCTTCACAG
DTX2_113878_4	DTX2	GGGGAGGTCAATAATGTAAG
DTX2_113878_5	DTX2	GAGTCCAGCAGGCGCTCGC
DTX2_113878_6	DTX2	GGGGAATGCTGTAAACTATG
DTX3L_151636_1	DTX3L	GCCCCGGGCACCTTCCGGG
DTX3L_151636_2	DTX3L	GGAGTGCACGGTCAGCACCC
DTX3L_151636_3	DTX3L	GTCTGATACTAGGGCACAGTG
DTX3L_151636_4	DTX3L	GCTTGGATTCAAACAGAATGC
DTX3L_151636_5	DTX3L	GTTTCTAAAAGTTTATAGT
DTX3L_151636_6	DTX3L	GATGGAATTGAGAAGGTGTG
DTX3_196403_1	DTX3	GCTCTTCTGCCTCCTCCCGA
DTX3_196403_2	DTX3	GCCCTCGCAGAATGAATGC
DTX3_196403_3	DTX3	GGGAGGTAGGCCACCCGTG
DTX3_196403_4	DTX3	GAGCAAAGAGACCCCAGCC
DTX3_196403_5	DTX3	GCTCAGGAAGTCCCACAC
DTX3_196403_6	DTX3	GCGAGGGCTGCATCACCC
DTX4_23220_1	DTX4	GGTGGCCTGGTGAGACACAC
DTX4_23220_2	DTX4	GCGGTGAGCCACCACATCG
DTX4_23220_3	DTX4	GGTGAGCCACCACATCGAGG
DTX4_23220_4	DTX4	GTGAGGCGTTCCATACAGA
DTX4_23220_5	DTX4	GGAAGTGAGGTCGATCCA
DTX4_23220_6	DTX4	GATGATGTAGGGCGCGAGA
DVL2_1856_1	DVL2	GGCCCGCAAGTATGCCAGC
DVL2_1856_2	DVL2	GAGGAAGAGACTCCCTACC
DVL2_1856_3	DVL2	GGGTATTGGTAGGAGAAAGT
DVL2_1856_4	DVL2	GTGGCGCTTAAGGAGGCGGG
DVL2_1856_5	DVL2	GGCCACAGTCAGCACAATG
DVL2_1856_6	DVL2	GGCTGGAGCGCCACCTGGC
DZIP3_9666_1	DZIP3	GCAATTAATACTCTACCAAA
DZIP3_9666_2	DZIP3	GACAGTTGGAATGCCATTG
DZIP3_9666_3	DZIP3	GTCCCCTGTTGCATCAACCA
DZIP3_9666_4	DZIP3	GCACAGCTAGAAGCAGCACTT
DZIP3_9666_5	DZIP3	GATTGGGAGAGAATTACAGAC
DZIP3_9666_6	DZIP3	GATTTGAGGAACAGTAAGTAT
E4F1_1877_1	E4F1	GGCACAGCGCACACACATAG
E4F1_1877_2	E4F1	GCTGCTGTGAGTGACCATGT
E4F1_1877_3	E4F1	GGCACGTGCGACACCACAC
E4F1_1877_4	E4F1	GGTGTCTGAGGACAGCCCCG
E4F1_1877_5	E4F1	GTGCCACAAGACCTTCAAGA
E4F1_1877_6	E4F1	GGATGAGTGAGCCCTTGGTG
ECT2L_345930_1	ECT2L	GACGTTGCTTGTTAGTCCAG
ECT2L_345930_2	ECT2L	GACTGGCTGACACCTAGGG
ECT2L_345930_3	ECT2L	GGAGAAATTAGGAAGCTATG
ECT2L_345930_4	ECT2L	GATATACAGAGAATCATCTG
ECT2L_345930_5	ECT2L	GAGACAGACTGCAGGAATG
ECT2L_345930_6	ECT2L	GGGACACACAAGCAATGTAA
EDEM1_9695_1	EDEM1	GAGCCACAATACTCCATGG
EDEM1_9695_2	EDEM1	GTGTTGATCACTAACTTGA
EDEM1_9695_3	EDEM1	GGGTAGAAGAGAACGTCAG
EDEM1_9695_4	EDEM1	GGCATAGTAGAAGGCATGA
EDEM1_9695_5	EDEM1	GGCCTGCAGAGAGTCAATCC
EDEM1_9695_6	EDEM1	GTGGGTAGAAGAGAACGTCA
EED_8726_1	EED	GATTATGGAATATCCAGA
EED_8726_2	EED	GTCATTCACAAGGAGAAATC
EED_8726_3	EED	GCCAGGTTTCCAGCACACAA
EED_8726_4	EED	GAATATCCAGACGGACACTC
EED_8726_5	EED	GTGAATGACATTCATACA
EED_8726_6	EED	GATCCCAGCGCCAAATAC
EGR1_1958_1	EGR1	GATGATGCTGCTGAGCAACG
EGR1_1958_2	EGR1	GATGTGGCGGGTGAGCTCGT
EGR1_1958_3	EGR1	GATGGCACTGCGCAGCTCAG
EGR1_1958_4	EGR1	GGGGAAGCCACTGTGCACAG
EGR1_1958_5	EGR1	GTGAGGAAAGGATCCGAAC
EGR1_1958_6	EGR1	GGCCTTAATAGTAGACAG
EGR2_1959_1	EGR2	GACATGGTGCACACACCCAG
EGR2_1959_2	EGR2	GGGGCCAGTGGAGGCAGCGA
EGR2_1959_3	EGR2	GCAGAAGGCTGCGACCGG
EGR2_1959_4	EGR2	GGTGTGGGTGCGGATATGGG
EGR2_1959_5	EGR2	GAAAGATGGTCACCGACGTGG
EGR2_1959_6	EGR2	GGAAGGGCTTATGCCCAGTG
EIF3F_8665_1	EIF3F	GTGCAATCTGTGACTGTGTG
EIF3F_8665_2	EIF3F	GTCGACAAACACTCAGTGG
EIF3F_8665_3	EIF3F	GGGGCATCAGCTCGCATCC
EIF3F_8665_4	EIF3F	GTGACTTGCAGCAAGTAGG
EIF3F_8665_5	EIF3F	GTGTCAGCTGACAATACTGT
EIF3F_8665_6	EIF3F	GGAGACTTGTGTCCACAGTG
EIF3H_8667_1	EIF3H	GTGAAGCAAGTGCAGATAGA
EIF3H_8667_2	EIF3H	GGTAACTAAACTGAGAGTCC
EIF3H_8667_3	EIF3H	GAGAACGACAGATTCTTCAA
EIF3H_8667_4	EIF3H	GAGAGTCCAGGAGTGCCC
EIF3H_8667_5	EIF3H	GAACATTGATCATCTTCACGT
EIF3H_8667_6	EIF3H	GAATATCAGATGGAAATGATG
ELOA2_51224_1	ELOA2	GGAGTGTGGCTGCTTCCCGC
ELOA2_51224_2	ELOA2	GAGAGACAGACGAATTACGG
ELOA2_51224_3	ELOA2	GACAGGAAAACAAAACTTGGA
ELOA2_51224_4	ELOA2	GAATCTCCCTGGGCACACAAG
ELOA2_51224_5	ELOA2	GCCACAGGAAAACAAAACT
ELOA2_51224_6	ELOA2	GCGTTGGAGAGGCCCGATAG
ELOA3B_728929_1	ELOA3B	GCTGGCGCGCAGAGTGCTTC
ELOA3B_728929_2	ELOA3B	GCGCGCCAGCGCTCCAGG
ELOA3B_728929_3	ELOA3B	GGCGCGCAGAGTGCTTCT
ELOA3B_728929_4	ELOA3B	GACTCTGCGCGCCAGCGCTCC
ELOA3B_728929_5	ELOA3B	GGGTTCAAGAACCGAGTAG
ELOA3B_728929_6	ELOA3B	GTTCTTGAACCCGTTCTGGA
ELOA3D_100506888_1	ELOA3D	GGGTTCAAGAGCCGAGTAG
ELOA3D_100506888_2	ELOA3D	GGGTTCAAGAGCCGAGTA
ELOA3D_100506888_3	ELOA3D	GGCCCGGCGGAATCAGCGA
ELOA3D_100506888_4	ELOA3D	GGCCGTCGCTGATTCCGCC
ELOA3D_100506888_5	ELOA3D	GCTCTTGAACCCGTTCTGGA
ELOA3D_100506888_6	ELOA3D	GCGGCCGTCGCTGATTCCGC
ELOA3_162699_1	ELOA3	GCTGGCGCGGAGAGTGCTTC
ELOA3_162699_2	ELOA3	GCTCCGCGCCAGCGCTCCAGG
ELOA3_162699_3	ELOA3	GTTCCTCCTGGAGCGCTGGCG
ELOA3_162699_4	ELOA3	GACTCTCCGCGCCAGCGCTCC
ELOA_6924_1	ELOA	GTGGCGTAAAGAAAGAGA
ELOA_6924_2	ELOA	GACCCGAAGAGTATGAGTCG
ELOA_6924_3	ELOA	GATCAGCTGTATCGCATAG
ELOA_6924_4	ELOA	GCGAAAACACGAGCATGT
ELOA_6924_5	ELOA	GCTTTGCCAGGGACCTAG
ELOA_6924_6	ELOA	GGATTCAAAAGACATGGT
ELOB_6923_1	ELOB	GAACTGAAGCGCATCGTCGA
ELOB_6923_2	ELOB	GGATGATGGCAAGACACT
ELOB_6923_3	ELOB	GGACGCCAAGGAGTCCAGCA
ELOB_6923_4	ELOB	GCTGTCAAACCAGGACAC
ELOB_6923_5	ELOB	GCTTCAGTTCGAACACCGTGC
ELOB_6923_6	ELOB	GGAAAACGGCTCGATGCACA
ELOC_6921_1	ELOC	GATGGAGAGGAGAAAACCTA
ELOC_6921_2	ELOC	GGAGAGGAGAAAACCTATGG
ELOC_6921_3	ELOC	GGGAATTCAGGAATCTCGG
ELOC_6921_4	ELOC	GACTTTCGATAGCACATGTGA
ELOC_6921_5	ELOC	GAATTGGGAATTCAGGAATCT
ELOC_6921_6	ELOC	GCTTACCTGGGCCACTCAACA
ENC1_8507_1	ENC1	GGAAGGTCCTATTTCCGGCA
ENC1_8507_2	ENC1	GCAGCTCCAAGACTTCTGGG
ENC1_8507_3	ENC1	GACTATGCGTACTCCTCCC
ENC1_8507_4	ENC1	GCTGCTGCTGTGTAACGCCA
ENC1_8507_5	ENC1	GAGACTTACCAGTGGACCA
ENC1_8507_6	ENC1	GCAGCCAGCACTGCCCGG
EPM2A_7957_1	EPM2A	GGGGTGGGCCGCTCCACCG
EPM2A_7957_2	EPM2A	GTACGTGCACTGCAACGCTG
EPM2A_7957_3	EPM2A	GAGCCAGCCGCAGACAGCCG
EPM2A_7957_4	EPM2A	GGTGTTGGCATCCAGATGT
EPM2A_7957_5	EPM2A	GATGGGCTGGAATCTGAGGA
EPM2A_7957_6	EPM2A	GTTACATGTTCCACCTGACGA
EPN1_29924_1	EPN1	GGCGGAGATCAAGGTTCGAG
EPN1_29924_2	EPN1	GAGAAGGCGACAACGTTGT
EPN1_29924_3	EPN1	GGGAGCTGGATGGGCCCCAG
EPN1_29924_4	EPN1	GACGCCGGAGTCATTCCTG
EPN1_29924_5	EPN1	GACGTCAGCAAGGTCCATGA
EPN1_29924_6	EPN1	GCCAAGGGGAGAGATGTACGT
EPN2_22905_1	EPN2	GCCGACCTGACCTACAACG
EPN2_22905_2	EPN2	GACCTGACCTACAACGTGG
EPN2_22905_3	EPN2	GAGAAGTCAAAGCAACTGG
EPN2_22905_4	EPN2	GAGGCAGAAATCAAAGTCC
EPN2_22905_5	EPN2	GGGCTGCGCGGTCACAAGTG
EPN2_22905_6	EPN2	GAGAAGGCCACCACGTTGT
ERCC8_1161_1	ERCC8	GATGTTCACAGATACAGTG
ERCC8_1161_2	ERCC8	GTGTTGACTCTGCTCTCCGA
ERCC8_1161_3	ERCC8	GTGAACATGCCAGTGTCATG
ERCC8_1161_4	ERCC8	GATTATCTGTACCAACAGTG
ERCC8_1161_5	ERCC8	GGTACAGATAATCGAATG
ERCC8_1161_6	ERCC8	GCAGAGACTGCAACATTC
EYA1_2138_1	EYA1	GGCTGGTGATGCCAGATGG
EYA1_2138_2	EYA1	GGTTCTTGAAGCTGGTAAG
EYA1_2138_3	EYA1	GGACCCAGTAAGCAAGGAG
EYA1_2138_4	EYA1	GGAAGGGTAAATCTGTGG
EYA1_2138_5	EYA1	GGGCAGGCATCAAGACTGA
EYA1_2138_6	EYA1	GTCCAAGGGAAACTGAAGT
FADS1_3992_1	FADS1	GGTACAGCAGGAAGAAGACA
FADS1_3992_2	FADS1	GGAAAGCAACTGGTTTGTGT
FADS1_3992_3	FADS1	GCACCAGGGGAGCCACTTTG
FADS1_3992_4	FADS1	GGACGTCCCAAAGACCCAAA
FADS1_3992_5	FADS1	GACTTGTGGACATTGCATG
FADS1_3992_6	FADS1	GGCACACAAGGACTGCACCA
FAF1_11124_1	FAF1	GATGCTACAGAATTTGGGG
FAF1_11124_2	FAF1	GAAGTGTTGAATGTGATACA
FAF1_11124_3	FAF1	GAGCCTGTGAGCAAACTG
FAF1_11124_4	FAF1	GATTGTAGAAAGGCAACCT
FAF1_11124_5	FAF1	GCATTTGTGAGCAGAACACGT
FAF1_11124_6	FAF1	GACTATGTGCAATAGACACTT
FAM110A_83541_1	FAM110A	GGACCCGGAGGAGGCGAGA
FAM110A_83541_2	FAM110A	GCCCGGAAACCGAGCGCTG
FAM110A_83541_3	FAM110A	GCCAGGGACCCTGGTCCGC
FAM110A_83541_4	FAM110A	GCGTGATCAAGTGGTTGTAT
FAM110A_83541_5	FAM110A	GGGGCCAGGCAGGGCTCGG
FAM110A_83541_6	FAM110A	GGGCTGCACAGGCTCCTGGC
FANCL_55120_1	FANCL	GGCAACACTATCCTAAGG
FANCL_55120_2	FANCL	GAGCAGGAACATACATTTG
FANCL_55120_3	FANCL	GCTCCAAGAAAGAAGCACTC
FANCL_55120_4	FANCL	GAGATGAATCCCTCATACA
FANCL_55120_5	FANCL	GTGTATGAGGGATTCATCT
FANCL_55120_6	FANCL	GGGAAGAGACTTCCACCTT
FAU_2197_1	FAU	GGCTCATGTAGCCTCACTGG
FAU_2197_2	FAU	GTAGCAGGCCGCATGCTTGG
FAU_2197_3	FAU	GACAGGTCGGGCTAAGCGG
FAU_2197_4	FAU	GCACAACGTTGACAAAGCGC
FAU_2197_5	FAU	GAGTGGCCTCATCCTCCAG
FAU_2197_6	FAU	GGGGCAATGCCCTCCAGTG
FBH1_84893_1	FBH1	GCAGCCGTGCACCAATGACA
FBH1_84893_2	FBH1	GTGACTCCGAGCCAAATGC
FBH1_84893_3	FBH1	GGTGTGGAAATAGCTTATGT
FBH1_84893_4	FBH1	GGAGGCAGAAGAGCAGTCGC
FBH1_84893_5	FBH1	GCTGGGGCAGGTTATGCC
FBH1_84893_6	FBH1	GCACGGCTATGCAGTACA
FBXL12_54850_1	FBXL12	GGTAGCCACCCATCCGCA
FBXL12_54850_2	FBXL12	GAGGCTGGTGGACGACCGG
FBXL12_54850_3	FBXL12	GGATCTTGCGCACATCTCGG
FBXL12_54850_4	FBXL12	GACGATGACCATACAGTG
FBXL12_54850_5	FBXL12	GGATCCGGTCCCGTACCGGG
FBXL12_54850_6	FBXL12	GTCACCGCTGGAAGAGGCTGG
FBXL13_222235_1	FBXL13	GTGTCTACTTTGCAAAGG
FBXL13_222235_2	FBXL13	GAAAGTACAATCGGAGATATG
FBXL13_222235_3	FBXL13	GACACTAATGACCCTCCACGT
FBXL13_222235_4	FBXL13	GATAGGCTGCAAACAACTC
FBXL13_222235_5	FBXL13	GGAACAGACATCTCTAATG
FBXL13_222235_6	FBXL13	GAGATATCCAAAATGTGC
FBXL14_144699_1	FBXL14	GAACCTCACCGACAACGGGCT
FBXL14_144699_2	FBXL14	GAGCACCTGAGCCAACTCAC
FBXL14_144699_3	FBXL14	GCAGCCGTACAGGTCTATGC
FBXL14_144699_4	FBXL14	GTCTGGCTTACATAGCCCAG
FBXL14_144699_5	FBXL14	GTAGGCGGCGTCCCGCCAGG
FBXL14_144699_6	FBXL14	GGACGCCGCCTACCACAAGT
FBXL15_79176_1	FBXL15	GGTGCGGCACTGCCACCATG
FBXL15_79176_2	FBXL15	GGCTGGACTCCGCCACATGG
FBXL15_79176_3	FBXL15	GGGCCGGGCAGCGATCAGCG
FBXL15_79176_4	FBXL15	GCCTCTGCGCCAGGTACACGA
FBXL15_79176_5	FBXL15	GCTGCACCAGCGACCGGA
FBXL15_79176_6	FBXL15	GGACCCGGTTCAGGACGTGT
FBXL16_146330_1	FBXL16	GGAGCTGACCAACTGCCCCG
FBXL16_146330_2	FBXL16	GAGCACGAGCTCCTCTAGG
FBXL16_146330_3	FBXL16	GTGGTTGGTGATCTCCCAGC
FBXL16_146330_4	FBXL16	GAAGCCCTCGAAGCCTCTGG
FBXL16_146330_5	FBXL16	GGCCAGCACACACTTCTCGC
FBXL16_146330_6	FBXL16	GTGAGGCCTGCCCAGAACTT
FBXL17_64839_1	FBXL17	GGATCTTAGTAGTCGTCAGC
FBXL17_64839_2	FBXL17	GATATGACGTAGGTCCAAGC
FBXL17_64839_3	FBXL17	GAACTGGATCATAAATGAC
FBXL17_64839_4	FBXL17	GTCCTGAGCTTCAATATGT
FBXL17_64839_5	FBXL17	GTACTTGCAAACCAATGATG
FBXL17_64839_6	FBXL17	GGAGAGAGCCTATCAGAT
FBXL18_80028_1	FBXL18	GTTCACTCCCTCCTACGGCG
FBXL18_80028_2	FBXL18	GGGCTGCAAGCTTCCGAC
FBXL18_80028_3	FBXL18	GCAGAGACCAGAACACGG
FBXL18_80028_4	FBXL18	GGTGGCACATGACAACCTGC
FBXL18_80028_5	FBXL18	GGGGACGTCCCGGATGACGT
FBXL18_80028_6	FBXL18	GCATGTGCCACCTGTTCACCG
FBXL19_54620_1	FBXL19	GCGATGTGCCCGAAGAGT
FBXL19_54620_2	FBXL19	GAGGCACACAGCTGTGTGT
FBXL19_54620_3	FBXL19	GAACCACACCACTGAGCAT
FBXL19_54620_4	FBXL19	GCAAGATTGAGGTGCACCA
FBXL19_54620_5	FBXL19	GTGAGGAGGTGAACACTG
FBXL19_54620_6	FBXL19	GGAGTGCCCTCGCTGCACCC
FBXL20_84961_1	FBXL20	GACCTATTTGATTTCCAGA
FBXL20_84961_2	FBXL20	GGTGTGACCAAGTAACCA
FBXL20_84961_3	FBXL20	GACTGCCAGCAAATCACAC
FBXL20_84961_4	FBXL20	GACCTGAGCACAGCGGCACA
FBXL20_84961_5	FBXL20	GTTCAAAGTCACCAGTTCA
FBXL20_84961_6	FBXL20	GAGCTGTCATAGCCTTGAG
FBXL22_283807_1	FBXL22	GAGGGAACGGAAGTGCAGCA
FBXL22_283807_2	FBXL22	GCTGCAGATGCTTCTCTGGA
FBXL22_283807_3	FBXL22	GTTTGAGGACCCCGCACTC
FBXL22_283807_4	FBXL22	GGTGTGCAGCATTGAGGAC
FBXL22_283807_5	FBXL22	GCAGCAGGGACCAGAGTGC
FBXL22_283807_6	FBXL22	GGAGGAGGAAATCATTGACC
FBXL2_25827_1	FBXL2	GGTGTGGTGCAGATATGCAG
FBXL2_25827_2	FBXL2	GAAGTGGACAGCGACTGTGC
FBXL2_25827_3	FBXL2	GTTTGTAATAGACACACAGG
FBXL2_25827_4	FBXL2	GATCACGAAGGATGGCATCG
FBXL2_25827_5	FBXL2	GGTGTGGTGCAGATATGCA
FBXL2_25827_6	FBXL2	GTAAGAGAGGCATCTGTG
FBXL3_26224_1	FBXL3	GCCACTAGTACTTTGAGAGA
FBXL3_26224_2	FBXL3	GATCTCCCAAAGTACAGAT
FBXL3_26224_3	FBXL3	GACACTGATCAGCCACACAA
FBXL3_26224_4	FBXL3	GAGTTTGTGAAGATGTGTGG
FBXL3_26224_5	FBXL3	GTTTGCCGCAACTGGAACC
FBXL3_26224_6	FBXL3	GTCAGGCATGTGAAATACC
FBXL4_26235_1	FBXL4	GTCTGTGCTAATCTACAC
FBXL4_26235_2	FBXL4	GAGGTGGATGTATTGCAG
FBXL4_26235_3	FBXL4	GACACAACTGCCTAAACTG
FBXL4_26235_4	FBXL4	GGTCAGAACTGTTAACAT
FBXL4_26235_5	FBXL4	GATAGTATGTCCTATACTATG
FBXL4_26235_6	FBXL4	GCTACTGGAGGAGCTTGACCT
FBXL5_26234_1	FBXL5	GAATGTACATTATAAATGGTC
FBXL5_26234_2	FBXL5	GCTTCATCCGCCAGTGTG
FBXL5_26234_3	FBXL5	GAATCTGAAATGTCAGTCT
FBXL5_26234_4	FBXL5	GAAGTGTCAGAACACTCCAC
FBXL5_26234_5	FBXL5	GCTCTGGAAATCTTCTCTA
FBXL5_26234_6	FBXL5	GGATGCCAGAATTTGCAGTG
FBXL6_26233_1	FBXL6	GCAGTCACACCGTGGCAGC
FBXL6_26233_2	FBXL6	GGGGCCTGGAGGAAGTCCAG
FBXL6_26233_3	FBXL6	GGGAAGCGGCCTCCTGCCAG
FBXL6_26233_4	FBXL6	GAGCGTCAGCAGTCACACCG
FBXL6_26233_5	FBXL6	GCTTGAGGAAAGTGAGCCG
FBXL6_26233_6	FBXL6	GTCACGGTGTGCCAGAGCGC
FBXL7_23194_1	FBXL7	GCAACGTGGACCGCGCCCTCA
FBXL7_23194_2	FBXL7	GGCCAGGTTGTACCAGCGG
FBXL7_23194_3	FBXL7	GAAGGCCTGCACACCATCG
FBXL7_23194_4	FBXL7	GCAGCGGCGCAGGTAGAGGT
FBXL7_23194_5	FBXL7	GACGTGGGCATCCGCTACG
FBXL7_23194_6	FBXL7	GGCGAGGTACTCCACACCG
FBXL8_55336_1	FBXL8	GTGGCACGACACAAAAATC
FBXL8_55336_2	FBXL8	GGCGGCAGCACGGTCTCTCA
FBXL8_55336_3	FBXL8	GCAGCTCGATGGCCGCCCGG
FBXL8_55336_4	FBXL8	GGTGCAGGCCGAGAGCGCGC
FBXL8_55336_5	FBXL8	GAGGCGCAGCGCAGCCACG
FBXL8_55336_6	FBXL8	GAGGAAGCCGAGCCGCCGGG
FBXO10_26267_1	FBXO10	GCTGGTTGGGCCAATTGGGA
FBXO10_26267_2	FBXO10	GGAACCTGACTTACGCAGTG
FBXO10_26267_3	FBXO10	GGGGACAGAGGCATTACTG
FBXO10_26267_4	FBXO10	GAACGGGGATCCCTCCACGG
FBXO10_26267_5	FBXO10	GAGCAGTGCTGATCAATGC
FBXO10_26267_6	FBXO10	GACGAGGTTGCACAGGCGTG
FBXO11_80204_1	FBXO11	GGAGAAACTGCCAGATGAAG
FBXO11_80204_2	FBXO11	GAAGAAACCGGATACACAG
FBXO11_80204_3	FBXO11	GCCTATGCTAACCCTACAG
FBXO11_80204_4	FBXO11	GTATTCAGGGGTTCAGATA
FBXO11_80204_5	FBXO11	GATGGACGAGGCCTTATTGA
FBXO11_80204_6	FBXO11	GAAATATTTGACAATGCAA
FBXO15_201456_1	FBXO15	GATTGCGAAATGTACCACAT
FBXO15_201456_2	FBXO15	GTGTACTGGATGTGTGAGC
FBXO15_201456_3	FBXO15	GGGGAACTGAAACACCAAAA
FBXO15_201456_4	FBXO15	GGCGATCTCAGGCACACCG
FBXO15_201456_5	FBXO15	GGCTCACAGCATCCAAGT
FBXO15_201456_6	FBXO15	GCTCCATGTTGATCTGCACAG
FBXO16_157574_1	FBXO16	GAAAGAAGAATAACTCAG
FBXO16_157574_2	FBXO16	GTATAAAGATAACACCCT
FBXO16_157574_3	FBXO16	GAAGAAAGAAGAGCCCTGCT
FBXO16_157574_4	FBXO16	GTTATCAGAAGATCGCCAGGG
FBXO16_157574_5	FBXO16	GCACAACGACAAAGGCTCCGA
FBXO16_157574_6	FBXO16	GCTTTACAACCAAGCTTCCAA
FBXO17_115290_1	FBXO17	GCCCGTCCACTATGTCGCGCC
FBXO17_115290_2	FBXO17	GCGTGACCAAGGAGCGTGG
FBXO17_115290_3	FBXO17	GGCTGGGAGGTGGAGCATGG
FBXO17_115290_4	FBXO17	GCTGCAGCAGCCACACAGT
FBXO17_115290_5	FBXO17	GTGACCCACTCCAGTGTGA
FBXO17_115290_6	FBXO17	GGCGCCATAGTGCCCCACCC
FBXO21_23014_1	FBXO21	GATGTAGTCAAAGATGTCCA
FBXO21_23014_2	FBXO21	GAAATCTCACACCCTGACGT
FBXO21_23014_3	FBXO21	GGTGGTGCCAAGGCGCAGAA
FBXO21_23014_4	FBXO21	GAAATAGCGTCCCACGTCA
FBXO21_23014_5	FBXO21	GCTTCATAATGAGCCCGA
FBXO21_23014_6	FBXO21	GTGACTGCAGCACTGTATG
FBXO22_26263_1	FBXO22	GATCCAGGTTACGCTCCGAT
FBXO22_26263_2	FBXO22	GTCCTCGTTGAGGAGCACAG
FBXO22_26263_3	FBXO22	GAGGAGCACAGTGGCACTC
FBXO22_26263_4	FBXO22	GACAGTCCAACCACACCCG
FBXO22_26263_5	FBXO22	GATTAGTCTGGAAGAGTGTCG
FBXO22_26263_6	FBXO22	GCTTCGTGTTGAGTAACCTGG
FBXO24_26261_1	FBXO24	GAACCCTGATCTTGGAGGCG
FBXO24_26261_2	FBXO24	GTAGCGGCAGGTCTGGCCGA
FBXO24_26261_3	FBXO24	GATGTATAGGCACTCCCTGG
FBXO24_26261_4	FBXO24	GAATGGCAGCTCTCTTCCA
FBXO24_26261_5	FBXO24	GAGATCGCGATACACCCCTG
FBXO24_26261_6	FBXO24	GGACCGAGGGGAACCCACAC
FBXO25_26260_1	FBXO25	GAAGATCTTTGATTAAGCG
FBXO25_26260_2	FBXO25	GTCCATAAAGAAAGCACAA
FBXO25_26260_3	FBXO25	GGACTCAGGACACCCCTGCA
FBXO25_26260_4	FBXO25	GTGCAGAGGAAGGTCACTG
FBXO25_26260_5	FBXO25	GTGCAGAGGAAGGTCACTGA
FBXO25_26260_6	FBXO25	GACTAAGCATATACAACGTGG
FBXO27_126433_1	FBXO27	GGTGTTCGAAAGACACAAAG
FBXO27_126433_2	FBXO27	GGGGAGCCCGACACGACAG
FBXO27_126433_3	FBXO27	GAAAGTGGATGGTGCAACA
FBXO27_126433_4	FBXO27	GGACTCGCACGATCACAC
FBXO27_126433_5	FBXO27	GTGGATGGTGCAACACGG
FBXO27_126433_6	FBXO27	GCTTGATGTTGGAGAACACGT
FBXO28_23219_1	FBXO28	GGTAGAGCCGGAGGCCAAAG
FBXO28_23219_2	FBXO28	GTGCTGGCGTGACTGTTCTC
FBXO28_23219_3	FBXO28	GTATGACTTTCATGAAATATG
FBXO28_23219_4	FBXO28	GCTAGAGCAGACCCAGATCAT
FBXO28_23219_5	FBXO28	GTTAAAGCACAACTCCCA
FBXO28_23219_6	FBXO28	GGGATTTCTGAAAGTGGAG
FBXO2_26232_1	FBXO2	GGTGACCAACAGCAGCGTGT
FBXO2_26232_2	FBXO2	GCATGGTGGGGACGGCTGGA
FBXO2_26232_3	FBXO2	GCAGGCTGAGGGCTACTGGG
FBXO2_26232_4	FBXO2	GCACTTGAGCAGCCACAGCG
FBXO2_26232_5	FBXO2	GAGGCAACCAGCGTCGCTG
FBXO2_26232_6	FBXO2	GGTGGACGGCGCCCCGCTG
FBXO30_84085_1	FBXO30	GTTCCGGTCTGCATAACTAAC
FBXO30_84085_2	FBXO30	GGCATGGTCATACTGCAGTG
FBXO30_84085_3	FBXO30	GGACAACCAATCAAATCAC
FBXO30_84085_4	FBXO30	GTTAATGAGGGATGTGTG
FBXO30_84085_5	FBXO30	GAAATAACTGTCCACACACAA
FBXO30_84085_6	FBXO30	GAAAACTGCACCACAAACCAA
FBXO31_79791_1	FBXO31	GAGTGCATGTACGGCCACAA
FBXO31_79791_2	FBXO31	GCCGTACATGCACTCCACTG
FBXO31_79791_3	FBXO31	GACAGTGGAGATCGACCTG
FBXO31_79791_4	FBXO31	GGGCGGCAGGTAGATGCGG
FBXO31_79791_5	FBXO31	GGTCGTCGGGGCGGCTGGG
FBXO31_79791_6	FBXO31	GATTGTGGCAGCCAGATATC
FBXO32_114907_1	FBXO32	GGTCGGGAACATTAACATGT
FBXO32_114907_2	FBXO32	GGTCGGGAACATTAACATG
FBXO32_114907_3	FBXO32	GTTCAGTTGTAGGCACAA
FBXO32_114907_4	FBXO32	GCGCCATGGATATTGCACCC
FBXO32_114907_5	FBXO32	GCACAAAGGCAGGTCAGTGA
FBXO32_114907_6	FBXO32	GTACACTGGTCCAAAGAGT
FBXO33_254170_1	FBXO33	GCAAAGCACCAGCTCCAAGT
FBXO33_254170_2	FBXO33	GCCGCTCAGATAGTTCTCGG
FBXO33_254170_3	FBXO33	GATGTGCACGATCAGCTCGC
FBXO33_254170_4	FBXO33	GCCGCCGAGAACTATCTGAG
FBXO33_254170_5	FBXO33	GTCCATGACTGCATGCCA
FBXO33_254170_6	FBXO33	GGGGCCGGATGGCTCTGTGC
FBXO34_55030_1	FBXO34	GCACTATGTGAGTGACAGTG
FBXO34_55030_2	FBXO34	GTAAGAGAAGGAAAAAATCAG
FBXO34_55030_3	FBXO34	GGGCCACTAAACTCTTGGT
FBXO34_55030_4	FBXO34	GGCAGCACATCCAATACCC
FBXO34_55030_5	FBXO34	GATTCCCTGGCTGTAAGCTG
FBXO34_55030_6	FBXO34	GGCCAGCAGATTCTCGCT
FBXO36_130888_1	FBXO36	GGTCAAACTGCCTTAATATT
FBXO36_130888_2	FBXO36	GGGCCCTGGCGGAGGACAC
FBXO36_130888_3	FBXO36	GGATCTTGAAGATATTGCC
FBXO36_130888_4	FBXO36	GTGCATGTCTGATAAACTGT
FBXO36_130888_5	FBXO36	GTGCATGTCTGATAAACTG
FBXO36_130888_6	FBXO36	GAGACCGGGTGACCAGTAAC
FBXO38_81545_1	FBXO38	GATGTTGATGAGGAACAAGC
FBXO38_81545_2	FBXO38	GTATGGGTTGTGTAGATGA
FBXO38_81545_3	FBXO38	GGTGGGAATACATGCCAAG
FBXO38_81545_4	FBXO38	GCGAAGAGTAAGGGGCCATG
FBXO38_81545_5	FBXO38	GATCGAGGATGACCATGTGC
FBXO38_81545_6	FBXO38	GATCTCTGTGCAGGGCGG
FBXO39_162517_1	FBXO39	GACACAAATCGGGCAGAA
FBXO39_162517_2	FBXO39	GACACGGCACAGACACAAATC
FBXO39_162517_3	FBXO39	GCAAGTTCTCAAGCAGCTCGT
FBXO39_162517_4	FBXO39	GTCTTACTCAGACAAGACAGG
FBXO39_162517_5	FBXO39	GCCCCACGGACAGGTCATCTG
FBXO39_162517_6	FBXO39	GACAGAACCATCACCTTCAGC
FBXO3_26273_1	FBXO3	GTTCATACCGAATTCACAA
FBXO3_26273_2	FBXO3	GAATGTGTAGCAACAACTG
FBXO3_26273_3	FBXO3	GGTATGTGAAGAAATAGTG
FBXO3_26273_4	FBXO3	GTATTCATATACCCGACCT
FBXO3_26273_5	FBXO3	GTTCTGGCAGAAACGATG
FBXO3_26273_6	FBXO3	GATGCTGTGGAAGCGCAGAT
FBXO40_51725_1	FBXO40	GTGGCGGGACATGGACAGA
FBXO40_51725_2	FBXO40	GCTTTGGAAAGAGAACTCAA
FBXO40_51725_3	FBXO40	GGAAGGTGGCACCACAGAGC
FBXO40_51725_4	FBXO40	GAACACCATCCTGCCAAG
FBXO40_51725_5	FBXO40	GGAACCCAACACCTCCTGCC
FBXO40_51725_6	FBXO40	GTACTTCAAAATCTCCAG
FBXO41_150726_1	FBXO41	GGCCTCACTCAAGCAGGACC
FBXO41_150726_2	FBXO41	GTGTCAGAGATCACCCAGG
FBXO41_150726_3	FBXO41	GGAGTGCCACAGACCCCGT
FBXO41_150726_4	FBXO41	GTGGTTCGGGAGCCAACGT
FBXO41_150726_5	FBXO41	GAGGTGGAGCAGAAGATCGC
FBXO41_150726_6	FBXO41	GTTCTGCAGCGTCAGAGAGT
FBXO42_54455_1	FBXO42	GCAACTATCTTAATCCTCGG
FBXO42_54455_2	FBXO42	GTATCAGGAACACAAAACTG
FBXO42_54455_3	FBXO42	GATACGGTGAGAGAAAGGAC
FBXO42_54455_4	FBXO42	GTTTAGGTCAAGTCTCCAG
FBXO42_54455_5	FBXO42	GGATGGCACCACAGTTCTG
FBXO42_54455_6	FBXO42	GGCCCTTGTCTGCAAACAG
FBXO43_286151_1	FBXO43	GAAATGTATCTTGCCTAGAA
FBXO43_286151_2	FBXO43	GTCGAGGATGCTGCCACT
FBXO43_286151_3	FBXO43	GACCGCAGAGAGCCTATGC
FBXO43_286151_4	FBXO43	GATAAAAATGCAAATCGG
FBXO43_286151_5	FBXO43	GGTGTCAAAACTTCTCCCCA
FBXO43_286151_6	FBXO43	GATTTAAAAGCTGGAGCCGAG
FBXO44_93611_1	FBXO44	GGATCTCTCTCGAGACCAG
FBXO44_93611_2	FBXO44	GAAGTAGAAGATCTTCCAGT
FBXO44_93611_3	FBXO44	GTCTGGCTGGAAGGTCCCCAG
FBXO44_93611_4	FBXO44	GCAAGGCCGAAGGGTATTGGG
FBXO44_93611_5	FBXO44	GTACATCTGGTTTCAGCACGG
FBXO44_93611_6	FBXO44	GAAGAGCGATGCCAAGTGG
FBXO45_200933_1	FBXO45	GCACCAACTCCAGCACCCGGC
FBXO45_200933_2	FBXO45	GTACCAGTGCTTGCACACCA
FBXO45_200933_3	FBXO45	GCGATGAGAACAGCGAGGTG
FBXO45_200933_4	FBXO45	GAGCTGGGGCTGGAATCTGG
FBXO45_200933_5	FBXO45	GCTGGGTATAAGCAGACCTT
FBXO45_200933_6	FBXO45	GGCAGTGATGACCAGAGCTG
FBXO46_23403_1	FBXO46	GCGCTTCAAAGTGGGCCA
FBXO46_23403_2	FBXO46	GTGGCAGGTGCACTTGAGGG
FBXO46_23403_3	FBXO46	GACGGCAGCACATCCAGT
FBXO46_23403_4	FBXO46	GTGGTGGCAGGTGCACTTGA
FBXO46_23403_5	FBXO46	GAAGGTCAAGGGGCACTG
FBXO46_23403_6	FBXO46	GGGGGTGGGATCTGAACGG
FBXO47_494188_1	FBXO47	GAGAAAGAACTGTACTGCA
FBXO47_494188_2	FBXO47	GATAAGAAATTATAAACGCGA
FBXO47_494188_3	FBXO47	GATTCTCTAGAAGCCACTCAC
FBXO47_494188_4	FBXO47	GATTATCTGGAATATTTCCAA
FBXO47_494188_5	FBXO47	GATATAATTAATAATGTGT
FBXO47_494188_6	FBXO47	GTTAATCCTAAACACTGCAT
FBXO48_554251_1	FBXO48	GAGTAAAGTGAAACACGAA
FBXO48_554251_2	FBXO48	GGACATTCGGAGTCTGTGCA
FBXO48_554251_3	FBXO48	GAAAGTGGTTATTCCTGGA
FBXO48_554251_4	FBXO48	GAATGGATGCAGATACATGGG
FBXO48_554251_5	FBXO48	GCAATGGATGCAGATACATGG
FBXO48_554251_6	FBXO48	GCTCTTACAGTCATGCAGTG
FBXO4_26272_1	FBXO4	GAAGGTCTTCCAGCCGCTG
FBXO4_26272_2	FBXO4	GAAGTGACAGCTCCATACAT
FBXO4_26272_3	FBXO4	GGAGGCGGCCATCCTCAG
FBXO4_26272_4	FBXO4	GCCTCAGAGGCAGATTGA
FBXO4_26272_5	FBXO4	GTAAGAGATCCAATTCTG
FBXO4_26272_6	FBXO4	GTCTGAGGCAAACCAGCTGTT
FBXO5_26271_1	FBXO5	GAAGAAGGTAGCCTCCTGG
FBXO5_26271_2	FBXO5	GATCCTAGAAGATGATAAGG
FBXO5_26271_3	FBXO5	GATCCTAGAAGATGATAAG
FBXO5_26271_4	FBXO5	GATTTCTGAACAGAAGCCAG
FBXO5_26271_5	FBXO5	GAGGGTCGAGGGCGCCCGG
FBXO5_26271_6	FBXO5	GTTTCTGAACAGAAGCCAGTG
FBXO6_26270_1	FBXO6	GCGAGAGGGCTTCATCACCA
FBXO6_26270_2	FBXO6	GTAGCCGAGGGCTACTGGG
FBXO6_26270_3	FBXO6	GGATGTAGCGGACACCCCG
FBXO6_26270_4	FBXO6	GGCCAGCTGCACTTTGAGT
FBXO6_26270_5	FBXO6	GGGCAGGGACACCCAGTACT
FBXO6_26270_6	FBXO6	GAACAATGCCACATGGACAG
FBXO7_25793_1	FBXO7	GATAATGCGCATATGGCAG
FBXO7_25793_2	FBXO7	GGAGAAGTGGAAGTTGAGCG
FBXO7_25793_3	FBXO7	GGTCATTTGAAGCAGTAAAG
FBXO7_25793_4	FBXO7	GCGGAGCTGCCCTCGCAGAG
FBXO7_25793_5	FBXO7	GGTTTCCCAAAGGCACAC
FBXO7_25793_6	FBXO7	GAGACCTTGGCTTCATAT
FBXO8_26269_1	FBXO8	GAGAAGTTCATCATTCGCA
FBXO8_26269_2	FBXO8	GCAAAGGTCAGTTGCATTC
FBXO8_26269_3	FBXO8	GGAAATCGAAAGAACAGGA
FBXO8_26269_4	FBXO8	GGTCAGTTGCATTCAGGT
FBXO8_26269_5	FBXO8	GATGGTAAAGCTTAGCTC
FBXO8_26269_6	FBXO8	GTATGGAACAGTGACCCCAAG
FBXO9_26268_1	FBXO9	GTCACTAGACACCACCCAT
FBXO9_26268_2	FBXO9	GATGTACATCTTCCGATGGG
FBXO9_26268_3	FBXO9	GGCCAGACGCCATATTTCA
FBXO9_26268_4	FBXO9	GACCCTGAAATATGGCGTC
FBXO9_26268_5	FBXO9	GTTGTCGCTGGTGTGCAG
FBXO9_26268_6	FBXO9	GCCTGATGTACATCTTCCGAT
FBXW10_10517_1	FBXW10	GCACGAAGCAAGGGAAAACAG
FBXW10_10517_2	FBXW10	GTCAACCGATCAACTGCACGT
FBXW10_10517_3	FBXW10	GCCTCAACGGGAACTGTATGA
FBXW10_10517_4	FBXW10	GAAGTGGAAGCTGAGAACGA
FBXW10_10517_5	FBXW10	GGGTCCCCTGACCAGTATGC
FBXW10_10517_6	FBXW10	GCAGGGCGCTAACAGTCAGG
FBXW11_23291_1	FBXW11	GACTATAGAATCTAACTGG
FBXW11_23291_2	FBXW11	GAGTGTGGGATGTGAACAC
FBXW11_23291_3	FBXW11	GTGCAATACAGCCTCATTG
FBXW11_23291_4	FBXW11	GGCTCTGGGATATTGAATG
FBXW11_23291_5	FBXW11	GATCTCAGAAGGAATGCTT
FBXW11_23291_6	FBXW11	GAGAGTACGAACAAATTCAC
FBXW12_285231_1	FBXW12	GCCATCAACAACTTCTGGG
FBXW12_285231_2	FBXW12	GTGGGAGAAAGGTAGACAG
FBXW12_285231_3	FBXW12	GATGTGGTGAGCACATAGCA
FBXW12_285231_4	FBXW12	GAGATCGCAAGTTTCCAGG
FBXW12_285231_5	FBXW12	GAACTTCACCAATCAACACCT
FBXW12_285231_6	FBXW12	GAAATGGGTATTTGCATGT
FBXW2_26190_1	FBXW2	GAGGTTTCAAAGGCTTCA
FBXW2_26190_2	FBXW2	GGCTCCTTTGACAACACTG
FBXW2_26190_3	FBXW2	GTCTGCCACACCTCTGTAC
FBXW2_26190_4	FBXW2	GTAGTAAAGTGCATACACTC
FBXW2_26190_5	FBXW2	GACTTCACTGTGAAAGTAT
FBXW2_26190_6	FBXW2	GAGTGGGGCAGTCCAGCTC
FBXW4_6468_1	FBXW4	GAGGTCCCAGTAGCGAACAT
FBXW4_6468_2	FBXW4	GGGCAGCTGATGACACACTT
FBXW4_6468_3	FBXW4	GCCCAGCAAAGACTCCCAG
FBXW4_6468_4	FBXW4	GAACAGGAGGTGAACTGTG
FBXW4_6468_5	FBXW4	GGCAGCATAGAGATGCTTGG
FBXW4_6468_6	FBXW4	GCGAGTTGGCCAGCACAAAG
FBXW5_54461_1	FBXW5	GACCTGGGCAGCGACAACG
FBXW5_54461_2	FBXW5	GTTGAGCCACAGCACCGAGC
FBXW5_54461_3	FBXW5	GTCGCGGGACGAGTTCCTG
FBXW5_54461_4	FBXW5	GCTGATGACAGCAATCTCGC
FBXW5_54461_5	FBXW5	GCTGGTGTGCCGCCAATGGC
FBXW5_54461_6	FBXW5	GCGACACGGCCTGCCATTGG
FBXW7_55294_1	FBXW7	GCCTGTCTACACACGTTGCAG
FBXW7_55294_2	FBXW7	GAACATGGTACAAGCCCAG
FBXW7_55294_3	FBXW7	GTGGAAGTATGCCCATATA
FBXW7_55294_4	FBXW7	GAACATTAGTGGGACATAC
FBXW7_55294_5	FBXW7	GAAAAGAAAGTTGGACCA
FBXW7_55294_6	FBXW7	GATCGGACACTCAAAGTG
FBXW8_26259_1	FBXW8	GAAACCAGAAGGTACCCTG
FBXW8_26259_2	FBXW8	GAACTAGGAAGATGTGCAC
FBXW8_26259_3	FBXW8	GGTCTGGGATGGGTGTACGA
FBXW8_26259_4	FBXW8	GAGCTGTTTATCCTCACAA
FBXW8_26259_5	FBXW8	GAGACCCTGAGCTGATGGG
FBXW8_26259_6	FBXW8	GTGTGGGACACCCGCACCT
FBXW9_84261_1	FBXW9	GCTGGGCAGAGGATGGGCGC
FBXW9_84261_2	FBXW9	GTCTGACCATGTCACCTGG
FBXW9_84261_3	FBXW9	GGCAGCGAGGACCACACCC
FBXW9_84261_4	FBXW9	GGTGACATGGTCAGACACG
FBXW9_84261_5	FBXW9	GATCGCAACGTCAACTTGT
FBXW9_84261_6	FBXW9	GGACGTGGAGCACGAGGC
FEM1A_55527_1	FEM1A	GTTCAGTGGTTCCTCTGGGG
FEM1A_55527_2	FEM1A	GGGAGGGGAATCTGCCCAC
FEM1A_55527_3	FEM1A	GGTAGCGGGCGATCTCACGG
FEM1A_55527_4	FEM1A	GGACTCGGCGCAGTCATGCA
FEM1A_55527_5	FEM1A	GAGGTGGTGCGCTACCTGGT
FEM1A_55527_6	FEM1A	GATGAGGTACTCCACGATGT
FEM1B_10116_1	FEM1B	GATGTACCTACCCGTCGAAG
FEM1B_10116_2	FEM1B	GACCGGTTGAGAAGCAAGG
FEM1B_10116_3	FEM1B	GTGAGCTCCGGCTTCAACT
FEM1B_10116_4	FEM1B	GACATAGCCAAGCAGATAG
FEM1B_10116_5	FEM1B	GATGCACACTAAATACAGAA
FEM1B_10116_6	FEM1B	GTTAGAGAGGTTCCAAGA
FEM1C_56929_1	FEM1C	GGCACTGCATTGCTCTAGG
FEM1C_56929_2	FEM1C	GCAGCAAGACACTGCAATG
FEM1C_56929_3	FEM1C	GGAAGTGTCAAACCGACAT
FEM1C_56929_4	FEM1C	GGAGGAATTCCACCATGTCA
FEM1C_56929_5	FEM1C	GAATACTACATGTGTAGGG
FEM1C_56929_6	FEM1C	GCTCGGGATGGCAAACTC
FGD1_2245_1	FGD1	GAGCCTGTGATTGTCGCCT
FGD1_2245_2	FGD1	GAGCTAGAGAAGCGCATGG
FGD1_2245_3	FGD1	GAAGATGCCGTGGACAACGT
FGD1_2245_4	FGD1	GAGATGGAGCCTGGAAACGT
FGD1_2245_5	FGD1	GAGGAGGAGAAGAAAGACT
FGD1_2245_6	FGD1	GTGTGCACTGATTGCTATG
FGD2_221472_1	FGD2	GCATAGACATAGAGCACGA
FGD2_221472_2	FGD2	GAAAAGGTAGCGCTCCATG
FGD2_221472_3	FGD2	GGTGAGGACCCGCATCGATG
FGD2_221472_4	FGD2	GAATGGAACTGATAGATGG
FGD2_221472_5	FGD2	GGACCCACTGCGGTGCCCGG
FGD2_221472_6	FGD2	GCAGTGGGTCCGGGACAAGA
FGD3_89846_1	FGD3	GCTGAAGACGCGGATCACGG
FGD3_89846_2	FGD3	GAACTTTGACCGAGCCGTA
FGD3_89846_3	FGD3	GCAGCTTGGGCACACAGTAA
FGD3_89846_4	FGD3	GACGACGTCTTTAAACAGTG
FGD3_89846_5	FGD3	GGGAGAAGATGGACATCTC
FGD3_89846_6	FGD3	GGCTGTGGAGATGAGCTCCA
FGD4_121512_1	FGD4	GTCTGGGAAAGAGAGAACAC
FGD4_121512_2	FGD4	GACAAAGAAGAATGGATCA
FGD4_121512_3	FGD4	GAAGTATCTGGAAACAGTG
FGD4_121512_4	FGD4	GTTGGAAGAAGCAAACCG
FGD4_121512_5	FGD4	GGGAAAAGAGCCCCAAGA
FGD4_121512_6	FGD4	GGGTCAGTTTGAAACTGTG
FGD5_152273_1	FGD5	GAAGAGGAGCGTGAAGAGGG
FGD5_152273_2	FGD5	GTACCGGCTGAAGAACACAT
FGD5_152273_3	FGD5	GACGTGTGTGACAGGCACCA
FGD5_152273_4	FGD5	GCAGGCCAGGTCGAAAGG
FGD5_152273_5	FGD5	GCCGAGTACGACAACACAC
FGD5_152273_6	FGD5	GCCGAGTACGACAACACACA
FGD6_55785_1	FGD6	GGCTCTGGAAAATGGGAAA
FGD6_55785_2	FGD6	GGGCCAGATTAGCACAGCGA
FGD6_55785_3	FGD6	GGCTAGAAGCGATTTCCA
FGD6_55785_4	FGD6	GTCAGCAACAGCCTGTACTG
FGD6_55785_5	FGD6	GGATAGAAGCATTTCAGGA
FGD6_55785_6	FGD6	GGTATCAGGAATCCAGAT
FRK_2444_1	FRK	GTTCTGGACACTTTGCATGA
FRK_2444_2	FRK	GTAGTTCCGAGACTCCAGAT
FRK_2444_3	FRK	GATTCCAAATGACCATACAT
FRK_2444_4	FRK	GCTGCCAGAAATGTCCTCGT
FRK_2444_5	FRK	GATATTATGTTCACCAACG
FRK_2444_6	FRK	GGATCCAAATGACTTCCTGA
FSCB_84075_1	FSCB	GAAGTATTACCAATACGA
FSCB_84075_2	FSCB	GACCAGCCGTACAGGATAC
FSCB_84075_3	FSCB	GGAGGCTGAAGCTCAAGAG
FSCB_84075_4	FSCB	GAATAGAGAAAAAGAAACACA
FSCB_84075_5	FSCB	GTGGCCTCTTCAACTAATGG
FSCB_84075_6	FSCB	GATAGTGGAGACCGAGCTT
FUNDC1_139341_1	FUNDC1	GCTACCCAGATTGTAATGGG
FUNDC1_139341_2	FUNDC1	GTAATGGGTGGCGTTACTGGC
FUNDC1_139341_3	FUNDC1	GATATCCAGTGGATTTGTGGG
FUNDC1_139341_4	FUNDC1	GAACGCCACCCATTACAATCT
FUNDC1_139341_5	FUNDC1	GCTTGCAGCAACTGCAGTAGG
FUNDC1_139341_6	FUNDC1	GTAGCTACCCAGATTGTAAT
FUS_2521_1	FUS	GCCAGTCGAGCCATATCCCTG
FUS_2521_2	FUS	GTCTGTGTACAAATTAATCAT
FUS_2521_3	FUS	GTGGAGGCAGAGGTGGCATG
FUS_2521_4	FUS	GGGAAACTGGCAAGCTGAA
FUS_2521_5	FUS	GATTAATTTGTACACAGACA
FUS_2521_6	FUS	GTAGCAAATGAGACCTTGAT
FYCO1_79443_1	FYCO1	GTGATGGGGATCAGGCTGT
FYCO1_79443_2	FYCO1	GTGCTGAGGAGAGATGGCT
FYCO1_79443_3	FYCO1	GGAAGCAGGGGAACCCATCA
FYCO1_79443_4	FYCO1	GAGATGGCTCGGAGACACAG
FYCO1_79443_5	FYCO1	GTAAGGTGTCTGCCAACCTC
FYCO1_79443_6	FYCO1	GCTGAGCTCGGACATTGT
FZR1_51343_1	FZR1	GGACGCCACCTCAGACAA
FZR1_51343_2	FZR1	GGCTGGTACAGGCACTCCAC
FZR1_51343_3	FZR1	GCAGTACACGGAGCACCTGG
FZR1_51343_4	FZR1	GTGGAAGTTCACGCTCCAGT
FZR1_51343_5	FZR1	GGGAAGAAGCTGTCCATGT
FZR1_51343_6	FZR1	GAGCCCGCACACCTCCTGC
G2E3_55632_1	G2E3	GATAACTTCGTTTACATCG
G2E3_55632_2	G2E3	GAGACATCCAATTAACTCA
G2E3_55632_3	G2E3	GTTAGTAAAAGACATACT
G2E3_55632_4	G2E3	GATTCTCTCTGAAGTCCACAT
G2E3_55632_5	G2E3	GTAATTATTTGAACAGGTCGA
G2E3_55632_6	G2E3	GTCTAATAGAAGATATCAGGA
GABARAPL1_23710_1	GABARAPL1	GGGTGCCTGATCTGGACAAG
GABARAPL1_23710_2	GABARAPL1	GAAGAATAAGGCGTCCTC
GABARAPL1_23710_3	GABARAPL1	GAAAGATCCGGAAGAAATATC
GABARAPL1_23710_4	GABARAPL1	GAAAAGGAAGGAGAAAAGATC
GABARAPL1_23710_5	GABARAPL1	GAACCATTACCTCATACAGT
GABARAPL1_23710_6	GABARAPL1	GACAGTGATGAGAGTGTCTAT
GABARAPL2_11345_1	GABARAPL2	GGTTCCATCTGATATCACTG
GABARAPL2_11345_2	GABARAPL2	GAGCCACAGTGATATCAGA
GABARAPL2_11345_3	GABARAPL2	GATTGTTGACATTGACAAA
GABARAPL2_11345_4	GABARAPL2	GAAGATGGATTCTTATATG
GABARAPL2_11345_5	GABARAPL2	GTCCCACAGAACACAGATGCG
GABARAPL2_11345_6	GABARAPL2	GCATGAAGTGGATGTTCAAGG
GABARAP_11337_1	GABARAP	GAAGATCCGAAAGAAATACC
GABARAP_11337_2	GABARAP	GGTACAGCTGACCCATTG
GABARAP_11337_3	GABARAP	GATTGTTGACAAAGAAAAACA
GABARAP_11337_4	GABARAP	GAAATACCCGGACCGGGTGC
GABARAP_11337_5	GABARAP	GGCTCCCAAAGCTCGGAT
GABARAP_11337_6	GABARAP	GAAAGAAATACCCGGACC
GAN_8139_1	GAN	GGCAAGGTAATGAACGTGA
GAN_8139_2	GAN	GCATGCCGAGAATTAACCA
GAN_8139_3	GAN	GGATGTTATGTCAGCTCTG
GAN_8139_4	GAN	GTAATGTAGTGCAAAGTCA
GAN_8139_5	GAN	GAGTCTCCAGGTATTCTG
GAN_8139_6	GAN	GTATGTCCACTAAAAGAGAGG
GCLC_2729_1	GCLC	GTTCTCAAGTGGGGCGATG
GCLC_2729_2	GCLC	GTAGAATTTCGACCCATGG
GCLC_2729_3	GCLC	GATAAACTCCCTCATCCATC
GCLC_2729_4	GCLC	GATGGTGTCTATGCTCATGA
GCLC_2729_5	GCLC	GTAGTTCAGAATACTACATC
GCLC_2729_6	GCLC	GTACCACAAACACCACAT
GGA1_26088_1	GGA1	GGACCTGGGTGATTGCTGAG
GGA1_26088_2	GGA1	GAGGATGCGGAAGCCGTGC
GGA1_26088_3	GGA1	GTTGGCAAGCAGCAGGACCT
GGA1_26088_4	GGA1	GGCCAATGACAACCTCACCC
GGA1_26088_5	GGA1	GAGCTTATTGGCTGCGCGG
GGA1_26088_6	GGA1	GGACGATGGGGTTAAAAGC
GLMN_11146_1	GLMN	GAGATAGCTGATTCCAAA
GLMN_11146_2	GLMN	GTCAAGAAGGGAAATCAACTG
GLMN_11146_3	GLMN	GAATACAAGTAATCACTC
GLMN_11146_4	GLMN	GTGAAAAGAGCTGAATGC
GLMN_11146_5	GLMN	GAATATGGGCTGGAATCTCGT
GLMN_11146_6	GLMN	GTACATACCAGTGTCTCAATG
GMCL1_64395_1	GMCL1	GATTGGTGTAAGTTACAAGT
GMCL1_64395_2	GMCL1	GACGGTTTAATACAGCAGTG
GMCL1_64395_3	GMCL1	GCGGGCAGAACAGGACAGTG
GMCL1_64395_4	GMCL1	GAACTAGAGGGAAACAGCATG
GMCL1_64395_5	GMCL1	GAAACTGACAGATCCGCTACA
GMCL1_64395_6	GMCL1	GCAGTGTGGTGAGACAATGA
GNB2_2783_1	GNB2	GATGATGAGCTTCCCATCCT
GNB2_2783_2	GNB2	GGCGCCTGACACAAACGTG
GNB2_2783_3	GNB2	GACCCGCGAGGGCAACGTCA
GNB2_2783_4	GNB2	GAGACAGGCCAGCAGACAGT
GNB2_2783_5	GNB2	GGCACAGGTCATTACCCAGG
GNB2_2783_6	GNB2	GTAGGCACAGGTCATTACCC
GNL3L_54552_1	GNL3L	GGAGCTGAAAACCTCATGA
GNL3L_54552_2	GNL3L	GTGGGTGCGCACTTCACCA
GNL3L_54552_3	GNL3L	GTCCCAGGGCCCAACTCAG
GNL3L_54552_4	GNL3L	GGGTGCGCACTTCACCAAGG
GNL3L_54552_5	GNL3L	GCCGTCAGAAAGTGCTCAG
GNL3L_54552_6	GNL3L	GGTTGGCAACTCATTCCGA
GNL3_26354_1	GNL3	GGCCTTTGGAAACTTCTTGG
GNL3_26354_2	GNL3	GTAATGTTGGTGTATCCATG
GNL3_26354_3	GNL3	GAGGACATCTGCAACCAAG
GNL3_26354_4	GNL3	GCACCTCTAGGACAACATCGG
GNL3_26354_5	GNL3	GCCACTCAGACCACAGCAGTT
GNL3_26354_6	GNL3	GGATAAAGGGAAGATAACCA
GPS1_2873_1	GPS1	GGCCTCTGAGAGCTTGCGG
GPS1_2873_2	GPS1	GGCCCGGGAATAGCACTTGA
GPS1_2873_3	GPS1	GGCAGCCTTCAATACCACGG
GPS1_2873_4	GPS1	GTGCAGAGAACCTTTAACG
GPS1_2873_5	GPS1	GTTAAAGGTTCTCTGCACGA
GPS1_2873_6	GPS1	GCTGCGCTGATCCACGTCCC
GRWD1_83743_1	GRWD1	GGTGGAGGTGTTTGCGCTG
GRWD1_83743_2	GRWD1	GGCCGGGCAGGTAGACCT
GRWD1_83743_3	GRWD1	GAGCAGGAAGGGCTCCCGG
GRWD1_83743_4	GRWD1	GCTCGGTGGTAGAGCACAT
GRWD1_83743_5	GRWD1	GGTTGATGCCACCATAGTG
GRWD1_83743_6	GRWD1	GTGGACCAGCGGCCATTCGT
GSK3A_2931_1	GSK3A	GGAACTAGTCGCCATCAAGA
GSK3A_2931_2	GSK3A	GTGGATGTAGGCCAAGCTG
GSK3A_2931_3	GSK3A	GATGGATGAGGTGTAATCAG
GSK3A_2931_4	GSK3A	GGCTCCAAAGATGAGCTCTG
GSK3A_2931_5	GSK3A	GGTGCTGGGAACACCAACCC
GSK3A_2931_6	GSK3A	GGTGGCCCGCCACTTCACCA
GSK3B_2932_1	GSK3B	GATGGCAGATTCCAAAGGAA
GSK3B_2932_2	GSK3B	GTGGCTCCAAAGATCAACTC
GSK3B_2932_3	GSK3B	GGTCCTGGGAACTCCAACA
GSK3B_2932_4	GSK3B	GTGCAAAGCAGCTGGTCCG
GSK3B_2932_5	GSK3B	GAATGTGCACAAGCTTCCAG
GSK3B_2932_6	GSK3B	GCATGAGGAGGAATAAGGA
GTF2H2_2966_1	GTF2H2	GTTAACAGTATTTGAGCACCA
GTF2H2_2966_2	GTF2H2	GAAAATTAGAGTATCTGTTAC
GTF2H2_2966_3	GTF2H2	GTCTGCATAGCTATGCTTA
GTF2H2_2966_4	GTF2H2	GAGTCTGCATAGCTATGCTT
GTF2H2_2966_5	GTF2H2	GAACGTCTTTGAAGAAAGCTG
GTF2H2_2966_6	GTF2H2	GGATGGCAATACTGAGCCA
GZF1_64412_1	GZF1	GAGTTCCAAGACAGCGCTG
GZF1_64412_2	GZF1	GCTGACTGTCACGTCACAC
GZF1_64412_3	GZF1	GACAAGTCCACTCTTCGG
GZF1_64412_4	GZF1	GTCACACAGGTGACCCAGG
GZF1_64412_5	GZF1	GGAATCCGTGAGACCACTG
GZF1_64412_6	GZF1	GCAGCGGTACACCACCTCGG
HACE1_57531_1	HACE1	GTTTGGCACTCGTTAGATGAA
HACE1_57531_2	HACE1	GGTTATGGCTGATCAACAC
HACE1_57531_3	HACE1	GGCAGCTATGGTTACACAA
HACE1_57531_4	HACE1	GTTCCAGGGTCCCACATGG
HACE1_57531_5	HACE1	GAGTGCCAAAGCAATTCCAG
HACE1_57531_6	HACE1	GACAAATTCAATGAAACG
HDAC4_9759_1	HDAC4	GCCTCTGGAACTCAGCGATG
HDAC4_9759_2	HDAC4	GGGAGCCGGACGAACACGG
HDAC4_9759_3	HDAC4	GCAGCGCACAACCTCCACAG
HDAC4_9759_4	HDAC4	GACACCAGCACCACATCCG
HDAC4_9759_5	HDAC4	GTGCCATACAGGAGGGTGT
HDAC4_9759_6	HDAC4	GAGGTCGACACTCCGCTCTG
HECTD1_25831_1	HECTD1	GAGCTGGGTCAACACCACGA
HECTD1_25831_2	HECTD1	GTCACAGGAGAACTACACAA
HECTD1_25831_3	HECTD1	GTTCTGGGGAGCGCTCACAT
HECTD1_25831_4	HECTD1	GAAAGGGGCCATAGTGAAG
HECTD1_25831_5	HECTD1	GAGACTGGTCAATCATTAG
HECTD1_25831_6	HECTD1	GCTCCACAGTGGCTTCACGT
HECTD2_143279_1	HECTD2	GCATCATCATCCGAAATGA
HECTD2_143279_2	HECTD2	GGGAGGGAAACGAATATCCA
HECTD2_143279_3	HECTD2	GCTACAGAAATAACGAAT
HECTD2_143279_4	HECTD2	GATGGTCAGCTTCCACTA
HECTD2_143279_5	HECTD2	GTTGATTGAAGCAGGTAT
HECTD2_143279_6	HECTD2	GAGAAGTACTCAGTATGA
HECTD3_79654_1	HECTD3	GTACTGAGTGACCAACAGG
HECTD3_79654_2	HECTD3	GAGCTGTGCCCTAGCTCAG
HECTD3_79654_3	HECTD3	GAGGAGAAGCTCCGCTATG
HECTD3_79654_4	HECTD3	GGTGTTCCATGGCAAGACGG
HECTD3_79654_5	HECTD3	GGTCCCAGGCAGGTACCAGG
HECTD3_79654_6	HECTD3	GTTGGAGAAGAAAGTGTGT
HECTD4_283450_1	HECTD4	GAGGCACGAGGACATCAGAG
HECTD4_283450_2	HECTD4	GCACACAGAGACACAACAG
HECTD4_283450_3	HECTD4	GAATTGAAGAACTCACATG
HECTD4_283450_4	HECTD4	GTATGCACATCGCACCAACG
HECTD4_283450_5	HECTD4	GGCACCAGCATCACCAAGT
HECTD4_283450_6	HECTD4	GGAGAACAAGGACATCTACG
HECW1_23072_1	HECW1	GCTGACCATGAGCGTGGAG
HECW1_23072_2	HECW1	GATACGGTGGAAGATCCAGT
HECW1_23072_3	HECW1	GTCTGGAGGAGCCAACACAC
HECW1_23072_4	HECW1	GCCGTCGGACGCTGCCAGG
HECW1_23072_5	HECW1	GGGCTGCGAAGCCTTCGTA
HECW1_23072_6	HECW1	GGAATAACACTGAGTACCG
HECW2_57520_1	HECW2	GAAACAACACAGAATATAG
HECW2_57520_2	HECW2	GGTAGGGAGGCAGATCCAGA
HECW2_57520_3	HECW2	GTGAAGCAAATCCTTCATA
HECW2_57520_4	HECW2	GAGGCACGCATTGACAGCCA
HECW2_57520_5	HECW2	GCATGTACGAGTACACGCTG
HECW2_57520_6	HECW2	GGGATTTCGAAGCCAAACTG
HERC1_8925_1	HERC1	GAACCAACCAGAACATCGGA
HERC1_8925_2	HERC1	GCAATACGTTTAGCAGACCAG
HERC1_8925_3	HERC1	GACACAGGGAGTAACAGCA
HERC1_8925_4	HERC1	GGCTTCCATGTCTAACACAC
HERC1_8925_5	HERC1	GTTGTTGATGGCATAGCGC
HERC1_8925_6	HERC1	GGCTCTATAGGGCCTACAG
HERC2_8924_1	HERC2	GGAACAGAATCAACCCAGAA
HERC2_8924_2	HERC2	GATGTCGGAGAGCTACACAG
HERC2_8924_3	HERC2	GGCGATGTCAACCACACGG
HERC2_8924_4	HERC2	GGATGGGGACATAATCACAG
HERC2_8924_5	HERC2	GACCCGTGCAGTTAATCGG
HERC2_8924_6	HERC2	GGTGGTGGAGAGAGCGACC
HERC3_8916_1	HERC3	GAGTCCAGAAGAAGGCACGA
HERC3_8916_2	HERC3	GCATAGATGAGTCCAGAAGA
HERC3_8916_3	HERC3	GCTATCTACAACTCCACTG
[truncated: 5,802 more rows]
