# Supplementary material for: Alkylamine-tethered molecules recruit FBXO22 for targeted protein degradation
Source: Nat Commun. 2024 Jun 26;15:5409. doi: 10.1038/s41467-024-49739-3 (PMC11208438; doi:10.1038/s41467-024-49739-3)
Supplement: Supplementary file 6 — Supplementary Data 3 [file 41467_2024_49739_MOESM6_ESM.xlsx]

## Sheet: CRISPR_counts
Gene	sgRNA id	sequence	dFKBP1_High_R1	dFKBP1_High_R2	dFKBP1_Low_R1	dFKBP1_Low_R2	dFKBP1_Mid_R1	dFKBP1_Mid_R2	DMSO_High_R1	DMSO_High_R2	DMSO_Low_R1	DMSO_Low_R2	DMSO_Mid_R1	DMSO_Mid_R2	SP3N_High_R1	SP3N_High_R2	SP3N_Low_R1	SP3N_Low_R2	SP3N_Mid_R1	SP3N_Mid_R2
AAAS	AAAS_8086_1	GGTGAGGGAAAGGGGTGCGT	0	0	1	9	57	144	6	23	5	116	57	46	9	0	47	16	21	40
AAAS	AAAS_8086_2	GGGGAACAGGGACCCATGGA	0	0	7	5	101	67	9	0	48	3	119	92	0	2	0	27	100	33
AAAS	AAAS_8086_3	GGGAAGGAGCTCAAACACA	75	45	43	75	326	156	84	74	90	114	443	205	73	30	56	52	177	312
AAAS	AAAS_8086_4	GTCTGGGGACCAGAGCAGGT	0	2	0	2	17	42	0	0	0	2	7	4	0	0	3	13	0	21
AAAS	AAAS_8086_5	GGGCATTGACAAAGTACAG	14	50	103	36	537	40	44	170	56	50	358	331	50	1	82	12	436	94
AAAS	AAAS_8086_6	GACAAAGTACAGCGGGATGT	27	6	6	231	335	269	208	45	27	65	534	369	83	54	103	140	530	378
ABTB1	ABTB1_80325_1	GCACTTACTCGGAGCTCGGG	77	73	55	27	428	353	56	115	113	120	300	216	69	45	30	13	260	460
ABTB1	ABTB1_80325_2	GGGCTCGGAAGTAGTCACTG	35	53	33	60	526	397	45	156	60	145	398	562	25	13	196	193	665	221
ABTB1	ABTB1_80325_3	GATGCTAGACGAGGACACTG	47	192	175	84	834	506	71	44	63	266	605	759	43	132	157	248	468	337
ABTB1	ABTB1_80325_4	GCCTGGCAGCAGGTACATGT	164	6	46	64	288	273	63	246	54	4	495	402	109	84	84	22	535	355
ABTB1	ABTB1_80325_5	GTCGGGTGAGATGCCATGCA	105	68	290	212	1037	1394	60	137	188	93	1504	1620	180	90	272	224	828	1193
ABTB1	ABTB1_80325_6	GGTCACTCAGTGCCCCATAG	34	106	27	126	557	407	55	108	9	59	468	431	55	53	99	61	310	545
ABTB2	ABTB2_25841_1	GAACAGCCGCCACAACAGCT	68	60	37	133	365	261	69	43	137	162	427	181	94	38	37	12	486	405
ABTB2	ABTB2_25841_2	GCTGCATGGACACATCTCTG	53	79	110	37	766	641	84	44	85	119	524	819	26	42	113	89	320	260
ABTB2	ABTB2_25841_3	GCAGCGCAGGCGTACATCAG	204	50	173	127	672	754	168	177	259	355	1194	1250	127	152	143	197	493	1205
ABTB2	ABTB2_25841_4	GGACAGCGGCGACATCCGGC	0	45	70	3	351	113	51	10	42	3	151	143	11	17	23	95	169	123
ABTB2	ABTB2_25841_5	GAGGGCTCGGCAGTGAACGG	126	75	136	212	652	547	69	209	51	92	532	556	123	43	204	186	1297	537
ABTB2	ABTB2_25841_6	GAAAGTAGTAGAGCGTGTGG	44	46	62	69	428	75	12	4	67	64	323	499	41	20	53	108	364	385
ADRM1	ADRM1_11047_1	GCTTATCCGGAGTCACGG	91	22	123	7	345	204	150	71	46	60	283	249	41	65	40	70	267	693
ADRM1	ADRM1_11047_2	GACGACTGTGAGTTCAAGC	20	7	10	5	58	73	12	13	4	117	277	279	5	81	17	38	6	149
ADRM1	ADRM1_11047_3	GGATGGGAGCCATTATCTC	1	45	59	58	55	135	3	6	8	5	244	371	0	17	22	16	663	33
ADRM1	ADRM1_11047_4	GGTATTCTGGATCTCATCCG	88	61	8	11	243	218	151	14	10	21	329	649	130	97	34	40	241	84
ADRM1	ADRM1_11047_5	GTTCAAGGCAGGGTCCAAG	117	57	104	85	519	364	95	50	31	62	609	414	185	42	314	52	432	267
ADRM1	ADRM1_11047_6	GCACGTAGACCCTCCCGCTG	20	49	160	46	849	422	37	10	87	101	677	1156	118	75	118	280	932	586
AFP	AFP_174_1	GCAGCCCAAAGAAGAATTGT	199	147	222	306	1427	946	237	157	204	207	1248	896	84	64	189	202	564	1333
AFP	AFP_174_2	GCCATGCTTCAGCAGCTTGG	243	129	311	300	800	1315	319	304	305	431	1124	1334	285	268	459	215	993	966
AFP	AFP_174_3	GTCATTTATGAGATAGCAAGA	22	68	72	114	180	166	46	122	32	8	285	127	67	25	0	128	250	221
AFP	AFP_174_4	GATTACTGAGACAGCAAGCTG	217	254	333	194	1435	2084	383	432	265	293	2268	1457	344	235	351	359	1597	1370
AFP	AFP_174_5	GAAACTGACCACGCTGGAACG	298	582	916	446	3188	3173	601	447	804	674	2882	3614	545	515	666	547	3136	3020
AFP	AFP_174_6	GATTGTAGGTGCATACAGGAA	48	72	97	255	1051	755	33	101	73	326	746	1178	193	209	246	146	1143	856
AKTIP	AKTIP_64400_1	GCTTCTGCTTCACAACCA	196	31	62	103	1223	623	108	113	45	97	652	647	113	102	372	150	583	506
AKTIP	AKTIP_64400_2	GGAGTAATATTCATACGGCA	21	1	28	69	574	28	11	37	71	25	112	298	16	76	79	15	100	184
AKTIP	AKTIP_64400_3	GAGAGCATTTGCAAAATGG	6	35	6	11	162	188	40	0	12	5	175	143	0	1	51	0	85	117
AKTIP	AKTIP_64400_4	GTTGTGAAGCAGAAGCTACC	5	6	7	0	5	28	4	0	6	0	96	9	7	19	2	7	0	8
AKTIP	AKTIP_64400_5	GATGGCTGCACATAGACGCC	92	56	102	26	131	107	62	71	75	150	416	713	27	6	21	72	123	517
AKTIP	AKTIP_64400_6	GAGGTGGGATCAACTAGC	3	0	13	8	151	132	19	92	61	87	31	207	11	14	11	35	18	125
AMBRA1	AMBRA1_55626_1	GAAGTGGATCTCATTGGCAG	98	66	240	301	1198	1753	104	152	231	390	1561	1782	254	230	238	248	1207	1218
AMBRA1	AMBRA1_55626_2	GGAGGACAGACAGAGACATG	1	10	0	9	1	2	6	0	14	18	2	2	0	0	5	4	38	0
AMBRA1	AMBRA1_55626_3	GACACACCATGGAGTACGG	29	157	126	86	915	920	133	212	405	49	629	665	96	105	123	225	1042	696
AMBRA1	AMBRA1_55626_4	GCTGGTAGAAGATAAAACC	3	3	5	14	33	95	6	33	0	1	49	255	2	1	17	1	93	80
AMBRA1	AMBRA1_55626_5	GGTGGGCTTGGCCTCACGA	7	55	59	60	198	1015	137	60	39	124	384	490	21	100	184	98	352	747
AMBRA1	AMBRA1_55626_6	GGCTGCAACAGGCCCATGG	32	39	27	112	162	198	48	17	8	58	204	389	2	1	161	163	278	300
AMFR	AMFR_267_1	GAGGGCCAAACACAATACAC	2	13	27	37	316	101	3	40	18	0	84	61	0	0	18	88	371	142
AMFR	AMFR_267_2	GCTGCGCGGAAACTGCCCTG	155	347	225	246	1119	1408	467	253	586	283	1021	1240	198	282	379	153	866	1394
AMFR	AMFR_267_3	GACAAGTCCGGCAAACCAG	121	281	222	372	617	1026	149	285	240	282	1167	966	147	158	128	88	1523	1050
AMFR	AMFR_267_4	GTGCTGAATGTCCAGACAG	1	16	27	78	286	168	13	82	9	20	638	285	7	1	97	25	187	280
AMFR	AMFR_267_5	GCCAAGGTGTGCATTCCGT	78	111	86	71	491	469	211	209	84	56	673	515	82	69	255	112	414	607
AMFR	AMFR_267_6	GATGAGAGACAGCGCATGC	18	1	25	26	89	132	11	8	27	25	74	99	112	3	10	27	8	30
ANAPC1	ANAPC1_64682_1	GAAACTTATTGGCAATCAGA	21	64	83	74	345	375	5	43	161	48	455	411	67	50	143	129	562	478
ANAPC1	ANAPC1_64682_2	GGAACATGAATCCAGCCACT	13	26	57	19	75	77	37	8	103	76	221	263	2	5	102	88	94	282
ANAPC1	ANAPC1_64682_3	GAAATTGGGTCACAAGCTGTT	0	0	0	1	0	0	0	0	0	3	0	0	0	0	1	0	0	0
ANAPC1	ANAPC1_64682_4	GAATTGGATGTTCACTAAATG	20	4	98	139	730	247	50	65	97	45	535	486	65	11	97	165	535	437
ANAPC1	ANAPC1_64682_5	GACATCTAGGAAATTTACCAA	11	8	4	15	209	116	9	38	6	65	479	210	1	7	37	1	269	220
ANAPC1	ANAPC1_64682_6	GACAATCTAGAAACTTAT	0	0	0	0	0	1	0	0	0	99	41	0	0	0	0	0	0	46
ANAPC10	ANAPC10_10393_1	GAGCACTGGCCCCACACCAG	14	32	173	53	711	355	65	38	170	112	587	554	109	101	35	246	694	655
ANAPC10	ANAPC10_10393_2	GAACTGTGGCATCTGCAGGA	28	66	45	118	594	377	67	20	130	111	442	629	20	13	97	101	317	209
ANAPC10	ANAPC10_10393_3	GCCCGGCGACGACTGCCCGC	32	27	199	97	442	771	235	183	209	34	654	562	139	61	133	89	678	490
ANAPC10	ANAPC10_10393_4	GTTGGCCACCCAGAGCCAAG	42	8	92	22	967	405	71	187	90	36	752	908	67	48	229	169	564	691
ANAPC10	ANAPC10_10393_5	GGAGGGGACACTCACAGTCA	83	89	30	81	144	45	29	23	115	44	400	119	25	42	89	42	97	203
ANAPC10	ANAPC10_10393_6	GCTGTGCGTGCAGCCACTTG	17	11	31	49	562	548	22	175	92	160	425	265	21	4	24	83	527	213
ANAPC11	ANAPC11_51529_1	GTGAGGTTCAGAGAGATGGA	4	68	48	26	357	133	3	5	51	64	150	166	12	21	65	4	75	109
ANAPC11	ANAPC11_51529_2	GCCTGAACCTGAACAAGACAA	1	78	8	19	78	359	4	3	54	26	122	188	6	12	15	9	9	105
ANAPC11	ANAPC11_51529_3	GGGGGGAACATTCTCATGG	15	33	65	27	301	105	76	49	143	8	318	134	108	64	65	69	280	169
ANAPC11	ANAPC11_51529_4	GTCAAAGAACAAGAAATGAAG	48	33	63	106	296	48	3	36	35	130	321	202	11	6	27	9	595	254
ANAPC11	ANAPC11_51529_5	GCAATGGGGGGAACATTCTCA	4	18	1	128	16	3	0	0	3	26	32	0	0	0	3	0	1	235
ANAPC11	ANAPC11_51529_6	GACAGTGAGGTTCAGAGAGA	167	95	189	124	656	954	65	41	160	234	782	1350	133	172	190	207	681	811
ANAPC13	ANAPC13_25847_1	GAAAGCTGGCAGTTAAGGAA	1	0	6	28	30	113	0	0	50	23	33	1	39	0	0	28	3	80
ANAPC13	ANAPC13_25847_2	GAATCGTACCTAACTCAGAGG	129	60	34	69	394	687	195	246	53	31	343	296	97	20	6	46	636	220
ANAPC13	ANAPC13_25847_3	GAGTGGTAGACGAGGAAGC	0	0	30	43	153	188	0	50	0	7	85	195	0	8	35	62	165	164
ANAPC13	ANAPC13_25847_4	GCTCCGCGGCCAGCACATAG	7	42	43	143	450	374	74	49	152	29	361	353	41	147	117	70	284	311
ANAPC13	ANAPC13_25847_5	GTATGCAGGCAACATCTCTG	161	121	78	83	1178	796	277	193	84	186	1325	1283	200	121	279	562	1230	812
ANAPC13	ANAPC13_25847_6	GGAAACCTGGTGCTATACAC	0	12	1	10	21	155	0	1	6	16	44	0	0	1	21	2	158	10
ANAPC2	ANAPC2_29882_1	GGAGTAGCAAAAGGCACTG	3	20	0	96	61	167	54	19	60	21	121	156	16	5	1	110	20	79
ANAPC2	ANAPC2_29882_2	GACTTCACAGAAGTGCATTG	87	61	112	221	673	423	90	83	82	246	635	671	15	94	134	243	662	747
ANAPC2	ANAPC2_29882_3	GCAGTGACAAGCAACAGTGC	35	51	3	1	1	302	12	0	0	20	172	176	23	24	1	10	138	52
ANAPC2	ANAPC2_29882_4	GGACGCGGGAGGACACAGTG	4	0	28	2	14	121	0	0	145	4	126	11	11	1	15	13	1	17
ANAPC2	ANAPC2_29882_5	GAAGGGCGGCCAGAACTCAC	7	2	2	13	250	16	8	0	55	2	125	244	4	6	36	4	41	266
ANAPC2	ANAPC2_29882_6	GATGATCCAGCGTCTGTAT	17	9	0	10	178	39	10	51	97	9	108	572	15	9	68	24	285	66
ANAPC4	ANAPC4_29945_1	GTCTGGCATGGAGACCAGA	1	1	5	16	48	113	14	15	16	33	27	131	30	7	19	16	65	27
ANAPC4	ANAPC4_29945_2	GGAAAGGAGGTGACGTGTC	59	38	5	42	112	187	19	4	54	0	320	157	2	26	10	44	165	524
ANAPC4	ANAPC4_29945_3	GTATGATGACTCTATAGAC	1	0	1	5	8	7	0	0	4	1	1	1	0	0	0	0	41	1
ANAPC4	ANAPC4_29945_4	GAAAGCAATGAGATCCCGCTT	4	1	33	34	96	229	9	22	2	23	121	49	14	52	2	10	129	37
ANAPC4	ANAPC4_29945_5	GTTTGAAGAAAGTCATACCAC	38	0	0	43	170	18	2	1	6	29	147	49	0	0	19	0	48	219
ANAPC4	ANAPC4_29945_6	GAAATGAAAATACAGGAAAGG	48	42	110	76	391	557	124	94	111	129	604	481	82	88	221	62	392	342
ANAPC5	ANAPC5_51433_1	GAATCAGACGATCAAAATAA	48	11	83	49	412	478	43	43	84	42	605	474	129	52	171	77	293	261
ANAPC5	ANAPC5_51433_2	GCGGCCATACAGCCTCCAGA	90	52	52	174	320	261	50	68	31	20	249	414	129	103	54	92	143	742
ANAPC5	ANAPC5_51433_3	GGTGACGCCGTACAAGATCG	52	73	89	55	665	207	65	120	85	63	256	260	69	44	61	112	317	248
ANAPC5	ANAPC5_51433_4	GTGACCGAAGCGGCAGTGCA	52	79	194	89	509	346	27	58	42	153	750	553	21	72	146	210	706	459
ANAPC5	ANAPC5_51433_5	GCTGAAAGAAAGCTTACTGT	18	53	18	20	207	252	27	18	104	54	196	362	3	4	129	32	123	105
ANAPC5	ANAPC5_51433_6	GACTGCAAAGAGCGCATCA	6	35	41	75	58	135	2	110	3	1	38	450	22	3	27	19	87	140
ANAPC7	ANAPC7_51434_1	GCTGGCAAACCTGTACAAGA	10	60	3	170	468	241	21	55	153	9	636	351	36	11	63	189	702	320
ANAPC7	ANAPC7_51434_2	GCTGCTGAGGAGCCGCACGT	33	123	197	235	644	919	196	39	48	68	1246	991	149	39	273	59	1080	302
ANAPC7	ANAPC7_51434_3	GACCACGTGCGGGACATGG	29	77	47	38	760	1013	171	226	140	103	765	1032	167	101	84	264	349	675
ANAPC7	ANAPC7_51434_4	GATCAGCATGCAGAACCGT	87	59	197	103	497	731	38	42	64	300	773	866	130	41	138	407	787	645
ANAPC7	ANAPC7_51434_5	GGATGTATATGGCTACCTAC	1	1	11	5	52	31	1	0	21	17	215	17	1	3	0	19	22	27
ANAPC7	ANAPC7_51434_6	GCATGATACACCAAAAGC	47	15	33	139	43	30	0	43	3	67	145	61	2	17	41	68	289	52
ANKFY1	ANKFY1_51479_1	GGGAGGCTCTTGATTGCCGG	130	295	384	320	878	1399	264	369	252	201	906	1585	169	139	415	70	1182	1333
ANKFY1	ANKFY1_51479_2	GAGGCTGCCAAATGCAAAG	339	249	467	295	2660	2042	110	297	493	365	1692	2083	110	117	388	223	2840	1674
ANKFY1	ANKFY1_51479_3	GGAGGACTGAGCAGATGGT	57	80	57	567	602	612	316	164	64	113	1034	705	66	94	106	43	486	624
ANKFY1	ANKFY1_51479_4	GAATGTACGAGACAGACAA	112	1	135	94	576	609	38	129	294	80	339	643	17	51	272	30	555	790
ANKFY1	ANKFY1_51479_5	GGAGGACATCGCATCCACTC	93	71	76	105	534	316	64	10	76	91	502	371	35	112	43	194	111	291
ANKFY1	ANKFY1_51479_6	GCTGAATGATGACACCGTGT	69	9	51	42	320	171	18	83	157	204	204	506	12	11	90	159	198	369
ANKIB1	ANKIB1_54467_1	GATGATCTTAAAATGGAA	59	124	341	460	988	1438	210	163	282	396	1371	1837	292	146	234	182	1221	926
ANKIB1	ANKIB1_54467_2	GGATGCCGCCAATTGTCTC	43	81	131	96	1096	742	80	102	151	241	1032	1873	187	31	109	158	1370	1066
ANKIB1	ANKIB1_54467_3	GTTAATAACCAGAGACAAT	20	233	143	304	1006	627	122	232	320	146	1147	782	166	59	103	130	496	482
ANKIB1	ANKIB1_54467_4	GCCAACTCCACCACCAAGT	55	212	130	144	857	1350	217	167	278	306	703	1157	229	135	171	516	788	1179
ANKIB1	ANKIB1_54467_5	GGAGTAGGACACCATTTAA	55	13	22	219	512	623	30	144	165	182	856	376	103	54	73	92	983	648
ANKIB1	ANKIB1_54467_6	GACCCTGTGGATATGCCCTG	322	468	715	882	2374	2492	647	571	744	581	3361	3284	564	391	908	419	2456	3002
ANKUB1	ANKUB1_389161_1	GACAGTAGACACTCACGGGG	58	63	71	184	300	283	46	121	64	15	394	158	7	38	4	93	590	480
ANKUB1	ANKUB1_389161_2	GAAAAGTTGGAGACACTGTGA	89	38	73	121	800	603	125	199	207	30	571	473	109	45	45	65	797	1053
ANKUB1	ANKUB1_389161_3	GCTTCTGCGGCTGCATGAATG	81	77	360	141	920	493	188	118	350	137	641	906	142	128	303	210	899	931
ANKUB1	ANKUB1_389161_4	GCATGGCACCATGCTCGATAG	64	69	244	21	319	555	2	53	17	95	559	348	29	68	114	48	897	393
ANKUB1	ANKUB1_389161_5	GTGCCTTTAAAGAGAAACGA	59	31	126	83	253	483	61	41	180	57	710	924	69	116	64	48	490	332
ANKUB1	ANKUB1_389161_6	GACAAAAAGCAGCAATGTACA	159	216	70	120	584	480	214	193	101	104	748	509	141	177	68	32	812	173
APPBP2	APPBP2_10513_1	GGATGTTCTCGGGCAAGGAG	50	35	232	111	258	470	92	103	150	228	878	434	70	52	17	10	512	283
APPBP2	APPBP2_10513_2	GTGCAGTAGAATGTTGTGTG	203	41	128	23	659	336	102	118	234	153	528	768	155	65	215	45	689	747
APPBP2	APPBP2_10513_3	GGCATACAAATGGTGCATCG	42	12	11	115	505	348	36	127	78	236	442	78	83	27	68	88	307	193
APPBP2	APPBP2_10513_4	GGACTAGAATATGATTATCG	4	20	1	5	161	78	25	7	64	14	146	377	9	9	9	28	344	66
APPBP2	APPBP2_10513_5	GTACAGACTGCAAAACACTA	82	6	6	89	143	298	53	6	5	44	222	453	21	25	39	7	31	514
APPBP2	APPBP2_10513_6	GATCTTCAGGTAGGATGT	82	32	138	116	557	467	280	60	137	145	253	804	121	36	346	110	762	537
AREL1	AREL1_9870_1	GGGCGGCAAAGCCTCCAGG	5	8	39	26	67	66	6	11	13	13	187	75	20	9	19	8	92	78
AREL1	AREL1_9870_2	GGATTGGAAGGACCCCTATG	86	93	80	152	784	450	107	56	316	153	685	337	78	120	49	235	675	1168
AREL1	AREL1_9870_3	GATTTGGGCCAGGAAAGAGC	9	18	10	91	330	114	52	23	73	31	349	301	46	25	73	12	317	376
AREL1	AREL1_9870_4	GTTCCTGGACACACTCGGA	25	41	170	193	248	475	35	3	140	13	360	1217	22	41	145	43	649	236
AREL1	AREL1_9870_5	GGAAGGTGTAAAGGCGCCAG	38	25	67	16	344	617	133	17	92	41	334	611	69	84	73	25	336	560
AREL1	AREL1_9870_6	GAGATGGAGAAATTCCGAG	66	124	160	67	823	385	141	98	58	215	751	1122	204	75	187	88	858	578
ARID1A	ARID1A_8289_1	GCCCTGAACAATAACCTCA	12	20	137	207	402	428	125	9	355	243	529	447	56	8	191	107	694	635
ARID1A	ARID1A_8289_2	GAGCCTGAGAGGAAGATGT	20	0	3	6	38	29	0	2	5	0	60	27	52	0	13	27	1	1
ARID1A	ARID1A_8289_3	GTGTCTGTGAAGGAGATTGG	29	157	228	33	452	290	37	4	103	92	379	272	39	24	149	225	426	507
ARID1A	ARID1A_8289_4	GATGCTCCGGGAAAACACCT	82	64	351	415	771	803	45	52	230	254	1017	765	167	83	680	498	2027	864
ARID1A	ARID1A_8289_5	GCTGCAACAAAGTGGAGTGG	96	45	193	249	1150	393	151	213	139	216	598	845	340	101	119	591	725	653
ARID1A	ARID1A_8289_6	GCTCTGCTGGAACTGTGTGG	34	21	123	36	441	451	0	56	179	161	230	723	28	25	77	184	250	427
ARIH1	ARIH1_25820_1	GAGCAGATTCTACAACACA	81	111	125	211	476	441	10	82	139	236	608	209	23	28	221	166	932	475
ARIH1	ARIH1_25820_2	GTAGCCCGAGAGCACCTCTG	14	24	70	286	603	428	30	79	154	160	354	376	27	56	262	371	231	473
ARIH1	ARIH1_25820_3	GATCTAGAGAATGCCACAG	43	148	33	168	949	597	9	121	83	66	388	707	35	19	173	327	432	448
ARIH1	ARIH1_25820_4	GGCCGTGAGCACCTCGTAG	1	3	44	13	92	260	3	59	18	51	22	427	0	25	29	108	110	136
ARIH1	ARIH1_25820_5	GGATGGTGGTTGTAATCACA	24	122	1	4	234	209	36	13	21	63	63	292	20	21	21	53	154	181
ARIH1	ARIH1_25820_6	GTTGGCTGCAATCCAATTGG	60	181	53	68	740	318	88	76	200	119	619	509	100	10	113	298	373	172
ARIH2	ARIH2_10425_1	GCACTGCTCAGTTCTCGTCA	164	177	280	286	1176	663	114	222	180	242	1263	1985	123	96	333	276	1670	1018
ARIH2	ARIH2_10425_2	GCCTGTACCCGAATAACCATG	92	94	63	171	903	1918	90	156	104	210	733	772	146	184	253	258	921	799
ARIH2	ARIH2_10425_3	GAGCTTGGCAGCATTCTGT	445	281	135	187	1208	1302	57	90	331	367	704	1262	339	208	323	151	817	1323
ARIH2	ARIH2_10425_4	GAGGGTCATGAACAATCTG	128	79	68	118	715	944	98	143	99	130	1073	866	316	219	323	341	736	709
ARIH2	ARIH2_10425_5	GACATAGAGGACTATTACGT	4	10	65	3	85	71	20	68	134	54	191	91	21	0	56	44	217	169
ARIH2	ARIH2_10425_6	GGATTGTGGCACAGTCTGT	168	157	76	39	614	523	75	22	67	56	317	508	29	110	99	5	219	497
ARMC5	ARMC5_79798_1	GCCGTAGCAGCGCGAGTA	49	94	307	206	1326	858	119	203	359	104	1206	685	162	129	130	161	745	662
ARMC5	ARMC5_79798_2	GACAGCCTCTTACCAGCACAG	31	76	312	146	612	757	109	158	102	241	487	765	163	93	173	58	350	747
ARMC5	ARMC5_79798_3	GTCATACAGAAACCCCACAA	126	133	109	30	319	325	137	96	244	162	367	204	36	33	101	69	335	197
ARMC5	ARMC5_79798_4	GTGGGGACATCCACTGTGC	1	3	11	16	196	239	28	61	1	3	207	135	33	0	20	5	97	179
ARMC5	ARMC5_79798_5	GGTTGGCGAGGATCAGAA	70	108	156	74	649	864	54	102	87	192	1014	404	183	149	83	32	483	573
ARMC5	ARMC5_79798_6	GAAGGGCAGGGTCAGCGCGC	21	48	21	72	217	483	47	15	126	96	91	70	60	18	16	138	549	225
ASB1	ASB1_51665_1	GGTGGGAGCGGAGCGCACAG	39	176	34	63	355	241	46	67	110	74	411	654	86	14	41	24	323	538
ASB1	ASB1_51665_2	GGGCGGCCACATGCAAAG	35	107	73	280	748	616	56	121	130	176	689	491	95	12	135	111	514	912
ASB1	ASB1_51665_3	GAAGGCTGGACCCCACTGC	40	54	7	43	479	312	26	16	78	26	355	446	128	74	36	88	339	211
ASB1	ASB1_51665_4	GACAGCTGCATGGCCACGG	0	1	13	12	161	43	39	35	137	2	289	575	10	16	43	7	125	284
ASB1	ASB1_51665_5	GCTGGCTGCCACATGCAGTG	150	80	301	225	596	655	361	151	169	104	1317	997	295	76	100	115	536	256
ASB1	ASB1_51665_6	GTGGCCACACGGAAGTCCTG	87	41	120	214	276	771	31	122	105	166	671	449	66	122	113	176	358	374
ASB10	ASB10_136371_1	GAGCTGGGAAAGAGCAGGT	54	1	73	6	317	139	3	20	17	49	186	66	1	102	16	79	216	68
ASB10	ASB10_136371_2	GGATAGCAGAAGAGATCTA	35	207	159	70	412	437	54	49	110	29	612	355	49	65	50	53	597	355
ASB10	ASB10_136371_3	GAGACACTTCCGGACACAC	0	3	25	9	30	88	9	7	80	32	116	165	15	15	22	84	5	33
ASB10	ASB10_136371_4	GCGAGGCAGTCCAATGTGG	6	47	202	122	726	417	18	46	169	202	433	548	8	89	77	10	876	479
ASB10	ASB10_136371_5	GTGGCCTGCACCTACCAGA	132	252	129	208	934	426	104	158	102	237	792	1060	59	48	117	166	1126	375
ASB10	ASB10_136371_6	GACACTTCCGGACACACAGG	42	21	100	49	556	431	123	74	208	78	737	327	27	110	49	86	840	771
ASB11	ASB11_140456_1	GACTGACAGCAGTGAAAAG	0	0	1	4	0	50	0	0	1	50	3	0	0	0	1	12	1	131
ASB11	ASB11_140456_2	GATGGAGGCAGATTTCAAGG	60	63	160	119	856	736	70	98	34	51	607	510	31	57	62	126	684	812
ASB11	ASB11_140456_3	GTAGACTGCGGCCAAATAGA	11	0	32	158	383	320	28	45	125	21	179	286	105	1	55	194	540	173
ASB11	ASB11_140456_4	GGTCAAGGGAGAGAGATGGA	63	116	153	217	926	1082	54	365	326	183	823	560	117	130	73	31	1861	514
ASB11	ASB11_140456_5	GAAAGCAGGCGGAAACAGTCC	79	131	151	134	790	732	161	118	49	130	1026	1018	305	180	121	321	1235	869
ASB11	ASB11_140456_6	GTAAGAAGCAGCCAAGCGCAA	110	56	161	437	1532	1938	245	183	428	244	1073	2508	409	274	196	200	1309	1146
ASB12	ASB12_142689_1	GGCACAGGCAACGTGCAGAG	164	97	147	267	806	899	141	292	212	603	848	821	168	227	146	168	683	644
ASB12	ASB12_142689_2	GAGGCGCAGGCATCGCAGAG	90	2	25	7	124	186	25	35	26	64	373	260	6	60	78	103	19	213
ASB12	ASB12_142689_3	GGAAGGCCACTGGCGTCCGA	136	77	131	241	976	867	114	232	192	119	852	843	96	117	298	109	1065	1004
ASB12	ASB12_142689_4	GAGAGGTAATCAATGAGCCG	0	54	0	2	41	0	0	0	0	0	10	0	0	0	0	0	0	45
ASB12	ASB12_142689_5	GCATGCAGGCCTCGTGCAGGG	30	6	127	30	402	235	123	29	37	4	235	198	45	6	55	19	186	189
ASB12	ASB12_142689_6	GGCGCAGGCATCGCAGAGCG	63	62	98	146	661	494	23	83	108	155	726	463	93	47	135	488	513	416
ASB13	ASB13_79754_1	GCACTGCAGCCTTATGCAG	34	66	44	170	716	458	124	0	29	81	420	266	122	6	102	29	639	351
ASB13	ASB13_79754_2	GGCCACCTGCCCATCCATG	91	181	122	330	1091	850	179	159	138	64	922	356	166	99	211	189	733	879
ASB13	ASB13_79754_3	GCCATCCTGAGGGCTATCTGG	93	77	134	16	332	385	57	86	147	228	390	201	132	38	140	34	567	538
ASB13	ASB13_79754_4	GACTGCCTCCAGATAGCCCTC	113	27	193	33	595	383	9	130	195	42	273	278	16	29	145	117	213	485
ASB13	ASB13_79754_5	GCTGTGCTCCAAAAACAG	10	42	24	42	52	140	9	25	115	80	160	158	16	2	94	71	105	195
ASB13	ASB13_79754_6	GCTGACAGCCAAAAAAAG	60	86	120	96	473	746	58	60	107	237	843	861	42	72	235	137	641	999
ASB14	ASB14_142686_1	GCTCTGCTGCTGAAACATGG	48	53	167	57	196	106	68	82	95	45	366	326	48	104	78	15	434	278
ASB14	ASB14_142686_2	GCAGGAGGGAAATGCAGTC	35	81	103	210	465	355	153	19	104	92	931	435	52	182	195	232	891	924
ASB14	ASB14_142686_3	GTTCATTGAAGCATTTGTGT	9	61	55	26	303	167	14	82	120	80	234	487	39	1	103	106	527	587
ASB14	ASB14_142686_4	GAGCATATTGAATGACACTG	5	37	30	135	556	654	27	90	49	53	326	162	32	119	97	27	482	264
ASB14	ASB14_142686_5	GCAACAAGTAGACAGTTGAG	35	153	68	40	212	316	40	2	25	140	719	173	44	52	27	83	95	344
ASB14	ASB14_142686_6	GAGGAAGCTTCTCCACTG	78	14	211	158	692	1041	166	175	125	75	1189	1032	108	73	206	177	659	575
ASB15	ASB15_142685_1	GGGATCGTGCAGAGGTGCAA	13	8	129	345	564	307	37	54	52	232	401	794	77	37	205	79	896	833
ASB15	ASB15_142685_2	GGAGACTGTGAGCAACCAGC	39	70	151	13	718	159	38	46	22	76	285	177	1	42	63	66	251	149
ASB15	ASB15_142685_3	GCGGAGAGAGCGCAGCATGG	0	18	60	30	155	221	75	60	66	35	389	108	14	43	93	11	278	451
ASB15	ASB15_142685_4	GGACTCGGGGATCGTGCAG	99	17	61	131	441	319	111	19	105	58	566	226	81	33	156	14	557	748
ASB15	ASB15_142685_5	GGCACAAGCGTTGTGCAG	25	36	80	92	331	161	44	31	9	13	264	104	94	15	21	64	530	353
ASB15	ASB15_142685_6	GCACAAGGATAGGCATTAAGC	59	358	143	185	1216	1352	310	339	274	131	1132	944	242	126	165	224	802	1378
ASB16	ASB16_92591_1	GTGAATACAATTCTGTACT	24	71	41	127	491	339	73	20	54	69	495	344	56	42	78	21	529	398
ASB16	ASB16_92591_2	GAAATGACAGAAAGCACTC	17	80	25	23	225	21	16	0	118	1	122	34	10	49	33	28	26	12
ASB16	ASB16_92591_3	GTCTGAGCTACATAAAAGAG	29	38	2	8	360	237	11	52	2	27	281	115	16	5	14	0	160	178
ASB16	ASB16_92591_4	GAAGTGAAAATATTCCATCT	19	4	203	143	422	662	142	199	102	89	290	165	27	18	209	115	216	315
ASB16	ASB16_92591_5	GAATGGGCTTGGACAGTATAC	7	44	66	4	59	177	0	6	21	13	28	116	26	19	15	16	34	59
ASB16	ASB16_92591_6	GATCACTGGCAAAAATTCTG	2	16	5	5	0	25	55	10	0	0	15	41	2	18	3	0	0	1
ASB17	ASB17_127247_1	GAGATCAATAAGGATGAGA	4	4	25	37	456	55	28	43	45	29	114	78	18	35	18	1	94	29
ASB17	ASB17_127247_2	GGGCCGCGGCGATGCACAG	21	34	22	15	86	127	18	6	51	72	107	42	8	0	51	8	152	22
ASB17	ASB17_127247_3	GCCGCCCACGCGCTGCACCG	22	81	2	15	50	376	67	8	19	1	98	37	32	22	49	35	102	314
ASB17	ASB17_127247_4	GACAGTCTGCGAAGAGCACAG	16	57	35	196	297	350	55	58	0	129	276	279	86	37	154	39	223	706
ASB17	ASB17_127247_5	GATTGATCTCAAACACCACGT	1	0	37	114	121	82	0	0	22	0	65	207	24	30	4	43	577	51
ASB17	ASB17_127247_6	GCAAAGATGAGGAGAGAGTGA	261	146	315	142	999	648	155	180	254	122	2283	1506	69	111	257	297	936	871
ASB18	ASB18_401036_1	GATTCGCAACGGTGTGCAG	35	174	149	40	803	442	149	44	141	29	606	569	118	115	152	177	589	776
ASB18	ASB18_401036_2	GTGGACTTCCTCATCCGGA	24	47	104	91	354	217	81	59	40	94	281	336	15	34	51	23	496	442
ASB18	ASB18_401036_3	GTACAAGGGGCAGACCACCA	199	174	47	267	719	715	309	177	179	365	701	886	134	66	254	384	1036	964
ASB18	ASB18_401036_4	GAAGAGCTCTTGGCAAACAC	2	23	45	127	374	253	17	26	198	143	354	182	42	56	90	3	391	265
ASB18	ASB18_401036_5	GTTCACCACAGCCACATACA	118	96	33	49	407	405	95	63	21	31	278	531	26	15	97	27	248	380
ASB18	ASB18_401036_6	GGCTGCGCTGATGTACAAG	103	47	59	68	555	433	71	45	167	152	490	279	46	32	150	230	608	608
ASB2	ASB2_51676_1	GACACAGACTCGTGCAGAG	24	54	33	118	394	515	54	11	122	214	795	302	48	55	35	7	534	159
ASB2	ASB2_51676_2	GGGCGGCCACGAACAAGG	26	36	4	55	65	342	112	9	45	22	398	216	43	0	39	90	14	94
ASB2	ASB2_51676_3	GATGTCCTCCTGGACTACGT	11	24	145	10	220	178	4	58	2	29	56	308	89	4	73	20	192	182
ASB2	ASB2_51676_4	GAGAGACACCGCTCTACAA	10	11	27	48	329	57	3	21	151	36	282	248	43	72	34	21	392	224
ASB2	ASB2_51676_5	GTAGAGGCGCGCGCGCTCGG	27	8	4	22	430	159	25	92	53	45	309	343	5	54	105	101	328	503
ASB2	ASB2_51676_6	GCAGAGCAGGAGTGAAAGA	152	218	170	77	638	773	271	148	147	66	865	592	110	108	184	105	589	673
ASB4	ASB4_51666_1	GCACCAGAAGACATTCCACA	49	46	45	374	262	167	9	69	97	90	383	268	149	170	32	20	167	205
ASB4	ASB4_51666_2	GGAGCTGGTAGCAGATCTC	16	4	36	4	4	39	54	24	14	12	57	4	165	6	0	1	20	125
ASB4	ASB4_51666_3	GAACTGTGGAGGGTATATTC	4	33	86	74	144	357	20	15	30	17	206	403	35	9	246	32	291	230
ASB4	ASB4_51666_4	GCTCCGAAAGGCCGAAGT	64	6	13	137	259	468	122	90	68	220	311	288	13	29	98	55	233	400
ASB4	ASB4_51666_5	GGCCAAACAAGACAGAGAGA	26	10	3	74	178	247	17	74	60	156	280	254	37	14	54	232	226	185
ASB4	ASB4_51666_6	GTTAAGAGAAATTTCCTTG	49	59	149	203	602	320	95	113	48	66	424	345	176	23	105	53	974	428
ASB5	ASB5_140458_1	GAAAGGCAACCGCAAGGAAG	63	93	67	71	879	1063	94	163	225	169	615	387	64	12	130	94	441	1163
ASB5	ASB5_140458_2	GGCAGGCTTCGTGCAATG	254	179	106	106	1064	823	159	333	122	74	1269	1087	115	74	174	28	882	843
ASB5	ASB5_140458_3	GTACAGAAAGGCAAATATT	15	16	67	29	35	153	0	23	74	29	125	164	1	0	1	6	112	107
ASB5	ASB5_140458_4	GTAGCTTCGGATACAGAGT	5	146	1	24	126	347	111	50	1	61	256	79	23	62	33	0	392	366
ASB5	ASB5_140458_5	GTTGGTAAAGAGAGCTTG	23	152	58	93	214	989	256	215	67	118	638	602	110	90	204	291	687	556
ASB5	ASB5_140458_6	GAAAGTTGGTAAAGAGAGCTT	174	90	94	48	390	574	102	117	86	42	811	647	87	171	122	75	596	585
ASB6	ASB6_140459_1	GCTCAAGATGGCTGAGCTG	23	8	0	21	251	105	41	96	95	104	176	182	10	0	14	20	92	83
ASB6	ASB6_140459_2	GGGGCCGACGTTAATCGG	89	98	25	54	289	275	249	171	98	57	563	294	90	114	74	44	170	563
ASB6	ASB6_140459_3	GGCCGTGTAGTAGGTGACT	6	49	23	38	199	145	13	31	57	47	453	450	20	8	77	69	113	166
ASB6	ASB6_140459_4	GATGTGCAAGGCCGTGTAGT	147	66	325	213	942	802	157	258	292	76	890	883	151	119	80	188	1086	898
ASB6	ASB6_140459_5	GGAGCTGCTGGTGCATCACG	6	8	68	27	186	248	9	140	158	31	642	231	62	13	1	5	153	418
ASB6	ASB6_140459_6	GGCTGAAGGTAGAGCCGGA	11	22	22	16	210	145	17	134	93	17	110	68	120	29	15	2	24	128
ASB7	ASB7_140460_1	GAACAAGGCTATTCCCCGAA	134	190	122	182	642	935	256	223	59	63	986	317	447	158	136	167	807	700
ASB7	ASB7_140460_2	GAGGGGCAGACACAAACTT	24	216	58	46	384	900	266	45	230	91	331	553	27	187	198	205	244	611
ASB7	ASB7_140460_3	GGAAAGGAAAGATGTGTTC	42	7	30	28	172	254	26	43	16	1	95	70	8	8	61	0	264	53
ASB7	ASB7_140460_4	GAGAGGGGCAGACACAAACT	1	0	0	39	4	179	0	0	59	25	20	27	0	0	21	9	182	10
ASB7	ASB7_140460_5	GTGCGAAAGATGCTAGAACA	32	192	24	62	388	349	84	160	86	185	110	282	179	88	147	25	584	152
ASB7	ASB7_140460_6	GGCAGGGACTCATTTGTC	18	15	18	69	152	93	58	2	132	40	161	202	86	29	54	50	173	190
ASB8	ASB8_140461_1	GAAAGATGAGGCTTGTGTGG	172	155	145	186	261	258	67	188	150	87	431	901	203	33	53	78	329	583
ASB8	ASB8_140461_2	GTGTCCAACAGCTCTGTGG	4	35	149	71	290	547	110	18	178	85	548	393	16	19	29	106	186	358
ASB8	ASB8_140461_3	GACTAGCAGAGCCACCAGGC	77	122	42	106	312	282	31	60	60	82	632	449	12	18	25	87	327	386
ASB8	ASB8_140461_4	GTCAGCATCTGACACCATAC	0	2	64	0	5	25	4	0	0	0	136	69	0	0	13	0	2	4
ASB8	ASB8_140461_5	GAAGGCCCTTCACTGCATCG	143	126	155	276	524	893	97	146	137	154	950	1516	46	27	231	125	567	787
ASB8	ASB8_140461_6	GACTAGCAGAGCCACCAGG	62	71	26	143	305	278	47	10	49	63	362	266	21	19	26	125	234	239
ASB9	ASB9_140462_1	GAATGGTGTGACAGCAGAC	1	0	25	46	106	57	1	31	0	49	211	99	23	0	0	6	46	227
ASB9	ASB9_140462_2	GTGGGCTGTGAACATCATCA	0	5	51	45	218	247	33	86	13	48	467	365	7	4	32	257	312	210
ASB9	ASB9_140462_3	GAGAGATGACCTCCAAGAC	33	68	89	41	208	308	41	104	97	20	530	661	30	142	22	46	322	305
ASB9	ASB9_140462_4	GTCTGAGGAACCTCATCAGCC	0	0	3	30	66	27	15	31	1	4	92	53	1	0	9	11	91	30
ASB9	ASB9_140462_5	GAACACTTCCGAATTCTAAGG	164	119	115	114	595	1105	143	161	92	173	958	650	191	144	53	23	835	731
ASB9	ASB9_140462_6	GCATGAAGCTGCAATCCA	31	54	410	217	478	614	107	118	90	62	951	843	89	109	58	38	1266	805
ASPSCR1	ASPSCR1_79058_1	GGACTTCTTTGGCTTGGAG	31	28	31	36	587	423	10	82	50	161	611	462	85	27	29	106	384	535
ASPSCR1	ASPSCR1_79058_2	GTTCTGGAGGACACGTGCCGG	135	82	103	107	418	439	53	140	114	168	634	556	34	8	76	112	321	743
ASPSCR1	ASPSCR1_79058_3	GGTTCTGGAGGACACGTGC	5	2	15	5	73	5	33	94	32	2	40	228	37	80	26	4	143	158
ASPSCR1	ASPSCR1_79058_4	GCAGGTTGGCAAATCTCCAC	13	49	57	30	481	85	48	134	63	14	155	376	21	71	41	1	134	246
ASPSCR1	ASPSCR1_79058_5	GAAGCTGGAGCGCTACCCAA	74	77	76	46	363	154	39	130	130	203	399	485	95	54	91	173	358	308
ASPSCR1	ASPSCR1_79058_6	GGGGCGGAAGAAGCCCTGT	1	0	29	10	56	1	4	4	3	6	6	118	0	4	0	8	2	52
ATE1	ATE1_11101_1	GGATCTCATAGACCGAGGA	19	39	51	96	390	412	191	58	175	139	675	349	104	71	117	83	829	655
ATE1	ATE1_11101_2	GTATCAGGATCTCATAGACCG	37	70	16	5	123	341	31	77	0	1	37	158	79	15	6	0	44	454
ATE1	ATE1_11101_3	GTGCCCTGAGACATATGTT	104	58	43	75	325	306	51	69	99	8	279	489	23	41	21	31	594	264
ATE1	ATE1_11101_4	GTGCCCTGAGACATATGTTT	146	81	152	126	517	784	89	208	138	7	678	831	155	81	133	150	853	558
ATE1	ATE1_11101_5	GTACCCAAACATATGTCTCA	29	1	82	33	181	285	19	36	136	153	216	311	86	56	153	48	71	180
ATE1	ATE1_11101_6	GGAAAGATCATTGCTGTG	50	94	74	55	671	1049	177	286	58	40	427	628	259	200	169	40	623	306
ATG10	ATG10_83734_1	GACCGTCCACACTTCCCAT	42	19	17	9	111	82	14	4	3	73	341	89	15	2	1	70	35	343
ATG10	ATG10_83734_2	GAAGATCATCAACATCGTGG	23	61	65	217	849	511	228	109	36	144	636	265	121	49	134	70	938	453
ATG10	ATG10_83734_3	GAGAAGATCATCAACATCG	71	165	195	193	939	579	129	29	159	338	1174	1137	116	24	296	196	610	602
ATG10	ATG10_83734_4	GATCTGCCGGGAGAAGGT	11	5	12	23	132	32	79	9	62	29	93	54	33	19	51	16	17	81
ATG10	ATG10_83734_5	GTTTGATGAGCCTGCGCATGG	86	115	39	135	386	293	130	190	34	15	201	354	131	139	17	51	536	399
ATG10	ATG10_83734_6	GTCTGGAAGGAGATCTTGTAC	47	26	65	23	425	402	26	186	26	55	724	458	11	28	122	75	320	407
ATG101	ATG101_60673_1	GGGACACTATTACGCAAC	259	58	184	347	804	888	167	121	247	301	1209	989	150	148	331	39	1244	1263
ATG101	ATG101_60673_2	GTTGCGTAATAGTGTCCCA	68	13	8	2	213	114	59	148	37	37	117	229	74	30	65	11	287	109
ATG101	ATG101_60673_3	GACTCTGAAGGACATATGGGA	7	83	96	118	733	635	49	74	230	24	426	401	106	109	142	199	495	934
ATG101	ATG101_60673_4	GTATAAGATGCGACTGCTACA	97	25	39	133	171	390	78	164	43	85	464	237	78	84	159	81	545	470
ATG101	ATG101_60673_5	GTAAAGTAAAGTACAGGCACT	11	27	62	177	504	468	157	117	58	100	632	418	37	50	102	173	1078	409
ATG101	ATG101_60673_6	GAAAAAGGGTTGCCCAAGTAT	0	5	7	8	0	0	0	0	0	1	0	34	0	0	0	1	2	3
ATG12	ATG12_9140_1	GAGCGAACACGAACCATCCA	31	129	151	70	725	250	54	179	227	230	814	869	86	209	388	31	393	760
ATG12	ATG12_9140_2	GAAGTCAATGAGTCCTTGGA	31	43	101	221	432	308	93	74	119	186	340	365	51	15	163	188	442	514
ATG12	ATG12_9140_3	GTATTATGAAAACAAAGAAGT	14	34	18	26	111	154	9	14	1	9	83	169	14	4	8	51	229	90
ATG12	ATG12_9140_4	GAAGTTGGAACTCTCTATG	208	119	313	195	1598	1094	198	329	228	134	1377	1299	97	121	401	404	1331	786
ATG12	ATG12_9140_5	GTTTCATACCAACTGTTCTG	39	65	81	90	570	327	33	67	214	242	611	408	37	18	105	94	882	413
ATG12	ATG12_9140_6	GGTCTGGGGAAGGAGCAA	0	2	43	92	145	107	3	28	116	10	117	68	46	0	2	20	33	208
ATG13	ATG13_9776_1	GTAAGCACAAGAAAGAGTGA	0	62	3	2	84	182	69	57	68	68	219	206	2	29	1	16	89	152
ATG13	ATG13_9776_2	GTCGGGAGGTCCATGTGTG	218	47	208	384	1155	1043	466	342	301	244	1141	1283	147	180	204	84	1500	1463
ATG13	ATG13_9776_3	GGACCTGGGGACCTTCTATC	7	0	28	63	205	86	0	11	39	10	283	209	1	0	4	76	217	132
ATG13	ATG13_9776_4	GGTCTCCAAGACATCGTGA	14	10	235	59	313	478	28	103	40	13	642	501	92	38	232	79	489	138
ATG13	ATG13_9776_5	GGAGGGTGTGGCAGCACAG	88	27	46	173	515	348	37	41	69	124	264	243	78	15	77	89	550	415
ATG13	ATG13_9776_6	GAATATGTCATATTATAC	0	0	0	0	0	0	0	0	0	0	19	0	0	0	0	0	0	0
ATG14	ATG14_22863_1	GCAAGCTTGCTGAAGCCCGG	208	308	149	140	1190	851	328	487	254	277	1098	1969	308	205	275	239	1109	1366
ATG14	ATG14_22863_2	GAAGGGATATCACAAAACCG	68	110	23	31	261	611	45	5	56	21	375	483	3	40	129	43	501	528
ATG14	ATG14_22863_3	GGGTCTGTGACGATCACAA	19	6	98	56	378	563	136	32	121	53	445	517	151	44	64	154	432	531
ATG14	ATG14_22863_4	GGAGAAGAAAACAACCCAG	32	118	50	120	502	667	17	65	24	68	663	595	91	12	84	83	397	246
ATG14	ATG14_22863_5	GCGATGAAGAAACCGACCT	75	61	175	150	709	570	229	103	31	150	930	912	100	317	62	56	844	427
ATG14	ATG14_22863_6	GCTGTGCAACACTACCCGC	7	90	46	62	376	197	46	38	134	11	564	296	33	40	36	5	89	340
ATG16L1	ATG16L1_55054_1	GCAAGCCGAATCTGGACTG	117	147	172	298	1042	805	78	212	82	179	1297	949	169	53	103	178	836	641
ATG16L1	ATG16L1_55054_2	GGAGCTGGTCACCAGATGGA	1	33	2	122	26	15	0	0	37	42	66	49	0	0	64	22	45	17
ATG16L1	ATG16L1_55054_3	GAATTACACAAGAAACGTG	4	17	41	67	239	331	57	76	125	91	492	525	65	109	82	239	419	199
ATG16L1	ATG16L1_55054_4	GGATGCAAAGCTGTGCTGT	55	130	92	142	215	639	19	32	119	97	537	627	20	39	123	70	595	361
ATG16L1	ATG16L1_55054_5	GGATGCAAAGCTGTGCTG	6	15	56	98	144	337	14	15	41	65	290	246	23	15	77	70	192	170
ATG16L1	ATG16L1_55054_6	GAAAGCCCAGGAAGCCAAT	137	166	95	152	1526	211	213	181	98	194	644	671	158	132	58	115	1043	720
ATG16L2	ATG16L2_89849_1	GCTCAGCCTTCTCTAAGAGA	104	22	96	50	137	169	43	91	2	59	175	288	42	30	94	103	104	210
ATG16L2	ATG16L2_89849_2	GAGGGGTCAAAGTCCACAC	46	83	51	11	56	68	46	98	14	25	295	263	2	5	3	0	352	166
ATG16L2	ATG16L2_89849_3	GATCTGGTATCGCTGCTCAG	184	11	109	209	709	676	238	249	129	17	718	932	52	100	126	114	949	590
ATG16L2	ATG16L2_89849_4	GTCGGGCAGCCACACACACA	48	57	167	193	1336	948	82	51	346	163	517	310	27	14	114	134	632	964
ATG16L2	ATG16L2_89849_5	GGGCAGGAAGGTTGTGCTC	4	81	0	17	10	33	23	1	36	1	10	32	2	17	1	12	68	130
ATG16L2	ATG16L2_89849_6	GAGGGGCTCCGGCTGGTCTG	216	119	418	334	1508	1660	328	439	214	305	1390	1043	301	120	225	473	1285	1234
ATG2A	ATG2A_23130_1	GAACAAGAGCCGCCCGCT	149	31	104	170	770	893	132	146	81	145	1034	1218	51	107	122	106	715	897
ATG2A	ATG2A_23130_2	GGAGCAGGTGAGTTCCAGGT	0	19	3	9	113	58	6	5	30	27	62	67	4	1	118	25	4	167
ATG2A	ATG2A_23130_3	GTGCGTGTCCTCATCACCG	33	12	18	3	21	149	0	42	25	18	70	64	24	0	16	3	225	88
ATG2A	ATG2A_23130_4	GTAGTGGTGCAGCAAGTAG	28	39	131	64	318	249	60	28	13	118	328	255	146	119	10	3	405	163
ATG2A	ATG2A_23130_5	GGACACGCGCACTGTGCAG	13	93	37	104	284	275	8	62	32	68	357	357	20	37	106	34	630	690
ATG2A	ATG2A_23130_6	GCTCAGACCATCTGTGACG	12	72	155	90	470	225	11	54	34	86	329	315	37	24	23	13	320	560
ATG2B	ATG2B_55102_1	GACCCAGTGCAGATTGGA	103	119	277	239	1215	998	401	296	197	420	960	1010	203	239	327	80	1582	959
ATG2B	ATG2B_55102_2	GATTCTGGACACACGTGTA	154	246	372	146	499	1158	209	85	275	194	1224	507	102	95	182	250	1238	678
ATG2B	ATG2B_55102_3	GCAACGTCAAACGTGCTGGG	46	30	95	132	615	408	109	111	120	51	383	689	110	99	77	42	317	483
ATG2B	ATG2B_55102_4	GTATTGGGAAGCGAACAGAA	6	22	72	138	198	511	74	53	261	215	428	478	17	11	143	58	339	467
ATG2B	ATG2B_55102_5	GAGCTGGATATCAGTATTG	45	125	295	79	768	337	138	198	353	334	620	905	85	108	86	77	728	750
ATG2B	ATG2B_55102_6	GAACACCCAGTCTCCCGGC	53	4	23	10	394	135	19	13	33	66	108	356	46	4	45	4	192	600
ATG3	ATG3_64422_1	GACCACTGTCCAACATGGCAA	64	158	180	642	1110	490	142	225	227	125	890	1249	146	92	183	151	1065	1139
ATG3	ATG3_64422_2	GGGTGAACTGAACACATGGG	12	4	52	20	363	206	21	20	72	23	34	195	101	95	161	163	491	305
ATG3	ATG3_64422_3	GTGGCTGAGTACCTGACCC	2	2	1	1	4	54	0	0	0	3	37	66	0	4	10	6	41	60
ATG3	ATG3_64422_4	GCCGTTAAAGAGATCACAC	24	13	0	3	12	69	5	14	23	112	89	167	2	2	2	1	172	488
ATG3	ATG3_64422_5	GGGGAAGAATTGAAAGTGA	51	34	152	153	747	459	7	45	66	57	696	625	13	17	69	34	553	425
ATG3	ATG3_64422_6	GATGATGGTGATGGCGGAT	47	56	156	318	560	855	117	135	156	258	999	526	93	77	215	89	899	619
ATG4A	ATG4A_115201_1	GGGGATGTATGCTACGCTG	83	61	30	62	551	252	49	40	19	53	456	899	7	124	99	66	257	329
ATG4A	ATG4A_115201_2	GTTTCAATGGATAACACAG	108	28	61	71	555	394	25	162	175	50	342	471	58	61	120	51	610	378
ATG4A	ATG4A_115201_3	GAAGCACTGTAGGATGCGT	54	3	79	3	61	293	156	80	6	48	195	11	6	2	64	52	183	95
ATG4A	ATG4A_115201_4	GCTGTGGACAGATGATGC	0	0	0	9	18	7	4	0	9	18	70	88	12	138	33	5	173	58
ATG4A	ATG4A_115201_5	GACACTGAAGAGAATGGAA	76	34	93	191	582	880	91	199	225	156	803	635	93	7	276	146	819	541
ATG4A	ATG4A_115201_6	GCCAGAAGTGACAACCACTG	13	13	127	30	335	177	27	98	1	8	310	121	26	84	31	31	249	151
ATG4B	ATG4B_23192_1	GCGCAAATGGGAGTTGGCGA	292	365	519	233	1404	880	464	478	258	200	1078	1332	224	139	638	429	1649	794
ATG4B	ATG4B_23192_2	GGGGAATGAGAAGTACCAG	44	10	119	189	326	327	71	43	103	182	537	165	35	59	63	87	310	416
ATG4B	ATG4B_23192_3	GGGGCTCACGGACATCAACG	159	152	76	89	1017	391	70	165	220	114	1019	903	162	370	126	46	935	604
ATG4B	ATG4B_23192_4	GGACGCTGAAGTAGCTGTC	44	0	5	62	185	249	25	42	16	78	34	120	23	33	36	9	336	193
ATG4B	ATG4B_23192_5	GCCTAGGTGCCGGCACACCA	255	200	394	303	1733	1666	334	286	217	298	1412	1915	268	322	441	117	1686	2236
ATG4B	ATG4B_23192_6	GCCCTGGTGTGCCGGCACCT	246	227	204	203	651	1101	170	291	271	301	1237	1109	213	238	513	152	854	881
ATG4C	ATG4C_84938_1	GATTGGTATGGACCAGCTG	147	57	334	309	1007	634	434	391	224	109	1015	1258	269	105	139	66	1500	720
ATG4C	ATG4C_84938_2	GACTACTTAGAATTTGTGA	106	54	120	101	489	732	167	232	160	137	715	416	120	151	111	213	190	582
ATG4C	ATG4C_84938_3	GAATATGGCTGACCTACA	71	83	177	131	319	569	117	173	26	74	449	449	117	47	93	257	550	667
ATG4C	ATG4C_84938_4	GTTAAGCCTGGAATATTGTGT	11	67	11	45	164	244	86	39	41	64	201	357	83	19	43	117	132	256
ATG4C	ATG4C_84938_5	GTTTGACAACAGACTGTGGGT	2	7	55	113	266	471	15	65	95	46	227	334	1	68	87	0	174	623
ATG4C	ATG4C_84938_6	GACAAAAGATTGGCAGTAATG	92	121	130	186	646	554	156	148	222	135	1020	620	87	75	177	82	677	858
ATG4D	ATG4D_84971_1	GATGGACCCAAGCTGTACCG	40	8	99	108	223	328	59	57	62	81	445	607	42	48	228	27	443	249
ATG4D	ATG4D_84971_2	GAACCAGGACACAATCTGC	31	13	0	28	73	32	4	2	23	13	59	236	37	19	24	6	124	118
ATG4D	ATG4D_84971_3	GAAACGTACACCACCAGGC	161	18	59	38	355	179	17	83	93	61	280	353	7	2	105	20	405	259
ATG4D	ATG4D_84971_4	GAAGGGGCGGGAAGTCCCGG	0	2	0	3	0	25	14	0	0	22	19	78	0	0	6	2	34	0
ATG4D	ATG4D_84971_5	GCGGTATGTGAGCCACAGGC	6	6	61	6	22	8	8	24	4	78	11	52	0	6	17	2	14	59
ATG4D	ATG4D_84971_6	GATGACCACAGACTTCCACT	8	6	62	88	170	324	69	91	156	56	551	261	168	7	62	121	383	386
ATG5	ATG5_9474_1	GAAGGCACACCACTGAAA	84	95	126	100	608	527	35	49	139	149	720	562	5	58	160	34	424	572
ATG5	ATG5_9474_2	GTTGGAAACACCTCTGCAG	0	5	7	88	197	349	76	32	27	108	244	477	70	59	157	5	642	490
ATG5	ATG5_9474_3	GATGTGCTTCGAGATGTG	242	321	392	430	1532	1988	204	305	419	248	2270	1602	375	309	445	188	1146	913
ATG5	ATG5_9474_4	GTAATATGAAGAAAATTATCC	0	0	4	2	73	206	8	0	13	0	47	89	0	0	8	0	106	0
ATG5	ATG5_9474_5	GAAATTCACTCACCATTTCAG	34	80	128	242	550	790	101	118	118	145	800	585	96	38	193	95	365	505
ATG5	ATG5_9474_6	GATGGACAGTTGCACACACT	174	30	276	195	991	729	151	430	269	250	778	581	125	106	336	243	983	1124
ATG7	ATG7_10533_1	GAAGCTGAACGAGTATCGGC	17	50	64	10	423	146	55	3	21	50	381	644	7	7	91	10	275	341
ATG7	ATG7_10533_2	GTAACTTAGCCCAGTACCC	0	10	0	1	179	32	16	4	38	93	54	21	1	0	10	7	53	5
ATG7	ATG7_10533_3	GGACACCAGGGAGAGCCGG	64	50	16	56	472	268	35	9	82	46	156	467	113	30	27	8	271	422
ATG7	ATG7_10533_4	GTGAGGCACAAGCCCAAGAG	64	96	46	9	262	268	43	71	87	22	404	640	105	1	138	14	259	274
ATG7	ATG7_10533_5	GAGTTTGAAGATTGCCTAG	210	254	72	380	886	663	81	89	280	128	934	877	57	30	254	96	443	479
ATG7	ATG7_10533_6	GGCTCTGGCAGCAGCGGAC	17	25	22	6	11	17	1	0	7	1	74	203	7	6	52	0	32	101
ATG9A	ATG9A_79065_1	GTTTCCAGAACTACATGG	91	64	81	19	428	94	200	92	60	2	200	263	23	105	71	79	606	476
ATG9A	ATG9A_79065_2	GTTAGCGATGCCAATCCAC	64	44	0	9	24	51	69	57	1	1	48	0	24	13	0	0	134	204
ATG9A	ATG9A_79065_3	GGTGCATATAGAGGGCATGC	14	40	24	4	102	81	9	90	0	12	159	92	2	1	0	0	100	13
ATG9A	ATG9A_79065_4	GAGCTGGGCAAACTCGTCCC	29	9	82	89	171	127	7	17	39	67	148	355	29	36	142	11	357	144
ATG9A	ATG9A_79065_5	GGATGAGGGGTGTGACAATG	16	0	9	58	248	128	53	44	19	6	181	400	60	66	7	19	146	188
ATG9A	ATG9A_79065_6	GGATGTGAGCGAGGATCACG	5	65	41	21	325	428	92	49	30	183	249	432	44	29	78	36	241	326
ATG9B	ATG9B_285973_1	GGTGGGAGGGGAAAATGAGG	0	12	1	4	17	0	0	0	1	6	0	0	0	0	14	0	0	11
ATG9B	ATG9B_285973_2	GCCAGAAAAGCAGAAACAGCG	73	15	26	54	447	233	43	24	82	59	349	428	67	19	18	49	115	266
ATG9B	ATG9B_285973_3	GAAAGCCGCACTGCCTCCCCA	145	97	355	338	1199	1429	201	157	215	382	1258	1165	106	131	183	269	1340	1301
ATG9B	ATG9B_285973_4	GATAATCTCCAGGGCACGA	99	28	79	211	1006	730	148	155	331	142	1121	795	142	69	233	172	1017	679
ATG9B	ATG9B_285973_5	GCGCTACACCAACTACCAGG	34	27	76	85	518	587	35	52	66	102	682	1009	13	56	93	169	725	256
ATG9B	ATG9B_285973_6	GACGGTGAGCACAAGCAGCG	77	124	191	166	573	561	128	107	107	147	532	657	85	40	177	76	908	525
ATRX	ATRX_546_1	GTGAATCCGAAGATGAACAG	1	1	35	7	29	123	79	8	8	0	123	94	103	1	35	0	59	98
ATRX	ATRX_546_2	GGGTGTAGTCTTTACACGT	0	0	3	6	25	0	4	0	0	0	20	1	0	0	0	0	59	5
ATRX	ATRX_546_3	GAATTCTATACGATCAAGG	184	110	253	160	478	919	98	132	88	114	983	1213	258	195	207	17	1517	884
ATRX	ATRX_546_4	GTAGAATATGGACTCATCCT	119	153	52	29	269	316	90	32	17	123	289	141	74	87	114	2	232	280
ATRX	ATRX_546_5	GGAATGGATGAACAATGT	81	27	34	56	567	662	17	66	97	56	450	400	38	18	72	138	203	392
ATRX	ATRX_546_6	GAAGCCAAGATACAGACAT	32	104	100	157	522	287	164	163	137	37	430	670	209	78	100	162	712	646
ATXN3	ATXN3_4287_1	GGTGGCTGGCCTTTCACA	33	138	126	90	919	1167	88	158	122	234	590	731	190	77	161	120	1049	534
ATXN3	ATXN3_4287_2	GAGGAAGCAGATCTCCGCA	204	334	346	373	1442	1530	320	284	381	486	2475	1788	162	231	533	206	1230	1141
ATXN3	ATXN3_4287_3	GGCTCAATTACAACAGGA	151	172	200	142	976	405	214	373	154	62	1214	1037	174	40	183	369	713	926
ATXN3	ATXN3_4287_4	GCAATTGAGGATAATTCCAC	0	0	9	2	85	5	0	0	0	2	0	7	0	0	0	10	0	50
ATXN3	ATXN3_4287_5	GTACTTAGCTGAATAGCCCTG	231	229	174	62	732	698	217	283	44	97	566	526	285	270	80	114	334	667
ATXN3	ATXN3_4287_6	GTATGCAATTATAAGGAACAC	0	52	0	1	0	6	0	0	27	6	68	0	45	0	5	9	6	24
AUP1	AUP1_550_1	GCTGCTCTACGCGCCAGT	86	64	105	40	164	581	75	88	119	104	324	317	28	82	153	47	137	294
AUP1	AUP1_550_2	GTAGTGCGGACCATGTGTG	196	230	89	161	671	861	426	326	214	204	1053	709	106	133	108	107	1365	992
AUP1	AUP1_550_3	GTGGTCGAAAGGTGTCACA	10	33	143	14	453	602	22	83	36	7	379	201	14	7	96	15	402	219
AUP1	AUP1_550_4	GCAGTTCTGAGACCCAGG	13	7	64	65	544	169	1	106	61	83	175	122	81	46	53	149	329	275
AUP1	AUP1_550_5	GACTATCACTAATCTGCTTGA	33	99	150	133	826	790	235	107	242	172	916	1016	186	61	181	243	957	1157
AUP1	AUP1_550_6	GGACCATGTGTGCGGTGCTA	36	71	35	42	513	285	55	150	189	102	610	498	70	52	145	51	598	446
BABAM2	BABAM2_9577_1	GAAGACCCTGGAGAAGATG	322	328	442	234	1044	1893	384	429	320	379	2115	1995	650	398	333	109	2435	1500
BABAM2	BABAM2_9577_2	GTACAGCTTGGGGTACACCT	8	57	0	2	12	0	6	0	0	0	26	0	0	99	0	1	43	17
BABAM2	BABAM2_9577_3	GAGGCGGGAGCTCTCCCGG	173	166	270	106	1886	1104	153	160	415	528	1537	1546	169	62	405	323	1575	1242
BABAM2	BABAM2_9577_4	GGATTTGAAGGATTCCAGG	29	220	206	189	1018	509	325	95	253	278	812	889	177	86	307	153	734	805
BABAM2	BABAM2_9577_5	GTCCTCAAAACTAACAGAG	52	47	45	63	146	406	54	46	102	84	641	474	10	51	68	31	241	162
BABAM2	BABAM2_9577_6	GAGGTGACAAGTACAGCTTG	75	152	332	255	1244	1752	389	286	464	440	1588	1591	296	342	293	449	2011	1240
BACH1	BACH1_571_1	GAGTCCATGTGCTTAGAGA	73	260	238	390	1350	804	226	82	323	298	1795	1935	269	93	592	600	1396	1702
BACH1	BACH1_571_2	GCATGCCGCCAGCACGGAC	93	219	129	182	827	767	140	176	186	196	603	1156	120	146	98	91	1036	655
BACH1	BACH1_571_3	GAAATTTCAGAAACTGAAAGC	0	2	2	2	95	45	0	0	87	0	141	20	0	1	14	5	46	33
BACH1	BACH1_571_4	GATTAAGGCTGAGTAAAACAT	227	227	210	251	1052	659	255	160	142	130	1310	1193	118	162	256	50	845	1410
BACH1	BACH1_571_5	GTACCTGCGGAGTTTACACTG	112	131	88	181	1265	969	151	128	392	77	1141	1294	80	68	315	388	848	754
BACH1	BACH1_571_6	GCTAATCCTGATACCTAACCA	121	76	244	91	937	1322	289	351	175	332	1016	655	186	142	151	230	821	794
BACH2	BACH2_60468_1	GCGCAGGAACTCAGCACAG	32	115	110	202	386	855	58	247	151	123	436	800	269	192	351	114	606	696
BACH2	BACH2_60468_2	GCGCAGCAAGAACCGCATCG	66	163	246	309	1023	910	77	179	453	108	1260	1373	158	215	307	514	1137	552
BACH2	BACH2_60468_3	GAATGTGAAATCCGCAAAT	71	128	104	220	1341	707	47	53	152	90	1663	965	91	115	95	165	1190	1225
BACH2	BACH2_60468_4	GTTTATTCATGATGTCCGA	123	91	268	111	637	762	156	156	242	335	987	1167	148	110	414	242	810	1015
BACH2	BACH2_60468_5	GACAGGGCAATACCGATGCA	229	241	294	258	1773	1114	232	349	397	332	1795	2014	275	397	383	284	1965	2110
BACH2	BACH2_60468_6	GCTGAACAGAGACCTTAAGC	25	1	1	53	144	113	15	30	29	5	192	218	0	0	45	25	143	127
BAP1	BAP1_8314_1	GACATCCGCTTCAACCTGA	418	358	394	294	2007	1767	179	347	389	361	1674	2430	184	308	446	324	1987	2209
BAP1	BAP1_8314_2	GAATGGCCTTAGTGCAGTG	397	389	259	240	1672	962	296	270	151	295	2423	1562	207	203	504	526	1363	1885
BAP1	BAP1_8314_3	GCTATGTGCCTATCACAGGC	4	0	0	2	101	14	0	0	11	80	2	93	0	0	0	0	1	58
BAP1	BAP1_8314_4	GTGGACAGACAAGGCCCGGC	22	212	92	17	683	557	81	31	57	114	634	468	19	33	106	175	878	222
BAP1	BAP1_8314_5	GGGTCATCATGGAGCGTAT	70	44	39	43	179	120	71	136	2	8	429	259	11	40	18	144	200	478
BAP1	BAP1_8314_6	GGAGCAGAACATCTCCGTG	115	209	112	134	1044	1064	236	199	227	60	329	991	147	81	137	267	692	1127
BARD1	BARD1_580_1	GATGTGAGCACATCTTCTGT	123	132	382	443	1675	1109	210	312	116	224	1479	1332	235	234	348	442	1043	689
BARD1	BARD1_580_2	GTCAAGAGGAAGCAACTCAA	155	148	121	30	492	679	93	119	54	65	318	309	102	34	98	145	407	745
BARD1	BARD1_580_3	GCTGTGAAAAGAAATCATAG	1	22	8	25	254	234	50	0	3	1	261	66	0	18	8	222	87	220
BARD1	BARD1_580_4	GGCCGGGGTGTAACACAC	7	15	1	41	285	163	15	8	20	23	47	273	1	57	11	0	49	97
BARD1	BARD1_580_5	GTCCAGTGTGTTACACCC	6	2	18	2	178	17	1	6	0	0	76	295	0	8	0	4	57	148
BARD1	BARD1_580_6	GTCACATCCTCCTAAACACAC	7	0	69	29	97	96	8	2	41	52	174	237	16	2	123	56	115	86
BAZ1A	BAZ1A_11177_1	GCTAACTGATGCTGACACCAA	197	53	167	266	1143	899	182	331	273	350	1202	1395	160	61	411	246	1451	1009
BAZ1A	BAZ1A_11177_2	GTAGTGGCGGAAGATCTCGT	288	35	285	144	822	636	72	225	206	148	950	1523	141	77	300	268	853	836
BAZ1A	BAZ1A_11177_3	GAGCTTTGGTCGAACACAGT	170	210	172	392	1327	973	132	221	244	320	1412	832	273	172	193	155	901	1305
BAZ1A	BAZ1A_11177_4	GTGAAGCAAAAGCTGGAACT	4	18	28	47	228	292	11	23	51	0	163	95	10	56	12	0	197	163
BAZ1A	BAZ1A_11177_5	GCAGGACTGAAGATAAATGT	70	12	100	119	378	471	46	30	43	135	487	582	94	44	75	101	449	547
BAZ1A	BAZ1A_11177_6	GCATCACCAAAGATTTCAGG	165	108	292	208	702	1455	90	174	232	277	851	1036	124	160	274	334	1144	1138
BAZ1B	BAZ1B_9031_1	GTATCTACTAACTTCTCTA	85	51	21	149	657	271	80	75	126	234	430	689	40	56	75	295	654	565
BAZ1B	BAZ1B_9031_2	GTATGTCATGAGGATCCGG	115	20	85	66	574	679	34	120	257	297	601	705	102	37	247	57	717	812
BAZ1B	BAZ1B_9031_3	GACCTCGAAAGACCATCCG	426	376	493	351	1646	1909	266	550	524	515	2367	2249	270	279	414	249	2950	2375
BAZ1B	BAZ1B_9031_4	GGAAGGCCTCCTGAGTGTGC	20	3	69	36	603	112	6	16	12	91	368	352	133	20	118	51	197	188
BAZ1B	BAZ1B_9031_5	GGACATATCCCACTTGATAC	1	2	45	12	256	61	6	32	0	15	116	60	6	0	0	0	168	73
BAZ1B	BAZ1B_9031_6	GATTGGTGGATACCCCTGAA	40	34	288	81	1031	578	81	65	235	120	1188	906	182	60	136	127	797	497
BCL11A	BCL11A_53335_1	GATAAACTTCTGCACTGGAG	62	99	174	94	389	959	78	146	161	161	540	1106	73	123	241	89	732	273
BCL11A	BCL11A_53335_2	GCAAGAGAAACCATGCAC	0	0	12	4	37	226	0	16	0	1	12	27	40	2	0	0	92	5
BCL11A	BCL11A_53335_3	GTTCATCTGGCACTGCCCAC	44	24	92	33	253	675	38	46	28	217	213	336	39	39	124	26	356	423
BCL11A	BCL11A_53335_4	GGGCCCGGACCACTAATATG	292	341	547	378	2436	2170	256	431	544	412	2328	1778	377	437	501	525	1908	2051
BCL11A	BCL11A_53335_5	GTAGCAATCTCACTGTCCAC	11	9	3	7	17	182	5	49	10	1	26	96	3	19	9	2	37	425
BCL11A	BCL11A_53335_6	GCACCCTGTCAAAGGCACTC	36	12	4	32	127	78	0	50	60	15	231	70	54	33	16	99	375	18
BCL6	BCL6_604_1	GAGAATGTGGTAGTGCACTT	29	161	268	408	1068	1650	239	304	203	337	1264	1517	287	92	332	138	1362	1038
BCL6	BCL6_604_2	GCACGTGCTGATCCACACCG	223	191	156	287	1024	907	91	289	395	222	1130	784	240	164	162	61	1308	812
BCL6	BCL6_604_3	GCCGGAAATGCAGGCCACAG	140	86	166	173	202	720	57	15	35	135	703	491	169	36	31	73	752	442
BCL6	BCL6_604_4	GGGCTCCGCAGATTGAGCAG	58	180	122	251	921	996	145	94	285	315	927	1416	115	42	345	66	971	1157
BCL6	BCL6_604_5	GCCCACATTTGAACTGCACAG	70	121	43	97	816	829	207	104	103	331	1083	543	60	23	85	228	767	449
BCL6	BCL6_604_6	GTCCGGCACAAGAGTCAACTG	4	31	103	46	583	626	9	20	79	111	683	430	8	153	52	10	163	359
BCL6B	BCL6B_255877_1	GATCTAGATTGATCACACTA	13	19	109	61	113	261	57	22	76	38	334	435	32	9	71	137	229	407
BCL6B	BCL6B_255877_2	GACACGCGGTATTGCACCT	75	29	168	169	1297	783	324	117	532	131	918	968	143	177	133	213	954	958
BCL6B	BCL6B_255877_3	GGAGGATGCAGAATCCCTCA	214	188	423	292	1828	1589	261	357	356	328	1858	1703	243	262	312	601	1327	1922
BCL6B	BCL6B_255877_4	GAAGAACATCACTGGCATGG	239	211	334	167	1363	973	267	294	171	148	1891	1226	223	161	330	108	1505	1840
BCL6B	BCL6B_255877_5	GGATAAGCACATGGGCACGG	148	205	146	158	928	1255	120	155	364	274	891	1182	225	120	312	246	976	784
BCL6B	BCL6B_255877_6	GTCTGAAGGTGCCGGAAAC	219	299	193	266	1589	1322	283	122	254	143	1744	1569	269	168	254	247	1670	1226
BECN1	BECN1_8678_1	GGAAGAGACTAACTCAGGAG	1	35	3	10	94	125	51	55	8	28	13	145	27	11	22	2	145	31
BECN1	BECN1_8678_2	GGTTTCCGTAAGGAACAAGT	24	59	7	88	14	246	2	21	5	2	169	37	23	7	18	37	4	109
BECN1	BECN1_8678_3	GCTGCCGTTATACTGTTCTG	95	59	131	192	1117	479	126	72	265	185	859	739	226	29	123	137	549	713
BECN1	BECN1_8678_4	GGAAAAGAACCGCAAGATAG	2	0	12	20	272	64	52	26	19	8	116	179	50	12	9	8	290	221
BECN1	BECN1_8678_5	GTGGGTGATCCACATCTGTC	0	72	4	151	170	149	145	9	8	3	137	57	50	1	7	1	60	62
BECN1	BECN1_8678_6	GCTGACGAATCTTAAGTG	61	137	212	86	681	641	72	67	124	24	368	466	34	41	159	46	601	167
BFAR	BFAR_51283_1	GTTAAAGCTGTGAGCACAC	21	0	1	26	10	7	0	9	13	52	3	1	26	3	27	0	26	0
BFAR	BFAR_51283_2	GAAGGAAGGAGTATTTGACC	0	0	10	5	4	66	7	1	23	0	167	3	0	7	34	7	6	30
BFAR	BFAR_51283_3	GATGCCCACCATAAAGCA	92	347	59	207	539	1033	153	22	304	231	602	782	17	10	137	271	606	894
BFAR	BFAR_51283_4	GTGGTCAAGGAACTCCGG	49	98	132	118	495	491	73	234	142	264	299	291	107	23	104	9	580	170
BFAR	BFAR_51283_5	GATGAAAGGTAGGAAGGTGT	1	18	21	43	233	463	108	23	47	134	131	251	16	0	41	45	468	361
BFAR	BFAR_51283_6	GCAAACTCAGCAATCAGC	19	115	49	24	131	212	84	64	16	42	208	421	68	40	30	0	52	269
BIRC2	BIRC2_329_1	GGGGTGCCTGTCTCAGAA	48	57	43	78	624	937	74	86	66	104	883	297	119	21	189	95	621	653
BIRC2	BIRC2_329_2	GCATGGGTAGAACATGCCAAG	4	57	30	3	178	56	7	23	61	9	179	31	23	15	6	9	82	171
BIRC2	BIRC2_329_3	GTTAATGGCCACATATGGT	4	93	11	77	228	202	64	11	50	196	310	458	42	45	77	67	204	255
BIRC2	BIRC2_329_4	GATGCTATGTCAGAACAC	0	3	0	5	151	45	19	4	21	2	48	75	19	0	38	13	138	33
BIRC2	BIRC2_329_5	GTCACTGGAAGAACAATTG	7	64	42	63	282	182	21	41	72	139	309	159	47	44	60	72	559	260
BIRC2	BIRC2_329_6	GTTTGTTGTGATGGTGGCTTG	105	84	444	235	1204	1317	249	88	123	185	904	1501	38	40	253	152	692	870
BIRC3	BIRC3_330_1	GAGAGTTTCTGAATACAG	70	24	42	22	181	118	12	15	118	14	400	68	48	10	126	25	17	275
BIRC3	BIRC3_330_2	GTTTGCTGTGATGGTGGACTC	58	22	42	28	366	452	113	17	232	104	181	271	30	61	14	99	606	345
BIRC3	BIRC3_330_3	GATTTGTAGGAGTACAATCAA	7	13	13	96	501	43	29	56	138	67	277	424	59	32	139	5	500	152
BIRC3	BIRC3_330_4	GCATGGGTTCAACATGCCAAG	29	49	50	70	322	624	158	180	47	187	363	487	113	52	41	50	389	500
BIRC3	BIRC3_330_5	GATGGTGGACTCAGGTGTT	221	208	201	166	782	1356	149	201	113	162	1451	1224	356	130	153	174	583	684
BIRC3	BIRC3_330_6	GTTGGCGACAGAAAAGTCAA	18	14	89	254	612	368	75	43	45	104	402	508	9	141	212	42	594	324
BIRC6	BIRC6_57448_1	GATGACTTTGATGGTCCCG	222	259	170	253	952	1254	327	393	152	343	1573	1038	437	155	245	424	1781	1753
BIRC6	BIRC6_57448_2	GGAGCGACTTGATATCATGA	74	41	58	59	170	85	33	25	112	75	321	412	4	24	230	111	653	253
BIRC6	BIRC6_57448_3	GAACTTCTACCCAGCATGG	65	77	80	75	653	567	88	210	113	159	650	630	36	117	89	34	504	314
BIRC6	BIRC6_57448_4	GAATTCTAAGAGCTTCACTT	150	274	58	159	571	672	102	94	124	180	308	786	126	80	151	92	857	398
BIRC6	BIRC6_57448_5	GGATGAATGAAGAATCCAG	2	2	5	51	86	259	24	0	13	37	137	97	1	0	89	2	206	72
BIRC6	BIRC6_57448_6	GGAAGGGTTGGAAGCACAT	33	58	90	56	216	140	32	45	139	184	580	623	10	36	138	74	302	613
BIRC7	BIRC7_79444_1	GGGCAGCTCAGGGTACCCAG	11	0	12	89	36	122	10	16	28	81	69	64	0	0	10	13	4	63
BIRC7	BIRC7_79444_2	GATGGGGCACAGCTGCAGGC	0	22	39	41	83	5	7	0	106	9	184	203	6	0	3	16	0	147
BIRC7	BIRC7_79444_3	GGGCACACTCAGCACAGACC	9	68	11	25	112	188	31	13	27	9	179	250	66	3	13	36	13	225
BIRC7	BIRC7_79444_4	GCAGGAGGAGAGGACGTGCA	107	37	11	28	404	253	42	64	128	10	470	126	40	1	104	93	497	146
BIRC7	BIRC7_79444_5	GTCAGCGGCCAGTCATAGA	149	101	124	43	578	262	273	203	242	58	450	850	244	62	234	62	488	683
BIRC7	BIRC7_79444_6	GCGCGGGGACGACCCCTGGA	20	48	2	150	328	848	72	32	60	129	486	777	52	17	43	76	247	359
BIRC8	BIRC8_112401_1	GCAAGTGACCAGATGTCCACA	74	80	59	19	122	531	37	69	22	110	264	97	70	59	66	54	138	457
BIRC8	BIRC8_112401_2	GATGTCCCATGTGCAGCG	18	11	145	92	339	442	10	120	338	22	565	613	65	88	19	140	668	536
BIRC8	BIRC8_112401_3	GTCCCAAAAGTAATGAGCC	7	19	3	14	51	225	27	54	3	1	63	48	0	7	15	6	149	237
BIRC8	BIRC8_112401_4	GTCCCAAAAGTAATGAGC	7	18	0	6	31	64	13	1	0	0	43	34	1	4	14	0	142	2
BIRC8	BIRC8_112401_5	GTCAATAACCGCGCTGCACAT	48	117	37	124	212	291	13	80	3	49	275	414	81	52	86	5	267	241
BIRC8	BIRC8_112401_6	GGACGTTAAGAAAATAATGG	0	0	0	2	15	15	0	0	0	1	1	0	0	0	15	2	156	5
BNIP3L	BNIP3L_665_1	GCAGCAATGGCAATGATAA	24	41	111	97	216	703	31	139	0	73	759	182	39	13	46	149	660	186
BNIP3L	BNIP3L_665_2	GAGGCTTTGAAGAAAAGTG	88	64	160	156	535	278	162	190	40	29	339	404	194	19	84	111	344	400
BNIP3L	BNIP3L_665_3	GTTTCTCCGCAGAATTTCTGA	104	83	131	198	1080	935	112	33	176	53	998	886	72	88	86	229	584	454
BNIP3L	BNIP3L_665_4	GTCCAACAGGTTCCTGGG	11	0	2	0	92	14	0	0	89	9	3	318	0	0	5	4	149	3
BNIP3L	BNIP3L_665_5	GCAGGGACCATAGCTCTC	2	11	31	10	19	101	64	12	24	65	175	61	19	4	3	18	191	21
BNIP3L	BNIP3L_665_6	GTGGAGCCATGAAGAAAGG	19	2	0	4	172	167	21	75	62	33	369	393	27	3	62	5	70	52
BRAP	BRAP_8315_1	GACTGTGAGAATACACAGCA	27	3	27	4	47	158	1	18	11	3	56	36	0	0	143	2	53	51
BRAP	BRAP_8315_2	GTCCCAGCGCTGTAGACAC	0	0	4	1	48	58	0	1	17	16	41	254	0	0	0	0	91	12
BRAP	BRAP_8315_3	GATAGTCCCAGACTCGATGGT	172	216	94	122	953	725	123	130	80	23	524	719	117	86	66	84	952	971
BRAP	BRAP_8315_4	GCATACCGTCCACATCCTATG	170	79	54	119	352	609	61	76	54	185	443	687	87	97	126	71	804	367
BRAP	BRAP_8315_5	GAAACTTCATAAGGTCATGAC	2	12	177	26	150	49	133	54	132	59	242	182	24	98	42	2	406	295
BRAP	BRAP_8315_6	GCATCGAGTCTGGGACTATGC	6	38	11	2	25	13	64	18	45	10	30	17	1	28	0	2	9	123
BRCA1	BRCA1_672_1	GCTGCACAACCACAATTGGG	292	144	276	409	1459	1246	254	189	204	321	1136	1342	256	162	389	114	1369	1015
BRCA1	BRCA1_672_2	GATGCCTGGACAGAGGACAA	154	110	122	234	613	370	82	54	367	318	943	1011	180	27	443	136	1293	815
BRCA1	BRCA1_672_3	GAATGGATGGTACAGCTGTG	35	49	9	139	561	728	109	117	183	98	649	435	89	100	109	114	330	422
BRCA1	BRCA1_672_4	GGTGACCCGAGAGTGGGTGT	200	346	235	235	428	681	159	218	384	223	781	993	179	177	329	105	807	1472
BRCA1	BRCA1_672_5	GCAGATGTGTGAGGCACCTG	201	316	313	284	1312	1561	152	261	386	342	1382	1392	201	181	584	296	1202	1320
BRCA1	BRCA1_672_6	GCAGCCAGATGCCTGGACAG	103	43	39	126	224	160	110	82	200	42	395	502	61	71	186	41	200	359
BRCC3	BRCC3_79184_1	GAATGTGAACAATTCTGA	103	22	152	91	214	636	55	75	87	171	804	350	5	47	133	135	644	293
BRCC3	BRCC3_79184_2	GAAGGCCAAACAGTTATATG	263	150	267	579	1491	1289	161	266	234	189	2090	1541	173	174	331	322	957	1205
BRCC3	BRCC3_79184_3	GAGCGTGGTTGAGACAAACG	66	97	269	80	525	732	76	120	119	169	855	801	143	84	246	192	668	810
BRCC3	BRCC3_79184_4	GGAGGAGCAGGATGCGTAT	29	23	16	91	450	324	60	74	59	56	337	631	52	14	37	208	397	388
BRCC3	BRCC3_79184_5	GAAGTAATGGGGCTGTGCAT	119	105	206	224	940	555	185	300	205	298	1379	1099	125	185	214	118	1180	1126
BRCC3	BRCC3_79184_6	GAATCTGTGCAGTCAGATGT	34	4	77	24	497	348	9	35	62	62	210	232	34	61	58	53	232	225
BRWD1	BRWD1_54014_1	GCCCGACTCGATGAGAGGCAC	76	50	137	131	771	611	145	64	51	138	769	335	128	19	126	171	261	475
BRWD1	BRWD1_54014_2	GAGCACAACAGGAGCTACG	27	26	121	51	487	838	51	104	196	79	660	542	172	93	42	49	496	1106
BRWD1	BRWD1_54014_3	GGTATGTACACAAATCAACA	27	192	224	106	329	430	59	208	86	220	606	643	50	40	141	48	451	279
BRWD1	BRWD1_54014_4	GTCAGTAATCCAAACTGGA	59	40	35	35	130	669	100	65	134	82	309	286	101	34	221	160	205	313
BRWD1	BRWD1_54014_5	GGGTCATGAAGCTTATATTG	135	136	150	99	1090	1163	277	164	179	122	807	1031	74	206	205	63	903	911
BRWD1	BRWD1_54014_6	GATTTGAGCAGTTAGAATGG	129	25	239	125	857	785	217	144	316	279	1047	536	187	87	238	314	823	857
BSN	BSN_8927_1	GTCTGAACTGTCAGATGCAG	26	0	15	10	487	124	102	1	37	15	230	327	21	50	94	25	290	254
BSN	BSN_8927_2	GCCAAGCCGAGCTCAACGT	186	211	52	135	768	474	167	227	80	99	526	543	143	146	189	45	501	571
BSN	BSN_8927_3	GGTTGGGGTTGAACCCACAC	0	0	0	0	0	1	0	0	0	0	35	16	0	0	0	2	2	21
BSN	BSN_8927_4	GCTGTCGGAAACCACGCAAT	27	114	56	93	635	423	24	81	81	24	647	997	92	92	61	35	480	169
BSN	BSN_8927_5	GTGTTGGGTTGAAGCCACAC	37	0	74	3	102	0	69	14	37	5	172	132	25	6	52	11	32	3
BSN	BSN_8927_6	GCAAACCAAGCGGCTACTGGA	35	101	80	114	417	822	147	132	84	138	478	399	151	48	210	13	587	815
BTBD1	BTBD1_53339_1	GGAACGGGAATGTCATATAG	97	188	406	268	1328	1210	347	392	352	350	1868	1505	303	268	415	181	1653	1314
BTBD1	BTBD1_53339_2	GTATATTGAAAACAGAGATG	2	19	19	2	212	117	2	1	3	7	97	258	3	4	5	0	191	72
BTBD1	BTBD1_53339_3	GAAGTCACATTTCTAATACA	138	99	305	259	1219	882	244	241	89	174	1050	1247	297	118	225	166	526	619
BTBD1	BTBD1_53339_4	GATATGCCATCAGGACAA	95	39	59	21	76	448	90	61	49	36	190	56	4	59	66	56	273	225
BTBD1	BTBD1_53339_5	GTTGTAGATCACTTCTGGG	195	40	52	442	880	875	141	142	247	377	953	1207	110	91	496	322	911	1096
BTBD1	BTBD1_53339_6	GGGCACTAGCTACCATGAGA	30	51	113	137	476	251	37	38	127	23	291	919	7	15	87	28	256	429
BTBD10	BTBD10_84280_1	GGTTTCCGGATGCTGAACTG	43	79	68	12	229	238	66	4	55	2	271	125	48	8	59	140	56	99
BTBD10	BTBD10_84280_2	GAACTGTGGACGAACAGACC	1	0	42	26	45	65	0	0	14	8	142	307	46	10	3	34	99	16
BTBD10	BTBD10_84280_3	GCCACGTGTGCAGAGTCCAC	111	79	131	152	442	954	131	23	71	82	577	248	29	62	186	69	682	596
BTBD10	BTBD10_84280_4	GGACGCAGGCATACATCAG	63	13	291	88	1236	407	138	219	111	73	643	558	66	40	136	38	679	401
BTBD10	BTBD10_84280_5	GCAGGCTGTCAGGTAGATGG	29	43	156	123	736	320	176	136	81	150	337	616	85	44	234	38	403	284
BTBD10	BTBD10_84280_6	GTCAGAGCCGTCCAATGGC	34	10	20	5	213	171	31	62	10	112	81	207	30	0	32	33	65	296
BTBD11	BTBD11_121551_1	GGTTGGTTGAGCCAGTGACC	266	359	340	453	2186	1738	369	254	357	252	1892	2474	167	253	350	178	1634	1802
BTBD11	BTBD11_121551_2	GTCACTGGCTCAACCAACCGG	51	124	66	85	444	398	55	67	142	25	401	305	41	36	42	16	450	417
BTBD11	BTBD11_121551_3	GACATCTGGGAAAGTGAGAGC	64	9	89	82	805	193	58	43	110	138	400	404	108	37	70	47	462	354
BTBD11	BTBD11_121551_4	GTTTGGGCAAACGCCACCGGT	91	123	117	92	1129	830	148	253	232	218	1082	995	180	103	191	266	978	1119
BTBD11	BTBD11_121551_5	GGGTCACTGGCTCAACCAAC	134	82	156	86	466	589	155	149	229	62	1097	705	60	100	313	187	716	855
BTBD11	BTBD11_121551_6	GGTAATGGTTGACTGTAACC	2	10	130	11	210	294	51	94	124	70	257	199	49	20	131	70	290	196
BTBD16	BTBD16_118663_1	GGTGGGCTGGTACCACTACG	21	61	104	130	250	365	163	91	120	151	496	535	91	89	88	102	464	389
BTBD16	BTBD16_118663_2	GGAGGACACGCCGTACTTGG	17	63	95	118	267	340	154	102	101	154	453	558	122	87	81	98	420	418
BTBD16	BTBD16_118663_3	GGGTTGTTGATGACCCACG	0	17	83	67	217	261	42	9	58	56	288	209	87	9	110	48	213	853
BTBD16	BTBD16_118663_4	GCAGGGCAACGCCAGCGATG	9	45	80	40	362	193	19	68	36	83	353	190	55	40	33	30	338	422
BTBD16	BTBD16_118663_5	GCGGGCGCGAGGTAGTTGCG	0	70	96	5	166	222	6	21	9	14	48	267	25	6	42	62	167	70
BTBD16	BTBD16_118663_6	GGTGGCCAGTCTGTGCAG	0	0	2	5	154	76	1	12	36	53	343	5	51	0	7	0	64	90
BTBD17	BTBD17_388419_1	GAAGGGGCTACAAGCTGAC	15	0	40	98	422	420	48	148	22	62	467	383	31	41	153	171	517	331
BTBD17	BTBD17_388419_2	GCTGCAGAAAAGCTAACCTG	8	0	211	126	191	562	1	37	94	83	490	376	23	85	205	189	1472	997
BTBD17	BTBD17_388419_3	GAAGAGGAAGAGATTGATG	29	14	67	76	464	189	72	16	78	61	255	238	44	45	47	179	231	236
BTBD17	BTBD17_388419_4	GGCAGCAGATAGCACATCCT	76	117	117	176	532	675	126	68	143	147	1152	687	186	42	213	84	487	913
BTBD17	BTBD17_388419_5	GGTTGGGAGAGTTAAACTT	44	91	120	46	1565	830	142	111	170	237	1107	699	85	64	166	115	614	925
BTBD17	BTBD17_388419_6	GTGGCTGGGTGTCACCACTC	62	147	108	278	452	426	34	27	130	179	291	642	275	36	246	90	636	956
BTBD18	BTBD18_643376_1	GGCAGGAGGTATTTGCCCAT	35	6	67	17	571	342	46	76	125	26	174	142	16	19	29	47	63	417
BTBD18	BTBD18_643376_2	GGGGCAGGGTGCCTCTCCGG	69	122	208	142	647	1067	151	156	93	138	686	1122	120	99	101	117	1005	947
BTBD18	BTBD18_643376_3	GCAGCTGCAGGAGCGCTGCG	59	128	52	97	377	482	221	121	81	72	745	872	149	289	191	254	701	576
BTBD18	BTBD18_643376_4	GCACCTTCACCACAAACTGC	14	12	125	60	311	443	135	42	24	21	323	355	62	8	30	88	64	268
BTBD18	BTBD18_643376_5	GACAGGCCAACAAGCACCGAT	75	8	92	68	301	132	23	38	91	153	365	373	77	39	54	91	496	316
BTBD18	BTBD18_643376_6	GACTGCCAGGAAGGCCTCAGT	2	11	16	5	29	3	0	38	35	64	63	69	7	9	5	1	54	1
BTBD19	BTBD19_149478_1	GCCATGTTCAACGGCGGCA	75	78	107	5	255	108	15	30	49	2	51	21	29	1	18	3	14	69
BTBD19	BTBD19_149478_2	GGATGCAATAAGTGCAGAA	13	25	212	138	436	488	32	65	63	164	255	360	10	39	114	49	312	242
BTBD19	BTBD19_149478_3	GGGACAGCTAACACATTCA	3	2	31	64	76	26	3	4	15	3	125	46	1	0	6	17	15	37
BTBD19	BTBD19_149478_4	GTCCCATCACAACTAAAGC	26	15	5	16	44	96	24	1	71	20	207	222	22	0	8	27	487	145
BTBD19	BTBD19_149478_5	GTTCCCACTGATGACAATTG	63	143	248	102	1038	759	261	316	99	186	772	892	106	169	132	180	602	587
BTBD19	BTBD19_149478_6	GTCCCACTGTAACCCCAG	220	22	88	83	472	593	53	62	157	205	812	586	185	5	72	23	788	279
BTBD2	BTBD2_55643_1	GACGCCAGAGAACAGGCGGA	246	220	328	319	1610	1324	517	347	432	538	1862	1713	329	112	539	213	1752	1594
BTBD2	BTBD2_55643_2	GCAGACGCCATCACCGCGGA	327	293	436	439	2500	2137	532	299	402	560	2958	1818	466	461	584	657	2077	2640
BTBD2	BTBD2_55643_3	GGAGGACGGCCAGATCCCCG	24	55	53	26	132	444	57	29	244	139	303	302	52	96	134	145	175	305
BTBD2	BTBD2_55643_4	GGCCTCGGACCAGCGGACAA	453	319	602	508	3347	3527	595	967	762	520	3656	3247	399	457	758	787	2758	2751
BTBD2	BTBD2_55643_5	GTCAACAAGCGCATCTTCG	63	153	168	341	838	759	88	117	99	126	861	1252	50	32	176	153	1144	743
BTBD2	BTBD2_55643_6	GGTGTAGAAGATGACCTCG	74	145	69	93	575	212	67	109	222	156	812	800	47	45	90	44	811	522
BTBD3	BTBD3_22903_1	GATAGCACCAATGGCACTG	63	106	279	293	911	672	138	130	167	227	678	595	44	65	107	289	1013	737
BTBD3	BTBD3_22903_2	GGCATGACAGAAGTTCAGTG	121	53	118	45	765	328	263	127	118	181	850	949	157	123	97	76	431	319
BTBD3	BTBD3_22903_3	GACCTGACCCAGCGTTGCT	220	417	585	609	3244	2984	257	579	613	573	2858	2366	604	351	729	359	2543	3925
BTBD3	BTBD3_22903_4	GTGCCTATCGAAGCAACCAA	330	204	220	275	1699	1404	236	373	317	168	1227	2334	338	168	195	103	2074	1012
BTBD3	BTBD3_22903_5	GGCACTGGGGTACAGGGA	132	0	67	84	195	140	64	12	46	41	111	273	72	12	76	7	193	136
BTBD3	BTBD3_22903_6	GATTGCCATCCAGTATCACAC	52	56	88	204	194	366	76	66	119	49	683	503	30	15	2	57	129	548
BTBD6	BTBD6_90135_1	GGAATTCGGACCAGATAGA	17	231	206	225	1280	925	111	197	309	329	1697	1152	128	80	287	341	1297	1954
BTBD6	BTBD6_90135_2	GAAACAAGAGGCATGTTCTG	85	97	250	225	1242	1107	67	43	114	155	852	817	102	149	90	239	875	818
BTBD6	BTBD6_90135_3	GGGATGACGGAAGTGCAGTG	133	175	181	284	985	1726	298	175	412	192	1200	1433	277	322	214	207	940	998
BTBD6	BTBD6_90135_4	GCCGTTGGCAAACTCCTCTA	231	409	263	317	1382	1425	369	345	192	175	924	1369	232	208	189	219	1209	1710
BTBD6	BTBD6_90135_5	GGAGGCCCTCAACACCAAAG	83	72	80	190	662	433	81	49	227	173	612	535	111	47	107	217	312	433
BTBD6	BTBD6_90135_6	GAATCGGTGGCACCTCTGCG	209	216	285	329	1614	1340	126	315	216	261	1300	1202	239	303	219	627	1124	1230
BTBD7	BTBD7_55727_1	GTAACAAAGCAGAAAACAT	3	27	52	23	103	19	1	25	85	1	84	14	0	0	8	0	103	71
BTBD7	BTBD7_55727_2	GGGAAGCCAAACATGACCA	8	0	29	17	245	299	90	23	128	91	269	227	6	8	4	2	112	264
BTBD7	BTBD7_55727_3	GGGCCTATGCCCTGAACTG	47	60	144	216	930	926	112	162	202	168	702	757	142	165	137	207	943	1259
BTBD7	BTBD7_55727_4	GAGGAAATGTAAAGCTTGT	54	9	120	169	366	444	79	63	99	113	280	438	30	116	63	3	104	398
BTBD7	BTBD7_55727_5	GGACTGGGCAGACAGACGG	58	47	50	59	433	580	54	49	138	97	407	638	79	62	101	82	660	620
BTBD7	BTBD7_55727_6	GGCTACAGTGCAAAACAGAG	127	62	67	191	133	290	83	128	11	139	253	292	87	51	44	87	395	168
BTBD8	BTBD8_284697_1	GAAGAGTAACGTACTCTT	7	60	8	44	93	43	2	0	31	22	151	135	18	0	94	6	70	110
BTBD8	BTBD8_284697_2	GAGTACGTTACTCTTCAA	18	86	8	17	324	122	78	82	36	41	282	251	107	73	56	71	206	259
BTBD8	BTBD8_284697_3	GATAGTATGAAAATAGAAGTC	7	0	7	20	130	32	66	1	2	27	207	222	6	5	2	33	75	121
BTBD8	BTBD8_284697_4	GCAACTGAATGAGCAATAATC	45	56	19	5	141	239	155	175	0	36	135	190	26	4	11	83	262	264
BTBD8	BTBD8_284697_5	GGACCCCAGAAGTACCATGG	23	2	58	57	130	151	3	56	45	127	325	158	9	17	46	2	106	151
BTBD8	BTBD8_284697_6	GTTCCAGACAAAACTAATGTT	72	166	133	15	546	290	147	29	70	68	430	327	24	57	74	188	413	304
BTBD9	BTBD9_114781_1	GAATCATGCTGAAATCATGC	0	0	71	15	161	79	17	0	6	22	85	57	0	5	0	7	1	45
BTBD9	BTBD9_114781_2	GCTCTGTGAGGCTCATGAG	138	94	83	122	417	656	98	70	53	194	728	1135	267	61	179	34	416	1094
BTBD9	BTBD9_114781_3	GGCTGCTAAAATTACCCTG	16	55	64	71	417	319	53	13	42	30	466	469	18	35	74	80	206	288
BTBD9	BTBD9_114781_4	GGCTGCTAAAATTACCCTGT	39	102	130	105	934	457	78	55	71	123	916	676	57	92	118	79	416	460
BTBD9	BTBD9_114781_5	GTGTGATTGAAGGAGTCAGT	9	131	68	86	292	490	82	194	49	88	372	301	45	6	44	96	286	333
BTBD9	BTBD9_114781_6	GTATGTGATTGATAATGGA	1	106	158	75	440	279	40	125	70	15	674	736	92	21	43	36	285	296
BTRC	BTRC_8945_1	GCAACTGACATTACCCTCCGG	93	60	76	122	384	263	117	158	11	58	227	176	68	45	24	6	432	486
BTRC	BTRC_8945_2	GTGCAGAACTGCTTCACAA	2	0	11	8	2	48	0	1	31	8	100	112	1	3	65	45	275	92
BTRC	BTRC_8945_3	GGTCAGGACAGATTCTCTG	1	53	197	195	782	436	17	127	187	113	497	215	18	14	86	83	267	251
BTRC	BTRC_8945_4	GAGTGTGGGATGTAAATAC	19	5	6	83	75	141	0	62	8	14	358	46	5	34	4	11	84	185
BTRC	BTRC_8945_5	GAGGCCTGGCAGAACGAAG	105	98	72	125	489	451	183	130	156	31	722	598	27	99	114	80	990	584
BTRC	BTRC_8945_6	GATTATGGGACATAGAATG	81	26	87	244	649	396	104	122	82	128	409	769	156	71	73	82	287	510
CACUL1	CACUL1_143384_1	GACCAGTCCCGGAAGAGAGC	59	0	55	27	110	250	29	36	3	29	256	256	65	27	84	0	217	34
CACUL1	CACUL1_143384_2	GATATGGGGATATAGTCACC	8	3	14	39	329	221	0	29	5	12	123	326	4	18	20	101	252	110
CACUL1	CACUL1_143384_3	GATTATAAGAGCACATAC	75	67	14	13	40	209	129	185	9	7	153	55	102	7	16	11	233	85
CACUL1	CACUL1_143384_4	GCCAGAACCACAACAACTGGG	73	24	66	50	231	131	94	48	24	19	49	105	11	100	25	3	6	39
CACUL1	CACUL1_143384_5	GTTTCAATATAGAGATCTGGA	7	45	11	15	370	285	31	17	95	32	279	226	103	10	39	17	162	307
CACUL1	CACUL1_143384_6	GATAGCTCTTGGACAATATAT	26	88	238	305	300	393	154	34	337	198	455	481	103	59	206	240	66	724
CACYBP	CACYBP_27101_1	GGTGAAAATCAGTAATTA	55	303	147	125	732	858	251	186	75	158	963	764	523	85	220	234	991	759
CACYBP	CACYBP_27101_2	GAAAGTGGAAAACACAAGGT	85	88	117	72	401	263	45	16	175	71	680	393	4	1	76	42	310	415
CACYBP	CACYBP_27101_3	GGTGGGATTACCTGACCC	11	0	1	8	127	70	0	15	19	31	18	73	1	1	2	0	179	102
CACYBP	CACYBP_27101_4	GAAAGTGGAAAACACAAGG	46	2	67	74	320	206	40	12	163	47	483	231	5	3	83	40	90	155
CACYBP	CACYBP_27101_5	GTTCCCACTGAGAATGTGC	0	1	0	2	80	90	45	9	0	13	105	80	18	0	19	0	12	102
CACYBP	CACYBP_27101_6	GAAAGAAAGTGGAAAACACA	34	47	33	75	366	215	87	190	29	40	414	151	32	6	93	51	91	271
CALR	CALR_811_1	GTGTTTGGATTCGATCCAGC	12	51	254	69	193	237	53	74	17	79	382	48	37	55	56	130	95	32
CALR	CALR_811_2	GACGGGTGGACTTCCCGC	31	55	66	30	369	374	138	16	41	90	482	348	3	34	108	371	295	299
CALR	CALR_811_3	GCGGCCAGACAACACCTATG	216	156	360	474	1411	845	151	269	403	412	1696	1082	408	75	285	349	1568	1938
CALR	CALR_811_4	GGTGAAGATTGACAACAGCC	1	21	12	7	50	62	0	67	57	11	90	196	39	14	7	43	142	248
CALR	CALR_811_5	GCCGCACAATCAGTGTGTAC	3	9	0	48	91	24	22	80	0	1	58	159	5	34	8	55	150	116
CALR	CALR_811_6	GAGCAGAACATCGACTGTG	211	119	171	181	965	1393	205	88	209	319	1136	1643	77	152	302	53	1027	957
CAND1	CAND1_55832_1	GAACTTCCTCCAGCTTCCAG	2322	2010	194	204	979	1099	572	194	624	684	2395	2577	1081	1018	118	98	1370	1467
CAND1	CAND1_55832_2	GTCTAGGGCTGGTCAACTG	1437	1486	121	57	386	1185	395	240	168	261	1857	1068	1235	588	41	75	627	893
CAND1	CAND1_55832_3	GCAGCAATACATTGTATGT	334	326	1	22	317	48	49	41	43	63	372	304	132	183	16	0	144	373
CAND1	CAND1_55832_4	GTAAGGGCAGCTACACATT	346	430	18	27	169	220	155	226	41	186	703	468	323	210	50	87	583	479
CAND1	CAND1_55832_5	GAGCGTGAAGAGAATGTAA	733	1028	25	80	541	900	223	243	217	195	935	513	356	240	46	55	913	588
CAND1	CAND1_55832_6	GTCCAAGTGCAGTACTGCAG	366	198	52	20	214	254	122	282	49	121	437	780	140	193	40	114	168	150
CAND2	CAND2_23066_1	GAAGGCCTCAAAAGCCTGG	14	28	85	160	348	286	137	10	80	14	176	573	137	13	169	94	130	564
CAND2	CAND2_23066_2	GGTGCACAGGGTGTCCACAA	101	131	105	59	480	250	72	59	104	27	298	476	48	97	87	12	702	520
CAND2	CAND2_23066_3	GAGGCTGGAGATGTGGAAGG	1	18	14	3	18	10	0	0	53	41	234	42	0	0	62	7	2	34
CAND2	CAND2_23066_4	GAGTTCCTGAACCATGTGG	98	81	14	84	543	394	45	134	83	78	176	635	170	11	128	90	771	610
CAND2	CAND2_23066_5	GGTGGGGAAAAGCCCCATCA	1	17	3	30	81	0	23	8	7	21	80	18	47	27	62	54	2	193
CAND2	CAND2_23066_6	GACAGGTGCAGGACACAGGG	94	130	132	67	469	252	82	0	4	46	201	189	44	80	42	86	598	277
CAPN3	CAPN3_825_1	GTGCAGATGAGCTCAAGA	11	9	104	78	252	566	51	60	155	108	455	393	36	130	112	10	278	131
CAPN3	CAPN3_825_2	GGTTCCTACGAAGCTCTGAA	1	25	73	106	233	336	62	124	84	80	308	171	27	5	93	205	430	339
CAPN3	CAPN3_825_3	GAAAGGTGGGAACACCACAG	10	25	20	11	111	208	1	5	9	45	190	53	41	38	101	26	201	271
CAPN3	CAPN3_825_4	GGACAGTGTCTGTGAACGA	37	2	32	19	556	502	10	3	148	78	240	495	115	20	63	49	225	453
CAPN3	CAPN3_825_5	GTTCTGGCGCTATGGAGAGT	14	13	134	67	601	557	110	116	85	67	748	280	111	46	58	40	677	346
CAPN3	CAPN3_825_6	GTGACCTCTGACCAGCCCGC	48	27	28	204	387	382	161	78	140	140	532	315	111	4	130	62	337	330
CBL	CBL_867_1	GCCTGGATCTAATTCAGAA	33	8	42	36	293	165	33	3	119	62	416	134	23	23	91	80	811	142
CBL	CBL_867_2	GAGGGAAGGCAAATTCTCGG	83	86	194	218	648	766	94	169	251	434	866	1047	163	28	269	130	985	1506
CBL	CBL_867_3	GCAAGCTGCCGCAGATCGC	26	62	114	235	517	651	53	73	245	207	400	611	23	91	190	87	563	551
CBL	CBL_867_4	GACCATATAAAAGTTACAC	67	98	158	127	888	637	80	159	123	231	863	517	79	112	251	216	595	708
CBL	CBL_867_5	GTTGCACTCGATTGGGACAG	147	7	117	15	101	501	3	4	80	111	462	411	83	24	92	182	143	411
CBL	CBL_867_6	GTCCCAAACACATCCCGA	10	32	185	25	385	97	49	54	46	54	249	153	38	3	79	4	373	224
CBLB	CBLB_868_1	GCTGCAGGTGAGGTCAATGG	93	43	31	8	176	103	37	2	8	25	107	386	8	8	9	18	98	50
CBLB	CBLB_868_2	GGGACTCAAACTCAGCCCA	88	35	113	48	366	604	208	107	112	239	412	424	72	48	203	81	472	320
CBLB	CBLB_868_3	GCCCCAGGCGAGTACAGCT	5	49	70	148	437	172	27	128	46	63	266	533	158	26	103	194	467	165
CBLB	CBLB_868_4	GATCTTGCAGAGCTCAAATG	2	0	0	1	36	4	0	0	0	0	13	157	0	0	0	0	24	18
CBLB	CBLB_868_5	GCGAGATCAAGGGCTGGG	111	51	109	205	1099	908	36	155	50	96	1177	536	157	55	182	124	796	892
CBLB	CBLB_868_6	GGGTGGCAGGTGCCCAGGA	16	30	101	221	150	382	7	48	107	51	489	656	73	2	42	144	364	562
CBLC	CBLC_23624_1	GAATTGAGCAGTGTACACG	43	136	25	69	364	113	101	95	62	102	827	678	89	67	43	142	496	530
CBLC	CBLC_23624_2	GAACGGTATGACTGTAAAG	43	40	32	31	367	198	27	43	11	28	404	585	30	3	72	8	127	30
CBLC	CBLC_23624_3	GCTTGGCTATATACCAAGTG	33	184	47	136	324	673	125	132	31	17	575	691	80	138	31	116	241	267
CBLC	CBLC_23624_4	GAATATCAGGGTCAACCAG	86	122	303	260	1073	1671	312	212	214	400	1237	1060	249	131	440	362	1899	1294
CBLC	CBLC_23624_5	GTGGAGGCATAATATGATGA	50	36	58	110	341	695	148	40	114	142	547	583	33	104	105	141	944	665
CBLC	CBLC_23624_6	GAACGGTATGACTGTAAAGG	19	5	17	16	215	31	9	18	34	10	90	146	27	46	18	31	76	64
CBLL1	CBLL1_79872_1	GAATTGAGGCGCATAAACG	12	28	115	112	198	991	29	38	203	375	798	946	85	120	163	178	393	225
CBLL1	CBLL1_79872_2	GAGTGTCAAAGTCAACCAG	28	14	127	96	454	291	28	47	212	81	498	467	28	32	227	85	396	428
CBLL1	CBLL1_79872_3	GTTATCCTGTGCTGAGAATTG	1	2	0	1	291	95	0	0	0	1	84	115	0	2	1	0	82	39
CBLL1	CBLL1_79872_4	GAATGATGTGATCGACCATGT	25	66	177	151	459	650	189	68	96	107	667	622	54	28	276	119	397	1034
CBLL1	CBLL1_79872_5	GCGCCTCAATTCTCAGCAC	52	100	77	48	164	475	31	7	16	8	521	337	89	73	13	72	139	194
CBLL1	CBLL1_79872_6	GACCATGTAGGGTTGAAGG	24	6	96	89	400	317	26	58	211	98	466	429	27	20	233	77	358	406
CBLL2	CBLL2_158506_1	GGAGATGCTGGTAGGTATC	313	132	404	322	2586	1667	533	433	509	250	2645	2133	287	505	377	317	2019	2404
CBLL2	CBLL2_158506_2	GATGTAAAGATTGAGCCCTG	79	101	317	267	899	1094	164	246	142	289	1318	1124	188	189	259	285	818	1117
CBLL2	CBLL2_158506_3	GATATCTGAGAGAGTTCGG	363	303	390	229	2485	1258	511	589	424	580	2391	2305	607	224	640	277	2669	2336
CBLL2	CBLL2_158506_4	GATAGTACGGAGATGCTGGT	283	205	62	321	1047	793	284	384	127	282	613	934	229	84	51	321	1180	893
CBLL2	CBLL2_158506_5	GTGCACATGAGGTGTCCACA	17	52	51	32	447	550	130	42	181	77	361	358	57	151	117	35	770	409
CBLL2	CBLL2_158506_6	GTATGACGAAGTGAAAGCT	231	393	262	137	1292	1785	364	487	281	227	2293	1522	416	243	504	346	1893	1713
CBX4	CBX4_8535_1	GATGGGATATCGGAAGAGA	173	199	365	416	2033	967	267	489	273	323	1930	2184	267	155	276	347	1477	1804
CBX4	CBX4_8535_2	GAACGGCAGGAGCAGCTGAT	199	111	261	394	1575	997	264	209	296	518	1325	1180	194	117	365	239	2199	1561
CBX4	CBX4_8535_3	GGAAGGCGATCAGCAGCCTG	161	133	373	427	1597	1507	188	173	385	429	1347	1481	260	230	295	267	1356	1673
CBX4	CBX4_8535_4	GTACCAGGGCGGCCACAAGG	8	21	1	47	308	222	2	0	115	93	201	66	2	0	6	91	71	198
CBX4	CBX4_8535_5	GATACATGGAGAACGGCATGC	13	24	8	5	188	162	33	17	3	1	93	40	62	58	19	4	102	95
CBX4	CBX4_8535_6	GGGGGCCAAAGGCTACCTGG	22	49	165	54	255	418	31	79	121	109	306	335	71	88	20	16	337	141
CBX8	CBX8_57332_1	GGAACCGGAGGAAAACATCC	4	13	11	15	10	3	0	1	16	0	49	229	10	0	1	0	18	0
CBX8	CBX8_57332_2	GGGCCAGCTGGATCACACTG	238	306	223	364	2111	1351	377	467	304	216	2520	2678	412	159	454	482	2117	1548
CBX8	CBX8_57332_3	GACCATCCCTTCCATTTCACG	339	346	570	695	3298	3405	655	562	721	550	3400	4081	695	353	382	664	3781	2414
CBX8	CBX8_57332_4	GTCAACATGGAGCTTTCAG	31	58	156	224	978	1532	129	337	159	110	1018	1130	79	91	96	564	1043	616
CBX8	CBX8_57332_5	GTCCCTTTAGGTACAGCACAT	44	59	161	141	482	266	133	97	202	82	575	724	105	65	139	103	1013	392
CBX8	CBX8_57332_6	GGCCTCGGAGAGTACCTCAA	88	103	257	139	1191	1591	214	491	105	463	1217	1578	261	93	168	213	1241	1190
CCIN	CCIN_881_1	GATCTCCGAGCAAAATGTGG	216	86	202	200	1157	1053	177	152	70	361	883	962	128	96	133	82	986	609
CCIN	CCIN_881_2	GGCGGCCAAAGATAACAGG	32	136	178	106	738	721	68	256	63	81	544	621	127	35	56	182	678	815
CCIN	CCIN_881_3	GGTGATGAAAAGCTCATCAG	1	1	21	11	269	143	0	15	20	38	153	44	14	51	0	31	33	224
CCIN	CCIN_881_4	GCATGGGACACATCCAAG	24	7	1	10	180	219	11	2	0	52	147	345	11	21	60	0	269	55
CCIN	CCIN_881_5	GGGCGGGAGCATTGCCCCA	89	54	68	89	233	91	10	48	25	34	526	371	7	4	63	20	462	214
CCIN	CCIN_881_6	GCCCTGAAATCTGCTCAG	131	264	84	76	472	252	153	352	123	158	258	384	263	124	57	97	905	553
CCL28	CCL28_56477_1	GCTGGAGGCAATGGGAAGTA	69	48	41	129	521	102	65	57	68	22	373	448	109	45	231	162	331	419
CCL28	CCL28_56477_2	GACAGACAGCCAAGGCCACGA	13	57	125	162	656	511	49	47	123	99	811	568	128	20	170	127	457	626
CCL28	CCL28_56477_3	GGCAGGAATGCAGCAGAG	5	30	41	11	316	117	0	8	42	33	322	543	86	0	24	45	362	104
CCL28	CCL28_56477_4	GCCACAGGAAGAAACACCA	44	44	23	35	303	433	112	37	26	0	274	166	11	119	2	154	292	200
CCL28	CCL28_56477_5	GTCGCATCCAGAGAGCTGAT	13	21	42	29	247	102	56	24	63	48	407	109	8	128	242	3	247	279
CCL28	CCL28_56477_6	GACAGTAACAGGGCACATCAG	193	73	211	172	1214	828	258	47	248	156	975	1340	180	182	354	281	1085	1211
CCNB1IP1	CCNB1IP1_57820_1	GGTAACCTCCCCTTTCATAG	7	7	18	15	251	138	17	9	35	37	238	330	19	70	2	5	34	108
CCNB1IP1	CCNB1IP1_57820_2	GTCCAGAAGGCCAGCGCTC	1	2	43	71	218	51	104	38	29	21	145	571	50	61	49	110	234	179
CCNB1IP1	CCNB1IP1_57820_3	GAAAGGGTACTGTTGCAGGC	16	0	18	9	45	191	0	33	94	9	162	200	32	2	47	23	106	261
CCNB1IP1	CCNB1IP1_57820_4	GTGTCGCATCAAACTCTC	50	39	13	192	177	467	69	232	10	5	220	471	92	95	9	56	720	489
CCNB1IP1	CCNB1IP1_57820_5	GCAGGCAGGACAGATAGC	8	11	65	14	403	346	33	48	14	56	21	168	54	20	47	35	194	167
CCNB1IP1	CCNB1IP1_57820_6	GATCACAGAAGATGTGAGAGC	1	0	49	10	43	0	0	4	0	24	85	64	0	3	0	0	191	6
CCNF	CCNF_899_1	GAAGAGCCAGATGAAAGGTG	41	60	140	365	940	937	58	54	294	167	950	594	96	75	184	112	440	547
CCNF	CCNF_899_2	GTGAAAGAGCACATCTTCG	32	10	84	109	278	678	5	24	95	54	161	163	149	80	57	107	535	534
CCNF	CCNF_899_3	GGGACTCAATGACACAATG	63	16	169	163	865	735	55	34	478	271	645	348	133	140	142	28	736	607
CCNF	CCNF_899_4	GTGTTGTCCGTGAGCCATA	65	8	182	111	410	259	134	90	192	97	633	482	61	161	186	122	824	661
CCNF	CCNF_899_5	GGTGAGGTCCCACAGCTGAG	3	31	147	50	99	239	0	0	24	138	314	251	6	4	13	79	82	126
CCNF	CCNF_899_6	GTGTGTGGACCGGTACCTG	116	0	193	346	1036	819	113	226	304	192	1207	562	226	70	277	280	1224	775
CDC16	CDC16_8881_1	GTTCTATCTGTCTTCTACG	34	96	86	256	642	234	10	124	82	120	397	377	99	225	78	102	548	398
CDC16	CDC16_8881_2	GAATCAACACCAGTGCCTGA	25	30	99	36	269	138	31	146	128	92	367	445	86	51	121	27	131	180
CDC16	CDC16_8881_3	GAGTGAGCACGACCAAGCGA	35	56	92	96	338	323	88	53	32	45	499	845	78	22	48	19	536	242
CDC16	CDC16_8881_4	GAGTAGGTGGATGCGTTCTG	91	11	72	99	435	645	39	19	154	195	615	648	352	59	211	155	265	791
CDC16	CDC16_8881_5	GAACCCCAGGACATCTAT	5	141	74	74	365	261	23	23	277	165	497	546	43	68	63	249	349	293
CDC16	CDC16_8881_6	GCCAACCAATAGATGTCCTG	77	24	40	33	142	156	60	44	114	64	94	348	9	4	29	26	212	186
CDC20	CDC20_991_1	GCCTGGGCTTTGAACCTGAA	9	1	65	52	237	45	44	33	155	107	362	46	13	36	143	28	122	178
CDC20	CDC20_991_2	GTAATGGGGAGACCAGAGGA	0	0	6	16	11	33	6	0	49	6	76	8	31	4	0	0	30	121
CDC20	CDC20_991_3	GCCACAGCCAGGAAGTGTGT	0	0	4	24	44	36	0	0	13	0	96	111	3	0	5	33	18	56
CDC20	CDC20_991_4	GGTACTTCCAAATAACTAGC	1	0	0	1	9	2	0	0	2	2	19	3	26	1	6	50	0	0
CDC20	CDC20_991_5	GCTACCCGAACATCATGG	0	0	0	1	0	2	0	0	4	11	0	0	0	62	6	0	0	8
CDC20	CDC20_991_6	GGGTAGCAGAACACCATG	1	0	0	8	23	0	0	0	0	8	95	3	3	0	5	0	20	3
CDC23	CDC23_8697_1	GCTTCCACAAACACATCAA	181	60	140	316	659	546	18	180	118	192	924	923	106	70	116	77	628	812
CDC23	CDC23_8697_2	GGATATGGATGCCTATACCC	0	0	0	1	0	0	1	18	0	0	0	0	0	37	0	0	0	2
CDC23	CDC23_8697_3	GATATTTATCAATCTCACAG	31	6	28	35	100	32	5	0	55	70	234	240	5	73	7	5	206	214
CDC23	CDC23_8697_4	GATATATTTGATGTAACACT	6	3	109	165	189	126	184	97	57	31	357	218	41	2	43	81	328	192
CDC23	CDC23_8697_5	GAAGGTAAGGCCTTACTC	65	30	1	4	30	55	0	28	26	0	135	93	3	1	27	32	13	76
CDC23	CDC23_8697_6	GAACCAGGCTCCCCAATGCAA	98	97	237	202	602	1257	148	160	277	168	1274	1113	163	184	249	144	1141	806
CDC26	CDC26_246184_1	GTAGGAGGCAGTGATGGAGA	0	0	1	1	4	37	0	0	0	24	5	0	6	0	39	42	13	10
CDC26	CDC26_246184_2	GTGATGGAGAAGGAGCCATT	0	16	81	33	186	363	27	53	135	53	244	296	0	27	12	3	417	403
CDC26	CDC26_246184_3	GGGAACAAATGATCAATGAT	22	30	42	8	182	31	5	0	60	77	296	10	58	68	40	0	57	194
CDC26	CDC26_246184_4	GCAGTGATCCCAAGAGCC	15	21	3	5	77	145	15	10	0	51	235	354	5	1	0	5	97	22
CDC26	CDC26_246184_5	GCAAATGATCAATGATCGGAT	60	0	31	45	109	345	26	19	78	138	354	249	21	23	134	106	470	214
CDC26	CDC26_246184_6	GTTAGCAGTGATCCCAAGAGC	0	46	4	11	90	128	0	1	6	2	139	413	5	52	0	22	9	84
CDC27	CDC27_996_1	GCATAAAGGCGTTCTGCG	0	0	0	0	0	0	0	0	0	0	0	0	0	0	0	0	0	0
CDC27	CDC27_996_2	GATCTACTCTACAACACTT	0	0	0	1	0	0	0	0	0	0	0	0	0	0	0	6	0	0
CDC27	CDC27_996_3	GAGGAAAGGATTTAAACTA	2	0	0	7	133	9	0	7	84	59	6	11	0	9	0	5	17	82
CDC27	CDC27_996_4	GGAGAGCAGCATGACAGATG	60	134	65	148	810	452	225	92	164	45	572	386	6	40	12	81	699	188
CDC27	CDC27_996_5	GTACCCAACCAGTATTGTAG	0	0	54	1	3	0	0	0	17	0	0	0	0	0	0	0	0	0
CDC27	CDC27_996_6	GCGAGGAAAACCGCATCT	0	0	0	2	11	8	8	0	1	0	38	1	0	0	0	0	0	0
CDC34	CDC34_997_1	GGGCACTAGCGGCCGAGCCA	255	347	519	419	1769	1612	299	596	440	743	1524	2014	394	215	476	256	1445	1932
CDC34	CDC34_997_2	GTGGCACCCTAACATCTACG	122	104	181	57	703	832	366	263	108	291	1096	456	114	138	260	189	1135	637
CDC34	CDC34_997_3	GATGTTAGGGTGCCACATCT	15	40	7	33	234	194	5	60	23	44	208	281	3	0	16	21	99	289
CDC34	CDC34_997_4	GGTGTTGGGCTCGTTCAGGA	198	486	184	308	687	1484	191	158	310	469	1193	1892	270	165	184	378	1213	970
CDC34	CDC34_997_5	GAAAGGCTGGTGGAGAGTAT	186	83	164	155	895	811	98	154	114	185	1169	1286	84	30	258	174	891	836
CDC34	CDC34_997_6	GGTCAGGAACCGAAAGGC	85	65	21	42	141	260	68	58	47	19	240	225	42	14	46	13	43	174
CDCA3	CDCA3_83461_1	GCCAGATGCTTGTTGTGCGG	58	55	24	21	405	420	137	160	40	33	276	276	166	67	48	10	387	339
CDCA3	CDCA3_83461_2	GACAGATAACTGGGTACCCAG	82	19	35	61	537	195	64	108	28	26	323	563	26	70	101	212	326	354
CDCA3	CDCA3_83461_3	GCCAGCACTAGGTGAACGG	73	26	21	12	620	175	26	48	24	11	213	389	48	79	63	105	57	193
CDCA3	CDCA3_83461_4	GCCAGCAGGGGAGCAACTGGA	51	147	92	94	436	278	48	95	158	46	582	677	78	227	22	121	446	296
CDCA3	CDCA3_83461_5	GAATGTTAGTGAACTAAAGGA	50	140	89	29	153	409	56	43	7	21	402	171	24	19	60	22	76	7
CDCA3	CDCA3_83461_6	GCATCCTGCGCACTCCCATCC	20	50	23	134	75	53	41	63	52	36	169	138	46	8	42	6	206	228
CDK2	CDK2_1017_1	GGTGGAGGACCCGATGAGAA	84	73	314	167	518	628	67	229	61	240	802	647	52	48	99	72	415	873
CDK2	CDK2_1017_2	GACTCTGGGGACCCCAGATG	0	1	6	10	15	94	1	0	11	7	1	161	0	11	19	104	168	1
CDK2	CDK2_1017_3	GGCCACACCACCTCATCTG	56	15	59	213	693	659	115	156	195	284	768	908	62	58	348	138	759	822
CDK2	CDK2_1017_4	GAGCTCCTGAAATCCTCCT	69	11	177	28	77	289	160	102	56	63	39	121	88	20	36	55	473	420
CDK2	CDK2_1017_5	GAAAGCCAGAAACAAGTTGAC	0	0	32	25	10	15	15	2	33	60	160	145	27	1	24	7	11	99
CDK2	CDK2_1017_6	GCAAAGCCAGAAACAAGTTGA	9	84	104	281	588	732	72	128	73	123	905	446	71	51	45	32	433	244
CDRT1	CDRT1_374286_1	GGACACTTACCAGCATCG	0	15	105	21	360	160	10	38	35	36	266	144	1	6	14	19	206	234
CDRT1	CDRT1_374286_2	GATGAAAGAGATCTTGTAT	36	14	79	74	216	381	44	39	23	23	155	149	51	30	17	20	144	246
CDRT1	CDRT1_374286_3	GCTTCAATGGGAACTGTATGA	98	123	139	103	231	338	30	33	115	13	514	526	50	27	140	98	426	408
CDRT1	CDRT1_374286_4	GAACGCAGCAGGTCCTGATGG	99	36	33	128	377	336	79	16	223	312	540	317	32	42	176	56	310	364
CDRT1	CDRT1_374286_5	GTTTGCTAAAAGAATTAACGT	1	28	29	19	234	298	13	61	45	102	236	482	22	46	95	80	212	227
CDRT1	CDRT1_374286_6	GCATGTGAGACTCCACATCGC	15	0	99	48	60	178	11	38	98	22	157	16	25	12	18	39	155	111
CGRRF1	CGRRF1_10668_1	GACACACATGCCTGTGTGA	2	0	10	32	163	120	2	16	31	75	286	127	0	0	21	21	195	110
CGRRF1	CGRRF1_10668_2	GACCACCGCGATGTAGAAAAG	69	132	271	217	977	860	137	168	297	336	1709	1772	148	113	337	86	907	1255
CGRRF1	CGRRF1_10668_3	GACTTCACACAGCCATCACAC	29	5	37	30	329	437	99	95	115	111	217	61	28	117	77	0	265	85
CGRRF1	CGRRF1_10668_4	GACCCCCAGTAGCATGTAAGG	152	165	47	87	616	701	206	313	64	101	858	761	73	51	145	27	784	247
CGRRF1	CGRRF1_10668_5	GCCGGTGGTCACGATGAAGC	21	4	7	2	15	81	23	67	2	2	233	4	9	81	37	56	259	54
CGRRF1	CGRRF1_10668_6	GAACAAACTGCCTGCACAT	57	61	220	136	371	535	44	38	47	96	480	386	26	57	125	245	218	551
CHD6	CHD6_84181_1	GATGGGGCAAAGAAGGCA	315	303	486	259	1838	1820	369	291	522	279	2032	2339	480	511	544	267	2031	1408
CHD6	CHD6_84181_2	GAAGTTGATCGCATCTTGG	165	67	357	291	1177	1366	160	111	288	236	1430	1823	335	124	121	434	1429	1166
CHD6	CHD6_84181_3	GGAACTGCAAACTTCTGGA	175	102	160	141	1248	577	272	123	120	346	584	401	189	63	73	140	1193	613
CHD6	CHD6_84181_4	GGCTTACAGAACCGGTCGA	124	159	376	220	1706	1259	191	335	283	450	1162	1424	112	146	210	410	1516	1440
CHD6	CHD6_84181_5	GTACGGGGAAACCTGCGCC	29	22	115	31	365	497	138	66	36	86	218	378	104	33	35	79	145	433
CHD6	CHD6_84181_6	GCACAGAAGAAAGACAAAG	10	58	57	17	459	555	35	17	82	147	490	259	13	16	95	238	292	240
CHFR	CHFR_55743_1	GATCCGCTCCACGGGACAG	38	165	186	218	389	661	142	143	87	70	941	1442	192	149	137	36	1058	767
CHFR	CHFR_55743_2	GGGAAGCCAGACAAGATGG	98	30	40	28	242	129	88	12	12	11	433	169	10	74	13	19	376	295
CHFR	CHFR_55743_3	GGAAGCGGGAGTGGACCATC	42	106	99	283	498	519	4	47	23	124	545	548	52	31	202	35	1340	429
CHFR	CHFR_55743_4	GGATGAGGTATGCTTCCACG	124	83	29	16	149	564	42	96	17	58	222	220	29	106	36	263	324	328
CHFR	CHFR_55743_5	GACAGCGGCAGGTAGGACAC	17	25	4	2	179	9	5	10	0	24	192	2	0	0	184	1	16	123
CHFR	CHFR_55743_6	GGGCCGTAACTGCCGCACTC	17	48	9	29	118	587	15	12	25	158	198	290	41	1	39	5	166	258
CHMP3	CHMP3_51652_1	GCCCTTACCAGTTCTTTGGG	100	22	146	119	738	828	112	74	97	69	836	719	196	72	179	80	786	599
CHMP3	CHMP3_51652_2	GTAGCCCTTACCAGTTCTTT	37	52	93	75	231	140	138	62	27	24	354	353	77	1	19	121	72	270
CHMP3	CHMP3_51652_3	GTAGCCCTTACCAGTTCTT	16	8	38	25	150	103	54	8	6	6	58	177	4	4	0	5	43	64
CHMP3	CHMP3_51652_4	GTTCGTCATGGGGCTGTT	12	41	39	130	686	512	29	69	305	23	559	536	81	155	166	30	683	478
CHMP3	CHMP3_51652_5	GGAGAAGCCGCCCAAAGAAC	23	56	8	9	448	319	147	139	23	36	330	93	22	9	49	138	225	221
CHMP3	CHMP3_51652_6	GGGGCTGTTTGGAAAGACCC	29	15	0	2	0	0	0	1	0	0	0	41	10	0	0	0	101	15
CIAO1	CIAO1_9391_1	GCGCTGGTGGCCTTCAGAA	131	319	215	311	1475	1152	251	309	275	105	1720	1250	157	97	180	359	1517	2052
CIAO1	CIAO1_9391_2	GGGCCATGAATCCACTGTG	121	242	85	270	1406	1363	344	141	352	258	1293	2055	306	187	470	219	1739	2023
CIAO1	CIAO1_9391_3	GGCCAGGTAATTACCGCAG	43	61	89	40	339	236	89	78	71	15	395	170	35	5	45	66	310	136
CIAO1	CIAO1_9391_4	GGCCGCTGATACTTCCAGA	80	108	141	100	777	666	125	49	160	59	971	971	104	47	215	87	415	1041
CIAO1	CIAO1_9391_5	GGATTCATGGCCCTCAAGGG	199	158	221	327	1088	922	190	328	256	269	1034	1777	250	153	439	235	1476	975
CIAO1	CIAO1_9391_6	GAAAATGAGGTCAAGTCAG	177	188	335	169	672	609	495	417	179	186	850	1187	52	221	60	40	814	858
CISH	CISH_1154_1	GTCCACGTCGGCCACCAGA	187	141	279	353	1638	1370	320	158	207	259	1606	1616	167	209	503	513	1741	1770
CISH	CISH_1154_2	GTGGCAGGCAGTCCACGT	117	73	55	186	460	431	140	84	134	127	775	539	75	175	166	54	952	622
CISH	CISH_1154_3	GATTCCCGAAGGTAGGAGA	140	225	199	102	961	823	205	224	126	189	1075	627	74	44	132	380	1028	937
CISH	CISH_1154_4	GACAGCGTGAACAGGTAGC	24	26	25	87	187	155	13	65	58	10	263	310	39	17	51	38	387	311
CISH	CISH_1154_5	GCCAGACGGTTGATGACAAGG	134	102	324	138	1197	1015	390	127	315	336	1322	988	173	258	285	220	994	750
CISH	CISH_1154_6	GACAGCGTGAACAGGTAGCTG	97	178	89	514	1663	1149	450	327	360	299	1551	1585	299	215	316	223	1709	1697
CLTC	CLTC_1213_1	GCCCTTTCCAAAGAAGGCAG	6	7	161	263	491	581	113	15	226	129	621	538	69	92	119	40	495	815
CLTC	CLTC_1213_2	GTACTCCAGACACTATCCGT	35	13	89	49	143	97	10	3	177	24	323	216	52	4	37	169	248	143
CLTC	CLTC_1213_3	GCCCAGGGAAATTACTCGG	5	13	218	89	517	382	56	2	297	226	397	563	54	10	77	152	584	314
CLTC	CLTC_1213_4	GCCTGAACAACTTCCATGT	0	9	91	39	174	88	24	9	131	114	133	213	78	50	79	14	82	312
CLTC	CLTC_1213_5	GGACTTGAGCGAGCTCACAT	19	0	87	187	249	165	9	12	172	220	156	385	44	3	92	11	163	639
CLTC	CLTC_1213_6	GAACGTTGCAATGAACCTG	20	112	149	198	392	683	38	87	351	524	562	490	100	25	305	208	708	836
CNOT4	CNOT4_4850_1	GAGAGTGGTTTATAAACTGC	0	0	3	0	1	0	0	5	0	4	36	0	8	0	0	7	3	1
CNOT4	CNOT4_4850_2	GGAAAGGAGGAAGCCCACTT	39	1	64	48	156	97	32	25	94	111	88	214	19	10	11	29	22	180
CNOT4	CNOT4_4850_3	GAAATTGAGGGAACCTCTG	0	3	123	152	613	435	53	61	170	109	367	723	11	76	141	273	305	662
CNOT4	CNOT4_4850_4	GTGCTTATGTAACCTATATC	0	3	47	43	102	172	0	31	29	52	192	146	43	3	122	95	29	166
CNOT4	CNOT4_4850_5	GATATAGGTTACATAAGCAC	1	6	62	49	90	183	0	25	32	38	168	134	55	1	121	74	30	160
CNOT4	CNOT4_4850_6	GTAGATGGCAGAACACTTA	27	62	123	78	541	424	0	27	304	311	564	421	27	78	112	253	146	473
COMMD3-BMI1	COMMD3-BMI1_100532731_1	GCCCGGAGGAGAAGCGTGA	301	137	394	171	1051	1654	310	279	437	318	1712	1530	165	268	388	219	1793	1470
COMMD3-BMI1	COMMD3-BMI1_100532731_2	GAACTTGGACATCACAAAT	25	89	95	82	418	358	63	119	162	146	478	537	71	33	30	138	312	433
COMMD3-BMI1	COMMD3-BMI1_100532731_3	GGAATGTAGACATTCTATTA	0	0	110	1	27	8	5	4	0	0	19	62	8	8	0	1	0	0
COMMD3-BMI1	COMMD3-BMI1_100532731_4	GATGTGTGTGCTTTGTGGA	438	309	731	675	3577	3532	554	521	840	669	3781	3109	531	423	649	539	3414	2660
COMMD3-BMI1	COMMD3-BMI1_100532731_5	GCTGCAACTTACATACTAG	67	6	163	470	468	300	56	85	64	56	302	419	9	13	125	62	486	412
COMMD3-BMI1	COMMD3-BMI1_100532731_6	GACAAAGAGAAATCTAAGG	285	203	143	274	1143	1130	244	346	182	255	1855	1485	223	92	482	165	1097	1351
COP1	COP1_64326_1	GCCCAACTACAGATTCTTA	148	67	386	412	1276	1251	117	119	305	195	1444	1597	189	56	211	375	1544	1710
COP1	COP1_64326_2	GAAGCATACATGACAAAATG	108	150	436	232	1040	2319	433	195	527	597	1792	2049	233	196	715	356	1520	1265
COP1	COP1_64326_3	GGGATGGATTCACAGGACAG	25	39	30	22	354	228	41	82	72	80	503	1154	33	15	155	194	826	352
COP1	COP1_64326_4	GTTAGCAGCAATCAGCACAT	20	0	93	46	76	27	15	0	27	227	322	278	1	144	130	12	367	422
COP1	COP1_64326_5	GTTAGTGCTGTGTGCTGGA	91	61	160	132	984	629	40	69	481	338	301	1092	109	88	234	164	332	720
COP1	COP1_64326_6	GGAGGGCACTACCAGATG	101	161	297	295	737	667	15	63	387	234	1157	1376	83	60	107	273	194	653
COPS2	COPS2_9318_1	GTGACTGCACTCCGAATAT	1890	1515	33	93	156	4	49	135	50	72	998	1207	1733	1630	0	0	36	261
COPS2	COPS2_9318_2	GCTAAGAATGATAGACTG	2118	2427	23	110	88	153	312	137	118	142	586	707	2852	2107	27	25	108	268
COPS2	COPS2_9318_3	GAACTGGATCATCAGAAGAG	858	1217	60	93	180	523	56	242	35	47	585	818	943	1103	29	68	429	91
COPS2	COPS2_9318_4	GTGGTTTAAGACAAACACAA	108	296	1	9	54	2	2	5	17	109	50	316	497	201	0	0	6	0
COPS2	COPS2_9318_5	GATTATGGGAGTTATCAG	1562	1017	19	22	76	57	233	90	87	10	386	648	1479	919	0	8	34	96
COPS2	COPS2_9318_6	GTTATTCTTCACAGAATGTGG	791	970	1	14	8	155	106	16	67	54	170	429	961	577	2	49	259	33
COPS3	COPS3_8533_1	GGATGCCAATTCCTCGCAG	350	203	0	11	70	3	3	46	17	2	97	413	320	247	0	0	6	0
COPS3	COPS3_8533_2	GCAGAGATCAGCATGTATTG	909	871	2	20	40	16	86	10	77	319	309	424	921	898	11	95	47	6
COPS3	COPS3_8533_3	GATGTACAAGAACACTCCTT	425	357	22	87	541	58	50	50	26	165	390	454	627	628	5	0	143	102
COPS3	COPS3_8533_4	GAAATATACATCTCAAATTGT	735	524	71	107	161	217	160	249	102	25	636	440	758	459	56	18	488	152
COPS3	COPS3_8533_5	GTCACTCGCGATAACAACATG	2057	2258	1	35	270	12	232	332	181	90	622	799	2469	1388	2	0	170	149
COPS3	COPS3_8533_6	GTTTATAAGAAGAATATTCAG	227	262	0	12	1	56	4	39	11	2	330	75	153	213	0	30	1	20
COPS4	COPS4_51138_1	GATTGCTAGGCTATATCTGG	946	704	34	6	74	39	90	33	21	89	323	207	987	652	2	0	16	165
COPS4	COPS4_51138_2	GAGAAATGCAGCCCAAGTGT	1002	1515	2	24	28	3	173	147	66	129	439	608	1645	1383	4	2	84	64
COPS4	COPS4_51138_3	GAGAAGCCCTGCCAACGT	1431	1145	4	26	68	62	40	64	96	183	448	586	1363	929	1	0	178	117
COPS4	COPS4_51138_4	GGAGGATGATGATCCAGTCC	68	73	0	5	1	0	1	1	0	8	56	4	82	28	0	0	2	0
COPS4	COPS4_51138_5	GTATCTAGATAGGATCATCAG	281	448	0	8	65	120	11	32	1	11	174	162	489	248	0	1	9	53
COPS4	COPS4_51138_6	GAATTCATTGAAGCTGCACAA	2420	1842	16	138	291	43	211	261	185	206	876	846	2491	1788	1	0	464	134
COPS5	COPS5_10987_1	GATGGGTCTGATGCTAGGAA	3867	4002	125	146	149	185	376	297	388	349	1633	1311	3775	2525	52	71	147	268
COPS5	COPS5_10987_2	GCCGCCTTGAAAATGCAATC	915	715	0	17	14	210	44	105	105	50	405	450	1045	694	10	5	53	96
COPS5	COPS5_10987_3	GCCTTGAAAATGCAATCGGG	2433	1982	92	84	75	159	246	111	22	164	802	1131	2573	1916	28	23	42	263
COPS5	COPS5_10987_4	GCAGCCTGAGCATTTACTC	845	677	0	22	4	0	52	50	54	22	44	128	752	529	1	0	82	36
COPS5	COPS5_10987_5	GATGCTAGGAAAGGTGGA	2979	3359	37	147	257	74	287	251	140	340	1296	2036	3282	2604	91	13	447	101
COPS5	COPS5_10987_6	GAAGTGATGGGTCTGATGCT	1235	1293	1	32	37	12	169	108	146	50	440	566	1254	724	21	4	68	149
COPS6	COPS6_10980_1	GCTCTGATTGGCAAGCAGGA	641	914	30	23	46	12	113	182	70	98	379	167	1379	621	1	31	129	22
COPS6	COPS6_10980_2	GGTGTGGGACAGCAGCTCAA	562	816	25	96	5	26	32	80	117	68	303	526	635	528	69	199	120	80
COPS6	COPS6_10980_3	GAGATGTTGAGAATGACAAG	1470	1251	28	24	13	73	155	198	99	87	397	486	1478	1089	13	2	107	100
COPS6	COPS6_10980_4	GAGACAGTGACACAGAGCAT	897	773	6	56	63	151	19	249	240	121	376	188	1201	480	6	16	51	54
COPS6	COPS6_10980_5	GCAGGAGGGCCGAAATATCG	1386	1283	56	47	108	8	117	87	169	49	1186	529	986	876	0	4	64	168
COPS6	COPS6_10980_6	GCTGAGCTGACCTACACTC	337	302	0	3	2	0	27	37	13	63	70	153	274	267	3	0	58	30
COPS7A	COPS7A_50813_1	GCCAGGGTGACAACTGAG	269	254	41	157	457	541	64	15	162	108	686	711	156	251	30	154	459	351
COPS7A	COPS7A_50813_2	GAAACACTGTGAGCAGCCGGA	869	530	41	141	620	678	265	320	172	301	904	1289	559	563	83	29	920	911
COPS7A	COPS7A_50813_3	GCCTCCAGCAACACTGCATAT	80	144	17	7	174	435	14	47	40	8	190	190	120	39	29	25	263	46
COPS7A	COPS7A_50813_4	GTTAGTGGAGGAAGATTCC	16	139	42	3	108	82	20	23	12	39	173	570	31	63	18	19	46	145
COPS7A	COPS7A_50813_5	GTGTATGCTGACGTGCTTCG	290	115	104	41	676	327	153	146	66	27	716	575	196	255	22	140	752	193
COPS7A	COPS7A_50813_6	GAGCCGTGCCAACCAACACA	448	577	61	105	1031	1332	102	235	577	223	1089	820	378	345	83	59	614	1251
COPS7B	COPS7B_64708_1	GTCTTGATGCCAAGCTCACGA	352	513	23	48	142	203	47	44	68	71	745	462	483	353	23	22	277	255
COPS7B	COPS7B_64708_2	GTCTGGAGCTGGCCAACGTGC	18	69	21	1	51	1	0	42	1	11	40	146	157	61	1	0	45	48
COPS7B	COPS7B_64708_3	GTTCTTACCTCCTGCACGT	129	210	27	41	91	510	54	117	14	50	417	386	325	458	0	1	144	218
COPS7B	COPS7B_64708_4	GAACAGAAGTTAACTCTCTGC	0	10	0	0	45	0	1	0	0	0	19	34	0	1	16	0	6	51
COPS7B	COPS7B_64708_5	GTTAGCCTCACCATTCATGCA	738	412	126	28	635	494	119	71	168	134	885	681	1110	718	39	37	474	282
COPS7B	COPS7B_64708_6	GAGCTTGGCATCAAGAATGA	484	697	47	298	431	295	93	56	100	201	343	815	821	579	2	28	336	96
COPS8	COPS8_10920_1	GGCCTTCTAGGCCCCTGG	695	549	41	11	52	39	36	137	14	69	295	156	560	527	0	0	7	1
COPS8	COPS8_10920_2	GCTAGAAGCTGACCATACAC	127	202	0	2	2	1	4	1	3	0	125	15	182	57	0	0	1	0
COPS8	COPS8_10920_3	GACAGCAGTTAGCCAGACTGA	729	572	59	54	419	311	194	107	234	199	524	455	732	689	92	1	42	46
COPS8	COPS8_10920_4	GTCTGGCAGAGAGATTTCCCT	273	310	0	3	160	0	16	4	21	182	47	10	223	163	19	17	88	23
COPS8	COPS8_10920_5	GCAACCATCAACGCTCACCAG	1528	1749	159	143	155	180	218	66	185	119	597	708	1480	1550	66	47	90	169
COPS8	COPS8_10920_6	GTCTGGGCAGAACCATTCTTG	691	427	19	55	371	424	50	28	103	182	535	402	388	277	21	0	162	294
COPS9	COPS9_150678_1	GGCAGCACCGGGCTCTTGA	632	588	505	419	2219	2307	340	268	599	535	2645	3464	561	214	631	509	2488	2648
COPS9	COPS9_150678_2	GTGGCTGGGAAGTTATCTAG	127	124	106	45	414	553	131	75	72	68	753	746	67	70	95	83	604	623
COPS9	COPS9_150678_3	GAGGGCGCCGGGCCCTACG	325	440	185	288	836	1279	259	320	416	148	1155	925	210	130	259	339	1211	1505
COPS9	COPS9_150678_4	GGTGGACGAGATGTTCCCCG	261	124	56	21	305	171	123	124	58	60	567	724	107	81	85	115	601	552
COPS9	COPS9_150678_5	GCCAAGTCCATCAAGAGCC	142	75	154	16	186	240	80	35	127	128	647	350	132	74	52	51	567	304
COPS9	COPS9_150678_6	GGCCCCGAGATGAAGCCGG	467	304	303	236	1604	795	210	283	338	327	992	748	293	194	233	412	1668	1167
CPSF1	CPSF1_29894_1	GTTCAGTGAGATGGCCACAA	23	119	145	144	346	453	30	147	261	52	641	425	87	78	98	122	275	157
CPSF1	CPSF1_29894_2	GTACATGGAGAACTCCAGAC	0	0	0	4	6	36	0	0	0	0	0	13	0	1	1	0	59	0
CPSF1	CPSF1_29894_3	GGTGCAGTCAAAGGGCAGGC	0	1	31	39	27	45	0	1	7	19	65	14	2	0	6	18	0	0
CPSF1	CPSF1_29894_4	GAACCCAGGAACAGGTACCC	0	0	44	5	45	13	0	43	5	11	94	13	10	3	53	11	7	31
CPSF1	CPSF1_29894_5	GCAGGACACGTGCTCCATTG	82	42	122	39	558	553	116	51	63	131	455	867	172	231	40	146	480	314
CPSF1	CPSF1_29894_6	GGCGTGGTGTGGCAGCATGG	12	26	54	8	378	165	0	0	168	135	12	48	36	15	42	165	48	154
CRBN	CRBN_51185_1	GAAAGCAATTGGAAGACAA	1858	1388	0	23	3	3	121	118	45	59	588	490	35	20	70	28	270	291
CRBN	CRBN_51185_2	GCACCATACTGACTTCTTGA	966	935	0	16	22	4	108	35	120	189	448	440	86	10	50	66	326	262
CRBN	CRBN_51185_3	GGATTCACATAAGCTGCCAT	1490	1113	1	24	8	16	250	167	29	38	597	645	84	32	114	162	815	299
CRBN	CRBN_51185_4	GCACGATGACGACAGCTGTC	483	221	0	3	48	1	102	5	53	40	92	258	4	131	13	30	221	133
CRBN	CRBN_51185_5	GTTGAAGGCAACACACATTC	475	456	0	5	3	2	116	57	13	5	304	105	12	18	47	34	246	176
CRBN	CRBN_51185_6	GCTTGCACAGATCTTACACT	1293	1306	0	14	34	33	31	103	153	57	520	535	78	61	164	27	363	258
CUEDC2	CUEDC2_79004_1	GTCCAGACACACCTCCCGG	87	30	63	93	292	343	129	72	46	32	447	261	113	65	114	32	338	746
CUEDC2	CUEDC2_79004_2	GGGGTGGATGTACTCCTGG	46	48	3	37	355	352	108	62	115	128	117	504	7	88	165	19	892	402
CUEDC2	CUEDC2_79004_3	GGGAGGTGTGTCTGGACAA	9	30	14	17	170	441	39	14	113	24	185	25	40	0	46	66	38	117
CUEDC2	CUEDC2_79004_4	GCCAGGTAGTGAGCACCAAAG	47	25	114	15	715	204	82	54	95	10	601	497	14	35	41	125	498	115
CUEDC2	CUEDC2_79004_5	GTATCGGATCAGCTTCTTGG	40	29	34	95	301	317	40	154	249	119	330	221	35	55	289	106	505	378
CUEDC2	CUEDC2_79004_6	GGTGTTCCCTACCTGTTCGG	97	75	93	122	364	121	71	126	172	53	454	617	65	16	35	32	295	422
CUL1	CUL1_8454_1	GCATCCAGCAGGTGTACACA	41	11	35	61	207	294	45	62	78	82	188	403	144	91	38	16	30	129
CUL1	CUL1_8454_2	GTATCGAGCCAGCAACTCAG	31	31	265	137	861	511	105	175	122	193	867	542	630	507	149	121	625	234
CUL1	CUL1_8454_3	GTATCGAGCCAGCAACTCA	34	26	238	117	744	515	99	162	108	176	790	494	584	416	109	92	536	200
CUL1	CUL1_8454_4	GTTGAATGCAGACATTACCA	0	0	34	101	12	86	0	15	46	25	128	105	139	24	8	4	62	39
CUL1	CUL1_8454_5	GGTCAGCTGCTGCACAGTGT	0	1	32	20	146	76	36	222	89	11	173	17	131	54	34	70	34	9
CUL1	CUL1_8454_6	GGTGTACACACGGCAGAGCA	56	14	131	45	404	404	40	149	24	41	473	1231	614	467	8	4	94	348
CUL2	CUL2_8453_1	GTACTGGGAAGAATACAGCA	0	1	21	23	229	340	88	2	11	166	47	60	8	5	80	143	142	221
CUL2	CUL2_8453_2	GGCAAGAAGAACTGCCATT	87	74	31	34	128	60	16	38	35	39	586	82	26	18	43	1	218	575
CUL2	CUL2_8453_3	GGGATGACAGAGAATGAAG	9	5	50	212	59	251	52	0	96	2	134	35	63	20	37	100	179	212
CUL2	CUL2_8453_4	GGATATGTGGAGGAAATTGA	2	4	41	19	622	428	41	18	35	46	165	536	31	72	61	41	152	311
CUL2	CUL2_8453_5	GATATCTATGCTTTATGTG	108	126	169	252	1602	991	231	374	263	172	1095	1107	162	107	230	524	1240	534
CUL2	CUL2_8453_6	GGTTACATTATCTGTGTAC	3	57	1	3	41	85	29	0	0	2	0	13	21	1	2	1	53	31
CUL3	CUL3_8452_1	GCACTGCCTTGACAAATCAA	133	40	260	22	871	517	152	51	333	139	695	399	113	32	367	142	602	532
CUL3	CUL3_8452_2	GGGTGCTCACGACAGGATAT	0	7	71	105	88	151	36	182	28	3	266	562	1	0	64	195	192	191
CUL3	CUL3_8452_3	GAGCATCTCAAACACAACGA	113	121	94	79	398	598	21	136	188	192	540	503	131	55	297	297	875	390
CUL3	CUL3_8452_4	GGTGTATTAGGGATCATCTA	26	17	196	216	384	782	70	92	127	118	379	285	42	209	57	157	173	406
CUL3	CUL3_8452_5	GATAGAAGCTGCTATAGTG	269	171	155	125	403	582	210	100	56	146	706	599	176	112	66	11	584	403
CUL3	CUL3_8452_6	GTAACTGGCTCTAATACA	3	18	22	140	324	491	60	18	98	119	437	404	11	38	311	274	84	152
CUL4A	CUL4A_8451_1	GCGGTTCGTCAACCTGATGA	687	705	13	22	616	228	260	192	138	5	1280	926	125	146	97	133	921	1087
CUL4A	CUL4A_8451_2	GTGTGGAGAAACAGCTATT	135	63	0	11	91	49	0	1	35	6	109	419	4	0	38	44	180	35
CUL4A	CUL4A_8451_3	GTTCTGCAGCACATAGGTG	518	380	30	59	393	357	49	84	82	152	611	615	72	73	224	21	706	977
CUL4A	CUL4A_8451_4	GTGGAGTTCTGCAGCACAT	95	162	13	335	646	50	24	12	49	70	266	309	20	0	69	206	318	428
CUL4A	CUL4A_8451_5	GACAGAGTAATCACTTACT	68	161	5	1	182	225	56	29	2	2	187	299	46	38	23	62	73	337
CUL4A	CUL4A_8451_6	GAAGGCCAAAGGTTAATGC	31	20	0	4	30	2	59	0	43	6	31	50	0	5	24	48	10	33
CUL4B	CUL4B_8450_1	GGCATCCTTACCAAATGGA	29	42	345	89	774	456	107	40	231	204	513	823	68	20	218	113	232	838
CUL4B	CUL4B_8450_2	GCAGTGGATCGAATATATCA	35	52	89	90	630	1581	33	114	188	184	584	614	27	45	232	372	420	431
CUL4B	CUL4B_8450_3	GTAGATTCAAAACTTCGTGC	0	0	39	2	10	27	0	0	22	0	10	151	0	0	55	4	173	77
CUL4B	CUL4B_8450_4	GGCCTTCAGCTGCATAGAGC	2	1	19	28	77	20	5	5	41	7	103	86	3	0	38	1	123	234
CUL4B	CUL4B_8450_5	GGTGGTAAATGAACTTCCAT	20	8	65	10	394	111	83	20	19	123	68	213	23	14	123	6	270	139
CUL4B	CUL4B_8450_6	GTTTAGAAGAGATCAAGC	0	4	40	2	19	0	6	36	0	0	7	118	2	0	9	47	2	52
CUL5	CUL5_8065_1	GACTACGAATACTAAGAACCC	4	26	119	10	240	342	5	51	31	2	148	243	29	13	0	37	156	149
CUL5	CUL5_8065_2	GTAATTGGCAAGCAGCTCA	108	84	82	131	522	624	63	233	197	79	1029	600	178	52	166	146	986	465
CUL5	CUL5_8065_3	GAACTGGAGGACTTGATAC	17	51	37	39	17	138	21	55	13	16	234	222	32	47	209	79	57	413
CUL5	CUL5_8065_4	GGAATGCTGTGTAAATGCCC	2	0	121	36	147	90	46	12	38	60	188	226	8	1	36	131	4	103
CUL5	CUL5_8065_5	GATAAAAGAGCAAATAGAG	18	86	79	246	495	433	81	119	141	323	878	480	105	32	132	278	582	612
CUL5	CUL5_8065_6	GAAGAAAACATGGTAGAG	35	84	163	111	870	603	161	192	109	233	709	802	32	69	152	264	541	722
CUL7	CUL7_9820_1	GGAGGGCTGAGCCTGGGCAG	0	0	2	4	3	25	0	0	204	21	8	21	0	0	7	1	1	140
CUL7	CUL7_9820_2	GGAACACTGGCCAGAACGT	26	250	18	276	726	667	121	227	217	223	461	571	76	70	43	186	403	442
CUL7	CUL7_9820_3	GTGGTGGCTATCTCCAAGC	0	0	6	18	31	227	0	0	2	4	26	36	0	10	18	5	17	126
CUL7	CUL7_9820_4	GGTCCAGCAGCCAACCCAG	54	108	200	113	640	795	94	199	150	83	590	630	103	25	247	100	1007	807
CUL7	CUL7_9820_5	GAAAATCAGGACAGCTTGC	6	5	0	4	92	207	11	13	0	11	67	259	6	15	43	4	62	159
CUL7	CUL7_9820_6	GGATACAGAGAAGAAAATAC	0	0	0	0	39	58	0	0	32	64	63	84	0	0	3	1	51	0
CUL9	CUL9_23113_1	GGAGGCGGTTGGGAAAACAG	0	2	9	18	26	0	0	0	8	11	191	4	0	0	0	24	1	32
CUL9	CUL9_23113_2	GGATGGTACAGGTAGCAGAG	0	0	2	95	115	65	11	0	7	13	254	146	0	0	2	41	309	73
CUL9	CUL9_23113_3	GAGGAACATAACCCAGTGC	11	27	71	9	154	247	17	18	44	95	214	128	6	37	38	47	110	26
CUL9	CUL9_23113_4	GAAACTGGAGAAACGGTCAA	67	144	1	251	938	849	227	163	156	101	455	424	147	104	131	17	569	382
CUL9	CUL9_23113_5	GTCGACAGGCCGCACTTACT	12	30	62	72	244	299	50	236	90	130	665	335	58	99	113	67	618	455
CUL9	CUL9_23113_6	GGAACAGTGGCCAGAATGT	40	45	32	163	100	184	48	29	193	45	88	443	102	37	86	139	414	292
CYHR1	CYHR1_50626_1	GGGGAAGGCCGATGACGG	21	18	60	26	347	111	2	31	92	6	322	165	30	30	14	28	148	433
CYHR1	CYHR1_50626_2	GCAGGAAGGAGCACTCCAG	22	5	86	248	175	52	91	7	5	1	178	86	0	9	35	68	102	231
CYHR1	CYHR1_50626_3	GGCAGAAGCCACACTCTGA	22	58	10	120	154	366	26	26	10	76	109	106	31	0	15	33	98	260
CYHR1	CYHR1_50626_4	GATCTCACAACGACAATTG	58	33	109	24	311	562	107	98	36	129	520	279	67	55	126	50	565	262
CYHR1	CYHR1_50626_5	GGTTCAGCACTGTGAACCT	1	0	3	81	349	19	20	14	13	1	190	92	0	12	18	0	38	11
CYHR1	CYHR1_50626_6	GCCAAGAACATCAACCTG	180	14	46	274	782	305	113	57	61	75	142	623	111	28	53	97	228	416
CYLD	CYLD_1540_1	GGAGTTTATTTCCAAAGG	42	2	297	53	514	386	54	33	76	37	483	412	18	63	130	219	342	515
CYLD	CYLD_1540_2	GGTCCTGGGGACACAATGC	7	15	22	5	159	9	14	1	14	9	221	48	6	41	30	0	380	133
CYLD	CYLD_1540_3	GACAGTGCCGGATATGTGG	48	22	216	89	715	733	69	41	66	128	986	952	57	82	250	284	1095	687
CYLD	CYLD_1540_4	GGGAAGAAGAAAGGCATCCA	18	50	26	34	383	80	105	80	83	91	701	339	34	31	163	53	213	571
CYLD	CYLD_1540_5	GTCTTTGGGAAGTGACACT	6	16	148	49	135	246	46	50	43	208	269	418	172	39	137	178	548	378
CYLD	CYLD_1540_6	GGTCAAGGTTTCACTGACG	13	26	26	161	57	146	92	76	1	76	249	808	39	122	34	118	393	193
DCAF1	DCAF1_9730_1	GCCCTCGCCACTACATCCCG	24	15	5	170	198	546	12	16	21	21	259	533	7	17	39	12	434	229
DCAF1	DCAF1_9730_2	GTGTCTATGAATTCCAAGA	61	16	8	82	14	41	0	0	11	25	12	34	0	1	1	4	228	124
DCAF1	DCAF1_9730_3	GAGGCAATCTGACAATGTGT	64	15	15	112	71	302	33	28	72	34	258	282	6	7	74	60	191	120
DCAF1	DCAF1_9730_4	GAGCAGGTAGCAAACAGC	48	115	81	83	503	517	302	289	79	64	395	457	120	208	46	60	666	481
DCAF1	DCAF1_9730_5	GTCCACTAAGGCACCCTG	7	4	103	48	200	332	1	29	57	76	383	302	78	0	144	99	554	234
DCAF1	DCAF1_9730_6	GAAATCATTCGTCCATCG	7	0	0	1	0	0	0	0	17	1	1	0	0	0	0	0	0	2
DCAF10	DCAF10_79269_1	GAGTTGGAGATCAGATACC	161	112	216	298	943	827	158	246	274	99	974	1199	191	292	90	170	1455	1258
DCAF10	DCAF10_79269_2	GCTCCTTGATGACCTACCG	36	18	3	7	333	266	57	34	52	197	379	53	4	11	28	66	197	79
DCAF10	DCAF10_79269_3	GAGGGTGTGCAGCACTCCG	33	50	189	75	435	709	79	32	55	77	674	1235	159	184	155	312	917	531
DCAF10	DCAF10_79269_4	GTTCTCGGTCAAAGACATAC	1	4	53	27	215	81	7	43	6	100	332	172	32	4	17	8	77	53
DCAF10	DCAF10_79269_5	GTGGGATCGACGCACCATGC	116	15	179	181	496	689	117	147	231	47	576	475	135	71	170	45	523	505
DCAF10	DCAF10_79269_6	GGACGAGAAGTACTAGGA	272	183	90	56	589	747	267	70	49	134	905	684	198	43	180	87	559	706
DCAF11	DCAF11_80344_1	GACGGATGTGGGCATATACG	34	24	27	51	175	152	40	44	63	90	249	345	27	10	22	135	91	477
DCAF11	DCAF11_80344_2	GACAGTGGCTGAACTCCAGGC	107	162	29	120	431	299	106	147	131	109	565	392	122	68	53	76	386	675
DCAF11	DCAF11_80344_3	GCGACGGCACTGTGGCGCTG	8	48	77	185	322	89	16	170	140	81	344	194	67	37	144	29	270	193
DCAF11	DCAF11_80344_4	GCCCACAGTGATGATGTGG	0	9	26	3	80	45	1	8	5	1	4	31	0	14	4	0	9	27
DCAF11	DCAF11_80344_5	GGCTCCCGCGACGGCACTG	9	0	0	8	8	100	8	55	0	9	74	2	0	2	7	23	10	76
DCAF11	DCAF11_80344_6	GGCACAGGGGATCCAGGGA	22	36	52	2	98	126	2	27	35	11	209	63	11	0	89	17	407	77
DCAF12	DCAF12_25853_1	GTGGGTGTAGAGCGCATTG	140	64	296	165	856	487	16	75	114	118	579	580	123	71	63	110	440	416
DCAF12	DCAF12_25853_2	GACAGTGGCTGAACGCCAGGC	82	110	65	292	589	568	180	169	154	36	815	427	67	41	69	126	941	623
DCAF12	DCAF12_25853_3	GGTCAGGCACACATTCTCT	8	66	85	9	296	203	60	35	1	84	72	162	23	58	30	25	573	314
DCAF12	DCAF12_25853_4	GGCTGGTGCACTATCTGAA	41	63	49	44	461	1026	61	131	106	143	798	887	91	68	262	81	425	727
DCAF12	DCAF12_25853_5	GAAGAGCAGGGAACCATGGC	44	16	60	24	827	525	36	73	20	30	226	257	65	146	74	35	190	376
DCAF12	DCAF12_25853_6	GGAAGCTCAAGCTTGCCTG	1	0	6	6	9	11	0	0	0	2	40	3	0	3	10	15	258	327
DCAF12L1	DCAF12L1_139170_1	GAAAGACCGGGAGCCTGG	29	85	104	136	509	408	70	63	17	8	722	805	38	23	211	37	504	632
DCAF12L1	DCAF12L1_139170_2	GCAACTTCCCAGTCTCCTGA	2	132	24	5	215	411	12	32	58	40	511	333	16	47	90	70	408	285
DCAF12L1	DCAF12L1_139170_3	GTGGGTGTAAACAGCATTG	109	96	164	156	964	470	94	312	200	280	807	440	62	87	171	146	724	449
DCAF12L1	DCAF12L1_139170_4	GTGGTTGAATCATAGGCAAG	15	0	96	30	50	2	23	4	16	2	99	76	0	1	116	0	55	127
DCAF12L1	DCAF12L1_139170_5	GATAGATGGCAAGACTGTTG	29	33	280	512	1013	1013	92	172	324	75	848	848	182	166	141	283	511	1050
DCAF12L1	DCAF12L1_139170_6	GGAGAGAGAGTTTCACCT	43	56	119	54	510	467	42	37	114	150	289	463	29	50	152	40	613	329
DCAF12L2	DCAF12L2_340578_1	GTACAATACAAGCACATGA	119	64	142	47	510	775	119	123	32	210	702	430	120	26	93	212	599	408
DCAF12L2	DCAF12L2_340578_2	GAATTTGGAATCTAACTCAG	5	1	55	10	197	164	52	29	45	0	162	200	8	1	37	3	94	248
DCAF12L2	DCAF12L2_340578_3	GAGAAGAAGAAACACGTAG	28	73	84	216	326	489	96	20	193	44	381	585	96	26	62	52	453	1001
DCAF12L2	DCAF12L2_340578_4	GAGAACAAATACAATCTGT	170	122	121	365	422	535	165	166	90	56	340	982	345	45	107	76	419	412
DCAF12L2	DCAF12L2_340578_5	GGGAAGTTGTGCATCTGAC	30	78	180	45	308	513	101	155	115	63	635	319	53	109	21	278	334	609
DCAF12L2	DCAF12L2_340578_6	GAAGCATTAGCTTTCCAC	15	40	70	21	221	225	32	79	46	38	389	290	44	25	145	156	291	453
DCAF13	DCAF13_25879_1	GGTGTAGGAGAGGACGTAG	47	5	0	5	163	54	26	156	5	38	96	448	0	18	24	10	33	83
DCAF13	DCAF13_25879_2	GTCAACAGGATGACCAATG	44	61	243	378	957	1041	120	73	132	184	869	847	112	143	261	25	817	593
DCAF13	DCAF13_25879_3	GGACAGCGAGCGATATACG	142	41	39	114	96	332	3	83	41	4	477	141	14	20	35	87	292	152
DCAF13	DCAF13_25879_4	GGGCCACTCGCATACGGTC	15	0	8	2	346	478	1	0	3	0	32	276	11	0	18	5	70	193
DCAF13	DCAF13_25879_5	GCAGCATGAAGCCATGCCGT	3	10	26	18	84	98	8	1	77	1	238	458	0	2	46	41	25	196
DCAF13	DCAF13_25879_6	GTCGCTGGGCCACTCGCATA	1	7	4	38	9	96	0	6	5	0	112	183	47	0	26	28	54	95
DCAF15	DCAF15_90379_1	GCATGATACAACCAGGAATT	68	4	85	56	216	280	21	94	29	30	314	311	24	20	94	20	150	385
DCAF15	DCAF15_90379_2	GACTCCACAAGAGGCCAGAGG	89	22	68	134	717	359	92	125	46	50	332	416	192	14	113	75	155	535
DCAF15	DCAF15_90379_3	GCCAGGCAAGACTCTCAAG	33	11	27	151	1088	405	166	49	141	282	531	638	103	36	46	70	583	918
DCAF15	DCAF15_90379_4	GACTCCACAAGAGGCCAGAG	67	110	19	64	261	353	46	9	68	143	357	514	5	84	45	32	159	387
DCAF15	DCAF15_90379_5	GTTACCTAAATGAGAGTTCTG	92	65	43	98	268	91	105	62	44	36	338	721	49	86	75	223	361	444
DCAF15	DCAF15_90379_6	GATCTCTCGAAGTATATGGAC	142	151	75	181	1005	636	119	210	204	257	809	935	11	114	220	148	914	848
DCAF16	DCAF16_54876_1	GGTGTGACGATGTAGTGCCA	8	22	86	52	305	383	187	30	46	78	463	186	93	24	100	19	605	456
DCAF16	DCAF16_54876_2	GTGGTGCAGAGGACCAACCT	63	141	73	249	694	734	109	118	162	140	588	434	89	103	89	71	323	675
DCAF16	DCAF16_54876_3	GACGATGTAGTGCCAAGGA	73	19	49	218	746	816	27	63	50	114	709	380	49	79	161	241	514	821
DCAF16	DCAF16_54876_4	GTGATGTACAGCTCAGGAC	49	120	73	213	655	646	83	126	132	110	567	411	83	86	94	87	288	621
DCAF16	DCAF16_54876_5	GCAACAGAAACTTGACTTA	18	79	25	171	670	1040	94	177	95	229	478	838	132	60	142	165	757	713
DCAF16	DCAF16_54876_6	GTTAAGTCAGCTCAGAACAG	4	16	19	2	102	360	1	80	6	19	37	55	6	28	38	1	114	265
DCAF17	DCAF17_80067_1	GAAACTGAAGAGTATCGTAA	159	113	26	54	386	251	189	32	52	88	505	357	235	61	151	88	270	139
DCAF17	DCAF17_80067_2	GAACATGGACACAGTATGC	13	18	67	31	214	275	37	58	0	99	166	208	1	40	20	73	117	344
DCAF17	DCAF17_80067_3	GCGGTCAAAGAGCTCCAAGA	139	56	313	178	623	600	126	285	168	85	923	1115	126	80	88	117	1045	547
DCAF17	DCAF17_80067_4	GGAAGGTTCAAGATGTGTGA	20	11	8	74	84	129	5	1	20	6	89	226	10	44	1	5	203	174
DCAF17	DCAF17_80067_5	GTGCAGAGCGGACATCCCAG	104	110	235	324	489	359	60	55	166	106	290	420	32	57	45	215	503	361
DCAF17	DCAF17_80067_6	GGAGTAAAGAGGGAGAAAGG	70	46	107	97	384	97	52	63	28	14	141	226	18	72	40	60	385	357
DCAF4	DCAF4_26094_1	GAGCAGGTGGGCATCATGG	51	1	0	36	147	29	11	27	17	59	379	212	21	0	18	37	328	74
DCAF4	DCAF4_26094_2	GGGATGGTTCTGAGCAGGT	11	5	21	36	344	248	12	50	64	44	349	397	46	132	134	54	217	213
DCAF4	DCAF4_26094_3	GAGTCATGGAACAGGCGAG	73	47	70	155	528	468	50	43	112	107	525	357	18	42	52	19	713	342
DCAF4	DCAF4_26094_4	GCGTGGTCCCTCAACACCC	106	154	252	98	600	704	245	148	221	123	473	1492	79	86	97	119	415	1013
DCAF4	DCAF4_26094_5	GCAGCTCACACGCAGCTCGT	8	2	15	20	102	101	17	38	18	30	382	216	20	72	155	32	312	82
DCAF4	DCAF4_26094_6	GTTCTTGGAGGATTTGCACAG	186	35	95	102	869	665	163	102	117	89	816	819	94	41	99	114	368	431
DCAF4L1	DCAF4L1_285429_1	GGAGCCTCCAGCTTCGACT	50	0	9	17	110	114	16	5	71	2	135	131	4	0	31	1	115	16
DCAF4L1	DCAF4L1_285429_2	GAAATGTGTAACACAGTACGA	54	2	126	81	722	447	39	52	148	46	321	553	177	45	108	136	177	472
DCAF4L1	DCAF4L1_285429_3	GGGTATACCCGGAGCTCAG	7	0	3	29	101	78	30	42	0	0	132	3	1	57	4	24	192	4
DCAF4L1	DCAF4L1_285429_4	GGGGCTTCCGAGGAGCACCA	10	0	6	9	44	74	0	0	23	7	9	81	0	16	1	8	94	34
DCAF4L1	DCAF4L1_285429_5	GCACGAAGCACAGCAGAAGGT	73	113	134	139	748	672	150	201	71	88	805	980	159	179	99	294	768	705
DCAF4L1	DCAF4L1_285429_6	GAATCTGGAGCCTCCGTCA	155	75	52	53	166	173	178	49	28	72	502	432	134	142	38	113	825	420
DCAF4L2	DCAF4L2_138009_1	GGCAGATACCAACAGTGAC	36	23	78	21	285	302	24	26	25	58	538	297	8	2	37	111	275	505
DCAF4L2	DCAF4L2_138009_2	GAGGAAGAAGGAATCCTGG	21	54	96	33	221	170	3	13	73	74	300	195	12	15	143	124	778	366
DCAF4L2	DCAF4L2_138009_3	GAATCACGGAGTCTGAACCA	33	7	37	6	215	91	21	99	63	9	54	378	23	4	18	3	31	153
DCAF4L2	DCAF4L2_138009_4	GAATCATGAAACAGGCGGG	6	14	23	88	233	166	7	96	178	18	82	104	8	0	60	28	286	268
DCAF4L2	DCAF4L2_138009_5	GGCAAAGATTTCCCCAGAG	41	14	15	29	118	212	50	28	44	46	207	330	36	33	235	24	169	154
DCAF4L2	DCAF4L2_138009_6	GTTTAATGGCTGCCGCTCTG	28	40	88	146	403	96	43	43	72	18	401	443	10	97	83	179	329	226
DCAF5	DCAF5_8816_1	GCCAACAACCTGGGCTCCACA	231	278	134	148	888	790	199	359	53	98	640	1174	77	76	171	64	529	939
DCAF5	DCAF5_8816_2	GGAACAAGCCATCCACTCCA	0	43	39	23	396	266	58	9	37	138	344	223	17	40	131	1	290	422
DCAF5	DCAF5_8816_3	GGATGTCATAGAGCACAG	19	34	17	13	146	367	21	66	4	6	325	79	6	13	6	55	176	239
DCAF5	DCAF5_8816_4	GTCAAACTGAAACACAGGC	0	0	2	2	55	8	0	23	1	6	90	79	3	25	19	54	4	3
DCAF5	DCAF5_8816_5	GGCTGTGGCCAACAACCT	6	23	125	67	222	227	9	69	8	92	184	396	0	21	15	30	150	137
DCAF5	DCAF5_8816_6	GGCTGATGTACTCTTCAT	32	51	15	91	234	100	61	15	62	18	296	326	83	5	33	24	465	266
DCAF6	DCAF6_55827_1	GAGAGTGAACGAGAACGAGA	57	110	140	69	577	362	16	42	167	81	591	617	38	118	260	219	415	282
DCAF6	DCAF6_55827_2	GTGGTGAAGATGGAACTGTT	1	30	91	177	386	316	51	120	64	33	404	568	64	32	153	62	336	159
DCAF6	DCAF6_55827_3	GGGCAAATAGCAACAGACG	0	7	4	23	234	83	46	58	43	70	464	141	105	1	107	5	613	182
DCAF6	DCAF6_55827_4	GGTCGAGGGACTACTGGAA	95	10	26	30	234	322	77	24	67	99	237	122	55	78	38	9	409	258
DCAF6	DCAF6_55827_5	GCTCAGTACGAATATATGAT	5	9	71	28	195	73	7	8	27	23	85	215	103	42	20	8	20	59
DCAF6	DCAF6_55827_6	GTGAGGAAAAGGTCCCTC	0	0	17	82	0	126	0	2	44	20	2	100	2	0	75	1	147	11
DCAF7	DCAF7_10238_1	GTGGATCCCTGACACAAA	8	14	17	22	239	440	73	27	109	48	364	479	0	10	37	32	327	301
DCAF7	DCAF7_10238_2	GTCCCAGATGAGAGCCTGG	1	0	53	135	55	69	50	0	8	11	187	93	1	2	34	11	65	146
DCAF7	DCAF7_10238_3	GATGTGGCAGGATGAATGTG	15	57	37	146	392	259	40	32	178	58	246	617	113	0	49	21	286	372
DCAF7	DCAF7_10238_4	GGTGAAACAGAGACCAGGC	6	35	1	28	68	20	15	5	39	3	120	198	41	47	45	56	224	260
DCAF7	DCAF7_10238_5	GTGGAGGAGTACAACAACA	5	50	106	36	371	411	109	105	49	67	331	441	6	14	93	45	261	300
DCAF7	DCAF7_10238_6	GGCGCTGGGCAGCTTCGTGG	63	63	63	29	363	331	36	36	214	263	172	344	15	84	234	99	253	524
DCAF8	DCAF8_50717_1	GGCTCCAGAGCCAACTCGT	56	138	161	241	971	1097	265	250	150	158	780	706	69	267	218	236	418	729
DCAF8	DCAF8_50717_2	GAATATGTTAAGAGATATAAG	34	0	4	1	18	48	0	6	7	7	0	71	30	12	43	3	28	165
DCAF8	DCAF8_50717_3	GGCCACTGGTCGCCAACAC	110	148	115	80	686	675	132	126	83	60	779	888	113	99	192	179	689	487
DCAF8	DCAF8_50717_4	GATTCCACTCTGGCCATGTG	37	71	47	133	513	541	22	101	75	122	268	842	68	88	48	24	467	465
DCAF8	DCAF8_50717_5	GCACGAAGAACCGAAGCATG	2	52	129	127	521	480	94	104	205	16	524	1084	83	84	137	57	329	450
DCAF8	DCAF8_50717_6	GCATCGTGGACACATCCG	13	115	39	23	285	268	4	6	103	31	379	160	0	2	92	67	284	385
DCAF8L1	DCAF8L1_139425_1	GGCTCCAGAGCCAACTTGT	56	67	124	136	365	731	161	134	295	61	1315	782	171	69	309	89	757	1207
DCAF8L1	DCAF8L1_139425_2	GGTGATTAAGAAGAACAAGT	92	60	12	50	287	552	9	31	255	105	415	222	10	37	145	118	455	498
DCAF8L1	DCAF8L1_139425_3	GTATCGTCTTGCAGACCATGT	0	13	43	172	107	446	14	26	127	36	266	240	0	24	151	13	248	166
DCAF8L1	DCAF8L1_139425_4	GGTCTGCAAGACGATATTGC	144	389	454	495	2090	1425	233	551	410	568	1810	1959	259	57	443	626	1655	2277
DCAF8L1	DCAF8L1_139425_5	GGAACTGGATGATTTGGC	109	59	138	245	833	823	150	90	303	71	1158	694	83	184	144	78	1321	1207
DCAF8L1	DCAF8L1_139425_6	GGCCACTGCACGCCAACAC	81	60	119	24	260	705	25	85	88	116	372	282	28	28	66	63	271	478
DCAF8L2	DCAF8L2_347442_1	GAGTCCATGACCGCTCAG	119	30	180	54	433	427	187	109	83	61	381	451	44	159	158	79	164	637
DCAF8L2	DCAF8L2_347442_2	GTCGTGGCTGTACACAAGAC	70	24	16	166	250	335	13	36	41	93	273	564	36	31	40	42	148	234
DCAF8L2	DCAF8L2_347442_3	GTGGCAGCGATGACCTGA	1	8	51	32	345	181	38	13	91	40	313	192	19	92	77	20	203	134
DCAF8L2	DCAF8L2_347442_4	GACCATGATGTGAAGATCT	2	11	15	30	112	40	128	1	20	10	90	59	50	0	75	0	360	44
DCAF8L2	DCAF8L2_347442_5	GGTGAGCGGTAGTGACTGT	30	22	29	48	113	210	145	1	54	20	334	534	6	8	80	13	204	115
DCAF8L2	DCAF8L2_347442_6	GAAAGAGAAAGAGAAGAAAGT	38	16	34	64	252	541	29	9	17	20	188	143	40	0	16	1	183	80
DCST1	DCST1_149095_1	GAGGATACCATGGACTCAG	14	129	157	47	334	190	149	68	171	193	638	418	202	58	210	189	383	548
DCST1	DCST1_149095_2	GGCCTCAGAAATGAGCAATG	69	51	137	51	230	429	11	70	294	38	342	284	84	33	137	41	499	152
DCST1	DCST1_149095_3	GCTGGCACAGCGGATGTGAG	33	55	148	142	221	613	18	137	163	140	557	384	33	50	120	15	532	698
DCST1	DCST1_149095_4	GGACCAGCAGGAAAGTGC	39	11	32	27	119	48	53	6	1	13	384	15	20	11	2	14	332	127
DCST1	DCST1_149095_5	GCATCGCTGGGCTGCACCG	37	47	40	40	447	297	88	48	30	19	270	589	20	7	22	217	670	336
DCST1	DCST1_149095_6	GCGGAAGGAGTACTGCAGGA	27	55	128	96	536	591	39	108	91	70	680	306	28	0	380	67	409	355
DCUN1D1	DCUN1D1_54165_1	GAGAGTGTAAAAGGATCAT	130	79	65	75	307	76	19	91	8	4	187	97	25	54	12	14	425	146
DCUN1D1	DCUN1D1_54165_2	GAAATGGCCATTGCCTAC	12	0	0	2	13	65	26	105	0	62	170	60	62	0	7	0	66	84
DCUN1D1	DCUN1D1_54165_3	GATTAAGCACTAAGTTCCAGT	20	139	34	231	266	875	55	39	62	147	498	490	6	24	161	27	217	534
DCUN1D1	DCUN1D1_54165_4	GATCAATACCAAAAGACACT	104	58	21	35	473	152	63	93	187	49	608	398	177	93	111	100	403	354
DCUN1D1	DCUN1D1_54165_5	GAAAGGCCCAGATACCCAAGA	214	263	146	136	722	434	161	109	213	209	1109	845	115	119	166	107	727	773
DCUN1D1	DCUN1D1_54165_6	GAATAATCAACACACTAATGC	0	26	0	2	41	67	19	8	0	16	3	18	0	94	14	2	6	305
DCUN1D2	DCUN1D2_55208_1	GGACTTTGGAAACATGATTG	159	159	43	18	512	509	139	151	111	28	379	583	180	114	98	42	291	499
DCUN1D2	DCUN1D2_55208_2	GATGGCATGACAGAACTT	213	168	36	81	542	555	125	97	202	162	395	785	73	23	188	24	949	775
DCUN1D2	DCUN1D2_55208_3	GAAAGTCCAGCAGGAGGTTCC	77	10	8	16	103	223	19	0	12	33	334	241	16	51	102	33	192	304
DCUN1D2	DCUN1D2_55208_4	GAAGCTGGAGCGGCTGTA	77	55	96	195	743	572	93	80	159	208	919	1088	81	76	129	117	460	661
DCUN1D2	DCUN1D2_55208_5	GGTCATAGCGTGGAAGTTCA	118	251	162	206	811	720	189	268	152	205	573	1258	308	145	153	148	838	364
DCUN1D2	DCUN1D2_55208_6	GAAATGGCTGTTGCGTAT	2	6	92	43	218	491	70	101	139	16	414	576	66	37	163	21	467	232
DCUN1D3	DCUN1D3_123879_1	GCAGCACTCGAAATTCTGTG	32	198	400	144	1300	730	113	162	441	144	1186	890	80	53	318	95	1491	776
DCUN1D3	DCUN1D3_123879_2	GGGTGGTACCTGCTCCTCA	62	56	194	185	477	879	50	52	131	140	591	963	111	48	117	156	1030	633
DCUN1D3	DCUN1D3_123879_3	GGTAAAGACTAGTTTCCACA	11	17	200	29	674	844	147	67	113	124	362	280	81	83	52	294	486	752
DCUN1D3	DCUN1D3_123879_4	GGGAAATAGCCATTGCCCTG	144	76	529	242	1197	1044	246	152	299	141	1190	993	122	28	63	171	898	1024
DCUN1D3	DCUN1D3_123879_5	GCATTGACGGAATCTGTGCA	211	74	191	307	1251	907	370	259	86	231	886	1351	147	112	95	288	2016	1192
DCUN1D3	DCUN1D3_123879_6	GGGGATCAAGGGCATCTCCC	0	0	3	1	5	98	11	0	1	53	30	31	0	2	0	3	33	4
DCUN1D4	DCUN1D4_23142_1	GAATGGTTCTATGAATATGC	5	16	10	106	60	28	0	11	1	21	68	100	2	75	6	36	322	62
DCUN1D4	DCUN1D4_23142_2	GCGAGCGAGCGGGGCACAA	35	41	93	120	424	535	173	128	286	141	686	591	151	23	23	35	893	311
DCUN1D4	DCUN1D4_23142_3	GAAACACTGCCAAGTGCATGT	27	28	6	15	179	153	44	121	29	47	204	348	29	41	146	75	28	114
DCUN1D4	DCUN1D4_23142_4	GAAATTGGATGCACAAAACAT	8	39	43	75	332	250	325	252	77	82	565	465	29	74	107	15	460	414
DCUN1D4	DCUN1D4_23142_5	GTAACAGTCCCAACATGCACT	50	18	100	142	613	351	31	63	138	164	577	388	19	40	227	144	260	543
DCUN1D4	DCUN1D4_23142_6	GATATGCGTTTGACTTTGCAC	1	11	19	44	41	77	0	0	7	21	86	28	41	8	15	3	31	110
DCUN1D5	DCUN1D5_84259_1	GATGAAGTTGTAGGGCCAGA	17	47	254	207	584	430	45	49	36	52	576	391	42	3	216	163	665	435
DCUN1D5	DCUN1D5_84259_2	GAAGAAGAGAAAATCCCCTG	7	16	70	140	361	275	95	62	83	61	238	150	29	10	102	53	239	322
DCUN1D5	DCUN1D5_84259_3	GGTAAAATACTGAAAACAG	0	12	49	11	604	89	2	0	99	77	148	347	7	15	48	165	325	37
DCUN1D5	DCUN1D5_84259_4	GTGTTATGAACAAAGATCAA	9	100	53	107	694	628	56	160	131	241	365	576	67	37	49	109	745	488
DCUN1D5	DCUN1D5_84259_5	GAAATTGGAGGCTGAAAGCAT	14	2	33	21	236	222	11	47	46	116	278	269	17	3	77	195	154	338
DCUN1D5	DCUN1D5_84259_6	GAAGAAGAGAAAATCCCCT	7	33	84	150	422	298	110	50	92	65	288	162	31	8	131	51	287	381
DDA1	DDA1_79016_1	GCGGGTAGGCAGGTAGACTG	21	65	24	1430	400	411	139	81	105	73	490	122	39	26	57	99	82	293
DDA1	DDA1_79016_2	GGGTAGGCAGGTAGACTGA	0	0	64	4	63	54	0	27	45	2	33	15	0	0	0	137	4	4
DDA1	DDA1_79016_3	GTCAGACGGGTACTCGCGGGT	85	30	29	33	279	109	24	7	47	57	336	363	16	8	76	44	112	382
DDA1	DDA1_79016_4	GTTCAGACGGGTACTCGC	3	2	22	7	138	50	3	0	8	2	63	56	15	12	0	26	127	37
DDA1	DDA1_79016_5	GGGTACTCGCGGGTAGGC	0	0	2	3	10	111	0	0	38	1	63	117	0	0	1	0	65	34
DDA1	DDA1_79016_6	GATTGCTGATGCAGGTAGCGC	2	17	42	62	213	637	18	3	49	53	430	189	114	109	21	29	105	457
DDB1	DDB1_1642_1	GGCCTTCAACATCCGCCTGG	4076	3578	26	129	443	476	355	334	362	418	1434	2119	132	158	347	473	1452	1356
DDB1	DDB1_1642_2	GGTAGACAAAGCAAATAGT	1375	1421	21	29	45	25	140	46	165	118	642	743	146	28	159	93	551	785
DDB1	DDB1_1642_3	GATGCCTGGTAAGTCAATGC	1311	767	1	16	10	5	415	138	28	48	387	462	87	89	28	119	344	341
DDB1	DDB1_1642_4	GACGGGCCGAAGCCCCTCGG	258	324	427	465	1775	2279	360	369	239	459	2173	2232	193	272	298	672	2158	1910
DDB1	DDB1_1642_5	GAGAAGGAGGAACAGATGGA	13	97	19	9	0	30	18	0	14	243	1	96	0	0	90	1	0	153
DDB1	DDB1_1642_6	GAACAAGCAAAGACGTTGG	2286	2288	7	64	73	130	138	203	263	190	1092	933	75	66	294	552	1649	1024
DDB2	DDB2_1643_1	GGTGCTGGAAGTGACGGTGA	70	0	63	75	250	173	16	20	30	194	120	220	8	3	35	42	1212	151
DDB2	DDB2_1643_2	GGTATCGGCCCACAACAATG	51	44	51	68	435	620	182	152	233	67	941	1149	105	103	522	138	632	905
DDB2	DDB2_1643_3	GGCCAGCCAGCCCCACCCAG	1	91	0	7	0	13	0	0	31	31	0	116	0	0	44	11	86	11
DDB2	DDB2_1643_4	GTGGTCACAGGAGACAACGT	13	11	2	20	239	329	38	46	37	17	172	315	79	4	56	9	328	59
DDB2	DDB2_1643_5	GACAACAATGAGGTTGTAGCG	16	37	108	241	332	396	51	188	103	162	475	171	63	103	103	134	289	217
DDB2	DDB2_1643_6	GCCAGGAACCAATCACAGCAT	80	23	48	27	232	239	58	86	100	47	184	688	17	9	8	45	280	108
DEF8	DEF8_54849_1	GGTGCGACTCATCCACCTC	18	11	40	112	114	127	49	50	26	14	160	517	11	3	3	4	24	290
DEF8	DEF8_54849_2	GAGGTGGATGAGTCGCACCA	33	115	71	163	305	648	12	86	53	122	377	912	56	53	77	142	681	558
DEF8	DEF8_54849_3	GTGTGCGCCGACTGCTCCG	7	11	117	15	143	288	2	81	61	25	376	436	8	1	31	1	593	337
DEF8	DEF8_54849_4	GTCGGCGCACACAGACGTG	108	102	157	91	676	821	84	247	169	170	1212	569	241	69	113	80	937	944
DEF8	DEF8_54849_5	GCCAGGCAGTGCGACTACAC	2	0	8	15	0	28	5	36	47	4	6	30	0	0	0	0	22	31
DEF8	DEF8_54849_6	GACCTCCTGGACGTGCATGC	38	3	20	59	88	56	21	0	10	0	154	47	37	26	11	114	232	277
DET1	DET1_55070_1	GTCCAATGGCAATGACCAG	75	56	60	130	939	612	52	5	117	46	516	504	120	77	93	21	457	458
DET1	DET1_55070_2	GAGAGACAAATCCAGATAG	18	14	4	50	291	402	21	158	91	20	664	283	10	60	53	30	223	97
DET1	DET1_55070_3	GGTGAAAGGTGAAGGCAACA	62	92	49	16	132	241	42	114	132	41	195	86	2	8	55	47	220	211
DET1	DET1_55070_4	GTGAAGGTCAATGATATGG	49	5	17	60	478	170	39	78	5	1	156	255	63	9	59	69	150	500
DET1	DET1_55070_5	GGCGCCGGGCAGAACAGGA	32	33	54	98	391	232	24	104	114	92	391	640	53	17	173	126	480	303
DET1	DET1_55070_6	GTACAATATGGTGACGACAG	20	0	70	15	85	129	222	34	61	47	136	214	1	72	16	222	184	94
DNAJB2	DNAJB2_3300_1	GACTGAAGGAGAAAGATGAGG	0	0	0	6	0	56	0	0	15	0	0	0	0	0	0	2	0	0
DNAJB2	DNAJB2_3300_2	GTCCGCTGATGACATCAAGA	0	0	0	1	195	20	16	2	18	78	111	36	35	9	13	6	32	111
DNAJB2	DNAJB2_3300_3	GTCATCAGCGGACGCACTTCG	155	49	225	124	591	1096	95	146	60	301	851	819	144	67	114	97	1151	701
DNAJB2	DNAJB2_3300_4	GCACGTCTAGGATCTCGTAGT	69	152	109	78	653	297	114	502	236	103	401	263	152	178	115	19	764	454
DNAJB2	DNAJB2_3300_5	GATCGGCGCAAGGCTCTCCAG	60	47	228	179	851	373	99	70	470	160	860	460	152	89	181	131	977	826
DNAJB2	DNAJB2_3300_6	GATGCGGCGTCCTTGGACAA	64	164	66	105	1212	1280	140	147	245	103	1420	1538	159	95	328	159	1303	859
DPF1	DPF1_8193_1	GCACACAGTAGAGCCTCG	11	97	163	203	515	527	149	345	85	139	771	1172	43	23	116	142	842	1289
DPF1	DPF1_8193_2	GTTCTCGGAGGTTCCGCAC	4	72	73	30	249	198	36	21	49	96	562	539	151	21	71	53	399	128
DPF1	DPF1_8193_3	GCCGTGCGGACCTACCGC	35	55	91	79	1166	873	129	321	219	101	889	815	111	64	277	287	1069	616
DPF1	DPF1_8193_4	GAACATGACGGCAGCCGTG	470	219	387	931	3568	2598	1044	942	608	393	3378	3928	413	498	605	392	3257	3032
DPF1	DPF1_8193_5	GACCGTGAATTGTAAACACGA	26	31	68	12	371	375	24	57	200	87	386	305	2	35	194	53	108	271
DPF1	DPF1_8193_6	GACAGGCGCGCGTTGTAACTG	468	340	664	402	3513	3491	662	397	787	916	3576	3011	499	418	883	464	2915	3469
DPF2	DPF2_5977_1	GCACTGCCGCCATCATCACGG	12	120	128	273	1072	529	113	272	238	176	1423	1299	172	107	216	410	1452	677
DPF2	DPF2_5977_2	GCACGCTGCGCTCAGCACAG	134	87	287	369	549	769	161	110	290	432	1364	1119	294	83	179	527	1404	606
DPF2	DPF2_5977_3	GGGGTGAGACAGTACATG	92	4	74	46	591	276	194	224	128	306	788	645	150	42	128	211	480	572
DPF2	DPF2_5977_4	GGATGGAAAAGCGACACC	5	4	13	6	108	49	0	13	8	44	31	113	4	8	6	12	13	47
DPF2	DPF2_5977_5	GGGTAGGAGTACAGCTGTC	2	6	41	53	196	175	5	218	74	11	133	273	34	7	84	50	503	63
DPF2	DPF2_5977_6	GTGGGCATAGTGGTAACTG	47	86	219	59	426	277	26	81	50	97	123	436	117	37	159	158	127	140
DTL	DTL_51514_1	GGAAGAGATGGCAACATTA	9	1	5	89	21	46	12	6	124	11	128	27	6	14	54	65	58	39
DTL	DTL_51514_2	GAAGCTGCCTACATATGGA	83	153	31	46	958	343	66	21	187	83	107	398	1	20	42	98	435	476
DTL	DTL_51514_3	GAAGCAGGTGGAGTGATGGG	49	2	0	11	24	249	0	0	3	60	1	4	1	11	17	0	33	66
DTL	DTL_51514_4	GAAAAGGCAACTGACTTG	6	16	30	6	52	16	0	0	5	25	84	125	0	0	6	128	104	87
DTL	DTL_51514_5	GAGGTCACGTCTGTGTGC	0	36	47	5	26	69	0	10	15	16	175	32	0	0	13	11	10	151
DTL	DTL_51514_6	GAAGAGAAGGTACATCCAAA	3	9	13	43	7	62	130	25	20	20	100	13	23	3	32	7	107	36
DTX1	DTX1_1840_1	GATGATGTAGGGCACAAGCT	41	35	100	101	281	865	108	129	54	152	513	682	40	82	54	70	270	237
DTX1	DTX1_1840_2	GGGAGTGGGAGAACGACGG	10	1	9	104	112	173	1	0	53	10	26	41	24	0	31	8	247	62
DTX1	DTX1_1840_3	GATGCAGATGTCCATATCGT	132	64	46	21	518	248	140	149	128	65	417	492	105	73	158	61	313	891
DTX1	DTX1_1840_4	GGCCGTGTAGGGCCGCCAG	50	90	144	131	306	334	13	132	133	136	666	474	51	31	122	245	220	419
DTX1	DTX1_1840_5	GGGGCCCGCGTCAGGCACAC	17	7	131	5	91	98	138	55	0	39	69	50	6	43	22	2	153	82
DTX1	DTX1_1840_6	GAATGAGCACAGCCGCTGG	213	154	207	202	1533	1742	139	197	226	230	1235	802	197	183	180	98	1021	1093
DTX2	DTX2_113878_1	GCTTTGAAAATAGGCACCATG	269	260	335	402	2258	1158	351	392	327	218	2441	1973	377	271	477	342	1832	1845
DTX2	DTX2_113878_2	GTTGCAGTACATGGCCAGG	84	142	129	69	822	834	131	92	116	65	360	1061	122	105	324	292	735	339
DTX2	DTX2_113878_3	GAGGCGGCTCATCTTCACAG	49	133	148	184	570	289	12	5	155	160	405	573	38	76	249	182	530	245
DTX2	DTX2_113878_4	GGGGAGGTCAATAATGTAAG	94	63	291	186	1005	904	260	84	219	78	1022	860	43	81	207	72	595	973
DTX2	DTX2_113878_5	GAGTCCAGCAGGCGCTCGC	133	92	122	230	687	573	129	157	123	154	1220	591	122	81	91	68	1071	793
DTX2	DTX2_113878_6	GGGGAATGCTGTAAACTATG	244	116	231	450	2000	2340	105	243	287	337	1139	1841	232	68	317	163	1465	1105
DTX3	DTX3_196403_1	GCCCCGGGCACCTTCCGGG	158	212	132	186	1268	1060	99	102	145	180	804	976	193	38	137	200	1198	1482
DTX3	DTX3_196403_2	GGAGTGCACGGTCAGCACCC	24	67	0	3	178	100	22	0	0	5	80	79	30	54	3	1	44	101
DTX3	DTX3_196403_3	GTCTGATACTAGGGCACAGTG	37	7	7	113	460	371	50	114	244	51	453	359	93	47	113	102	503	506
DTX3	DTX3_196403_4	GCTTGGATTCAAACAGAATGC	6	65	0	18	88	165	108	26	23	29	273	241	24	5	8	19	473	223
DTX3	DTX3_196403_5	GTTTCTAAAAGTTTATAGT	0	32	1	4	148	47	0	7	2	67	130	151	1	0	0	1	14	57
DTX3	DTX3_196403_6	GATGGAATTGAGAAGGTGTG	41	0	0	51	12	149	26	36	52	22	40	236	12	33	7	10	485	111
DTX3L	DTX3L_151636_1	GCTCTTCTGCCTCCTCCCGA	80	51	113	162	1304	833	64	135	99	116	906	1247	140	85	186	220	744	584
DTX3L	DTX3L_151636_2	GCCCTCGCAGAATGAATGC	8	2	101	4	97	205	29	9	54	30	128	50	5	19	51	1	23	51
DTX3L	DTX3L_151636_3	GGGAGGTAGGCCACCCGTG	8	30	89	86	558	261	110	126	159	124	439	263	113	81	74	148	327	269
DTX3L	DTX3L_151636_4	GAGCAAAGAGACCCCAGCC	0	1	7	15	242	420	14	12	11	62	137	126	37	19	8	6	115	166
DTX3L	DTX3L_151636_5	GCTCAGGAAGTCCCACAC	88	45	188	137	599	811	29	183	224	69	573	930	14	39	178	275	492	918
DTX3L	DTX3L_151636_6	GCGAGGGCTGCATCACCC	261	423	486	233	2130	2194	393	350	470	437	2001	2237	341	248	598	548	1902	2356
DTX4	DTX4_23220_1	GGTGGCCTGGTGAGACACAC	13	13	2	5	68	29	4	0	3	2	81	20	76	4	60	0	208	18
DTX4	DTX4_23220_2	GCGGTGAGCCACCACATCG	162	11	88	111	436	500	349	145	122	107	637	579	118	34	118	158	664	713
DTX4	DTX4_23220_3	GGTGAGCCACCACATCGAGG	43	15	40	27	194	136	58	47	81	16	258	218	3	21	1	27	393	89
DTX4	DTX4_23220_4	GTGAGGCGTTCCATACAGA	127	67	157	109	807	775	142	457	213	160	1032	921	77	165	165	458	541	346
DTX4	DTX4_23220_5	GGAAGTGAGGTCGATCCA	105	155	136	85	431	848	67	92	48	99	595	648	138	109	132	183	651	417
DTX4	DTX4_23220_6	GATGATGTAGGGCGCGAGA	21	66	98	173	746	628	94	141	193	268	975	1305	111	102	221	178	519	829
DVL2	DVL2_1856_1	GGCCCGCAAGTATGCCAGC	21	7	13	5	197	135	1	88	13	42	266	72	66	8	39	40	142	89
DVL2	DVL2_1856_2	GAGGAAGAGACTCCCTACC	8	5	24	56	161	30	25	57	1	44	19	24	66	27	66	22	62	232
DVL2	DVL2_1856_3	GGGTATTGGTAGGAGAAAGT	57	85	39	70	164	217	47	5	36	4	157	370	2	2	48	89	220	130
DVL2	DVL2_1856_4	GTGGCGCTTAAGGAGGCGGG	43	95	55	47	382	287	82	63	71	38	856	495	40	58	96	17	611	591
DVL2	DVL2_1856_5	GGCCACAGTCAGCACAATG	78	103	62	187	980	596	120	167	104	93	801	709	128	65	196	295	1046	414
DVL2	DVL2_1856_6	GGCTGGAGCGCCACCTGGC	0	3	24	34	94	255	8	2	23	0	89	189	4	4	14	0	47	106
DZIP3	DZIP3_9666_1	GCAATTAATACTCTACCAAA	91	77	375	285	783	936	345	479	253	236	856	1640	171	168	216	128	759	1113
DZIP3	DZIP3_9666_2	GACAGTTGGAATGCCATTG	30	1	321	313	957	634	215	60	178	172	879	880	243	40	51	43	1177	606
DZIP3	DZIP3_9666_3	GTCCCCTGTTGCATCAACCA	95	342	125	216	940	1397	116	106	350	154	1400	648	67	87	341	84	1708	911
DZIP3	DZIP3_9666_4	GCACAGCTAGAAGCAGCACTT	51	68	43	189	976	409	74	194	85	67	718	744	96	21	192	69	840	1207
DZIP3	DZIP3_9666_5	GATTGGGAGAGAATTACAGAC	43	47	43	165	98	234	13	89	47	11	356	442	28	29	127	46	132	227
DZIP3	DZIP3_9666_6	GATTTGAGGAACAGTAAGTAT	369	254	191	207	1272	940	157	280	175	231	1192	1112	263	326	339	137	1483	1279
E4F1	E4F1_1877_1	GGCACAGCGCACACACATAG	52	99	187	225	1187	811	190	125	263	201	860	892	96	96	345	228	1513	486
E4F1	E4F1_1877_2	GCTGCTGTGAGTGACCATGT	21	91	189	190	580	700	77	43	183	238	813	745	44	79	287	148	448	1000
E4F1	E4F1_1877_3	GGCACGTGCGACACCACAC	11	29	137	46	439	347	3	92	72	28	273	224	33	49	93	117	38	192
E4F1	E4F1_1877_4	GGTGTCTGAGGACAGCCCCG	53	38	35	193	323	370	35	30	84	133	326	662	105	35	107	148	537	361
E4F1	E4F1_1877_5	GTGCCACAAGACCTTCAAGA	118	132	126	147	1784	1095	275	139	213	181	1474	862	83	154	180	123	601	754
E4F1	E4F1_1877_6	GGATGAGTGAGCCCTTGGTG	122	184	494	362	1056	1018	266	202	231	245	1360	1136	93	188	412	291	1147	1301
ECT2L	ECT2L_345930_1	GACGTTGCTTGTTAGTCCAG	40	46	79	421	977	1508	59	123	78	206	1042	1067	55	58	296	347	698	721
ECT2L	ECT2L_345930_2	GACTGGCTGACACCTAGGG	87	13	167	137	380	507	50	80	24	135	393	801	16	34	79	231	538	488
ECT2L	ECT2L_345930_3	GGAGAAATTAGGAAGCTATG	95	16	102	58	525	763	40	84	299	99	299	499	3	49	77	186	371	662
ECT2L	ECT2L_345930_4	GATATACAGAGAATCATCTG	67	23	132	82	612	399	20	116	300	55	690	460	14	25	249	130	571	586
ECT2L	ECT2L_345930_5	GAGACAGACTGCAGGAATG	156	25	131	135	554	864	139	85	146	138	1249	531	122	83	193	61	577	467
ECT2L	ECT2L_345930_6	GGGACACACAAGCAATGTAA	31	58	49	50	394	460	53	83	252	73	835	592	49	52	115	215	554	402
EDEM1	EDEM1_9695_1	GAGCCACAATACTCCATGG	113	121	176	121	300	639	116	101	50	46	544	642	96	108	50	98	865	706
EDEM1	EDEM1_9695_2	GTGTTGATCACTAACTTGA	66	20	254	238	261	315	5	34	163	100	457	393	55	66	100	207	453	484
EDEM1	EDEM1_9695_3	GGGTAGAAGAGAACGTCAG	199	120	149	98	473	272	55	13	108	24	286	246	95	8	49	54	166	342
EDEM1	EDEM1_9695_4	GGCATAGTAGAAGGCATGA	167	41	217	86	1132	621	231	122	215	98	681	783	64	72	270	56	693	1382
EDEM1	EDEM1_9695_5	GGCCTGCAGAGAGTCAATCC	6	8	18	15	172	28	58	45	86	38	121	335	31	70	11	7	15	81
EDEM1	EDEM1_9695_6	GTGGGTAGAAGAGAACGTCA	335	155	19	7	263	130	132	12	50	61	68	92	65	31	21	39	599	491
EED	EED_8726_1	GATTATGGAATATCCAGA	180	90	6	7	243	146	0	2	4	14	79	410	0	1	92	25	84	377
EED	EED_8726_2	GTCATTCACAAGGAGAAATC	54	17	4	25	94	176	9	31	2	27	258	552	16	1	17	23	142	74
EED	EED_8726_3	GCCAGGTTTCCAGCACACAA	57	172	213	308	862	879	87	132	281	130	1360	920	179	165	292	147	1404	980
EED	EED_8726_4	GAATATCCAGACGGACACTC	13	134	114	7	31	164	14	32	36	18	174	227	79	93	94	0	162	62
EED	EED_8726_5	GTGAATGACATTCATACA	1	2	0	2	33	27	0	10	2	47	100	123	0	2	0	20	1	186
EED	EED_8726_6	GATCCCAGCGCCAAATAC	8	74	21	44	256	306	46	28	98	3	522	462	37	26	31	30	85	404
EGR1	EGR1_1958_1	GATGATGCTGCTGAGCAACG	357	655	472	297	2094	2290	445	454	436	295	2156	2319	357	211	272	496	1467	2453
EGR1	EGR1_1958_2	GATGTGGCGGGTGAGCTCGT	226	395	543	423	3728	2366	438	595	385	490	2210	3161	332	329	542	548	3019	2541
EGR1	EGR1_1958_3	GATGGCACTGCGCAGCTCAG	544	416	406	385	4329	2731	589	815	562	204	3639	4811	449	347	650	473	3994	2861
EGR1	EGR1_1958_4	GGGGAAGCCACTGTGCACAG	191	383	437	205	1114	810	174	212	163	521	731	789	97	139	312	225	1093	853
EGR1	EGR1_1958_5	GTGAGGAAAGGATCCGAAC	0	7	0	10	2	123	20	0	1	0	50	2	10	7	19	2	15	5
EGR1	EGR1_1958_6	GGCCTTAATAGTAGACAG	132	193	200	63	405	658	211	176	118	128	409	494	209	62	109	149	619	424
EGR2	EGR2_1959_1	GACATGGTGCACACACCCAG	165	86	92	65	507	421	18	63	285	76	561	723	56	36	108	192	384	377
EGR2	EGR2_1959_2	GGGGCCAGTGGAGGCAGCGA	48	18	53	97	468	674	37	54	174	103	428	365	29	14	178	107	183	472
EGR2	EGR2_1959_3	GCAGAAGGCTGCGACCGG	254	173	346	632	3139	1093	371	395	428	301	2016	2754	593	347	396	240	1837	1834
EGR2	EGR2_1959_4	GGTGTGGGTGCGGATATGGG	1	0	37	34	70	65	33	0	77	51	47	294	2	1	14	27	23	90
EGR2	EGR2_1959_5	GAAAGATGGTCACCGACGTGG	101	197	113	197	1571	999	87	176	124	93	1158	1630	220	313	300	540	868	1157
EGR2	EGR2_1959_6	GGAAGGGCTTATGCCCAGTG	41	150	104	112	763	656	298	125	245	193	522	705	165	60	157	63	432	1084
EIF3F	EIF3F_8665_1	GTGCAATCTGTGACTGTGTG	187	180	596	257	872	1296	161	174	426	156	1129	1341	197	140	170	351	1293	1073
EIF3F	EIF3F_8665_2	GTCGACAAACACTCAGTGG	73	0	51	73	4	7	3	3	18	12	154	76	5	1	36	13	2	138
EIF3F	EIF3F_8665_3	GGGGCATCAGCTCGCATCC	0	0	0	3	98	0	0	0	1	13	46	83	0	0	42	9	198	8
EIF3F	EIF3F_8665_4	GTGACTTGCAGCAAGTAGG	37	0	104	10	2	90	9	0	3	10	11	31	0	0	1	16	80	139
EIF3F	EIF3F_8665_5	GTGTCAGCTGACAATACTGT	31	12	68	120	219	255	46	75	62	80	247	550	117	91	48	71	285	111
EIF3F	EIF3F_8665_6	GGAGACTTGTGTCCACAGTG	45	54	154	23	362	330	12	15	36	74	124	7	1	13	101	36	126	79
EIF3H	EIF3H_8667_1	GTGAAGCAAGTGCAGATAGA	115	210	94	148	420	835	89	174	97	86	516	1110	416	146	120	53	714	410
EIF3H	EIF3H_8667_2	GGTAACTAAACTGAGAGTCC	1	0	3	12	115	146	72	64	47	0	92	10	0	0	41	1	110	109
EIF3H	EIF3H_8667_3	GAGAACGACAGATTCTTCAA	3	33	212	73	449	207	84	173	207	108	775	911	130	108	80	95	448	433
EIF3H	EIF3H_8667_4	GAGAGTCCAGGAGTGCCC	27	1	27	64	170	171	221	35	31	41	96	224	3	4	198	48	487	272
EIF3H	EIF3H_8667_5	GAACATTGATCATCTTCACGT	27	18	50	263	581	238	87	62	162	76	282	101	24	27	74	68	233	307
EIF3H	EIF3H_8667_6	GAATATCAGATGGAAATGATG	32	63	109	208	143	461	44	19	74	133	357	421	6	0	131	113	339	246
ELOA	ELOA_6924_1	GGAGTGTGGCTGCTTCCCGC	50	37	139	70	1244	1035	122	100	245	87	563	1330	219	128	195	114	982	506
ELOA	ELOA_6924_2	GAGAGACAGACGAATTACGG	219	106	169	118	607	596	194	150	135	68	828	938	157	151	147	153	1020	688
ELOA	ELOA_6924_3	GACAGGAAAACAAAACTTGGA	58	71	127	109	1041	537	193	100	327	38	838	594	103	62	179	60	1351	557
ELOA	ELOA_6924_4	GAATCTCCCTGGGCACACAAG	61	77	81	80	436	454	54	83	110	80	701	331	41	32	132	45	399	898
ELOA	ELOA_6924_5	GCCACAGGAAAACAAAACT	329	108	65	126	745	1137	343	176	234	252	1238	1479	212	64	224	337	1814	525
ELOA	ELOA_6924_6	GCGTTGGAGAGGCCCGATAG	97	134	104	158	679	683	155	177	59	24	662	887	43	167	188	161	979	750
ELOA2	ELOA2_51224_1	GCTGGCGCGCAGAGTGCTTC	50	106	60	139	480	833	80	10	163	222	786	375	78	111	134	63	676	976
ELOA2	ELOA2_51224_2	GCGCGCCAGCGCTCCAGG	166	390	228	239	1720	1411	162	219	336	242	921	1972	302	68	251	239	1786	1617
ELOA2	ELOA2_51224_3	GGCGCGCAGAGTGCTTCT	126	123	92	192	562	343	231	125	125	93	564	405	282	66	209	110	448	742
ELOA2	ELOA2_51224_4	GACTCTGCGCGCCAGCGCTCC	553	287	503	488	3094	2081	480	532	443	481	2282	2221	434	350	417	535	2371	2006
ELOA2	ELOA2_51224_5	GGGTTCAAGAACCGAGTAG	137	78	227	111	1195	1303	124	223	270	222	1380	921	211	129	188	278	1647	1348
ELOA2	ELOA2_51224_6	GTTCTTGAACCCGTTCTGGA	127	123	203	239	984	1495	305	340	375	202	1338	1389	77	220	49	170	1335	1418
ELOA3	ELOA3_162699_1	GGGTTCAAGAGCCGAGTAG	132	113	204	275	621	1079	111	250	125	300	709	1023	128	111	291	70	854	1306
ELOA3	ELOA3_162699_2	GGGTTCAAGAGCCGAGTA	294	285	406	227	2458	1342	199	251	433	573	2415	2047	208	228	869	435	1459	2498
ELOA3	ELOA3_162699_3	GGCCCGGCGGAATCAGCGA	324	352	881	1007	4790	3641	590	959	951	1324	3492	2894	512	540	827	1305	3377	4518
ELOA3	ELOA3_162699_4	GGCCGTCGCTGATTCCGCC	137	147	219	173	1569	1562	172	207	311	289	1948	1939	186	250	441	221	1678	1775
ELOA3B	ELOA3B_728929_1	GCTCTTGAACCCGTTCTGGA	118	160	374	298	1098	2043	251	360	229	105	1815	1408	214	195	318	191	1582	1661
ELOA3B	ELOA3B_728929_2	GCGGCCGTCGCTGATTCCGC	118	175	580	660	1983	1337	345	268	734	453	1791	1750	259	100	477	314	1606	2060
ELOA3B	ELOA3B_728929_3	GCTGGCGCGGAGAGTGCTTC	67	106	261	66	782	807	91	160	90	140	1105	880	143	54	226	134	978	833
ELOA3B	ELOA3B_728929_4	GCTCCGCGCCAGCGCTCCAGG	259	243	506	629	2343	1576	423	374	407	500	2476	3022	171	303	733	324	2280	2232
ELOA3B	ELOA3B_728929_5	GTTCCTCCTGGAGCGCTGGCG	29	29	104	248	200	449	5	82	77	183	343	533	11	12	58	75	1019	541
ELOA3B	ELOA3B_728929_6	GACTCTCCGCGCCAGCGCTCC	81	107	217	150	1169	988	120	123	141	171	658	584	172	42	239	108	883	871
ELOA3D	ELOA3D_100506888_1	GTGGCGTAAAGAAAGAGA	69	130	156	116	1114	774	117	209	173	82	1117	1173	107	49	164	99	778	1137
ELOA3D	ELOA3D_100506888_2	GACCCGAAGAGTATGAGTCG	60	115	182	115	1137	849	100	191	176	63	1064	1221	135	52	168	81	803	1237
ELOA3D	ELOA3D_100506888_3	GATCAGCTGTATCGCATAG	537	515	1113	986	4447	3574	732	905	1127	1119	4479	6235	791	576	844	908	4874	4131
ELOA3D	ELOA3D_100506888_4	GCGAAAACACGAGCATGT	263	245	82	156	743	510	142	211	95	133	1098	595	33	167	418	472	1027	792
ELOA3D	ELOA3D_100506888_5	GCTTTGCCAGGGACCTAG	150	135	271	115	1284	985	208	81	306	150	1025	812	183	157	203	287	1411	1207
ELOA3D	ELOA3D_100506888_6	GGATTCAAAAGACATGGT	111	148	147	106	1035	957	123	74	316	132	797	1010	49	55	422	432	917	1085
ELOB	ELOB_6923_1	GAACTGAAGCGCATCGTCGA	86	148	524	378	1373	1238	147	329	390	464	1855	2302	105	155	378	293	1564	1440
ELOB	ELOB_6923_2	GGATGATGGCAAGACACT	0	0	45	12	53	217	4	0	4	29	31	84	0	0	11	0	0	127
ELOB	ELOB_6923_3	GGACGCCAAGGAGTCCAGCA	83	30	98	150	268	250	4	15	152	60	363	528	3	55	96	191	730	240
ELOB	ELOB_6923_4	GCTGTCAAACCAGGACAC	2	11	3	81	48	133	0	38	33	2	80	37	12	2	76	1	81	112
ELOB	ELOB_6923_5	GCTTCAGTTCGAACACCGTGC	24	6	0	73	114	46	0	0	32	25	95	71	0	5	13	6	38	138
ELOB	ELOB_6923_6	GGAAAACGGCTCGATGCACA	93	57	92	163	442	287	26	69	155	277	309	702	21	138	139	244	1235	319
ELOC	ELOC_6921_1	GATGGAGAGGAGAAAACCTA	8	9	0	5	35	3	0	0	3	55	14	21	0	0	5	3	0	250
ELOC	ELOC_6921_2	GGAGAGGAGAAAACCTATGG	0	0	0	12	0	8	0	0	3	0	0	15	1	0	0	9	0	2
ELOC	ELOC_6921_3	GGGAATTCAGGAATCTCGG	16	13	26	123	93	21	0	5	36	32	80	416	0	21	56	153	233	107
ELOC	ELOC_6921_4	GACTTTCGATAGCACATGTGA	57	121	159	282	1034	861	64	92	235	287	587	699	30	91	203	77	637	395
ELOC	ELOC_6921_5	GAATTGGGAATTCAGGAATCT	18	17	92	86	486	561	91	52	217	107	575	604	95	169	235	59	607	835
ELOC	ELOC_6921_6	GCTTACCTGGGCCACTCAACA	167	104	430	228	1345	1083	181	118	229	469	1456	1286	265	148	111	313	1685	1005
ENC1	ENC1_8507_1	GGAAGGTCCTATTTCCGGCA	124	116	91	82	717	581	52	125	174	58	743	722	103	109	281	129	491	826
ENC1	ENC1_8507_2	GCAGCTCCAAGACTTCTGGG	89	76	225	91	908	967	278	270	79	173	1485	930	216	133	149	111	887	1157
ENC1	ENC1_8507_3	GACTATGCGTACTCCTCCC	10	57	83	109	482	529	59	39	46	21	789	352	33	91	140	61	708	393
ENC1	ENC1_8507_4	GCTGCTGCTGTGTAACGCCA	81	61	115	309	1455	821	224	92	115	85	1028	821	89	90	75	190	829	672
ENC1	ENC1_8507_5	GAGACTTACCAGTGGACCA	119	265	492	290	1145	1277	341	481	192	223	1788	1846	381	235	421	258	1645	1444
ENC1	ENC1_8507_6	GCAGCCAGCACTGCCCGG	316	355	234	436	1980	1843	449	450	568	446	2505	2547	360	208	306	659	2464	1935
EPM2A	EPM2A_7957_1	GGGGTGGGCCGCTCCACCG	12	42	16	18	474	143	32	5	44	135	221	646	11	67	3	51	270	164
EPM2A	EPM2A_7957_2	GTACGTGCACTGCAACGCTG	10	31	26	77	255	165	17	139	5	57	471	378	37	13	83	91	299	235
EPM2A	EPM2A_7957_3	GAGCCAGCCGCAGACAGCCG	43	44	167	109	654	782	168	238	98	99	434	807	124	100	114	204	1315	514
EPM2A	EPM2A_7957_4	GGTGTTGGCATCCAGATGT	28	58	51	12	277	269	31	118	5	99	292	327	74	59	72	57	276	205
EPM2A	EPM2A_7957_5	GATGGGCTGGAATCTGAGGA	223	169	124	130	720	512	177	240	121	327	517	763	25	108	176	130	880	1055
EPM2A	EPM2A_7957_6	GTTACATGTTCCACCTGACGA	67	91	44	202	372	170	120	26	126	61	321	308	156	78	22	21	209	454
EPN1	EPN1_29924_1	GGCGGAGATCAAGGTTCGAG	14	36	287	127	1118	609	159	92	248	199	1161	1289	64	149	283	177	869	1109
EPN1	EPN1_29924_2	GAGAAGGCGACAACGTTGT	82	115	188	116	600	815	78	96	244	324	653	576	119	125	246	95	781	743
EPN1	EPN1_29924_3	GGGAGCTGGATGGGCCCCAG	9	0	0	4	101	48	1	0	64	42	79	3	0	23	35	0	0	49
EPN1	EPN1_29924_4	GACGCCGGAGTCATTCCTG	67	191	276	420	1380	1357	304	261	248	290	1713	1400	208	205	362	478	2057	1796
EPN1	EPN1_29924_5	GACGTCAGCAAGGTCCATGA	68	103	239	156	682	693	223	89	168	177	686	822	170	151	59	138	925	784
EPN1	EPN1_29924_6	GCCAAGGGGAGAGATGTACGT	21	52	12	210	751	664	43	129	81	77	725	364	122	79	66	195	619	288
EPN2	EPN2_22905_1	GCCGACCTGACCTACAACG	204	201	99	173	784	431	65	126	161	80	720	881	239	114	311	334	769	981
EPN2	EPN2_22905_2	GACCTGACCTACAACGTGG	1	29	14	88	423	292	64	61	57	92	189	293	114	20	61	151	232	558
EPN2	EPN2_22905_3	GAGAAGTCAAAGCAACTGG	115	73	144	122	404	703	131	214	60	141	585	484	20	50	58	83	454	519
EPN2	EPN2_22905_4	GAGGCAGAAATCAAAGTCC	42	35	33	2	58	303	0	2	3	2	60	74	0	0	2	16	246	91
EPN2	EPN2_22905_5	GGGCTGCGCGGTCACAAGTG	103	93	181	212	797	994	67	92	116	165	1542	974	222	46	347	185	966	751
EPN2	EPN2_22905_6	GAGAAGGCCACCACGTTGT	40	75	132	175	703	1475	226	83	267	137	912	837	98	64	159	98	1142	558
ERCC8	ERCC8_1161_1	GATGTTCACAGATACAGTG	217	208	273	141	769	740	334	192	274	247	1187	962	308	83	263	313	866	997
ERCC8	ERCC8_1161_2	GTGTTGACTCTGCTCTCCGA	70	65	76	97	444	507	6	177	85	224	459	657	49	14	155	13	175	559
ERCC8	ERCC8_1161_3	GTGAACATGCCAGTGTCATG	94	5	79	61	297	182	64	76	5	55	412	207	40	87	55	74	137	105
ERCC8	ERCC8_1161_4	GATTATCTGTACCAACAGTG	141	46	112	104	565	436	217	119	67	85	358	544	61	44	140	124	530	446
ERCC8	ERCC8_1161_5	GGTACAGATAATCGAATG	226	54	58	152	631	787	107	91	223	119	620	661	37	78	226	100	568	735
ERCC8	ERCC8_1161_6	GCAGAGACTGCAACATTC	1	0	2	15	112	67	0	1	22	14	343	37	1	2	30	3	142	108
EYA1	EYA1_2138_1	GGCTGGTGATGCCAGATGG	119	56	180	27	1354	666	178	64	82	52	425	647	27	33	140	558	567	792
EYA1	EYA1_2138_2	GGTTCTTGAAGCTGGTAAG	116	27	115	107	905	641	37	200	35	160	682	687	44	52	112	155	831	723
EYA1	EYA1_2138_3	GGACCCAGTAAGCAAGGAG	171	140	229	221	1316	1168	265	135	289	201	1571	1134	347	203	234	75	1374	986
EYA1	EYA1_2138_4	GGAAGGGTAAATCTGTGG	46	55	70	65	812	657	18	81	53	148	556	120	31	9	259	155	337	588
EYA1	EYA1_2138_5	GGGCAGGCATCAAGACTGA	43	198	198	325	771	1004	73	138	94	113	1081	1011	153	88	157	157	658	775
EYA1	EYA1_2138_6	GTCCAAGGGAAACTGAAGT	28	10	23	86	121	341	82	31	39	38	510	312	26	119	74	205	256	255
FADS1	FADS1_3992_1	GGTACAGCAGGAAGAAGACA	128	71	9	106	193	367	130	75	241	104	430	168	28	27	218	69	127	446
FADS1	FADS1_3992_2	GGAAAGCAACTGGTTTGTGT	20	23	30	30	229	8	12	9	9	125	188	25	38	5	1	7	16	224
FADS1	FADS1_3992_3	GCACCAGGGGAGCCACTTTG	162	106	55	309	640	748	72	57	222	193	878	713	259	105	103	337	1066	1078
FADS1	FADS1_3992_4	GGACGTCCCAAAGACCCAAA	81	69	189	136	570	706	111	106	155	60	579	1118	114	78	133	197	803	454
FADS1	FADS1_3992_5	GACTTGTGGACATTGCATG	41	27	310	326	793	683	58	106	171	314	1235	1111	182	183	338	283	822	958
FADS1	FADS1_3992_6	GGCACACAAGGACTGCACCA	54	18	90	18	72	16	0	0	0	1	107	167	14	0	34	1	4	157
FAF1	FAF1_11124_1	GATGCTACAGAATTTGGGG	159	135	75	118	721	491	205	159	103	96	997	1174	137	40	262	179	894	1002
FAF1	FAF1_11124_2	GAAGTGTTGAATGTGATACA	137	114	255	138	942	653	71	162	57	138	750	1029	251	180	142	58	1048	1140
FAF1	FAF1_11124_3	GAGCCTGTGAGCAAACTG	98	148	128	76	880	1259	162	100	130	221	980	814	286	170	325	50	1367	836
FAF1	FAF1_11124_4	GATTGTAGAAAGGCAACCT	61	39	84	112	402	106	136	47	19	62	67	157	33	22	20	9	172	61
FAF1	FAF1_11124_5	GCATTTGTGAGCAGAACACGT	12	35	7	151	187	214	55	219	8	59	223	433	55	11	32	30	617	172
FAF1	FAF1_11124_6	GACTATGTGCAATAGACACTT	39	5	59	48	446	358	7	93	82	14	513	571	86	38	44	31	165	736
FAM110A	FAM110A_83541_1	GGACCCGGAGGAGGCGAGA	55	36	50	100	1117	436	43	123	40	45	725	339	63	32	96	107	893	317
FAM110A	FAM110A_83541_2	GCCCGGAAACCGAGCGCTG	64	105	63	47	466	754	93	47	68	141	801	413	17	203	49	88	842	860
FAM110A	FAM110A_83541_3	GCCAGGGACCCTGGTCCGC	22	2	96	28	257	230	0	65	40	20	124	252	5	74	93	120	371	25
FAM110A	FAM110A_83541_4	GCGTGATCAAGTGGTTGTAT	57	24	72	50	238	129	129	57	30	38	157	100	99	52	129	9	233	220
FAM110A	FAM110A_83541_5	GGGGCCAGGCAGGGCTCGG	14	3	31	12	94	106	4	31	14	53	148	175	0	17	10	52	48	207
FAM110A	FAM110A_83541_6	GGGCTGCACAGGCTCCTGGC	101	43	11	42	285	79	8	28	15	6	187	252	8	56	3	11	334	449
FANCL	FANCL_55120_1	GGCAACACTATCCTAAGG	173	147	91	169	461	686	149	92	139	87	333	675	108	82	95	120	207	489
FANCL	FANCL_55120_2	GAGCAGGAACATACATTTG	184	181	242	174	1138	972	237	59	256	160	1001	1122	228	80	244	112	1336	1155
FANCL	FANCL_55120_3	GCTCCAAGAAAGAAGCACTC	38	28	29	23	329	129	38	19	129	61	165	176	46	64	76	17	55	115
FANCL	FANCL_55120_4	GAGATGAATCCCTCATACA	62	87	117	166	115	796	96	82	258	247	334	438	135	98	101	188	283	847
FANCL	FANCL_55120_5	GTGTATGAGGGATTCATCT	61	9	72	69	51	101	21	37	1	37	197	86	2	0	152	106	86	117
FANCL	FANCL_55120_6	GGGAAGAGACTTCCACCTT	34	104	35	26	389	386	68	78	101	14	152	424	69	52	8	77	304	14
FAU	FAU_2197_1	GGCTCATGTAGCCTCACTGG	171	69	145	54	356	314	38	43	242	118	415	800	88	77	110	196	594	541
FAU	FAU_2197_2	GTAGCAGGCCGCATGCTTGG	108	61	217	367	731	1197	17	82	201	226	1505	1238	54	125	191	402	1355	890
FAU	FAU_2197_3	GACAGGTCGGGCTAAGCGG	180	349	343	494	1103	1314	30	137	671	489	2597	1685	107	837	692	817	2150	1382
FAU	FAU_2197_4	GCACAACGTTGACAAAGCGC	5	2	3	4	177	167	0	36	0	0	125	17	1	0	0	0	121	20
FAU	FAU_2197_5	GAGTGGCCTCATCCTCCAG	0	202	138	19	30	132	113	2	144	151	142	93	2	94	138	157	400	202
FAU	FAU_2197_6	GGGGCAATGCCCTCCAGTG	118	216	218	243	1087	922	121	130	371	418	1291	1440	121	183	678	640	763	1256
FBH1	FBH1_84893_1	GCAGCCGTGCACCAATGACA	482	296	280	380	2061	1296	152	339	271	271	2291	2198	698	372	476	539	1157	2013
FBH1	FBH1_84893_2	GTGACTCCGAGCCAAATGC	40	20	84	163	711	412	149	89	104	133	679	511	92	19	123	52	510	296
FBH1	FBH1_84893_3	GGTGTGGAAATAGCTTATGT	18	46	23	154	461	615	168	172	104	79	485	645	73	74	101	67	430	674
FBH1	FBH1_84893_4	GGAGGCAGAAGAGCAGTCGC	26	8	21	56	280	306	1	22	119	49	146	647	43	6	33	85	230	133
FBH1	FBH1_84893_5	GCTGGGGCAGGTTATGCC	25	13	59	118	218	653	85	56	52	159	576	340	22	38	62	134	828	129
FBH1	FBH1_84893_6	GCACGGCTATGCAGTACA	58	20	19	23	528	125	55	58	57	14	260	538	148	4	89	17	133	283
FBXL12	FBXL12_54850_1	GGTAGCCACCCATCCGCA	105	113	312	310	1266	866	100	142	171	190	786	1540	35	169	215	507	697	968
FBXL12	FBXL12_54850_2	GAGGCTGGTGGACGACCGG	38	178	204	34	383	497	95	97	110	91	685	594	89	9	152	77	687	529
FBXL12	FBXL12_54850_3	GGATCTTGCGCACATCTCGG	40	16	90	62	656	221	46	101	50	118	449	601	66	95	65	35	241	333
FBXL12	FBXL12_54850_4	GACGATGACCATACAGTG	154	166	75	261	645	437	334	130	75	192	698	737	138	73	81	31	587	686
FBXL12	FBXL12_54850_5	GGATCCGGTCCCGTACCGGG	18	90	58	94	468	246	27	27	92	11	106	425	34	17	76	10	199	151
FBXL12	FBXL12_54850_6	GTCACCGCTGGAAGAGGCTGG	29	21	97	126	411	687	117	80	107	62	162	496	17	6	52	35	467	368
FBXL13	FBXL13_222235_1	GTGTCTACTTTGCAAAGG	29	1	70	100	257	365	86	250	5	127	509	338	23	21	134	10	292	245
FBXL13	FBXL13_222235_2	GAAAGTACAATCGGAGATATG	40	65	93	129	649	494	251	40	18	53	396	484	61	29	48	112	231	548
FBXL13	FBXL13_222235_3	GACACTAATGACCCTCCACGT	173	95	158	39	1255	810	192	123	100	40	538	457	201	44	170	43	821	352
FBXL13	FBXL13_222235_4	GATAGGCTGCAAACAACTC	51	38	20	45	377	344	109	53	96	5	314	335	31	45	53	57	167	311
FBXL13	FBXL13_222235_5	GGAACAGACATCTCTAATG	8	18	34	71	231	240	50	15	81	63	421	257	71	9	48	76	163	418
FBXL13	FBXL13_222235_6	GAGATATCCAAAATGTGC	6	14	28	22	326	320	57	15	38	4	76	420	19	54	29	0	149	46
FBXL14	FBXL14_144699_1	GAACCTCACCGACAACGGGCT	17	71	230	292	1175	1001	33	41	228	221	929	727	126	35	311	83	907	862
FBXL14	FBXL14_144699_2	GAGCACCTGAGCCAACTCAC	0	19	60	99	173	148	18	32	104	18	273	84	70	44	49	121	539	46
FBXL14	FBXL14_144699_3	GCAGCCGTACAGGTCTATGC	5	49	0	3	10	11	1	4	3	7	1	61	3	47	22	24	62	61
FBXL14	FBXL14_144699_4	GTCTGGCTTACATAGCCCAG	1	0	0	1	6	172	0	0	1	1	98	113	34	0	2	20	5	58
FBXL14	FBXL14_144699_5	GTAGGCGGCGTCCCGCCAGG	10	42	104	70	435	760	41	18	134	177	332	581	6	24	93	245	392	566
FBXL14	FBXL14_144699_6	GGACGCCGCCTACCACAAGT	59	14	39	136	165	58	36	3	56	115	184	337	15	16	65	68	483	271
FBXL15	FBXL15_79176_1	GGTGCGGCACTGCCACCATG	231	103	96	179	1220	671	85	88	231	178	859	716	55	57	192	92	1230	528
FBXL15	FBXL15_79176_2	GGCTGGACTCCGCCACATGG	99	100	93	167	477	284	1	75	199	153	813	509	48	87	64	33	437	580
FBXL15	FBXL15_79176_3	GGGCCGGGCAGCGATCAGCG	52	7	36	91	503	277	51	80	160	102	192	425	28	35	191	6	400	277
FBXL15	FBXL15_79176_4	GCCTCTGCGCCAGGTACACGA	118	30	150	235	681	725	155	167	355	241	674	465	175	118	193	42	860	876
FBXL15	FBXL15_79176_5	GCTGCACCAGCGACCGGA	116	283	117	300	1132	1414	293	176	148	194	1249	1243	74	91	120	323	1433	898
FBXL15	FBXL15_79176_6	GGACCCGGTTCAGGACGTGT	18	65	59	28	87	79	29	65	32	184	254	372	46	4	4	17	300	332
FBXL16	FBXL16_146330_1	GGAGCTGACCAACTGCCCCG	33	45	100	81	325	244	60	41	92	17	263	784	28	26	141	90	478	391
FBXL16	FBXL16_146330_2	GAGCACGAGCTCCTCTAGG	69	232	122	55	853	777	101	112	138	149	808	776	96	59	150	55	784	485
FBXL16	FBXL16_146330_3	GTGGTTGGTGATCTCCCAGC	5	0	11	14	154	218	8	3	4	51	89	7	2	4	88	3	54	102
FBXL16	FBXL16_146330_4	GAAGCCCTCGAAGCCTCTGG	47	33	112	110	774	321	78	176	173	117	987	487	36	79	154	7	690	714
FBXL16	FBXL16_146330_5	GGCCAGCACACACTTCTCGC	1	11	27	21	174	43	71	3	45	19	76	239	73	2	105	1	107	38
FBXL16	FBXL16_146330_6	GTGAGGCCTGCCCAGAACTT	16	125	27	112	301	65	27	84	139	181	210	401	65	69	84	58	151	340
FBXL17	FBXL17_64839_1	GGATCTTAGTAGTCGTCAGC	10	0	21	2	110	147	71	39	20	16	38	27	42	3	4	0	249	156
FBXL17	FBXL17_64839_2	GATATGACGTAGGTCCAAGC	33	12	3	3	137	190	23	22	38	60	76	63	1	19	48	27	32	370
FBXL17	FBXL17_64839_3	GAACTGGATCATAAATGAC	53	33	58	18	130	144	138	72	103	27	429	299	66	19	43	0	222	450
FBXL17	FBXL17_64839_4	GTCCTGAGCTTCAATATGT	97	118	120	11	871	544	57	79	78	170	423	479	41	4	99	124	536	694
FBXL17	FBXL17_64839_5	GTACTTGCAAACCAATGATG	72	22	148	217	922	973	43	106	158	151	1072	1152	54	80	236	55	722	545
FBXL17	FBXL17_64839_6	GGAGAGAGCCTATCAGAT	27	12	23	57	304	386	115	76	6	22	274	361	40	73	89	191	308	268
FBXL18	FBXL18_80028_1	GTTCACTCCCTCCTACGGCG	3	0	45	8	205	377	0	40	55	43	161	448	28	6	2	4	157	224
FBXL18	FBXL18_80028_2	GGGCTGCAAGCTTCCGAC	0	12	15	10	115	296	12	26	31	15	51	375	5	17	41	14	170	49
FBXL18	FBXL18_80028_3	GCAGAGACCAGAACACGG	2	15	13	41	333	216	8	19	18	39	327	117	33	46	93	45	150	232
FBXL18	FBXL18_80028_4	GGTGGCACATGACAACCTGC	8	43	18	1	13	3	5	0	11	0	27	24	0	0	9	184	104	207
FBXL18	FBXL18_80028_5	GGGGACGTCCCGGATGACGT	74	22	40	18	56	248	105	6	0	15	254	100	83	115	136	78	184	215
FBXL18	FBXL18_80028_6	GCATGTGCCACCTGTTCACCG	204	129	95	55	349	391	45	107	121	53	449	273	84	230	53	9	252	322
FBXL19	FBXL19_54620_1	GCGATGTGCCCGAAGAGT	108	149	236	136	351	512	223	76	64	112	825	725	92	85	156	77	651	580
FBXL19	FBXL19_54620_2	GAGGCACACAGCTGTGTGT	0	53	10	3	53	154	64	13	8	0	124	69	0	3	32	0	50	59
FBXL19	FBXL19_54620_3	GAACCACACCACTGAGCAT	113	10	177	146	470	658	74	36	217	194	1128	647	150	20	98	229	598	762
FBXL19	FBXL19_54620_4	GCAAGATTGAGGTGCACCA	156	94	47	168	497	346	33	102	196	148	582	311	35	83	157	215	752	113
FBXL19	FBXL19_54620_5	GTGAGGAGGTGAACACTG	4	11	84	59	431	163	0	0	55	1	42	79	2	1	25	308	157	18
FBXL19	FBXL19_54620_6	GGAGTGCCCTCGCTGCACCC	1	0	0	34	193	107	24	2	76	2	154	45	10	4	6	0	51	12
FBXL2	FBXL2_25827_1	GACCTATTTGATTTCCAGA	49	84	96	84	268	292	20	65	152	82	313	456	47	42	123	35	234	202
FBXL2	FBXL2_25827_2	GGTGTGACCAAGTAACCA	9	12	45	172	168	304	25	18	33	30	227	240	57	28	118	46	67	444
FBXL2	FBXL2_25827_3	GACTGCCAGCAAATCACAC	93	122	51	17	368	255	46	125	69	95	368	396	108	41	142	61	452	155
FBXL2	FBXL2_25827_4	GACCTGAGCACAGCGGCACA	56	16	245	117	417	573	56	49	88	29	305	261	25	17	21	308	259	573
FBXL2	FBXL2_25827_5	GTTCAAAGTCACCAGTTCA	41	73	107	78	283	314	26	77	120	84	294	465	60	51	146	34	275	228
FBXL2	FBXL2_25827_6	GAGCTGTCATAGCCTTGAG	101	69	115	149	412	210	3	24	28	43	142	624	34	29	152	85	492	189
FBXL20	FBXL20_84961_1	GAGGGAACGGAAGTGCAGCA	154	37	216	117	1005	1174	78	142	221	247	1733	1258	174	94	207	111	1157	969
FBXL20	FBXL20_84961_2	GCTGCAGATGCTTCTCTGGA	3	15	43	26	273	236	49	99	84	4	614	516	82	1	0	10	248	155
FBXL20	FBXL20_84961_3	GTTTGAGGACCCCGCACTC	13	20	16	6	453	121	39	18	32	8	132	72	18	15	5	0	195	444
FBXL20	FBXL20_84961_4	GGTGTGCAGCATTGAGGAC	171	131	472	178	1969	2042	210	171	345	296	1966	1371	295	242	366	283	1308	2300
FBXL20	FBXL20_84961_5	GCAGCAGGGACCAGAGTGC	129	101	225	310	667	800	217	256	198	208	764	716	113	155	188	215	1083	543
FBXL20	FBXL20_84961_6	GGAGGAGGAAATCATTGACC	171	15	238	64	687	368	175	298	107	108	619	653	99	202	47	197	615	938
FBXL22	FBXL22_283807_1	GGTGTGGTGCAGATATGCAG	110	23	151	112	362	601	154	60	135	157	910	717	50	43	105	320	1153	765
FBXL22	FBXL22_283807_2	GAAGTGGACAGCGACTGTGC	69	78	33	67	173	640	63	89	55	91	350	562	67	193	35	143	386	380
FBXL22	FBXL22_283807_3	GTTTGTAATAGACACACAGG	8	0	30	81	204	270	61	3	1	47	73	504	0	0	10	29	260	200
FBXL22	FBXL22_283807_4	GATCACGAAGGATGGCATCG	28	19	61	21	53	111	19	62	22	29	222	255	34	13	43	120	256	261
FBXL22	FBXL22_283807_5	GGTGTGGTGCAGATATGCA	15	14	0	12	90	330	1	37	30	69	26	142	80	0	2	4	107	64
FBXL22	FBXL22_283807_6	GTAAGAGAGGCATCTGTG	0	1	0	2	151	0	27	92	0	31	63	15	0	3	25	0	0	23
FBXL3	FBXL3_26224_1	GCCACTAGTACTTTGAGAGA	67	160	109	44	542	593	103	258	101	38	752	561	50	34	99	111	645	328
FBXL3	FBXL3_26224_2	GATCTCCCAAAGTACAGAT	58	10	9	78	620	145	45	8	7	12	52	135	92	25	89	9	466	60
FBXL3	FBXL3_26224_3	GACACTGATCAGCCACACAA	162	46	161	153	819	1218	97	152	149	230	837	929	350	69	246	164	1113	1059
FBXL3	FBXL3_26224_4	GAGTTTGTGAAGATGTGTGG	137	76	70	130	728	509	452	296	304	27	696	307	85	46	197	191	723	474
FBXL3	FBXL3_26224_5	GTTTGCCGCAACTGGAACC	1	59	50	45	28	83	47	38	6	52	84	27	22	12	25	5	141	23
FBXL3	FBXL3_26224_6	GTCAGGCATGTGAAATACC	52	7	1	73	229	96	18	24	2	0	135	138	1	30	35	147	61	84
FBXL4	FBXL4_26235_1	GTCTGTGCTAATCTACAC	3	19	25	2	79	74	0	0	4	2	43	96	7	0	6	0	39	210
FBXL4	FBXL4_26235_2	GAGGTGGATGTATTGCAG	35	205	91	237	698	574	284	46	296	288	432	648	59	43	91	32	749	557
FBXL4	FBXL4_26235_3	GACACAACTGCCTAAACTG	81	213	184	307	754	513	351	137	214	217	1229	684	172	140	82	159	895	932
FBXL4	FBXL4_26235_4	GGTCAGAACTGTTAACAT	95	6	18	39	199	374	67	46	137	6	338	358	40	21	86	48	267	192
FBXL4	FBXL4_26235_5	GATAGTATGTCCTATACTATG	17	6	24	110	108	235	14	61	62	47	206	271	2	13	35	149	150	155
FBXL4	FBXL4_26235_6	GCTACTGGAGGAGCTTGACCT	10	4	117	170	345	464	42	63	62	56	273	528	45	87	77	20	497	350
FBXL5	FBXL5_26234_1	GAATGTACATTATAAATGGTC	10	22	93	15	390	159	164	92	70	6	267	131	55	42	149	63	60	82
FBXL5	FBXL5_26234_2	GCTTCATCCGCCAGTGTG	92	48	271	400	1712	1444	210	292	99	231	1806	1464	256	109	197	165	705	1464
FBXL5	FBXL5_26234_3	GAATCTGAAATGTCAGTCT	58	45	28	95	104	387	45	68	13	35	411	198	72	20	62	29	323	198
FBXL5	FBXL5_26234_4	GAAGTGTCAGAACACTCCAC	3	31	0	2	66	22	6	1	3	60	13	273	19	5	5	152	73	18
FBXL5	FBXL5_26234_5	GCTCTGGAAATCTTCTCTA	145	67	164	146	839	478	84	53	120	71	670	562	133	7	61	198	238	282
FBXL5	FBXL5_26234_6	GGATGCCAGAATTTGCAGTG	18	121	102	160	960	596	94	107	140	226	604	436	33	108	210	121	537	1032
FBXL6	FBXL6_26233_1	GCAGTCACACCGTGGCAGC	3	29	25	66	155	11	60	18	26	49	114	109	2	0	0	25	353	173
FBXL6	FBXL6_26233_2	GGGGCCTGGAGGAAGTCCAG	0	0	0	2	0	28	0	0	7	0	0	5	0	0	0	11	0	0
FBXL6	FBXL6_26233_3	GGGAAGCGGCCTCCTGCCAG	9	17	2	45	376	211	38	0	96	22	250	139	15	0	31	1	371	552
FBXL6	FBXL6_26233_4	GAGCGTCAGCAGTCACACCG	45	8	97	73	311	415	110	43	56	81	472	270	44	49	57	127	515	279
FBXL6	FBXL6_26233_5	GCTTGAGGAAAGTGAGCCG	40	13	50	59	298	98	1	21	58	53	80	348	6	29	95	24	245	101
FBXL6	FBXL6_26233_6	GTCACGGTGTGCCAGAGCGC	0	25	2	6	317	235	10	43	74	15	181	260	32	2	65	166	567	27
FBXL7	FBXL7_23194_1	GCAACGTGGACCGCGCCCTCA	76	72	116	256	1426	869	180	170	190	235	1271	970	215	200	287	247	888	1175
FBXL7	FBXL7_23194_2	GGCCAGGTTGTACCAGCGG	55	61	179	60	689	534	94	177	151	237	1011	727	116	44	97	51	322	487
FBXL7	FBXL7_23194_3	GAAGGCCTGCACACCATCG	52	183	104	88	740	386	148	234	146	180	657	1054	67	172	221	286	1322	649
FBXL7	FBXL7_23194_4	GCAGCGGCGCAGGTAGAGGT	160	46	62	62	469	615	83	122	166	128	1218	1000	114	43	236	54	298	474
FBXL7	FBXL7_23194_5	GACGTGGGCATCCGCTACG	179	201	317	183	1228	958	223	158	207	199	1115	1318	223	122	218	682	967	888
FBXL7	FBXL7_23194_6	GGCGAGGTACTCCACACCG	1	19	28	48	170	229	30	53	21	11	228	482	5	0	243	55	356	115
FBXL8	FBXL8_55336_1	GTGGCACGACACAAAAATC	13	60	45	89	561	281	113	110	73	85	252	342	201	40	82	169	348	346
FBXL8	FBXL8_55336_2	GGCGGCAGCACGGTCTCTCA	170	218	127	145	1066	1039	270	394	147	212	1027	771	295	517	138	62	876	1107
FBXL8	FBXL8_55336_3	GCAGCTCGATGGCCGCCCGG	143	72	61	82	346	464	74	11	83	70	465	662	75	27	88	144	393	513
FBXL8	FBXL8_55336_4	GGTGCAGGCCGAGAGCGCGC	6	4	33	11	136	99	3	14	10	7	28	247	2	12	34	33	243	22
FBXL8	FBXL8_55336_5	GAGGCGCAGCGCAGCCACG	25	14	59	103	369	216	266	120	105	79	258	553	166	31	43	47	449	303
FBXL8	FBXL8_55336_6	GAGGAAGCCGAGCCGCCGGG	169	137	248	73	1005	1042	231	179	519	163	1080	831	258	100	266	562	1798	1016
FBXO10	FBXO10_26267_1	GCTGGTTGGGCCAATTGGGA	349	379	495	337	1846	2255	481	648	373	715	3190	1716	547	418	581	737	3305	2201
FBXO10	FBXO10_26267_2	GGAACCTGACTTACGCAGTG	84	44	114	51	901	615	59	112	186	54	868	766	141	33	153	145	675	293
FBXO10	FBXO10_26267_3	GGGGACAGAGGCATTACTG	19	131	88	51	500	913	201	50	208	94	932	1076	103	171	151	82	666	1053
FBXO10	FBXO10_26267_4	GAACGGGGATCCCTCCACGG	49	56	137	109	325	174	54	43	376	142	199	658	59	46	124	105	790	656
FBXO10	FBXO10_26267_5	GAGCAGTGCTGATCAATGC	3	36	111	77	168	372	54	0	84	118	241	260	18	48	97	9	74	169
FBXO10	FBXO10_26267_6	GACGAGGTTGCACAGGCGTG	61	28	92	52	836	162	65	27	81	46	262	689	27	27	111	278	461	417
FBXO11	FBXO11_80204_1	GGAGAAACTGCCAGATGAAG	324	98	222	461	943	1094	294	109	204	94	1581	1623	170	302	594	248	1576	734
FBXO11	FBXO11_80204_2	GAAGAAACCGGATACACAG	15	13	189	139	616	429	181	60	384	94	759	1085	68	40	122	54	1203	746
FBXO11	FBXO11_80204_3	GCCTATGCTAACCCTACAG	36	33	121	83	630	616	51	107	14	216	553	791	10	29	28	55	453	513
FBXO11	FBXO11_80204_4	GTATTCAGGGGTTCAGATA	108	39	125	135	527	483	10	90	188	320	646	259	85	47	116	177	721	691
FBXO11	FBXO11_80204_5	GATGGACGAGGCCTTATTGA	170	133	634	211	1756	2076	183	253	627	174	2609	1434	298	125	475	559	2291	1319
FBXO11	FBXO11_80204_6	GAAATATTTGACAATGCAA	16	35	195	244	350	1009	94	125	187	113	765	477	125	40	215	252	502	540
FBXO15	FBXO15_201456_1	GATTGCGAAATGTACCACAT	142	69	137	102	190	449	34	67	301	92	374	342	68	32	70	100	180	242
FBXO15	FBXO15_201456_2	GTGTACTGGATGTGTGAGC	1	58	7	0	34	97	1	2	18	3	38	28	2	1	0	0	78	39
FBXO15	FBXO15_201456_3	GGGGAACTGAAACACCAAAA	52	58	56	288	620	331	129	14	71	51	255	427	26	86	185	124	681	220
FBXO15	FBXO15_201456_4	GGCGATCTCAGGCACACCG	61	56	99	62	610	535	135	103	192	303	391	573	83	156	150	120	638	560
FBXO15	FBXO15_201456_5	GGCTCACAGCATCCAAGT	64	26	37	23	454	279	28	23	46	58	452	274	29	52	81	8	419	265
FBXO15	FBXO15_201456_6	GCTCCATGTTGATCTGCACAG	52	39	157	67	859	789	83	233	114	195	443	733	53	61	124	122	1202	959
FBXO16	FBXO16_157574_1	GAAAGAAGAATAACTCAG	3	5	16	25	167	30	0	35	77	33	203	84	3	2	93	65	0	114
FBXO16	FBXO16_157574_2	GTATAAAGATAACACCCT	20	0	12	8	14	40	44	6	38	0	76	199	2	0	25	1	36	56
FBXO16	FBXO16_157574_3	GAAGAAAGAAGAGCCCTGCT	71	43	54	9	79	124	49	29	114	52	244	160	1	1	9	16	155	260
FBXO16	FBXO16_157574_4	GTTATCAGAAGATCGCCAGGG	120	38	2	23	45	153	11	7	25	24	207	145	16	8	9	91	270	120
FBXO16	FBXO16_157574_5	GCACAACGACAAAGGCTCCGA	48	39	31	164	317	241	29	123	23	65	275	999	55	38	106	24	503	163
FBXO16	FBXO16_157574_6	GCTTTACAACCAAGCTTCCAA	73	19	24	31	244	409	3	57	39	105	168	276	19	28	145	91	363	507
FBXO17	FBXO17_115290_1	GCCCGTCCACTATGTCGCGCC	142	237	206	80	1232	1362	292	214	155	52	1025	955	143	225	277	172	1379	1274
FBXO17	FBXO17_115290_2	GCGTGACCAAGGAGCGTGG	22	9	25	63	355	263	37	78	54	128	265	503	12	37	57	40	369	459
FBXO17	FBXO17_115290_3	GGCTGGGAGGTGGAGCATGG	13	0	14	78	228	145	53	6	98	71	59	112	6	2	26	66	249	59
FBXO17	FBXO17_115290_4	GCTGCAGCAGCCACACAGT	130	214	527	386	1360	1410	381	361	539	688	2639	1329	252	288	460	380	1879	1802
FBXO17	FBXO17_115290_5	GTGACCCACTCCAGTGTGA	77	19	175	380	450	362	123	293	309	104	700	732	45	329	212	118	600	890
FBXO17	FBXO17_115290_6	GGCGCCATAGTGCCCCACCC	56	60	41	48	188	144	25	2	20	33	14	262	20	4	2	94	118	128
FBXO2	FBXO2_26232_1	GATGTAGTCAAAGATGTCCA	8	40	43	92	313	381	73	42	224	42	517	492	15	26	70	42	311	282
FBXO2	FBXO2_26232_2	GAAATCTCACACCCTGACGT	0	0	0	56	152	118	6	1	10	8	54	147	0	2	0	9	205	142
FBXO2	FBXO2_26232_3	GGTGGTGCCAAGGCGCAGAA	3	3	0	3	18	54	0	0	40	63	8	37	0	0	13	70	17	36
FBXO2	FBXO2_26232_4	GAAATAGCGTCCCACGTCA	43	41	30	114	448	214	85	49	112	239	388	464	79	44	67	86	622	651
FBXO2	FBXO2_26232_5	GCTTCATAATGAGCCCGA	44	75	138	14	373	382	64	86	75	23	308	605	19	18	128	152	144	137
FBXO2	FBXO2_26232_6	GTGACTGCAGCACTGTATG	8	38	89	46	855	394	156	38	288	181	483	589	98	96	58	124	659	728
FBXO21	FBXO21_23014_1	GATCCAGGTTACGCTCCGAT	146	205	155	16	357	783	96	156	128	105	368	217	68	14	20	61	931	175
FBXO21	FBXO21_23014_2	GTCCTCGTTGAGGAGCACAG	92	78	89	53	391	559	30	49	62	76	328	399	59	36	136	58	326	419
FBXO21	FBXO21_23014_3	GAGGAGCACAGTGGCACTC	95	120	273	198	912	849	224	181	238	159	688	1233	96	177	145	80	1441	796
FBXO21	FBXO21_23014_4	GACAGTCCAACCACACCCG	10	27	87	142	302	736	97	61	60	176	304	375	32	28	127	55	273	212
FBXO21	FBXO21_23014_5	GATTAGTCTGGAAGAGTGTCG	22	54	79	173	754	223	207	27	106	74	476	835	16	215	138	239	391	532
FBXO21	FBXO21_23014_6	GCTTCGTGTTGAGTAACCTGG	125	102	225	152	1381	937	261	141	128	100	575	1212	82	120	89	91	839	436
FBXO22	FBXO22_26263_1	GAACCCTGATCTTGGAGGCG	25	56	280	83	620	532	79	217	274	104	579	442	2045	1664	1	0	23	4
FBXO22	FBXO22_26263_2	GTAGCGGCAGGTCTGGCCGA	63	13	117	47	510	463	43	10	88	77	311	549	734	841	1	0	46	2
FBXO22	FBXO22_26263_3	GATGTATAGGCACTCCCTGG	14	8	23	13	63	137	2	13	17	24	116	245	345	209	0	1	3	1
FBXO22	FBXO22_26263_4	GAATGGCAGCTCTCTTCCA	48	16	81	16	465	218	43	99	15	47	490	309	1045	870	2	0	62	78
FBXO22	FBXO22_26263_5	GAGATCGCGATACACCCCTG	24	4	83	43	454	155	58	34	83	7	336	288	848	622	3	0	16	20
FBXO22	FBXO22_26263_6	GGACCGAGGGGAACCCACAC	89	24	167	76	497	717	36	59	23	94	291	147	1113	860	1	0	52	4
FBXO24	FBXO24_26261_1	GAAGATCTTTGATTAAGCG	74	136	163	382	415	481	108	70	189	271	1101	452	141	159	150	224	653	771
FBXO24	FBXO24_26261_2	GTCCATAAAGAAAGCACAA	96	212	210	131	501	723	140	161	79	175	622	718	173	192	46	48	617	861
FBXO24	FBXO24_26261_3	GGACTCAGGACACCCCTGCA	102	88	110	163	587	643	21	78	243	35	774	666	86	20	63	65	653	1050
FBXO24	FBXO24_26261_4	GTGCAGAGGAAGGTCACTG	29	87	103	49	308	361	61	40	125	52	297	742	58	19	25	98	481	293
FBXO24	FBXO24_26261_5	GTGCAGAGGAAGGTCACTGA	123	222	211	109	965	733	245	111	148	185	1036	961	49	214	184	170	907	697
FBXO24	FBXO24_26261_6	GACTAAGCATATACAACGTGG	0	11	9	0	101	1	0	0	0	0	3	89	0	0	14	0	165	12
FBXO25	FBXO25_26260_1	GGTGTTCGAAAGACACAAAG	60	41	125	179	675	759	102	146	72	52	772	581	156	98	69	94	615	401
FBXO25	FBXO25_26260_2	GGGGAGCCCGACACGACAG	14	24	71	88	141	297	20	25	76	19	146	145	17	19	40	47	178	212
FBXO25	FBXO25_26260_3	GAAAGTGGATGGTGCAACA	6	181	7	22	87	56	19	13	25	41	13	110	1	7	59	56	219	36
FBXO25	FBXO25_26260_4	GGACTCGCACGATCACAC	0	0	2	4	2	7	0	0	0	0	4	2	1	0	30	2	32	14
FBXO25	FBXO25_26260_5	GTGGATGGTGCAACACGG	37	6	42	30	365	898	2	43	24	27	364	362	20	11	170	92	320	661
FBXO25	FBXO25_26260_6	GCTTGATGTTGGAGAACACGT	16	54	33	19	197	79	62	50	27	19	92	273	34	0	81	138	239	402
FBXO27	FBXO27_126433_1	GGTAGAGCCGGAGGCCAAAG	9	21	35	22	393	373	17	18	85	11	274	288	49	23	59	23	208	220
FBXO27	FBXO27_126433_2	GTGCTGGCGTGACTGTTCTC	43	74	182	78	674	658	26	107	135	64	415	1003	87	4	43	190	461	553
FBXO27	FBXO27_126433_3	GTATGACTTTCATGAAATATG	71	29	57	59	311	412	108	17	114	65	610	508	26	98	110	62	457	302
FBXO27	FBXO27_126433_4	GCTAGAGCAGACCCAGATCAT	0	0	8	60	69	68	0	31	5	18	184	129	0	0	9	13	99	83
FBXO27	FBXO27_126433_5	GTTAAAGCACAACTCCCA	17	30	82	72	141	227	156	112	2	15	250	196	85	85	3	12	27	251
FBXO27	FBXO27_126433_6	GGGATTTCTGAAAGTGGAG	14	15	89	18	91	185	91	6	70	10	480	124	8	5	32	207	209	326
FBXO28	FBXO28_23219_1	GGTGACCAACAGCAGCGTGT	29	50	38	79	293	426	87	39	85	58	557	630	0	20	235	54	642	537
FBXO28	FBXO28_23219_2	GCATGGTGGGGACGGCTGGA	1	9	82	23	233	214	55	10	45	66	458	156	54	3	97	22	269	231
FBXO28	FBXO28_23219_3	GCAGGCTGAGGGCTACTGGG	5	55	62	38	534	179	198	0	42	58	270	322	61	1	57	90	627	311
FBXO28	FBXO28_23219_4	GCACTTGAGCAGCCACAGCG	10	52	262	78	588	286	41	28	51	60	473	731	103	32	52	4	355	122
FBXO28	FBXO28_23219_5	GAGGCAACCAGCGTCGCTG	59	119	96	143	308	313	180	85	85	39	497	617	70	8	118	19	562	543
FBXO28	FBXO28_23219_6	GGTGGACGGCGCCCCGCTG	103	97	93	469	882	496	180	199	123	52	658	1019	53	94	132	158	620	329
FBXO3	FBXO3_26273_1	GTTCCGGTCTGCATAACTAAC	10	54	27	15	290	342	7	43	133	152	161	219	1	1	64	168	323	316
FBXO3	FBXO3_26273_2	GGCATGGTCATACTGCAGTG	22	53	71	114	685	476	154	240	261	112	379	656	112	98	56	48	523	303
FBXO3	FBXO3_26273_3	GGACAACCAATCAAATCAC	102	77	173	120	381	307	83	42	117	71	246	987	69	48	132	163	327	391
FBXO3	FBXO3_26273_4	GTTAATGAGGGATGTGTG	3	40	4	4	173	232	31	6	23	40	213	81	55	71	28	100	96	170
FBXO3	FBXO3_26273_5	GAAATAACTGTCCACACACAA	95	23	98	153	573	556	125	90	133	92	681	1221	16	70	215	10	258	832
FBXO3	FBXO3_26273_6	GAAAACTGCACCACAAACCAA	45	25	65	42	296	475	117	73	37	21	285	362	36	40	162	64	385	232
FBXO30	FBXO30_84085_1	GAGTGCATGTACGGCCACAA	10	81	145	209	123	56	66	70	200	24	344	152	87	86	74	52	160	59
FBXO30	FBXO30_84085_2	GCCGTACATGCACTCCACTG	31	35	124	66	848	320	184	238	163	136	656	715	187	49	182	164	648	742
FBXO30	FBXO30_84085_3	GACAGTGGAGATCGACCTG	42	74	18	30	294	214	20	6	17	59	302	280	9	17	1	140	391	468
FBXO30	FBXO30_84085_4	GGGCGGCAGGTAGATGCGG	115	45	124	223	655	716	92	153	273	198	987	1025	78	172	249	258	855	536
FBXO30	FBXO30_84085_5	GGTCGTCGGGGCGGCTGGG	26	22	118	166	862	830	82	197	132	192	539	604	18	27	163	116	981	600
FBXO30	FBXO30_84085_6	GATTGTGGCAGCCAGATATC	101	94	188	97	544	863	76	136	194	119	902	864	141	97	156	144	663	567
FBXO31	FBXO31_79791_1	GGTCGGGAACATTAACATGT	35	57	58	144	952	966	121	190	95	209	816	544	95	92	103	104	514	455
FBXO31	FBXO31_79791_2	GGTCGGGAACATTAACATG	44	62	139	83	729	725	312	125	236	142	477	702	108	120	133	229	681	482
FBXO31	FBXO31_79791_3	GTTCAGTTGTAGGCACAA	143	134	94	229	644	1032	89	83	229	151	872	609	186	108	129	75	852	566
FBXO31	FBXO31_79791_4	GCGCCATGGATATTGCACCC	36	33	80	76	392	269	94	21	26	32	224	624	13	73	117	176	623	240
FBXO31	FBXO31_79791_5	GCACAAAGGCAGGTCAGTGA	91	197	47	46	673	244	47	28	123	42	406	557	110	9	71	92	321	245
FBXO31	FBXO31_79791_6	GTACACTGGTCCAAAGAGT	45	95	80	81	761	239	42	19	69	26	312	447	62	22	48	10	270	315
FBXO32	FBXO32_114907_1	GCAAAGCACCAGCTCCAAGT	49	68	22	192	484	337	70	115	164	83	343	259	70	76	58	129	288	297
FBXO32	FBXO32_114907_2	GCCGCTCAGATAGTTCTCGG	44	62	19	30	229	223	85	146	113	51	264	196	64	70	29	88	236	185
FBXO32	FBXO32_114907_3	GATGTGCACGATCAGCTCGC	40	0	111	8	108	70	18	6	2	86	106	454	15	37	11	13	224	192
FBXO32	FBXO32_114907_4	GCCGCCGAGAACTATCTGAG	3	0	7	2	161	63	7	0	12	58	32	94	6	24	5	45	9	74
FBXO32	FBXO32_114907_5	GTCCATGACTGCATGCCA	59	169	22	88	311	143	15	80	28	100	202	325	76	44	66	43	644	548
FBXO32	FBXO32_114907_6	GGGGCCGGATGGCTCTGTGC	6	68	48	32	104	292	45	1	27	2	121	121	0	100	7	113	58	81
FBXO33	FBXO33_254170_1	GCACTATGTGAGTGACAGTG	12	67	25	27	407	168	45	44	51	12	352	323	26	3	142	22	283	295
FBXO33	FBXO33_254170_2	GTAAGAGAAGGAAAAAATCAG	149	46	120	176	499	332	209	17	198	158	721	406	80	13	172	75	324	250
FBXO33	FBXO33_254170_3	GGGCCACTAAACTCTTGGT	9	27	30	62	480	287	68	35	51	64	198	581	7	87	30	86	209	298
FBXO33	FBXO33_254170_4	GGCAGCACATCCAATACCC	92	90	116	80	710	637	91	86	154	305	1002	1184	142	119	157	87	406	498
FBXO33	FBXO33_254170_5	GATTCCCTGGCTGTAAGCTG	38	12	128	113	767	181	26	47	59	54	527	614	102	171	126	167	1006	376
FBXO33	FBXO33_254170_6	GGCCAGCAGATTCTCGCT	0	0	37	3	8	24	0	0	36	0	0	5	1	0	1	4	19	33
FBXO34	FBXO34_55030_1	GGTCAAACTGCCTTAATATT	23	21	45	7	350	85	28	27	3	1	126	251	90	31	22	81	95	69
FBXO34	FBXO34_55030_2	GGGCCCTGGCGGAGGACAC	38	106	12	20	257	327	205	128	9	89	268	458	83	71	35	14	489	298
FBXO34	FBXO34_55030_3	GGATCTTGAAGATATTGCC	11	16	160	39	350	279	94	112	111	215	288	267	21	2	35	116	273	436
FBXO34	FBXO34_55030_4	GTGCATGTCTGATAAACTGT	88	4	6	6	396	159	20	5	40	2	201	97	38	3	2	1	261	151
FBXO34	FBXO34_55030_5	GTGCATGTCTGATAAACTG	136	174	89	66	578	558	41	153	148	146	519	537	42	161	193	115	785	554
FBXO34	FBXO34_55030_6	GAGACCGGGTGACCAGTAAC	22	16	44	82	492	295	98	84	22	107	257	971	22	16	10	94	673	450
FBXO36	FBXO36_130888_1	GATGTTGATGAGGAACAAGC	11	13	16	46	252	159	16	8	73	90	177	389	20	94	71	97	511	455
FBXO36	FBXO36_130888_2	GTATGGGTTGTGTAGATGA	6	0	0	0	17	0	1	0	12	0	22	4	0	0	0	29	2	0
FBXO36	FBXO36_130888_3	GGTGGGAATACATGCCAAG	5	46	20	13	296	103	7	75	23	0	137	177	0	7	5	76	144	64
FBXO36	FBXO36_130888_4	GCGAAGAGTAAGGGGCCATG	65	35	58	13	424	563	53	56	98	125	702	398	96	38	61	195	162	338
FBXO36	FBXO36_130888_5	GATCGAGGATGACCATGTGC	67	39	21	11	374	535	23	37	53	8	419	250	52	36	70	188	167	253
FBXO36	FBXO36_130888_6	GATCTCTGTGCAGGGCGG	0	2	18	64	232	379	55	23	21	25	227	396	34	14	78	29	171	367
FBXO38	FBXO38_81545_1	GACACAAATCGGGCAGAA	10	13	84	32	120	233	16	30	25	5	384	134	106	17	1	8	129	342
FBXO38	FBXO38_81545_2	GACACGGCACAGACACAAATC	44	81	68	204	355	364	115	43	127	47	660	414	79	111	69	91	851	662
FBXO38	FBXO38_81545_3	GCAAGTTCTCAAGCAGCTCGT	1	11	27	40	117	116	6	43	80	57	390	737	46	11	36	44	404	214
FBXO38	FBXO38_81545_4	GTCTTACTCAGACAAGACAGG	319	63	158	181	751	594	182	302	211	282	954	1221	251	241	41	115	894	994
FBXO38	FBXO38_81545_5	GCCCCACGGACAGGTCATCTG	45	54	64	13	576	44	174	32	10	3	85	162	29	18	19	2	30	225
FBXO38	FBXO38_81545_6	GACAGAACCATCACCTTCAGC	200	185	262	417	1273	756	339	385	220	213	1231	1119	274	148	133	92	805	1109
FBXO39	FBXO39_162517_1	GTTCATACCGAATTCACAA	71	85	335	227	582	847	149	174	127	219	919	1462	134	63	324	246	491	1021
FBXO39	FBXO39_162517_2	GAATGTGTAGCAACAACTG	78	61	112	263	648	537	130	160	106	42	1048	739	169	76	280	79	974	656
FBXO39	FBXO39_162517_3	GGTATGTGAAGAAATAGTG	21	50	55	136	463	407	36	27	86	79	121	292	16	16	66	66	485	452
FBXO39	FBXO39_162517_4	GTATTCATATACCCGACCT	85	4	56	101	310	235	136	106	115	69	538	674	121	61	59	59	471	639
FBXO39	FBXO39_162517_5	GTTCTGGCAGAAACGATG	132	151	164	194	1904	1189	253	391	314	259	1273	1576	86	157	224	369	2176	2137
FBXO39	FBXO39_162517_6	GATGCTGTGGAAGCGCAGAT	27	10	24	10	296	106	48	35	106	38	174	126	47	44	92	22	541	613
FBXO4	FBXO4_26272_1	GTGGCGGGACATGGACAGA	26	107	101	157	1221	556	100	36	68	67	1059	438	31	49	125	63	625	617
FBXO4	FBXO4_26272_2	GCTTTGGAAAGAGAACTCAA	238	57	76	94	648	411	76	114	88	83	434	510	106	144	28	70	594	194
FBXO4	FBXO4_26272_3	GGAAGGTGGCACCACAGAGC	2	69	93	116	267	241	152	109	148	22	460	327	53	56	54	126	55	665
FBXO4	FBXO4_26272_4	GAACACCATCCTGCCAAG	10	71	27	25	406	221	136	6	55	205	368	403	28	17	1	1	192	179
FBXO4	FBXO4_26272_5	GGAACCCAACACCTCCTGCC	199	127	52	110	884	700	88	175	207	101	406	687	97	101	69	67	622	714
FBXO4	FBXO4_26272_6	GTACTTCAAAATCTCCAG	68	23	19	31	440	613	27	35	318	146	616	589	35	53	84	97	1030	561
FBXO40	FBXO40_51725_1	GGCCTCACTCAAGCAGGACC	15	9	24	58	349	424	77	145	46	35	279	524	89	105	22	47	339	429
FBXO40	FBXO40_51725_2	GTGTCAGAGATCACCCAGG	42	70	58	24	286	153	54	35	103	102	695	508	84	73	189	112	223	351
FBXO40	FBXO40_51725_3	GGAGTGCCACAGACCCCGT	0	0	4	43	0	0	0	2	0	57	0	16	0	0	0	0	0	10
FBXO40	FBXO40_51725_4	GTGGTTCGGGAGCCAACGT	114	64	161	95	632	745	37	153	131	134	534	627	71	103	78	183	767	525
FBXO40	FBXO40_51725_5	GAGGTGGAGCAGAAGATCGC	1	1	3	144	11	160	1	3	126	23	4	60	12	14	12	1	14	105
FBXO40	FBXO40_51725_6	GTTCTGCAGCGTCAGAGAGT	26	66	39	122	140	156	9	21	14	18	92	497	44	12	24	24	34	270
FBXO41	FBXO41_150726_1	GCAACTATCTTAATCCTCGG	55	39	15	82	305	61	39	5	1	32	159	33	8	90	24	4	11	326
FBXO41	FBXO41_150726_2	GTATCAGGAACACAAAACTG	11	81	0	23	223	230	10	16	7	16	57	263	64	0	3	0	72	112
FBXO41	FBXO41_150726_3	GATACGGTGAGAGAAAGGAC	64	84	8	94	700	673	280	60	65	181	629	631	256	84	225	84	467	419
FBXO41	FBXO41_150726_4	GTTTAGGTCAAGTCTCCAG	6	74	88	129	184	518	91	139	53	149	515	673	32	162	77	178	726	298
FBXO41	FBXO41_150726_5	GGATGGCACCACAGTTCTG	35	123	154	103	335	411	32	31	73	73	523	569	117	10	82	74	890	585
FBXO41	FBXO41_150726_6	GGCCCTTGTCTGCAAACAG	41	8	39	5	111	445	4	25	43	36	236	191	0	26	29	15	64	391
FBXO42	FBXO42_54455_1	GAAATGTATCTTGCCTAGAA	121	61	20	25	318	359	103	48	88	58	461	547	57	59	84	133	486	348
FBXO42	FBXO42_54455_2	GTCGAGGATGCTGCCACT	35	10	113	85	587	35	193	132	8	133	665	821	90	41	149	102	155	231
FBXO42	FBXO42_54455_3	GACCGCAGAGAGCCTATGC	0	3	26	65	38	135	1	51	18	13	151	113	0	17	60	6	58	98
FBXO42	FBXO42_54455_4	GATAAAAATGCAAATCGG	43	29	21	28	519	791	36	86	161	56	465	749	123	13	119	231	637	336
FBXO42	FBXO42_54455_5	GGTGTCAAAACTTCTCCCCA	78	109	31	51	493	385	117	83	179	30	316	893	134	21	115	34	310	326
FBXO42	FBXO42_54455_6	GATTTAAAAGCTGGAGCCGAG	121	47	158	66	580	427	97	207	42	95	667	519	148	53	68	19	607	560
FBXO43	FBXO43_286151_1	GGATCTCTCTCGAGACCAG	19	22	73	34	246	337	43	91	38	113	390	329	1	5	171	45	560	232
FBXO43	FBXO43_286151_2	GAAGTAGAAGATCTTCCAGT	24	19	9	26	290	472	66	31	51	36	338	160	121	20	22	40	228	337
FBXO43	FBXO43_286151_3	GTCTGGCTGGAAGGTCCCCAG	0	4	9	20	146	75	0	3	24	15	110	85	1	0	14	94	21	15
FBXO43	FBXO43_286151_4	GCAAGGCCGAAGGGTATTGGG	23	0	1	83	343	605	36	1	5	164	394	132	51	60	23	23	215	521
FBXO43	FBXO43_286151_5	GTACATCTGGTTTCAGCACGG	28	12	16	1	71	59	1	9	216	32	96	9	22	5	2	5	19	104
FBXO43	FBXO43_286151_6	GAAGAGCGATGCCAAGTGG	133	119	184	36	307	389	50	43	85	238	686	599	101	13	97	13	489	252
FBXO44	FBXO44_93611_1	GCACCAACTCCAGCACCCGGC	82	42	65	21	337	384	22	54	84	143	414	546	30	1	86	226	340	212
FBXO44	FBXO44_93611_2	GTACCAGTGCTTGCACACCA	24	74	20	61	543	172	32	63	74	34	520	176	107	50	102	76	372	351
FBXO44	FBXO44_93611_3	GCGATGAGAACAGCGAGGTG	75	147	214	49	402	573	217	89	288	106	768	927	83	102	156	254	488	517
FBXO44	FBXO44_93611_4	GAGCTGGGGCTGGAATCTGG	196	139	312	298	1569	856	216	228	360	269	1635	1275	73	230	310	273	1555	1994
FBXO44	FBXO44_93611_5	GCTGGGTATAAGCAGACCTT	59	93	63	101	690	942	192	238	177	147	1243	525	182	139	126	126	799	529
FBXO44	FBXO44_93611_6	GGCAGTGATGACCAGAGCTG	147	229	170	611	1541	1893	302	163	348	259	2273	1992	155	213	419	104	1212	1896
FBXO45	FBXO45_200933_1	GCGCTTCAAAGTGGGCCA	68	20	101	45	280	357	8	85	101	22	601	366	1	25	64	75	394	392
FBXO45	FBXO45_200933_2	GTGGCAGGTGCACTTGAGGG	1	1	7	35	61	224	38	7	42	7	183	413	1	15	40	43	37	257
FBXO45	FBXO45_200933_3	GACGGCAGCACATCCAGT	65	79	188	147	555	575	190	347	185	195	711	1190	74	80	119	77	878	642
FBXO45	FBXO45_200933_4	GTGGTGGCAGGTGCACTTGA	0	16	4	19	26	97	0	4	30	83	55	144	0	2	6	9	22	41
FBXO45	FBXO45_200933_5	GAAGGTCAAGGGGCACTG	75	56	33	21	548	118	21	126	83	36	165	336	74	28	16	19	296	355
FBXO45	FBXO45_200933_6	GGGGGTGGGATCTGAACGG	1	1	32	54	463	206	14	15	198	22	355	262	19	6	44	10	154	428
FBXO46	FBXO46_23403_1	GAGAAAGAACTGTACTGCA	170	46	100	176	544	1175	196	117	21	29	824	493	162	115	148	100	326	747
FBXO46	FBXO46_23403_2	GATAAGAAATTATAAACGCGA	2	99	44	39	154	62	104	41	124	84	458	393	4	12	93	98	386	417
FBXO46	FBXO46_23403_3	GATTCTCTAGAAGCCACTCAC	203	38	200	76	644	514	44	118	238	175	764	583	191	136	155	86	361	837
FBXO46	FBXO46_23403_4	GATTATCTGGAATATTTCCAA	82	93	40	61	613	653	116	276	58	279	846	693	144	85	137	51	737	833
FBXO46	FBXO46_23403_5	GATATAATTAATAATGTGT	174	195	233	179	918	855	167	524	127	323	989	1359	181	100	253	119	809	1129
FBXO46	FBXO46_23403_6	GTTAATCCTAAACACTGCAT	27	18	55	93	336	359	13	74	126	120	292	621	29	49	174	49	564	504
FBXO47	FBXO47_494188_1	GAGTAAAGTGAAACACGAA	35	47	123	93	683	770	94	165	205	314	749	521	36	11	55	44	668	670
FBXO47	FBXO47_494188_2	GGACATTCGGAGTCTGTGCA	27	20	82	26	12	118	16	101	21	27	150	143	28	16	24	8	261	25
FBXO47	FBXO47_494188_3	GAAAGTGGTTATTCCTGGA	10	11	11	32	516	13	5	17	35	67	44	102	22	62	47	54	222	78
FBXO47	FBXO47_494188_4	GAATGGATGCAGATACATGGG	53	53	111	32	181	413	8	19	90	104	252	648	11	151	159	237	494	575
FBXO47	FBXO47_494188_5	GCAATGGATGCAGATACATGG	2	0	0	7	212	5	0	12	0	3	60	192	16	32	3	0	45	163
FBXO47	FBXO47_494188_6	GCTCTTACAGTCATGCAGTG	4	67	31	45	210	263	39	93	21	146	468	79	11	51	132	21	205	159
FBXO48	FBXO48_554251_1	GAAGGTCTTCCAGCCGCTG	42	2	41	74	117	242	5	40	156	37	368	338	89	24	40	57	437	170
FBXO48	FBXO48_554251_2	GAAGTGACAGCTCCATACAT	16	112	193	223	629	412	68	77	226	41	693	790	157	119	300	198	610	709
FBXO48	FBXO48_554251_3	GGAGGCGGCCATCCTCAG	31	63	211	175	382	607	101	217	47	277	528	404	75	60	119	75	447	535
FBXO48	FBXO48_554251_4	GCCTCAGAGGCAGATTGA	2	2	10	43	41	96	14	98	98	50	151	162	69	25	51	64	77	428
FBXO48	FBXO48_554251_5	GTAAGAGATCCAATTCTG	1	8	27	17	68	29	80	27	70	0	97	152	3	93	0	1	10	313
FBXO48	FBXO48_554251_6	GTCTGAGGCAAACCAGCTGTT	29	31	220	161	288	289	56	57	130	227	159	535	123	4	69	70	607	547
FBXO5	FBXO5_26271_1	GAAGAAGGTAGCCTCCTGG	41	8	24	13	81	244	14	29	52	8	90	227	30	1	70	77	12	104
FBXO5	FBXO5_26271_2	GATCCTAGAAGATGATAAGG	24	22	52	81	209	33	34	44	39	21	69	208	18	38	93	72	96	161
FBXO5	FBXO5_26271_3	GATCCTAGAAGATGATAAG	22	21	43	64	248	42	47	45	28	19	61	193	15	31	81	54	94	152
FBXO5	FBXO5_26271_4	GATTTCTGAACAGAAGCCAG	88	29	75	10	185	55	28	31	69	25	89	74	21	18	17	79	369	252
FBXO5	FBXO5_26271_5	GAGGGTCGAGGGCGCCCGG	142	49	26	124	648	598	100	169	92	253	943	910	23	30	183	54	855	813
FBXO5	FBXO5_26271_6	GTTTCTGAACAGAAGCCAGTG	19	74	9	12	149	39	66	50	143	91	399	197	11	0	20	141	248	147
FBXO6	FBXO6_26270_1	GCGAGAGGGCTTCATCACCA	112	157	18	110	464	433	46	26	8	59	105	602	131	33	0	10	261	418
FBXO6	FBXO6_26270_2	GTAGCCGAGGGCTACTGGG	1	3	20	18	71	88	70	70	6	0	73	59	21	9	9	44	145	7
FBXO6	FBXO6_26270_3	GGATGTAGCGGACACCCCG	52	79	103	93	320	290	108	55	72	140	256	530	30	24	123	45	59	410
FBXO6	FBXO6_26270_4	GGCCAGCTGCACTTTGAGT	18	57	33	46	369	134	80	124	150	64	367	411	56	132	70	1	357	292
FBXO6	FBXO6_26270_5	GGGCAGGGACACCCAGTACT	38	27	96	6	81	22	34	77	47	6	71	226	243	22	40	28	586	87
FBXO6	FBXO6_26270_6	GAACAATGCCACATGGACAG	43	24	382	113	720	309	6	19	238	65	458	422	14	24	144	83	345	232
FBXO7	FBXO7_25793_1	GATAATGCGCATATGGCAG	46	52	42	34	469	492	88	172	111	46	424	768	145	61	39	176	208	434
FBXO7	FBXO7_25793_2	GGAGAAGTGGAAGTTGAGCG	13	46	73	189	256	201	55	36	88	49	229	317	80	8	52	31	168	252
FBXO7	FBXO7_25793_3	GGTCATTTGAAGCAGTAAAG	128	2	174	74	932	503	42	130	51	53	627	589	99	77	53	83	374	441
FBXO7	FBXO7_25793_4	GCGGAGCTGCCCTCGCAGAG	51	58	102	32	488	580	55	168	146	47	644	590	24	14	144	184	524	595
FBXO7	FBXO7_25793_5	GGTTTCCCAAAGGCACAC	0	7	4	18	28	6	3	1	5	0	13	20	15	0	2	0	281	92
FBXO7	FBXO7_25793_6	GAGACCTTGGCTTCATAT	26	11	62	138	244	344	34	34	29	70	283	974	227	71	66	37	205	382
FBXO8	FBXO8_26269_1	GAGAAGTTCATCATTCGCA	86	20	11	152	438	387	135	70	37	47	429	481	42	156	221	106	404	300
FBXO8	FBXO8_26269_2	GCAAAGGTCAGTTGCATTC	0	3	88	43	221	162	52	22	16	0	126	272	8	2	68	53	41	28
FBXO8	FBXO8_26269_3	GGAAATCGAAAGAACAGGA	44	59	118	69	342	359	45	119	180	129	569	693	132	71	188	93	297	538
FBXO8	FBXO8_26269_4	GGTCAGTTGCATTCAGGT	19	92	14	85	827	225	103	128	27	67	393	180	31	101	102	20	188	262
FBXO8	FBXO8_26269_5	GATGGTAAAGCTTAGCTC	11	29	49	21	355	358	62	19	90	147	138	295	84	14	113	40	139	320
FBXO8	FBXO8_26269_6	GTATGGAACAGTGACCCCAAG	62	33	61	84	139	651	185	189	54	63	580	298	45	65	85	33	365	271
FBXO9	FBXO9_26268_1	GTCACTAGACACCACCCAT	56	120	85	120	343	466	55	93	28	50	624	425	49	105	169	131	407	297
FBXO9	FBXO9_26268_2	GATGTACATCTTCCGATGGG	49	31	68	49	524	271	99	27	70	94	366	259	67	13	88	129	127	377
FBXO9	FBXO9_26268_3	GGCCAGACGCCATATTTCA	44	113	118	184	1024	607	110	329	257	176	849	857	89	176	467	360	485	549
FBXO9	FBXO9_26268_4	GACCCTGAAATATGGCGTC	5	24	95	15	501	220	8	64	48	28	244	296	21	5	10	50	678	73
FBXO9	FBXO9_26268_5	GTTGTCGCTGGTGTGCAG	57	94	227	170	1209	903	62	156	96	128	954	555	154	130	186	228	1162	819
FBXO9	FBXO9_26268_6	GCCTGATGTACATCTTCCGAT	27	38	132	26	229	224	144	115	13	122	415	287	25	40	74	97	469	611
FBXW10	FBXW10_10517_1	GCACGAAGCAAGGGAAAACAG	81	120	37	46	472	218	21	79	37	49	188	273	10	10	59	9	59	237
FBXW10	FBXW10_10517_2	GTCAACCGATCAACTGCACGT	18	73	8	60	223	246	67	63	53	64	610	206	33	27	67	54	232	445
FBXW10	FBXW10_10517_3	GCCTCAACGGGAACTGTATGA	64	60	46	66	283	357	155	112	68	17	327	670	242	18	55	154	568	273
FBXW10	FBXW10_10517_4	GAAGTGGAAGCTGAGAACGA	47	31	42	77	815	365	61	64	182	49	241	273	1	82	81	72	422	137
FBXW10	FBXW10_10517_5	GGGTCCCCTGACCAGTATGC	3	0	3	1	18	89	0	0	0	0	20	133	0	0	9	22	114	60
FBXW10	FBXW10_10517_6	GCAGGGCGCTAACAGTCAGG	92	59	32	31	391	303	106	72	109	109	618	298	70	54	30	228	580	529
FBXW11	FBXW11_23291_1	GACTATAGAATCTAACTGG	29	30	26	43	65	353	31	29	142	38	183	496	131	47	45	20	323	191
FBXW11	FBXW11_23291_2	GAGTGTGGGATGTGAACAC	0	0	0	0	2	0	25	15	0	0	0	0	8	0	0	0	0	0
FBXW11	FBXW11_23291_3	GTGCAATACAGCCTCATTG	163	40	26	103	317	395	30	35	35	34	97	463	183	79	36	19	127	147
FBXW11	FBXW11_23291_4	GGCTCTGGGATATTGAATG	81	92	51	254	783	455	216	139	44	178	1204	1353	231	170	153	136	874	557
FBXW11	FBXW11_23291_5	GATCTCAGAAGGAATGCTT	25	30	62	51	873	618	194	199	118	145	574	797	228	96	87	21	611	354
FBXW11	FBXW11_23291_6	GAGAGTACGAACAAATTCAC	14	11	0	10	103	188	10	1	3	0	155	298	104	61	4	3	130	333
FBXW12	FBXW12_285231_1	GCCATCAACAACTTCTGGG	28	127	81	26	98	704	34	66	11	48	202	135	13	72	33	49	477	372
FBXW12	FBXW12_285231_2	GTGGGAGAAAGGTAGACAG	29	0	34	157	474	351	0	3	14	2	232	332	2	9	60	20	112	76
FBXW12	FBXW12_285231_3	GATGTGGTGAGCACATAGCA	38	65	87	95	543	471	91	76	48	167	252	506	5	5	173	188	648	280
FBXW12	FBXW12_285231_4	GAGATCGCAAGTTTCCAGG	160	261	161	266	966	1011	334	275	395	203	1282	988	90	213	227	107	1171	1316
FBXW12	FBXW12_285231_5	GAACTTCACCAATCAACACCT	14	26	105	58	497	233	38	101	84	19	669	798	133	14	78	6	366	390
FBXW12	FBXW12_285231_6	GAAATGGGTATTTGCATGT	26	85	30	63	544	472	93	82	110	97	795	478	51	16	171	72	558	581
FBXW2	FBXW2_26190_1	GAGGTTTCAAAGGCTTCA	179	184	341	171	1663	1180	271	171	244	275	1121	1494	155	92	326	419	1645	816
FBXW2	FBXW2_26190_2	GGCTCCTTTGACAACACTG	72	36	185	154	579	519	74	183	166	209	648	709	51	31	131	155	1043	339
FBXW2	FBXW2_26190_3	GTCTGCCACACCTCTGTAC	0	49	1	20	11	65	5	65	1	29	86	10	4	23	23	0	214	33
FBXW2	FBXW2_26190_4	GTAGTAAAGTGCATACACTC	0	1	0	3	4	19	0	3	5	4	57	234	0	0	6	0	1	23
FBXW2	FBXW2_26190_5	GACTTCACTGTGAAAGTAT	25	39	113	9	150	223	81	103	53	14	510	228	54	22	17	68	272	262
FBXW2	FBXW2_26190_6	GAGTGGGGCAGTCCAGCTC	42	6	40	70	151	28	29	0	39	6	48	272	0	0	21	2	83	64
FBXW4	FBXW4_6468_1	GAGGTCCCAGTAGCGAACAT	6	22	77	15	88	343	65	23	159	150	80	49	6	1	12	133	414	356
FBXW4	FBXW4_6468_2	GGGCAGCTGATGACACACTT	21	26	99	146	549	329	48	108	370	61	417	426	123	79	59	45	516	292
FBXW4	FBXW4_6468_3	GCCCAGCAAAGACTCCCAG	65	151	149	86	695	567	63	56	120	24	778	598	114	86	161	53	454	728
FBXW4	FBXW4_6468_4	GAACAGGAGGTGAACTGTG	0	0	139	19	94	173	0	19	15	75	26	233	18	1	84	62	132	47
FBXW4	FBXW4_6468_5	GGCAGCATAGAGATGCTTGG	0	0	2	1	0	7	0	0	78	52	44	19	0	0	48	9	0	9
FBXW4	FBXW4_6468_6	GCGAGTTGGCCAGCACAAAG	103	1	320	158	148	710	94	45	288	129	375	300	7	63	78	70	130	212
FBXW5	FBXW5_54461_1	GACCTGGGCAGCGACAACG	165	291	262	349	1446	1252	273	249	169	178	768	878	244	93	103	61	645	1390
FBXW5	FBXW5_54461_2	GTTGAGCCACAGCACCGAGC	0	0	7	1	37	399	0	41	9	2	71	5	0	0	5	46	65	0
FBXW5	FBXW5_54461_3	GTCGCGGGACGAGTTCCTG	34	66	106	46	640	325	13	81	263	302	318	765	63	61	197	155	473	611
FBXW5	FBXW5_54461_4	GCTGATGACAGCAATCTCGC	18	51	54	1	31	78	12	13	22	5	126	41	13	0	2	37	16	111
FBXW5	FBXW5_54461_5	GCTGGTGTGCCGCCAATGGC	6	9	107	42	348	44	39	41	44	39	195	223	17	2	123	3	100	279
FBXW5	FBXW5_54461_6	GCGACACGGCCTGCCATTGG	203	55	106	104	1124	941	91	161	194	264	1100	1356	202	310	144	202	1333	672
FBXW7	FBXW7_55294_1	GCCTGTCTACACACGTTGCAG	55	57	99	66	714	637	173	229	38	38	555	477	107	56	229	104	637	709
FBXW7	FBXW7_55294_2	GAACATGGTACAAGCCCAG	7	82	54	221	455	369	68	55	107	61	514	261	15	136	100	94	269	134
FBXW7	FBXW7_55294_3	GTGGAAGTATGCCCATATA	18	121	103	110	422	220	24	147	78	49	390	657	9	18	84	6	315	393
FBXW7	FBXW7_55294_4	GAACATTAGTGGGACATAC	0	9	1	13	143	285	108	150	14	152	1013	510	8	9	1	25	122	66
FBXW7	FBXW7_55294_5	GAAAAGAAAGTTGGACCA	140	179	233	160	2056	1243	689	411	192	158	2232	1414	174	180	350	477	1902	1636
FBXW7	FBXW7_55294_6	GATCGGACACTCAAAGTG	176	390	219	555	1184	1499	550	419	141	68	1216	1443	194	254	400	516	1491	1212
FBXW8	FBXW8_26259_1	GAAACCAGAAGGTACCCTG	105	82	162	109	616	651	282	242	104	188	760	845	152	90	252	237	1331	1446
FBXW8	FBXW8_26259_2	GAACTAGGAAGATGTGCAC	93	28	0	70	402	189	28	70	12	64	256	311	138	13	36	16	390	324
FBXW8	FBXW8_26259_3	GGTCTGGGATGGGTGTACGA	17	16	104	57	477	286	108	70	199	143	346	379	82	6	216	124	1004	374
FBXW8	FBXW8_26259_4	GAGCTGTTTATCCTCACAA	145	99	279	58	846	760	235	223	160	42	511	585	114	233	84	141	498	625
FBXW8	FBXW8_26259_5	GAGACCCTGAGCTGATGGG	26	26	117	123	213	747	73	20	115	119	715	548	60	56	102	46	334	329
FBXW8	FBXW8_26259_6	GTGTGGGACACCCGCACCT	9	7	69	49	6	292	3	32	5	8	26	191	1	19	15	74	228	109
FBXW9	FBXW9_84261_1	GCTGGGCAGAGGATGGGCGC	2	12	45	92	394	227	0	0	111	28	116	195	16	2	23	15	166	138
FBXW9	FBXW9_84261_2	GTCTGACCATGTCACCTGG	72	70	75	72	868	448	31	43	187	106	434	422	79	13	128	156	693	478
FBXW9	FBXW9_84261_3	GGCAGCGAGGACCACACCC	1	12	30	40	255	143	9	1	66	20	161	285	25	4	134	5	74	261
FBXW9	FBXW9_84261_4	GGTGACATGGTCAGACACG	106	129	248	128	944	1148	441	253	136	172	1372	1439	221	61	365	256	1300	1218
FBXW9	FBXW9_84261_5	GATCGCAACGTCAACTTGT	33	231	127	226	1038	1235	254	83	315	294	741	1184	134	126	328	217	1107	1616
FBXW9	FBXW9_84261_6	GGACGTGGAGCACGAGGC	17	45	30	33	296	127	11	99	23	17	201	521	158	118	28	50	463	72
FEM1A	FEM1A_55527_1	GTTCAGTGGTTCCTCTGGGG	16	5	2	114	367	671	17	6	13	61	187	76	68	129	65	22	302	350
FEM1A	FEM1A_55527_2	GGGAGGGGAATCTGCCCAC	14	39	1	13	23	75	6	22	34	27	415	382	34	19	36	13	236	155
FEM1A	FEM1A_55527_3	GGTAGCGGGCGATCTCACGG	21	6	70	23	419	164	15	54	13	135	227	668	126	4	29	253	259	316
FEM1A	FEM1A_55527_4	GGACTCGGCGCAGTCATGCA	321	387	698	528	2198	3281	486	437	615	737	2752	3101	342	431	644	750	2976	3003
FEM1A	FEM1A_55527_5	GAGGTGGTGCGCTACCTGGT	80	50	41	103	486	619	20	46	110	57	444	735	2	43	37	30	402	311
FEM1A	FEM1A_55527_6	GATGAGGTACTCCACGATGT	3	66	3	31	262	224	0	59	6	158	249	198	5	5	92	126	529	183
FEM1B	FEM1B_10116_1	GATGTACCTACCCGTCGAAG	111	188	100	26	468	393	14	75	114	42	228	248	178	59	96	46	484	612
FEM1B	FEM1B_10116_2	GACCGGTTGAGAAGCAAGG	101	157	72	109	1251	931	106	141	159	63	807	752	102	43	82	222	776	602
FEM1B	FEM1B_10116_3	GTGAGCTCCGGCTTCAACT	5	39	2	28	88	21	51	43	12	25	64	105	28	0	8	0	218	282
FEM1B	FEM1B_10116_4	GACATAGCCAAGCAGATAG	10	143	44	87	548	421	13	64	106	42	1031	789	59	188	53	96	860	514
FEM1B	FEM1B_10116_5	GATGCACACTAAATACAGAA	35	68	59	12	309	141	119	1	36	31	314	349	9	32	95	75	115	131
FEM1B	FEM1B_10116_6	GTTAGAGAGGTTCCAAGA	65	28	19	68	456	144	125	48	1	91	404	572	124	92	92	74	257	353
FEM1C	FEM1C_56929_1	GGCACTGCATTGCTCTAGG	221	300	291	261	857	1127	460	170	338	118	1364	1123	127	185	293	103	1456	1098
FEM1C	FEM1C_56929_2	GCAGCAAGACACTGCAATG	38	122	35	180	822	946	124	170	143	60	451	414	85	64	71	43	314	385
FEM1C	FEM1C_56929_3	GGAAGTGTCAAACCGACAT	40	89	47	43	502	472	68	118	90	234	704	406	158	46	374	169	418	641
FEM1C	FEM1C_56929_4	GGAGGAATTCCACCATGTCA	104	92	94	172	1119	1225	98	247	281	184	1207	1164	105	159	224	112	688	786
FEM1C	FEM1C_56929_5	GAATACTACATGTGTAGGG	40	51	126	130	255	375	19	87	55	74	241	360	47	46	55	106	570	189
FEM1C	FEM1C_56929_6	GCTCGGGATGGCAAACTC	38	4	139	133	531	213	120	34	142	180	264	347	26	8	81	36	357	319
FGD1	FGD1_2245_1	GAGCCTGTGATTGTCGCCT	58	8	196	184	337	728	241	269	183	257	703	1036	232	125	308	398	364	873
FGD1	FGD1_2245_2	GAGCTAGAGAAGCGCATGG	102	129	37	173	967	1077	94	202	114	46	685	877	197	43	77	15	1224	681
FGD1	FGD1_2245_3	GAAGATGCCGTGGACAACGT	14	71	164	162	500	772	181	111	85	256	595	369	130	69	163	71	641	1089
FGD1	FGD1_2245_4	GAGATGGAGCCTGGAAACGT	142	50	138	422	1487	939	197	143	202	221	1187	950	212	216	132	139	743	1486
FGD1	FGD1_2245_5	GAGGAGGAGAAGAAAGACT	0	0	2	4	0	1	0	0	0	5	0	11	0	0	5	4	0	0
FGD1	FGD1_2245_6	GTGTGCACTGATTGCTATG	29	74	210	181	397	264	67	100	88	66	922	229	138	84	12	60	248	483
FGD2	FGD2_221472_1	GCATAGACATAGAGCACGA	27	13	75	66	465	75	19	8	74	19	312	271	40	32	41	127	383	185
FGD2	FGD2_221472_2	GAAAAGGTAGCGCTCCATG	118	119	141	180	1172	1058	166	251	174	80	701	957	250	164	202	131	1494	1171
FGD2	FGD2_221472_3	GGTGAGGACCCGCATCGATG	114	84	111	44	817	818	282	112	257	222	1094	384	187	78	166	21	989	496
FGD2	FGD2_221472_4	GAATGGAACTGATAGATGG	73	15	139	133	181	197	66	44	121	101	419	352	74	67	141	162	531	436
FGD2	FGD2_221472_5	GGACCCACTGCGGTGCCCGG	14	8	161	50	515	656	68	36	139	89	248	419	26	61	134	205	520	310
FGD2	FGD2_221472_6	GCAGTGGGTCCGGGACAAGA	28	19	130	73	502	330	78	71	76	48	309	320	20	186	36	54	260	525
FGD3	FGD3_89846_1	GCTGAAGACGCGGATCACGG	194	247	143	127	851	713	221	164	128	109	554	1097	168	92	130	112	725	544
FGD3	FGD3_89846_2	GAACTTTGACCGAGCCGTA	322	192	337	273	1273	1300	280	229	300	593	1341	1362	262	199	263	298	1368	1086
FGD3	FGD3_89846_3	GCAGCTTGGGCACACAGTAA	28	18	45	43	135	102	137	12	200	21	172	246	0	56	55	47	328	170
FGD3	FGD3_89846_4	GACGACGTCTTTAAACAGTG	109	257	127	185	1519	547	154	249	210	429	306	1007	274	125	220	52	1085	643
FGD3	FGD3_89846_5	GGGAGAAGATGGACATCTC	31	0	1	2	15	25	3	6	12	5	22	3	34	3	13	22	82	10
FGD3	FGD3_89846_6	GGCTGTGGAGATGAGCTCCA	0	0	36	31	233	100	17	2	0	2	138	201	0	3	3	16	170	111
FGD4	FGD4_121512_1	GTCTGGGAAAGAGAGAACAC	0	0	0	0	0	0	0	0	0	0	0	0	0	0	0	0	0	0
FGD4	FGD4_121512_2	GACAAAGAAGAATGGATCA	63	144	138	122	457	675	130	65	18	90	714	1121	80	123	112	41	673	385
FGD4	FGD4_121512_3	GAAGTATCTGGAAACAGTG	70	220	108	89	485	751	225	199	253	147	694	656	171	98	186	74	1132	479
FGD4	FGD4_121512_4	GTTGGAAGAAGCAAACCG	12	72	101	23	103	223	8	21	43	19	110	105	23	46	142	3	60	149
FGD4	FGD4_121512_5	GGGAAAAGAGCCCCAAGA	4	19	20	74	289	234	82	74	119	91	273	883	38	55	46	77	126	635
FGD4	FGD4_121512_6	GGGTCAGTTTGAAACTGTG	51	56	92	173	668	189	38	7	80	50	494	858	8	100	153	99	487	479
FGD5	FGD5_152273_1	GAAGAGGAGCGTGAAGAGGG	37	0	0	4	102	20	0	0	26	21	0	58	0	0	6	7	0	152
FGD5	FGD5_152273_2	GTACCGGCTGAAGAACACAT	23	115	74	35	174	295	34	104	25	16	561	274	29	53	117	91	334	390
FGD5	FGD5_152273_3	GACGTGTGTGACAGGCACCA	17	0	37	22	252	141	0	0	13	69	87	172	0	14	160	11	31	60
FGD5	FGD5_152273_4	GCAGGCCAGGTCGAAAGG	194	143	215	116	549	885	185	80	120	214	1228	478	42	166	70	135	877	564
FGD5	FGD5_152273_5	GCCGAGTACGACAACACAC	87	1	2	9	52	19	25	3	2	36	63	56	6	3	1	17	32	20
FGD5	FGD5_152273_6	GCCGAGTACGACAACACACA	304	64	113	206	1009	831	294	197	224	196	1424	982	213	139	396	266	970	787
FGD6	FGD6_55785_1	GGCTCTGGAAAATGGGAAA	75	56	325	183	528	687	176	80	185	69	637	994	85	176	131	316	706	559
FGD6	FGD6_55785_2	GGGCCAGATTAGCACAGCGA	0	49	3	66	144	307	56	40	29	121	654	355	20	16	43	28	237	346
FGD6	FGD6_55785_3	GGCTAGAAGCGATTTCCA	8	70	27	148	198	264	84	54	113	100	240	368	34	9	142	158	391	270
FGD6	FGD6_55785_4	GTCAGCAACAGCCTGTACTG	47	29	78	95	207	382	65	9	34	9	361	256	12	90	34	111	171	319
FGD6	FGD6_55785_5	GGATAGAAGCATTTCAGGA	5	0	94	95	471	421	50	0	29	11	643	135	24	20	100	18	210	172
FGD6	FGD6_55785_6	GGTATCAGGAATCCAGAT	9	14	62	16	246	556	8	8	16	86	297	233	2	0	39	181	697	233
FRK	FRK_2444_1	GTTCTGGACACTTTGCATGA	4	61	90	136	193	456	130	66	101	131	724	682	20	71	50	44	504	650
FRK	FRK_2444_2	GTAGTTCCGAGACTCCAGAT	0	0	51	5	176	79	45	7	26	4	165	290	8	35	18	24	340	146
FRK	FRK_2444_3	GATTCCAAATGACCATACAT	56	96	131	92	429	626	188	297	153	73	292	354	37	199	159	49	393	297
FRK	FRK_2444_4	GCTGCCAGAAATGTCCTCGT	53	57	250	153	602	516	115	63	178	61	728	713	45	93	208	50	397	634
FRK	FRK_2444_5	GATATTATGTTCACCAACG	95	39	19	149	315	335	146	115	76	66	421	319	150	108	33	40	151	453
FRK	FRK_2444_6	GGATCCAAATGACTTCCTGA	133	20	109	38	465	213	84	54	87	199	486	466	68	6	89	30	227	389
FSCB	FSCB_84075_1	GAAGTATTACCAATACGA	86	38	2	29	247	247	29	13	32	10	217	23	2	0	15	31	157	265
FSCB	FSCB_84075_2	GACCAGCCGTACAGGATAC	0	27	4	21	121	61	74	1	0	5	4	103	2	4	0	7	9	92
FSCB	FSCB_84075_3	GGAGGCTGAAGCTCAAGAG	20	7	56	71	131	317	180	210	96	49	502	238	15	80	134	48	242	76
FSCB	FSCB_84075_4	GAATAGAGAAAAAGAAACACA	26	15	97	36	500	279	116	30	55	115	461	365	77	94	112	124	635	241
FSCB	FSCB_84075_5	GTGGCCTCTTCAACTAATGG	79	174	247	142	670	455	57	142	85	185	441	596	79	30	199	36	427	861
FSCB	FSCB_84075_6	GATAGTGGAGACCGAGCTT	116	70	19	143	477	394	24	22	165	23	384	748	26	21	86	90	522	337
FUNDC1	FUNDC1_139341_1	GCTACCCAGATTGTAATGGG	0	18	13	32	190	29	8	7	8	19	142	71	59	98	53	18	184	42
FUNDC1	FUNDC1_139341_2	GTAATGGGTGGCGTTACTGGC	30	7	48	39	436	238	25	16	21	7	384	330	3	49	88	18	368	277
FUNDC1	FUNDC1_139341_3	GATATCCAGTGGATTTGTGGG	188	85	290	417	926	1039	169	140	139	225	775	1147	54	131	255	89	1142	1187
FUNDC1	FUNDC1_139341_4	GAACGCCACCCATTACAATCT	46	63	59	88	683	303	18	202	73	32	387	587	4	36	46	11	423	445
FUNDC1	FUNDC1_139341_5	GCTTGCAGCAACTGCAGTAGG	44	117	6	30	209	171	117	170	75	87	299	308	137	100	42	95	235	213
FUNDC1	FUNDC1_139341_6	GTAGCTACCCAGATTGTAAT	67	56	9	65	298	375	7	8	11	19	222	373	73	126	0	40	222	136
FUS	FUS_2521_1	GCCAGTCGAGCCATATCCCTG	23	150	493	551	1475	2261	295	217	478	411	2363	2260	309	149	447	415	2273	2053
FUS	FUS_2521_2	GTCTGTGTACAAATTAATCAT	50	56	50	117	368	533	24	4	78	147	379	486	8	17	41	15	143	281
FUS	FUS_2521_3	GTGGAGGCAGAGGTGGCATG	16	15	5	121	20	61	0	0	75	9	5	173	0	0	17	44	93	69
FUS	FUS_2521_4	GGGAAACTGGCAAGCTGAA	159	113	217	143	511	365	106	102	107	240	638	751	129	142	87	161	779	454
FUS	FUS_2521_5	GATTAATTTGTACACAGACA	110	6	253	287	595	506	23	79	227	205	660	566	33	50	286	433	652	620
FUS	FUS_2521_6	GTAGCAAATGAGACCTTGAT	29	109	180	29	470	519	41	35	250	177	562	715	104	59	115	171	859	732
FYCO1	FYCO1_79443_1	GTGATGGGGATCAGGCTGT	7	27	1	59	166	26	0	0	72	144	2	68	0	0	0	2	92	21
FYCO1	FYCO1_79443_2	GTGCTGAGGAGAGATGGCT	98	33	94	20	300	174	93	16	58	27	644	503	70	16	23	35	163	280
FYCO1	FYCO1_79443_3	GGAAGCAGGGGAACCCATCA	28	75	73	47	198	121	73	19	36	26	152	294	46	31	200	39	70	239
FYCO1	FYCO1_79443_4	GAGATGGCTCGGAGACACAG	56	61	60	74	279	504	157	152	108	107	626	562	31	31	147	44	888	662
FYCO1	FYCO1_79443_5	GTAAGGTGTCTGCCAACCTC	52	50	81	66	70	125	1	22	3	5	219	107	15	18	79	0	194	130
FYCO1	FYCO1_79443_6	GCTGAGCTCGGACATTGT	62	46	247	264	709	551	26	79	168	99	405	907	31	56	359	167	868	764
FZR1	FZR1_51343_1	GGACGCCACCTCAGACAA	108	21	30	93	526	366	51	99	95	228	438	449	208	314	106	82	431	250
FZR1	FZR1_51343_2	GGCTGGTACAGGCACTCCAC	19	0	9	2	14	29	0	0	11	5	35	133	3	1	3	0	35	1
FZR1	FZR1_51343_3	GCAGTACACGGAGCACCTGG	37	41	58	17	14	249	0	11	29	46	85	123	22	60	8	3	215	63
FZR1	FZR1_51343_4	GTGGAAGTTCACGCTCCAGT	2	0	8	80	958	577	5	113	97	21	700	391	112	92	55	20	583	433
FZR1	FZR1_51343_5	GGGAAGAAGCTGTCCATGT	9	50	58	32	289	370	6	29	70	62	433	707	68	1	59	62	125	404
FZR1	FZR1_51343_6	GAGCCCGCACACCTCCTGC	35	66	40	48	733	239	15	17	81	106	394	537	35	88	63	82	521	203
G2E3	G2E3_55632_1	GATAACTTCGTTTACATCG	68	28	184	53	163	77	101	97	69	108	196	166	224	53	94	17	93	497
G2E3	G2E3_55632_2	GAGACATCCAATTAACTCA	29	23	92	116	416	552	106	183	199	15	530	473	112	76	64	58	551	586
G2E3	G2E3_55632_3	GTTAGTAAAAGACATACT	23	19	73	1	10	148	13	51	16	9	237	66	47	15	9	3	2	221
G2E3	G2E3_55632_4	GATTCTCTCTGAAGTCCACAT	116	10	131	25	223	612	78	74	146	79	581	296	40	41	179	107	319	192
G2E3	G2E3_55632_5	GTAATTATTTGAACAGGTCGA	98	45	109	194	1038	891	237	111	306	191	591	967	170	128	125	84	586	1534
G2E3	G2E3_55632_6	GTCTAATAGAAGATATCAGGA	0	13	13	23	166	41	10	72	183	7	113	232	25	23	24	15	52	143
GABARAP	GABARAP_11337_1	GGGTGCCTGATCTGGACAAG	39	12	13	8	254	258	83	37	28	112	138	128	5	4	0	39	196	221
GABARAP	GABARAP_11337_2	GAAGAATAAGGCGTCCTC	97	90	104	41	296	236	28	114	262	387	631	994	85	66	76	198	941	459
GABARAP	GABARAP_11337_3	GAAAGATCCGGAAGAAATATC	101	72	183	98	567	477	34	59	216	306	811	692	39	61	304	110	425	370
GABARAP	GABARAP_11337_4	GAAAAGGAAGGAGAAAAGATC	0	0	0	2	1	15	4	1	0	0	53	37	0	0	9	0	6	101
GABARAP	GABARAP_11337_5	GAACCATTACCTCATACAGT	0	22	36	32	60	170	32	0	27	37	228	125	4	27	76	10	48	105
GABARAP	GABARAP_11337_6	GACAGTGATGAGAGTGTCTAT	12	11	12	73	327	58	0	0	41	30	273	318	3	0	3	2	49	288
GABARAPL1	GABARAPL1_23710_1	GGTTCCATCTGATATCACTG	66	43	111	266	373	631	227	201	134	175	655	702	174	107	236	85	479	600
GABARAPL1	GABARAPL1_23710_2	GAGCCACAGTGATATCAGA	19	3	20	57	370	154	18	1	223	39	285	286	45	16	54	3	160	295
GABARAPL1	GABARAPL1_23710_3	GATTGTTGACATTGACAAA	39	40	54	19	186	35	34	69	26	12	251	390	43	26	91	36	189	136
GABARAPL1	GABARAPL1_23710_4	GAAGATGGATTCTTATATG	0	15	5	19	119	149	1	4	84	83	386	151	0	5	76	43	64	112
GABARAPL1	GABARAPL1_23710_5	GTCCCACAGAACACAGATGCG	59	66	68	157	695	1120	97	123	201	156	538	1039	124	445	151	212	1250	888
GABARAPL1	GABARAPL1_23710_6	GCATGAAGTGGATGTTCAAGG	13	22	16	62	144	260	0	5	21	94	257	260	87	32	49	65	247	147
GABARAPL2	GABARAPL2_11345_1	GAAGATCCGAAAGAAATACC	55	120	77	194	496	403	123	50	170	218	1049	1255	112	140	103	33	634	626
GABARAPL2	GABARAPL2_11345_2	GGTACAGCTGACCCATTG	132	175	129	264	721	805	248	92	160	108	791	1120	84	130	55	60	1145	1177
GABARAPL2	GABARAPL2_11345_3	GATTGTTGACAAAGAAAAACA	17	67	98	100	674	417	35	125	228	66	455	504	57	61	263	103	354	461
GABARAPL2	GABARAPL2_11345_4	GAAATACCCGGACCGGGTGC	64	22	23	162	688	594	120	106	42	68	1111	638	183	28	129	53	864	863
GABARAPL2	GABARAPL2_11345_5	GGCTCCCAAAGCTCGGAT	73	73	86	243	594	662	67	157	231	108	762	1188	128	90	263	110	1383	502
GABARAPL2	GABARAPL2_11345_6	GAAAGAAATACCCGGACC	54	40	24	59	387	282	19	51	7	11	522	196	54	2	28	19	964	389
GAN	GAN_8139_1	GGCAAGGTAATGAACGTGA	19	50	47	163	370	550	113	39	110	72	433	296	86	138	44	51	794	258
GAN	GAN_8139_2	GCATGCCGAGAATTAACCA	6	126	101	329	537	137	7	64	88	96	1035	531	34	96	175	79	889	334
GAN	GAN_8139_3	GGATGTTATGTCAGCTCTG	15	52	164	83	332	681	178	146	110	199	344	381	160	87	39	28	490	373
GAN	GAN_8139_4	GTAATGTAGTGCAAAGTCA	12	23	36	55	484	614	43	34	129	42	457	412	11	64	87	173	299	142
GAN	GAN_8139_5	GAGTCTCCAGGTATTCTG	105	145	58	78	840	866	133	196	28	204	561	854	74	92	198	123	662	792
GAN	GAN_8139_6	GTATGTCCACTAAAAGAGAGG	9	2	38	66	321	54	19	30	20	81	147	491	34	53	83	33	129	326
GCLC	GCLC_2729_1	GTTCTCAAGTGGGGCGATG	99	53	354	248	292	1071	102	109	127	120	1616	1053	182	189	354	367	611	809
GCLC	GCLC_2729_2	GTAGAATTTCGACCCATGG	15	104	120	5	133	114	81	58	28	23	211	79	101	81	28	16	537	202
GCLC	GCLC_2729_3	GATAAACTCCCTCATCCATC	94	52	47	180	283	641	30	107	136	127	279	409	23	97	137	70	274	564
GCLC	GCLC_2729_4	GATGGTGTCTATGCTCATGA	6	58	166	41	651	449	137	41	40	23	721	324	111	97	70	24	817	231
GCLC	GCLC_2729_5	GTAGTTCAGAATACTACATC	0	27	37	9	8	102	46	25	0	12	70	140	23	24	4	2	29	36
GCLC	GCLC_2729_6	GTACCACAAACACCACAT	44	11	20	163	220	12	10	75	11	25	340	66	45	17	15	11	293	95
GGA1	GGA1_26088_1	GGACCTGGGTGATTGCTGAG	41	74	87	104	919	592	284	124	116	114	362	774	91	30	299	94	446	431
GGA1	GGA1_26088_2	GAGGATGCGGAAGCCGTGC	0	27	0	13	68	96	9	14	13	15	88	108	11	8	6	38	18	234
GGA1	GGA1_26088_3	GTTGGCAAGCAGCAGGACCT	5	0	0	0	0	0	0	0	0	9	0	58	0	0	9	0	0	0
GGA1	GGA1_26088_4	GGCCAATGACAACCTCACCC	0	19	0	4	349	19	18	32	7	4	101	273	5	10	49	0	310	63
GGA1	GGA1_26088_5	GAGCTTATTGGCTGCGCGG	123	155	202	78	549	370	137	225	88	232	564	679	108	26	99	79	560	681
GGA1	GGA1_26088_6	GGACGATGGGGTTAAAAGC	2	18	22	3	189	246	16	16	29	63	19	33	36	4	56	80	11	68
GLMN	GLMN_11146_1	GAGATAGCTGATTCCAAA	53	300	170	122	520	574	179	295	233	166	1088	709	288	130	213	163	666	529
GLMN	GLMN_11146_2	GTCAAGAAGGGAAATCAACTG	129	43	23	28	523	142	9	75	18	53	367	276	25	0	68	19	428	223
GLMN	GLMN_11146_3	GAATACAAGTAATCACTC	9	0	14	3	31	13	2	2	1	0	134	69	10	3	3	0	121	41
GLMN	GLMN_11146_4	GTGAAAAGAGCTGAATGC	67	19	20	38	72	89	0	0	53	28	58	169	47	18	49	8	25	399
GLMN	GLMN_11146_5	GAATATGGGCTGGAATCTCGT	20	173	58	70	310	593	90	144	214	181	570	789	86	40	168	203	316	375
GLMN	GLMN_11146_6	GTACATACCAGTGTCTCAATG	92	300	176	60	609	502	324	369	204	112	462	534	198	101	28	147	396	447
GMCL1	GMCL1_64395_1	GATTGGTGTAAGTTACAAGT	15	9	44	42	151	542	12	108	96	74	295	502	67	8	181	60	268	326
GMCL1	GMCL1_64395_2	GACGGTTTAATACAGCAGTG	5	32	108	48	481	586	48	37	50	179	364	334	74	58	188	145	491	468
GMCL1	GMCL1_64395_3	GCGGGCAGAACAGGACAGTG	99	171	214	590	1228	1474	80	86	565	311	1173	1765	62	104	416	274	1868	1027
GMCL1	GMCL1_64395_4	GAACTAGAGGGAAACAGCATG	296	456	493	438	1961	1553	423	645	375	290	1594	2231	416	295	294	298	2300	2348
GMCL1	GMCL1_64395_5	GAAACTGACAGATCCGCTACA	174	185	192	167	1491	1446	305	682	286	290	1232	1669	86	163	352	467	1338	1500
GMCL1	GMCL1_64395_6	GCAGTGTGGTGAGACAATGA	52	71	67	24	144	222	157	29	204	19	316	283	16	3	199	104	120	374
GNB2	GNB2_2783_1	GATGATGAGCTTCCCATCCT	3	0	32	3	338	363	36	1	17	207	206	121	4	6	43	7	183	167
GNB2	GNB2_2783_2	GGCGCCTGACACAAACGTG	133	146	420	411	1172	1524	317	279	286	217	1389	1698	244	382	576	313	1709	1801
GNB2	GNB2_2783_3	GACCCGCGAGGGCAACGTCA	56	74	176	155	540	777	88	130	207	96	670	884	84	17	165	92	1651	676
GNB2	GNB2_2783_4	GAGACAGGCCAGCAGACAGT	3	2	64	17	0	4	0	0	44	24	53	289	2	11	0	9	129	0
GNB2	GNB2_2783_5	GGCACAGGTCATTACCCAGG	46	75	92	10	488	515	10	22	155	116	572	270	117	90	147	80	431	547
GNB2	GNB2_2783_6	GTAGGCACAGGTCATTACCC	0	2	20	18	27	30	1	39	1	1	43	40	27	0	18	118	242	50
GNL3	GNL3_26354_1	GGAGCTGAAAACCTCATGA	126	126	347	267	1147	1644	222	104	194	261	968	834	91	95	227	397	778	1063
GNL3	GNL3_26354_2	GTGGGTGCGCACTTCACCA	211	173	206	124	717	571	281	155	83	118	682	836	213	61	315	221	773	974
GNL3	GNL3_26354_3	GTCCCAGGGCCCAACTCAG	128	163	371	358	1988	1217	259	299	468	415	1447	1726	141	326	345	206	1516	1783
GNL3	GNL3_26354_4	GGGTGCGCACTTCACCAAGG	315	417	171	137	948	1399	160	238	375	432	1228	972	364	175	313	161	1689	889
GNL3	GNL3_26354_5	GCCGTCAGAAAGTGCTCAG	109	272	143	243	1388	1040	30	257	388	129	1634	1408	165	146	119	119	1492	1201
GNL3	GNL3_26354_6	GGTTGGCAACTCATTCCGA	43	67	61	20	454	257	35	103	40	110	316	236	5	18	21	152	130	158
GNL3L	GNL3L_54552_1	GGCCTTTGGAAACTTCTTGG	88	46	12	164	179	300	99	136	79	173	477	531	10	37	80	115	421	337
GNL3L	GNL3L_54552_2	GTAATGTTGGTGTATCCATG	135	21	40	158	84	172	9	81	124	89	413	335	75	4	36	95	403	260
GNL3L	GNL3L_54552_3	GAGGACATCTGCAACCAAG	170	43	92	102	438	710	37	161	151	189	427	397	160	19	150	33	356	401
GNL3L	GNL3L_54552_4	GCACCTCTAGGACAACATCGG	246	123	180	84	670	712	140	248	380	306	636	939	196	113	189	126	1324	698
GNL3L	GNL3L_54552_5	GCCACTCAGACCACAGCAGTT	354	224	431	466	1229	1253	205	474	272	230	1317	1439	373	214	259	240	1239	983
GNL3L	GNL3L_54552_6	GGATAAAGGGAAGATAACCA	62	163	148	115	827	1081	32	82	260	301	579	659	77	119	170	198	792	708
GPS1	GPS1_2873_1	GGCCTCTGAGAGCTTGCGG	598	466	12	20	67	48	14	18	43	118	189	520	824	459	15	44	175	33
GPS1	GPS1_2873_2	GGCCCGGGAATAGCACTTGA	2175	1803	34	53	80	62	230	261	41	81	727	954	2385	1901	2	16	132	124
GPS1	GPS1_2873_3	GGCAGCCTTCAATACCACGG	562	503	7	9	5	66	64	118	38	39	581	449	644	491	1	0	15	1
GPS1	GPS1_2873_4	GTGCAGAGAACCTTTAACG	500	459	22	11	98	1	16	59	13	1	44	118	425	463	0	0	41	20
GPS1	GPS1_2873_5	GTTAAAGGTTCTCTGCACGA	407	560	0	4	20	0	139	25	30	43	286	146	673	416	0	0	7	2
GPS1	GPS1_2873_6	GCTGCGCTGATCCACGTCCC	162	257	0	7	6	1	67	3	0	6	54	223	326	201	0	0	8	8
GRWD1	GRWD1_83743_1	GGTGGAGGTGTTTGCGCTG	270	83	268	198	1619	1941	284	203	302	251	1399	1688	365	158	341	494	1508	1098
GRWD1	GRWD1_83743_2	GGCCGGGCAGGTAGACCT	20	177	94	23	363	416	85	32	165	68	279	146	75	0	24	115	455	254
GRWD1	GRWD1_83743_3	GAGCAGGAAGGGCTCCCGG	49	1	145	50	118	215	1	1	184	90	60	183	32	73	90	114	129	205
GRWD1	GRWD1_83743_4	GCTCGGTGGTAGAGCACAT	36	0	22	72	137	199	107	78	56	45	287	209	25	4	21	50	328	267
GRWD1	GRWD1_83743_5	GGTTGATGCCACCATAGTG	142	215	72	404	896	1035	207	62	102	357	921	1433	101	219	307	165	814	1470
GRWD1	GRWD1_83743_6	GTGGACCAGCGGCCATTCGT	131	278	395	325	1591	1975	436	303	485	389	1907	1683	243	204	277	389	1553	1508
GSK3A	GSK3A_2931_1	GGAACTAGTCGCCATCAAGA	35	27	125	313	680	1064	121	340	224	151	1113	927	240	119	133	165	756	944
GSK3A	GSK3A_2931_2	GTGGATGTAGGCCAAGCTG	69	31	80	155	542	558	174	186	52	101	421	436	85	36	138	104	676	683
GSK3A	GSK3A_2931_3	GATGGATGAGGTGTAATCAG	7	47	95	163	327	491	129	75	148	101	422	432	51	18	90	157	281	286
GSK3A	GSK3A_2931_4	GGCTCCAAAGATGAGCTCTG	41	4	60	70	534	198	24	38	159	70	150	365	64	101	21	133	721	682
GSK3A	GSK3A_2931_5	GGTGCTGGGAACACCAACCC	0	0	0	0	2	0	0	0	4	0	25	20	0	1	0	0	0	0
GSK3A	GSK3A_2931_6	GGTGGCCCGCCACTTCACCA	98	56	108	189	805	501	186	134	201	87	829	967	159	143	195	155	747	553
GSK3B	GSK3B_2932_1	GATGGCAGATTCCAAAGGAA	209	307	76	229	1280	1258	123	377	353	362	1409	1452	248	53	260	282	1204	945
GSK3B	GSK3B_2932_2	GTGGCTCCAAAGATCAACTC	0	23	42	11	63	439	2	56	82	37	71	45	5	22	0	3	276	168
GSK3B	GSK3B_2932_3	GGTCCTGGGAACTCCAACA	56	32	127	30	463	259	12	109	217	45	190	296	31	42	48	29	409	508
GSK3B	GSK3B_2932_4	GTGCAAAGCAGCTGGTCCG	60	33	41	103	421	202	2	31	67	74	355	599	67	70	12	98	185	505
GSK3B	GSK3B_2932_5	GAATGTGCACAAGCTTCCAG	34	26	78	147	470	441	110	236	63	204	691	770	123	55	106	12	118	510
GSK3B	GSK3B_2932_6	GCATGAGGAGGAATAAGGA	11	17	62	86	345	129	48	30	79	114	912	298	26	58	63	12	444	399
GTF2H2	GTF2H2_2966_1	GTTAACAGTATTTGAGCACCA	211	229	6	96	416	378	189	229	30	160	579	386	271	141	5	38	629	505
GTF2H2	GTF2H2_2966_2	GAAAATTAGAGTATCTGTTAC	0	2	1	8	256	60	14	36	62	46	57	156	64	2	46	6	100	178
GTF2H2	GTF2H2_2966_3	GTCTGCATAGCTATGCTTA	54	5	24	19	80	70	12	47	126	2	11	71	13	2	21	3	65	119
GTF2H2	GTF2H2_2966_4	GAGTCTGCATAGCTATGCTT	85	28	116	120	460	604	86	140	88	60	464	663	37	8	142	51	723	610
GTF2H2	GTF2H2_2966_5	GAACGTCTTTGAAGAAAGCTG	65	159	152	262	1198	1029	282	169	59	166	954	1517	129	136	225	227	1259	1372
GTF2H2	GTF2H2_2966_6	GGATGGCAATACTGAGCCA	62	34	0	8	44	302	12	37	17	46	16	117	32	1	32	4	79	112
GZF1	GZF1_64412_1	GAGTTCCAAGACAGCGCTG	301	222	397	336	1412	1209	389	412	196	384	2039	2407	308	241	385	463	1404	1749
GZF1	GZF1_64412_2	GCTGACTGTCACGTCACAC	20	0	67	15	63	300	10	23	35	82	59	227	43	16	15	23	163	47
GZF1	GZF1_64412_3	GACAAGTCCACTCTTCGG	140	200	282	157	1218	1255	153	91	180	425	1100	1416	182	251	80	382	802	1134
GZF1	GZF1_64412_4	GTCACACAGGTGACCCAGG	93	97	117	65	579	626	47	98	83	167	695	1248	107	206	139	256	778	990
GZF1	GZF1_64412_5	GGAATCCGTGAGACCACTG	97	198	332	124	635	752	127	141	170	173	916	1134	95	19	172	216	825	761
GZF1	GZF1_64412_6	GCAGCGGTACACCACCTCGG	119	63	80	401	809	777	109	93	153	131	915	1481	29	49	126	269	835	643
HACE1	HACE1_57531_1	GTTTGGCACTCGTTAGATGAA	90	61	105	15	460	528	184	97	79	76	533	422	101	79	134	38	583	337
HACE1	HACE1_57531_2	GGTTATGGCTGATCAACAC	0	32	60	27	72	107	0	4	13	16	351	257	18	4	33	1	277	78
HACE1	HACE1_57531_3	GGCAGCTATGGTTACACAA	52	4	34	42	577	349	49	41	109	16	365	134	70	51	1	328	327	163
HACE1	HACE1_57531_4	GTTCCAGGGTCCCACATGG	12	35	3	14	169	233	22	4	77	186	142	170	74	28	16	79	197	93
HACE1	HACE1_57531_5	GAGTGCCAAAGCAATTCCAG	152	37	185	61	586	311	62	164	136	96	556	566	82	82	228	166	600	315
HACE1	HACE1_57531_6	GACAAATTCAATGAAACG	94	119	128	120	517	862	94	138	168	110	927	602	53	122	151	239	1050	772
HDAC4	HDAC4_9759_1	GCCTCTGGAACTCAGCGATG	303	274	476	409	2357	1969	532	548	601	552	2151	2383	401	322	497	436	2389	2365
HDAC4	HDAC4_9759_2	GGGAGCCGGACGAACACGG	123	121	124	240	1185	1025	163	181	285	203	700	1515	134	167	357	180	1275	532
HDAC4	HDAC4_9759_3	GCAGCGCACAACCTCCACAG	112	219	241	221	1009	778	324	298	158	142	1608	1034	381	139	186	280	1660	969
HDAC4	HDAC4_9759_4	GACACCAGCACCACATCCG	445	352	382	572	2081	1873	536	764	576	426	2573	2172	378	329	415	441	1941	2225
HDAC4	HDAC4_9759_5	GTGCCATACAGGAGGGTGT	8	6	53	25	215	222	84	11	29	176	197	98	125	4	217	12	222	406
HDAC4	HDAC4_9759_6	GAGGTCGACACTCCGCTCTG	329	579	536	764	4247	3835	735	713	874	818	3488	4227	580	498	1093	992	4366	3914
HECTD1	HECTD1_25831_1	GAGCTGGGTCAACACCACGA	114	23	133	199	554	264	29	37	110	114	317	629	111	87	101	269	831	452
HECTD1	HECTD1_25831_2	GTCACAGGAGAACTACACAA	13	1	177	51	362	333	2	18	22	58	490	284	40	30	63	15	222	319
HECTD1	HECTD1_25831_3	GTTCTGGGGAGCGCTCACAT	26	0	141	6	26	13	2	2	45	78	199	161	74	10	12	98	174	163
HECTD1	HECTD1_25831_4	GAAAGGGGCCATAGTGAAG	48	2	171	89	281	531	60	24	246	103	647	752	49	162	63	107	408	457
HECTD1	HECTD1_25831_5	GAGACTGGTCAATCATTAG	177	194	126	205	803	601	141	53	212	79	554	554	151	274	118	74	631	316
HECTD1	HECTD1_25831_6	GCTCCACAGTGGCTTCACGT	14	0	58	40	237	227	209	25	65	101	258	348	17	7	104	0	255	220
HECTD2	HECTD2_143279_1	GCATCATCATCCGAAATGA	45	25	0	14	168	109	65	85	47	54	238	168	7	59	41	46	24	60
HECTD2	HECTD2_143279_2	GGGAGGGAAACGAATATCCA	8	23	60	14	642	151	39	2	14	28	232	175	8	55	21	159	217	257
HECTD2	HECTD2_143279_3	GCTACAGAAATAACGAAT	4	1	27	23	333	108	63	41	22	12	146	367	64	46	63	48	55	158
HECTD2	HECTD2_143279_4	GATGGTCAGCTTCCACTA	79	111	209	120	735	443	26	128	381	54	636	477	111	159	136	73	642	794
HECTD2	HECTD2_143279_5	GTTGATTGAAGCAGGTAT	48	92	26	344	594	411	108	15	156	180	499	817	52	17	265	272	229	291
HECTD2	HECTD2_143279_6	GAGAAGTACTCAGTATGA	14	71	56	17	170	29	54	12	137	49	177	360	1	67	32	55	388	76
HECTD3	HECTD3_79654_1	GTACTGAGTGACCAACAGG	214	47	4	78	171	155	1	95	34	13	205	326	117	4	96	0	381	367
HECTD3	HECTD3_79654_2	GAGCTGTGCCCTAGCTCAG	34	52	20	115	444	720	81	140	156	54	549	627	130	30	105	48	385	356
HECTD3	HECTD3_79654_3	GAGGAGAAGCTCCGCTATG	40	46	119	55	561	415	109	45	222	65	502	533	27	15	145	96	586	552
HECTD3	HECTD3_79654_4	GGTGTTCCATGGCAAGACGG	23	132	51	150	463	430	15	29	51	173	244	378	83	19	184	154	304	343
HECTD3	HECTD3_79654_5	GGTCCCAGGCAGGTACCAGG	79	32	66	92	285	244	47	96	41	65	390	216	35	33	104	61	323	208
HECTD3	HECTD3_79654_6	GTTGGAGAAGAAAGTGTGT	48	48	16	69	168	559	63	18	21	107	410	204	19	20	29	26	82	103
HECTD4	HECTD4_283450_1	GAGGCACGAGGACATCAGAG	15	0	17	102	253	363	165	106	138	98	427	450	30	59	140	113	158	310
HECTD4	HECTD4_283450_2	GCACACAGAGACACAACAG	67	130	33	39	380	332	98	18	17	95	384	69	10	37	50	70	435	641
HECTD4	HECTD4_283450_3	GAATTGAAGAACTCACATG	140	49	154	466	616	824	87	166	278	132	645	1190	128	97	150	114	890	700
HECTD4	HECTD4_283450_4	GTATGCACATCGCACCAACG	85	4	82	32	305	116	43	70	19	64	516	388	130	1	23	154	172	162
HECTD4	HECTD4_283450_5	GGCACCAGCATCACCAAGT	3	17	15	36	340	388	89	92	247	185	731	428	104	70	154	497	223	577
HECTD4	HECTD4_283450_6	GGAGAACAAGGACATCTACG	67	102	80	26	272	316	110	58	67	128	536	234	59	26	57	79	157	269
HECW1	HECW1_23072_1	GCTGACCATGAGCGTGGAG	125	225	79	86	890	582	177	88	188	103	1444	1043	117	211	188	215	553	629
HECW1	HECW1_23072_2	GATACGGTGGAAGATCCAGT	11	33	149	109	592	337	150	31	58	60	524	306	33	37	17	84	805	788
HECW1	HECW1_23072_3	GTCTGGAGGAGCCAACACAC	5	3	15	5	193	47	100	108	11	0	46	12	21	2	0	0	143	131
HECW1	HECW1_23072_4	GCCGTCGGACGCTGCCAGG	31	167	66	85	270	844	137	103	86	178	493	1064	265	78	148	74	429	518
HECW1	HECW1_23072_5	GGGCTGCGAAGCCTTCGTA	129	39	98	114	1014	954	147	254	156	170	594	568	193	61	50	33	370	469
HECW1	HECW1_23072_6	GGAATAACACTGAGTACCG	8	46	22	49	301	166	67	21	67	122	334	635	41	11	14	0	309	369
HECW2	HECW2_57520_1	GAAACAACACAGAATATAG	62	11	16	60	327	385	17	143	68	60	357	575	72	16	150	7	217	199
HECW2	HECW2_57520_2	GGTAGGGAGGCAGATCCAGA	21	19	46	36	143	287	0	0	53	53	69	167	0	8	212	37	204	41
HECW2	HECW2_57520_3	GTGAAGCAAATCCTTCATA	0	40	9	5	155	46	10	0	19	73	122	101	47	4	48	28	247	83
HECW2	HECW2_57520_4	GAGGCACGCATTGACAGCCA	125	70	345	357	969	531	195	284	139	177	1168	1194	242	208	134	237	1002	763
HECW2	HECW2_57520_5	GCATGTACGAGTACACGCTG	90	122	88	34	532	295	79	49	0	70	531	411	24	14	34	12	447	182
HECW2	HECW2_57520_6	GGGATTTCGAAGCCAAACTG	78	79	248	262	765	1015	207	228	92	289	727	815	138	120	219	285	1725	689
HERC1	HERC1_8925_1	GAACCAACCAGAACATCGGA	144	50	181	175	634	763	94	135	103	221	704	833	88	9	111	142	880	765
HERC1	HERC1_8925_2	GCAATACGTTTAGCAGACCAG	14	9	25	86	520	471	103	138	56	82	750	516	100	48	136	18	403	251
HERC1	HERC1_8925_3	GACACAGGGAGTAACAGCA	44	116	140	57	682	464	63	54	165	55	908	766	101	148	99	49	712	745
HERC1	HERC1_8925_4	GGCTTCCATGTCTAACACAC	2	1	9	5	1	8	15	8	1	1	244	245	32	55	46	5	6	30
HERC1	HERC1_8925_5	GTTGTTGATGGCATAGCGC	0	2	29	52	152	186	34	63	56	49	208	215	32	0	3	5	184	49
HERC1	HERC1_8925_6	GGCTCTATAGGGCCTACAG	5	128	29	241	373	159	14	1	74	61	164	126	20	14	73	14	360	137
HERC2	HERC2_8924_1	GGAACAGAATCAACCCAGAA	49	8	16	214	395	217	89	26	216	50	519	199	42	61	59	35	271	691
HERC2	HERC2_8924_2	GATGTCGGAGAGCTACACAG	1	0	68	27	279	308	63	85	56	42	129	219	9	34	80	50	137	150
HERC2	HERC2_8924_3	GGCGATGTCAACCACACGG	8	65	40	20	503	696	16	3	14	215	296	234	23	10	2	16	280	583
HERC2	HERC2_8924_4	GGATGGGGACATAATCACAG	0	0	3	35	141	19	19	0	0	40	32	156	69	2	10	61	227	56
HERC2	HERC2_8924_5	GACCCGTGCAGTTAATCGG	109	84	83	181	350	292	23	116	169	96	781	402	51	113	54	58	188	344
HERC2	HERC2_8924_6	GGTGGTGGAGAGAGCGACC	2	1	33	2	101	185	0	0	17	4	55	101	3	0	14	106	82	18
HERC3	HERC3_8916_1	GAGTCCAGAAGAAGGCACGA	11	55	127	73	484	739	128	26	67	75	693	630	87	58	173	140	601	801
HERC3	HERC3_8916_2	GCATAGATGAGTCCAGAAGA	14	39	25	111	198	127	63	122	114	216	873	393	14	36	55	80	630	253
HERC3	HERC3_8916_3	GCTATCTACAACTCCACTG	42	97	237	446	764	1033	49	94	188	57	855	1522	153	17	140	171	858	648
[truncated: 5,802 more rows]

## Sheet: CRISPR_MAGeCK_statistics
Gene	lfc_DMSO_High	lfc_DMSO_Low	lfc_SP3N_High	lfc_SP3N_Low	lfc_dFKBP1_High	lfc_dFKBP1_Low	logP_DMSO_High	logP_DMSO_Low	logP_SP3N_High	logP_SP3N_Low	logP_dFKBP1_High	logP_dFKBP1_Low
AAAS	0.39	0.47	-0.7	0.75	-1.89	-0.71	0.71	0.47	0.03	0.3	0.06	0.1
ABTB1	0.17	-0.38	0.1	0.01	0.35	-0.41	0.3	0.16	0.18	0.6	0.32	0.01
ABTB2	-0.31	0.03	-0.14	0.04	0.36	0.01	0.14	0.24	0.03	0.19	0.55	0.22
ADRM1	-0.94	-1.23	0.64	0.03	0.65	-0.24	0.21	0.02	0.99	0.29	0.94	0.17
AFP	0.36	-0.06	0.49	0.26	0.29	0.26	0.79	0.18	1.18	0.3	0.46	0.27
AKTIP	-0.12	-0.38	0.26	0.45	-0.13	-0.58	0.12	0.2	0.39	0.35	0.27	0.16
AMBRA1	-0.02	-0.11	-1.53	0.17	-0.6	-0.34	0.2	0.72	0.08	0.26	0.05	0.09
AMFR	0.47	-0.34	-0.67	0.39	-0.18	0.04	0.79	0.32	0.54	0.29	0.39	0.17
ANAPC1	-1.34	0.68	-1.86	-0.57	-0.49	-0.03	0	0.73	0	0.4	0.09	0.19
ANAPC10	0.02	0.13	-0.29	0.39	-0.61	-0.2	0.25	0.42	0.16	0.55	0.34	0.15
ANAPC11	-1.58	0.8	-0.78	-0.72	0.91	0.66	0.05	0.89	0.23	0.26	0.44	1.21
ANAPC13	-0.33	0.12	-0.35	0.16	-1.67	-0.65	0.76	0.45	0.21	0.5	0.06	0.01
ANAPC2	-1.55	0.17	0.07	0.61	-0.34	-0.99	0.04	0.37	0.12	0.48	0.06	0.19
ANAPC4	-0.69	-0.07	-0.95	-0.96	-0.7	-0.21	0.05	0.1	0.47	0.09	0.14	0.01
ANAPC5	-0.14	-0.93	0.06	0.64	0.38	0.18	0.11	0.12	0.33	0.8	0.16	0.7
ANAPC7	-1.04	-0.31	-0.32	0.7	-0.08	0.36	0.05	0.09	0.11	1.08	0.23	0.9
ANKFY1	0.09	0.26	-0.36	0.24	0.3	0.24	0.46	0.51	0.16	0.45	0.18	0.4
ANKIB1	-0.09	0.2	0.25	-0.08	-0.24	0.05	0.2	0.48	0.77	0.18	0.07	0.55
ANKUB1	0.18	-0.15	-0.01	-0.75	0.43	0.37	0.66	0.11	0.24	0.05	0.25	0.72
APPBP2	0.09	0.26	-0.13	-0.63	0.15	-0.38	0.25	0.78	0.04	0.14	0.11	0.27
AREL1	-0.65	-0.31	0.05	-0.42	-0.25	0.2	0.01	0.29	0.08	0.01	0.05	0.31
ARID1A	-0.93	0.4	0.55	1.61	-0.1	0.47	0.08	1.36	0.76	2.71	0.11	1.11
ARIH1	-0.17	0.41	-0.38	1.32	-0.24	-0.71	0	0.62	0.03	2.41	0.48	0.32
ARIH2	-0.15	0.19	0.34	0.3	0.38	-0.36	0.05	0.73	0.78	0.39	0.55	0.23
ARMC5	0.65	0.29	0.4	-0.22	-0.55	-0.29	0.66	1.45	0.52	0.04	0.24	0.13
ASB1	-0.37	-0.17	0.41	-0.13	-0.26	-0.13	0.07	0.1	0.77	0.12	0.18	0.29
ASB10	-0.57	0.4	0.41	0.13	-0.25	0.19	0.02	0.43	0.44	0.74	0.4	0.25
ASB11	0.14	0.71	-0.61	-0.49	-1.32	-0.24	0.19	1.23	0.38	0.09	0.01	0.03
ASB12	0.22	0	-0.08	0.06	0.68	-0.35	0.47	0.57	0.23	0.84	0.28	0.08
ASB13	0.17	0.67	-0.38	0.27	0.4	0.13	0.38	1.04	0.02	0.28	0.35	0.17
ASB14	-0.11	-0.15	0.16	0.02	0.15	0.33	0.1	0.04	0.33	0.18	0.32	0.42
ASB15	0.33	-0.17	-0.3	-0.36	-0.39	0.33	0.29	0.03	0.03	0.04	0.06	0.4
ASB16	0.46	-0.36	1.41	0.35	0.41	-0.26	1.02	0.38	1.18	1	0.25	0.16
ASB17	-0.43	0.11	-0.05	-0.09	-0.56	-0.05	0.2	0.26	0.11	0.09	0.34	0.53
ASB18	0.25	0.3	-0.44	-0.08	0.31	-0.14	0.21	1.25	0.03	0.25	0.43	0.1
ASB2	-0.19	-0.2	0.51	0.05	-0.21	-0.4	0.15	0.24	0.58	0.39	0.13	0.1
ASB4	0.61	0.39	0.73	-0.32	0.25	0.92	0.56	0.6	1.24	0.53	0.13	1.09
ASB5	0.57	-0.15	-0.77	-0.91	0.64	-0.72	0.87	0.18	0.08	0.18	0.81	0.11
ASB6	0.78	0.41	0.41	-0.74	-0.07	-0.46	1.22	0.47	0.37	0.12	0.13	0.11
ASB7	0.51	0.85	-0.12	0.22	-0.1	-0.36	1.44	1.71	1.32	0.21	0.33	0.04
ASB8	-0.74	-1.08	-0.65	0.56	0.6	1.08	0.02	0.05	0.1	0.47	0.92	1.26
ASB9	0.04	-1.05	-0.8	-1.09	-1.68	0.5	0.08	0	0.25	0.29	0.1	0.56
ASPSCR1	0.22	-0.18	0.2	-0.31	-0.13	0.11	0.33	0.14	0.39	0.12	0.32	0.1
ATE1	0.69	-0.8	0.71	-0.72	0.13	-0.59	0.56	0.28	0.75	0.27	0.31	0.02
ATG10	0.46	-0.14	0.04	0.2	0.3	-0.13	1.28	0.13	0.37	0.3	0.22	0.07
ATG101	0.16	-0.2	0.13	-0.06	0.08	-0.33	0.63	0.16	0.1	0.04	0.57	0.29
ATG12	-0.03	0.32	-0.39	0.2	-0.41	0.35	0.13	1.32	0.13	0.62	0.06	0.49
ATG13	-0.5	-0.58	-0.89	-0.21	-0.54	-0.22	0.4	0.25	0.06	0.22	0.06	0.73
ATG14	-0.27	-0.66	0.36	-0.33	0.06	-0.48	0.21	0	0.38	0.06	0.19	0.04
ATG16L1	-1.17	0.23	-0.47	0.69	0.23	0.72	0.15	0.13	0.11	0.8	0.39	0.89
ATG16L2	0.97	0.12	-0.75	-0.8	1.28	0.55	1.51	0.48	0.09	0.27	1.2	0.43
ATG2A	-0.19	0.12	-0.59	-1.13	0.3	-0.11	0.03	0.15	0.29	0.2	0.1	0.25
ATG2B	0.24	0.62	-0.25	-0.52	-0.16	0.1	0.41	1.13	0.15	0.02	0.12	0.51
ATG3	-1.1	-0.11	-1.12	-0.99	-0.31	-0.46	0.02	0.52	0.08	0.13	0.08	0.52
ATG4A	0.24	-0.61	0.31	0.19	-0.43	0	0.83	0.17	0.57	0.25	0.14	0.05
ATG4B	0.59	0.43	0.53	-0.13	0.52	0.14	0.7	0.46	0.55	0.51	0.73	0.61
ATG4C	0.76	-0.04	0.39	0.05	-0.16	0.23	1.05	0.17	0.24	0.49	0.23	0.32
ATG4D	-0.15	0.43	-0.77	0.08	0.37	0.7	0.07	0.33	0.1	0.07	0.29	0.63
ATG5	-0.15	-0.01	-0.6	-0.09	-1.43	-0.4	0.47	0.22	0.31	0.42	0.08	0.25
ATG7	-1.18	-0.27	-0.71	0	0.9	-0.75	0.02	0.58	0.06	0.19	0.84	0.2
ATG9A	1.09	-0.93	-0.06	-2.05	0.79	-0.2	1.55	0.06	0.14	0.03	0.43	0.22
ATG9B	-0.35	-0.04	-0.19	0.38	0.18	-0.03	0.05	0.2	0.05	0.2	0.11	0.18
ATRX	0.45	-0.92	0.15	-0.71	-0.34	0.05	0.47	0.05	0.95	0.07	0.28	0.22
ATXN3	-0.22	0.04	0.48	0.4	0.65	-0.26	0.56	0.26	0.8	0.3	1.13	0.16
AUP1	0.73	0.27	-0.09	0.07	-0.29	-0.38	0.83	0.84	0.12	0.22	0.19	0
BABAM2	0.18	-0.21	0.96	-0.37	1.06	-0.09	0.48	0.93	0.83	0.27	0.53	0.09
BACH1	-0.71	0.19	-0.32	0.18	-0.13	-0.49	0.43	0.31	0.08	0.91	0.24	0.16
BACH2	-0.38	-0.26	-0.5	0.34	0.09	0.11	0.06	0.16	0.41	0.75	0.07	0.22
BAP1	-0.47	-0.38	-0.9	-0.39	0.59	-0.81	0.28	0.25	0	0.42	1.08	0.02
BARD1	-0.79	-1.84	-0.01	0.15	-0.76	-0.4	0.12	0.01	0.37	1.93	0.12	0.37
BAZ1A	-0.19	0.09	0.17	-0.27	0.01	0.13	0.04	0.38	0.09	0.39	0.12	0.46
BAZ1B	-0.51	0.07	-0.27	-0.8	-0.84	-0.17	0.03	0.35	0.13	0.27	0.18	0.08
BCL11A	0.5	-0.23	0.4	-1	-0.84	-0.77	0.15	0.17	0.69	0.34	0.06	0.01
BCL6	-0.51	0.18	0.16	-0.46	-0.12	-0.15	0.26	0.51	0.36	0.04	0.3	0.16
BCL6B	0.05	-0.09	0.09	0.16	0.04	0	0.19	0.43	0.37	0.48	0.28	0.13
BECN1	0.83	-0.76	0.56	-0.52	-0.15	-0.13	0.73	0.07	0.45	0.08	0.17	0.13
BFAR	0.4	1.31	-0.05	0.35	0.1	0.25	0.49	2.06	0.31	0.41	1.03	0.2
BIRC2	-0.1	0.27	-0.19	-0.06	-0.27	-0.7	0.01	0.28	0.03	0.16	0.13	0.07
BIRC3	0.07	0.4	0.51	0.07	-0.31	-0.23	0.28	0.6	0.38	0.24	0.27	0.1
BIRC6	-0.12	0.28	-0.99	0.17	0.41	0.12	0.21	0.26	0.18	0.1	0.97	0.31
BIRC7	-0.36	0.26	-0.77	0.19	0.47	0.06	0.32	0.24	0.13	0.17	0.52	0.49
BIRC8	0.58	-1.22	-1.15	-0.8	-0.15	-0.72	0.23	0.31	0.13	0	0.24	0.14
BNIP3L	-0.67	-0.34	-0.63	0.04	-0.23	-0.89	0.38	0.11	0.15	0.46	0.04	0.14
BRAP	0.16	0.24	-1.11	-1.42	0.13	-0.02	0.65	0.43	0.17	0.38	0.86	0.6
BRCA1	0.13	0.52	0.44	0.4	0.89	0.38	0.5	1.78	0.86	0.77	1.45	0.79
BRCC3	-0.23	-0.12	0	0.36	-0.13	0.11	0.04	0.07	0.09	0.78	0.14	0.77
BRWD1	0.49	0.34	0.44	0.26	-0.12	-0.26	1	0.45	0.87	0.85	0.11	0.21
BSN	-0.15	-1.1	0.49	0.2	0.38	-0.34	0.44	0.04	0.85	0.31	0.3	0.26
BTBD1	-0.34	-0.42	-0.31	-0.28	0.07	-0.01	0.47	0.17	0.26	0.29	0.07	0.89
BTBD10	-0.41	-0.22	0.32	0.63	-0.59	0.06	0.46	0.1	0.23	0.57	0.07	0.23
BTBD11	0.27	0.24	0	-0.13	-0.13	-0.11	0.1	0.4	0.02	0.26	0.37	0.04
BTBD16	-0.27	0.06	0.39	-0.41	-1.05	0.03	0.22	0.19	0.36	0.07	0.02	0.48
BTBD17	-0.42	0.07	-0.14	0.3	-1.04	0.11	0.04	0.24	0.09	0.37	0.08	0.69
BTBD18	0.5	0.14	0.44	-0.06	0.04	0.24	0.5	0.65	0.29	0.16	0.28	0.2
BTBD19	-0.09	0.37	-0.31	-0.12	0.27	0.47	0.32	0.38	0.16	0.27	0.37	0.48
BTBD2	0.08	0.27	0.01	0.22	0.39	-0.05	0.54	0.4	0.39	0.63	0.15	0.1
BTBD3	0.26	-0.01	0.2	-0.3	0.55	0.4	0.4	0.15	0.37	0.03	0.54	0.88
BTBD6	-0.06	0.12	0.43	0.28	0.15	-0.01	0.31	0.27	0.82	0.55	0.15	0.03
BTBD7	0.5	0.84	-0.71	-1.16	-0.25	0.27	0.84	1.71	0.19	0.02	0.23	0.76
BTBD8	0.07	-0.31	-0.24	0.4	0.65	-0.34	0.9	0.08	0.17	0.25	0.87	0.12
BTBD9	-0.28	-0.67	0.14	-0.07	-0.66	0.16	0.23	0.01	0.2	0.04	0.09	0.16
BTRC	-0.09	-0.25	-0.54	-0.64	-0.14	0.6	0.55	0.16	0.11	0.1	0.22	0.96
CACUL1	0.73	-0.45	1.28	0.38	0.25	-0.27	1.39	0.46	1.35	0.52	0.4	0.71
CACYBP	0.21	-0.04	-1.41	-0.44	-0.41	-0.88	0.33	0.18	0.27	0.34	0.29	0.09
CALR	0.52	-0.61	0.37	0.74	0.28	0.4	0.44	0.14	0.27	1.77	0.14	0.86
CAND1	0.65	-0.01	2.48	-1.05	3.83	-0.9	1.31	0.24	5.42	0.13	5.42	0
CAND2	-0.47	0	-0.08	0.52	1.01	0.49	0.49	0.05	0.11	0.63	0.89	0.65
CAPN3	-0.45	0.46	0.28	0.15	-1.29	-0.35	0.33	0.99	0.22	0.38	0	0.14
CBL	-0.76	0.64	-0.41	0.21	-0.04	0.32	0.04	0.9	0.02	0.38	0.08	0.48
CBLB	-1.04	-1.29	-0.44	-0.24	0	-0.19	0.24	0.2	0.09	0.24	0.22	0.36
CBLC	-0.05	-0.79	0.72	0.43	0.27	-0.34	0.11	0.08	0.54	0.61	0.2	0.01
CBLL1	-1.67	-0.86	-0.31	0.05	-1.22	-0.69	0.03	0.54	0.55	0.93	0.06	0.23
CBLL2	0.69	0.09	0.49	-0.1	0.24	-0.32	1.55	0.26	1.28	0.1	0.65	0.09
CBX4	-0.3	0.22	-0.04	-0.3	-0.24	-0.32	0.29	1.43	0.47	0.05	0.01	0.81
CBX8	-0.46	-0.54	0.38	-0.09	0.18	0.42	0.38	0.02	0.17	0.28	0.13	0.52
CCIN	-0.17	-0.15	-0.17	-0.55	-0.04	-0.51	0.92	0.23	0.16	0	0.65	0.14
CCL28	-0.63	-0.67	0.65	0.62	-0.12	-0.25	0.1	0.01	0.51	1.31	0.04	0.08
CCNB1IP1	-0.2	-0.65	0.23	-1.34	-1.49	0.23	0.28	0.09	0.38	0.07	0.01	0.38
CCNF	-1.4	0.88	0.2	0.2	-0.79	0.58	0.09	2.45	0.44	0.37	0	0.82
CDC16	-0.41	0.31	0.57	0.24	0.52	0.37	0.1	1.27	1.26	0.65	0.19	0.31
CDC20	-2.49	0.11	1.65	0.69	-2.32	0.89	0.03	0.4	1.87	1.99	0	0.51
CDC23	0.26	-0.19	0.77	-0.28	0.65	0.53	1.1	0.05	0.74	0.12	0.51	0.77
CDC26	-2.24	0.33	0.21	-0.14	-0.4	-0.95	0.01	1.15	0.61	0.71	0.08	0.01
CDC27	0.84	1.76	-0.66	-1.24	-1.39	0.57	0.54	2.61	0.07	0.02	0.11	1.6
CDC34	0.33	0.01	-0.42	0.07	0.78	-0.25	0.59	0.42	0.29	0.25	0.89	0.1
CDCA3	0.5	-0.93	1.23	0.48	0.94	-0.3	0.41	0.03	1.57	1.32	0.82	0.54
CDK2	-0.18	0.35	-0.14	0.09	-1.01	0.95	1.12	0.3	0.07	0.23	0.04	1.69
CDRT1	-0.13	0.4	-0.35	-0.02	-0.32	0.36	0.09	0.61	0.03	0.31	0.21	0.48
CGRRF1	0.25	-0.33	-0.44	0.15	-0.44	-0.41	0.74	0.38	0.31	0.23	0.11	0.16
CHD6	0.22	0.38	0.17	0.26	-0.23	-0.27	0.42	0.51	0.32	0.35	0.09	0.05
CHFR	-0.51	-0.68	-0.82	-0.18	0.75	-0.75	0.07	0.1	0.15	0.66	0.59	0.44
CHMP3	0.17	-1.22	-0.03	-0.79	0.76	-0.5	0.56	0.06	0.23	0.29	0.73	0.18
CIAO1	0.43	-0.34	-0.13	-0.26	0.58	0.09	0.75	0	0.09	0.06	0.56	0.23
CISH	0.38	-0.08	-0.02	-0.01	0.27	0.15	0.66	0.1	0.17	0.45	0.21	0.1
CLTC	-1.15	1.49	-0.24	0.19	-1.29	1.14	0	3.66	0.1	0.32	0.03	3.63
CNOT4	-0.72	0.64	0.42	1.48	-2.04	0.63	0.01	0.91	0.31	2.86	0.03	0.93
COMMD3-BMI1	0.15	-0.65	-0.33	0.08	-0.22	0.98	0.18	0.35	0.06	0.1	0.13	2.22
COP1	-1.23	0.4	-0.06	0.53	0.02	0.5	0.02	1.2	0.41	1.01	0.06	1.09
COPS2	-0.05	-0.6	6.59	-1.63	6.52	0.42	0.52	0.05	5.42	0.01	5.42	0.47
COPS3	0.19	-0.65	6.55	-0.51	5.91	0.11	0.9	0.36	5.42	0.69	5.42	0.14
COPS4	0.01	-0.32	6.4	-3.97	7.15	0.35	0.46	0.09	5.42	0	5.42	0.42
COPS5	0.71	0.01	6.52	-0.93	7.89	1.5	0.73	0.2	5.42	0.04	5.42	2.51
COPS6	0.9	0.48	6.2	-0.64	7.86	2.03	1.82	0.39	5.42	0.7	5.42	1.77
COPS7A	-0.14	-0.38	2	-0.53	2.25	-0.79	0.18	0.35	5.42	0.02	5.42	0.01
COPS7B	-0.43	-1.11	3.13	-1.99	3.03	-0.44	0.05	0.04	5.42	0.01	5.42	0.24
COPS8	0.26	0.55	6.54	0.42	5.68	-0.21	0.55	1.14	5.42	0.5	5.42	0.69
COPS9	0.21	-0.06	0.3	-0.14	1.75	0.1	0.52	0.3	0.17	0.17	4.72	0.11
CPSF1	-1.15	0.54	0.76	1.45	-1.49	0.46	0.04	1.32	0.79	2.17	0.03	0.8
CRBN	0.72	-0.6	0.25	-0.01	9.09	1.07	0.77	0.11	0.19	0.1	5.42	0.53
CUEDC2	0.65	0.45	-0.06	0.18	0.18	-0.5	0.83	0.93	0.06	0.53	0.16	0.15
CUL1	0.43	0.1	3.84	0.28	-1.86	0.65	0.97	0.91	5.42	0.67	0	0.55
CUL2	1.06	0.48	-0.03	-0.07	-1.06	-0.55	1.25	0.69	0.18	0.75	0.34	0.48
CUL3	0.32	0.12	-0.13	1.21	-0.44	0.46	0.46	0.81	0.48	2.48	0.31	0.4
CUL4A	-0.68	-0.93	-0.77	0.6	3.06	-1.23	0.16	0.07	0.03	0.38	5.42	0.29
CUL4B	-0.76	-0.36	-2.06	0.73	-1.21	0.99	0.11	0.71	0	0.59	0.01	1.15
CUL5	0.15	-0.27	-0.1	0.94	-0.46	0.59	0.06	0.16	0.02	1.47	0.1	0.64
CUL7	-1.71	0.78	-1.53	-0.53	-2.16	-1.56	0.19	1.37	0.03	0.04	0.05	0.01
CUL9	-0.92	0.03	-0.88	0.47	-0.81	0.81	0.38	0.45	0.26	0.47	0.07	0.81
CYHR1	0.34	-0.63	-0.14	-0.05	-0.66	0.53	0.48	0.06	0.08	0.04	0.04	0.92
CYLD	-0.49	-0.55	0.05	0.24	-0.36	0.6	0.02	0.12	0.17	1.01	0.02	1.26
DCAF1	-1.04	0.66	-1.38	-0.86	0.25	0.74	1.04	0.79	0.22	0.22	0.41	0.57
DCAF10	0.04	-0.04	0.44	0.08	-0.28	-0.45	0.47	0.28	1.15	0.14	0.26	0.39
DCAF11	0.74	0.14	-0.41	0.11	0.43	0.14	0.6	0.25	0.23	0.21	0.22	0.35
DCAF12	-0.26	-0.38	-0.45	-0.67	-0.26	-0.13	0.3	0.05	0.21	0.04	0.08	0.31
DCAF12L1	-0.25	-0.51	-0.79	0.42	0.08	0.45	0.18	0.34	0.09	0.32	0.16	0.92
DCAF12L2	0.44	-0.28	-0.16	0.05	-0.1	0.33	0.5	0.06	0.3	0.53	0.17	0.35
DCAF13	-1.69	-1.81	-0.56	0.23	-0.34	-0.75	0.09	0	0.12	0.26	0.22	0.28
DCAF15	0.15	-0.21	0.07	-0.09	0.37	-0.09	0.2	0.25	0.21	0.11	0.39	0.11
DCAF16	0.73	0.25	0.06	-0.29	-0.73	-0.52	1.27	0.26	0.11	0.06	0.02	0.01
DCAF17	0.08	-0.23	0.4	-0.36	0.68	0.64	0.67	0.12	0.4	0.2	0.55	1
DCAF4	-0.44	-0.44	0.13	0.03	-0.09	-0.25	0.04	0.03	0.23	0.29	0.19	0.05
DCAF4L1	-0.42	-0.92	0.47	-0.11	0.12	-0.24	0.28	0.07	1.24	0.16	0.33	0.04
DCAF4L2	-0.22	0.12	-1.18	0.35	0.06	0.16	0.14	0.45	0.1	0.57	0.06	0.21
DCAF5	0.12	-1.02	0.25	0.41	-0.48	-0.49	0.22	0.05	0.47	1.13	0.24	0.13
DCAF6	-0.72	0.29	0.5	0.41	-1.32	0.24	0.05	0.33	0.52	0.44	0.1	0.49
DCAF7	-0.18	0.04	-1.02	-0.08	-0.53	0.22	0.07	0.74	0.03	0.13	0.1	0.72
DCAF8	-0.51	-0.22	-0.15	0.13	0.35	-0.45	0.3	0.02	0.92	0.23	0.42	0.03
DCAF8L1	-0.29	0.53	-0.63	0.04	-0.2	-0.06	0.06	0.89	0	0.3	0.14	0.39
DCAF8L2	0.32	-0.32	0.29	-0.08	-0.38	0.1	0.63	0.03	0.36	0.18	0.14	0.18
DCST1	0.09	-0.23	-0.72	0	0.4	0.34	0.03	0.68	0.11	0.55	0.26	0.7
DCUN1D1	0.91	0.13	0.59	-0.96	1.15	-0.93	0.68	0.43	0.6	0.04	0.89	0.08
DCUN1D2	-0.08	-0.24	0.42	0	0.3	-0.66	0.32	0.09	0.7	0.16	1.06	0.03
DCUN1D3	0.24	0.51	-0.6	-0.35	-1.21	-0.13	0.4	0.67	0.01	0.05	0.01	0.44
DCUN1D4	-0.45	0.09	0.61	-0.01	-0.08	0.43	0.73	0.27	0.34	0.64	0.05	0.48
DCUN1D5	-0.41	0.54	-1.16	0.7	-1.41	-0.03	0.35	1.51	0	0.98	0	0.51
DDA1	-1.33	0.19	-0.6	0.4	-1.97	0.16	0.16	0.14	0.26	1.58	0.09	1.29
DDB1	0.53	0.48	-0.88	0.51	6.13	1.06	0.84	1.09	0.09	0.86	5.42	0.82
DDB2	-0.53	0.48	-1.11	0.19	0.73	-0.12	0.14	0.62	0.14	0.49	0.54	0.26
DEF8	0.17	-0.39	-1.45	-1.67	0.01	0.88	0.18	0.23	0.02	0.03	0.06	0.85
DET1	0.64	-0.38	-0.01	0.49	-0.12	-0.33	0.73	0.21	0.36	0.45	0.18	0.06
DNAJB2	0.31	1.28	0.43	-0.5	-1.36	-1.06	1.23	2.11	0.2	0.03	0.08	0.12
DPF1	0.13	-0.05	-0.13	0.25	-0.28	-0.26	0.81	0.49	0.15	0.39	0.02	0.12
DPF2	0.32	0.4	0.5	0.94	-0.42	0.27	0.5	0.59	0.24	1.23	0.1	0.5
DTL	-0.75	1.46	-1.79	0.62	0.87	0.52	0.86	1.59	0.02	0.74	0.47	1.07
DTX1	0.38	0.57	0.31	-0.13	-0.02	0.28	1.02	0.54	0.28	0.32	0.16	0.55
DTX2	-0.44	-0.18	0.11	0.25	0.21	0.1	0.06	0.09	0.17	0.94	0.32	0.32
DTX3	-0.17	-0.28	-0.51	-1.85	0.61	-1.49	0.19	0.16	0.2	0.01	0.64	0.02
DTX3L	0.1	0.34	0.4	0.39	-1.55	-0.42	0.15	0.53	0.44	2	0.04	0.06
DTX4	0.12	-0.41	0.41	0.29	0.43	-0.32	0.71	0.01	0.59	0.63	0.46	0.01
DVL2	0.29	-0.38	-0.4	0.1	-0.36	-0.25	0.6	0.16	0.18	0.44	0.13	0.09
DZIP3	0.2	-0.34	-0.04	-0.38	0.01	0.4	0.38	0.04	0.14	0.1	0.51	1.7
E4F1	-0.13	0.16	0.25	0.73	-0.35	0.22	0.19	0.19	0.12	1.48	0.02	0.48
ECT2L	-0.4	0.15	-0.72	0.66	-0.41	-0.15	0.01	0.29	0.04	1.23	0.01	0.1
EDEM1	0.4	0.36	0.4	-0.44	1.04	0.23	0.49	0.44	0.36	0.08	0.88	0.75
EED	-1.67	-1.01	-0.97	-0.09	0.97	-0.74	0	0.01	0.36	0.04	0.89	0.28
EGR1	0.78	-0.41	0.59	0.42	0.46	-0.29	1.82	0.38	0.31	0.24	1.32	0.16
EGR2	-0.24	0.25	-0.12	0.54	-0.48	-0.1	0.26	0.98	0.64	0.93	0.12	0.1
EIF3F	-1.01	0.26	-1.72	0.37	0.59	1.28	0.01	0.24	0.29	0.47	0.52	2.11
EIF3H	1.05	0.45	-1.62	0.24	-0.86	0.29	1.83	0.32	0.39	0.2	0.12	0.92
ELOA	0.22	-0.43	-0.05	-0.2	0.2	-0.44	0.64	0.04	0.13	0.04	0.43	0.02
ELOA2	0.26	0.23	0.17	-0.39	0.3	-0.2	0.83	0.85	0.23	0.07	0.53	0.06
ELOA3	0.01	0.29	-0.03	0.16	-0.03	-0.1	0.39	0.79	0.03	0.81	0.16	0.27
ELOA3B	0.02	-0.01	-0.65	-0.24	-0.25	0.43	0.21	0.32	0	0.03	0.01	1
ELOA3D	-0.01	-0.24	-0.35	0.16	0.3	-0.26	0.04	0.31	0.03	0.95	0.31	0.13
ELOB	-1.6	0.58	-1.43	-0.05	-0.68	0.83	0.03	1.68	0	0.4	0.18	1.89
ELOC	-1.59	0.75	-1.06	-0.17	0.18	0.77	0	0.88	0.1	0.3	0.16	0.59
ENC1	0.11	-0.74	0.24	-0.01	-0.06	-0.12	0.38	0.01	0.19	0.1	0.27	0.16
EPM2A	0.36	-0.03	0.35	-0.25	0.28	-0.22	0.71	0.16	0.27	0.07	0.34	0.16
EPN1	-0.42	0.58	0.58	0.31	-0.66	-0.33	0.1	1.07	0.47	0.4	0.01	0.27
EPN2	-0.38	-0.41	-0.95	-0.1	0.04	-0.29	0.19	0.09	0.05	0.3	0.26	0.02
ERCC8	-0.36	-0.14	-0.24	0.35	0.07	-0.12	0.35	0.35	0.24	0.45	0.75	0.12
EYA1	0.03	-0.42	-0.24	0.56	-0.26	-0.35	0.05	0.05	0.37	1.25	0.01	0.07
FADS1	-1.2	-0.27	0.12	0.02	0.76	0.76	0.12	0.65	0.09	0.45	0.58	1.01
FAF1	0.54	-0.49	0.2	-0.78	0.22	0.01	0.72	0.05	0.29	0.02	0.25	0.28
FAM110A	0.14	-0.52	0.11	-0.42	0.09	-0.26	0.44	0.02	0.13	0.18	0.17	0.07
FANCL	0.46	0.5	0.39	0.83	0.87	0.1	0.35	0.64	0.88	1.11	0.96	0.38
FAU	-0.56	-0.16	-0.27	0.02	0.6	0.18	0.16	1.17	0.33	1.46	0.91	0.9
FBH1	-0.22	-0.27	0.34	0.24	-0.54	-0.45	0.13	0.03	0.36	0.15	0.2	0.01
FBXL12	0.18	-0.09	-0.18	-0.21	0.08	0.23	0.29	0.03	0.1	0.32	0.28	0.33
FBXL13	0.65	-0.57	0.33	-0.02	-0.69	-0.53	1.12	0.01	0.14	0.02	0.01	0.03
FBXL14	-1.67	-0.2	0.07	0.53	-0.33	-0.33	0	0.84	0.26	0.47	0.36	0.47
FBXL15	0	0.63	-0.38	-0.69	0.61	0.22	0.22	1.58	0.03	0.03	0.59	0.37
FBXL16	0.02	0.34	-0.01	0.43	-0.32	-0.13	0.03	0.28	0.27	0.55	0.15	0.17
FBXL17	0.91	0.19	-0.47	-0.81	-0.26	-1	0.7	0.38	0.04	0.19	0.08	0.03
FBXL18	-0.34	-0.56	-0.24	-0.05	-0.05	-0.28	0.08	0.02	0.86	0.51	0.91	0.13
FBXL19	-0.67	0.08	-0.54	0.67	-0.45	-0.07	0.1	0.58	0.01	0.99	0.48	0.4
FBXL2	-0.4	-0.04	0.19	0.77	0.43	0.57	0.04	0.12	0.27	2.37	0.62	1.61
FBXL20	0.3	-0.23	0.12	-1.32	-0.42	-0.37	0.69	0.06	0.38	0.04	0.08	0.19
FBXL22	0.61	0.05	-0.78	-0.02	-0.77	-0.87	0.63	0.13	0.35	0.44	0.1	0.12
FBXL3	1.08	-0.62	0.37	0.51	0.62	-0.02	1.11	0.25	0.41	0.55	0.51	0.27
FBXL4	-0.47	-0.07	-0.52	-0.57	-0.14	0.27	0.4	0.46	0.06	0.22	0.24	0.59
FBXL5	0.01	-0.24	0.79	1.15	0.05	-0.42	0.5	0.13	0.49	1.66	0.26	0.02
FBXL6	-0.12	0.36	-1.83	-0.49	-0.81	-0.72	0.14	0.34	0.01	0.28	0.02	0.12
FBXL7	-0.03	-0.44	-0.16	0.72	-0.02	-0.23	0.05	0.03	0.61	1.4	0.4	0.03
FBXL8	0.46	-0.08	0.48	0.09	-0.05	-0.21	1.25	0.22	0.6	0.31	0.21	0.03
FBXO10	-0.23	0.26	0.13	0.36	-0.02	-0.05	0.15	0.47	0.45	0.86	0.13	0.24
FBXO11	-0.23	0.18	-0.36	0.05	-0.68	0.35	0.02	0.44	0.1	0.84	0.1	0.99
FBXO15	-0.08	0.58	-0.24	-0.72	0.38	-0.41	0.26	1.02	0.13	0.25	0.31	0.33
FBXO16	-0.26	0.06	-1.66	0.35	0.99	0.02	0.02	0.44	0.01	0.45	0.7	0.2
FBXO17	0.47	0.49	-0.32	0.16	-0.11	0.27	0.75	0.75	0.17	0.22	0.11	0.65
FBXO2	-0.82	0.7	-1.34	0.21	-1.29	-0.5	0.02	1.37	0.01	1.25	0.02	0.01
FBXO21	0.54	0.15	0.14	-0.1	-0.07	-0.06	0.93	0.31	0.13	0.2	0.19	0.1
FBXO22	-0.21	-0.18	8.26	-2.33	-0.52	-0.03	0.1	0.14	5.42	0	0	0.09
FBXO24	-0.89	-0.71	-0.68	-0.68	0.63	0.19	0.08	0.1	0.32	0.04	0.97	0.51
FBXO25	0.19	-0.19	-1.08	0.64	0.33	-0.22	0.28	0.19	0.1	0.54	0.48	0.09
FBXO27	-0.11	-0.86	-0.79	-0.14	-1.04	0.22	0.46	0	0.3	0.15	0.01	0.56
FBXO28	0.06	-0.62	-0.57	-0.17	-0.33	0.37	0.51	0	0.07	0.05	0.1	0.81
FBXO3	0.18	0.14	-0.33	0.56	-0.08	-0.76	0.28	0.44	0.31	1.09	0.09	0.17
FBXO30	0.06	0.25	0.05	0.44	0.06	0.31	0.44	0.39	0.41	0.48	0.16	1.07
FBXO31	-0.03	-0.16	0.44	0.09	0.03	-0.43	0.31	0.21	0.56	0.3	0.18	0.02
FBXO32	0.08	0.47	1.07	0.38	0.38	-0.14	0.29	0.56	0.98	0.61	0.48	0.25
FBXO33	-0.37	0.45	-0.1	0.22	-0.58	0.21	0.06	0.68	0.3	0.2	0.08	0.34
FBXO34	0.42	-0.6	-0.14	-0.84	0.02	-0.99	0.48	0.34	0.28	0.14	0.22	0.06
FBXO36	-0.64	-0.36	-0.06	1.44	-0.72	-1.42	0.03	0.07	0.16	1.42	0.03	0
FBXO38	0.27	-0.73	0.48	-1.34	0.19	0.4	0.93	0.03	0.42	0	0.44	0.95
FBXO39	0.34	0.06	-0.49	-0.35	-0.1	0.01	0.26	0.31	0.02	0.15	0.02	0.29
FBXO4	0.08	0.21	-0.01	-1.19	0.25	-0.71	0.42	0.44	0.18	0.03	0.26	0.12
FBXO40	-0.47	0.79	0.72	-0.2	-0.42	1.24	0.07	1.73	0.4	0.24	0.29	2.01
FBXO41	-0.23	-0.37	0.56	-0.95	0.37	-0.54	0.18	0.01	0.94	0.11	0.28	0.18
FBXO42	0.23	-0.53	0.48	0.42	-0.25	-0.51	0.16	0	0.18	0.61	0.26	0.21
FBXO43	-0.82	0.78	-0.56	-0.07	-0.56	-0.69	0.05	0.96	0.05	0.79	0.21	0.06
FBXO44	-0.06	-0.03	0.1	0.37	0.28	-0.3	0.08	0.21	0.31	0.55	0.16	0.16
FBXO45	-0.67	0.14	-0.97	-0.53	-1.19	-0.32	0.2	0.27	0.01	0.02	0.04	0.06
FBXO46	0.28	-0.11	-0.11	-0.1	0.55	-0.06	0.55	0.48	0.35	0.02	0.58	0.2
FBXO47	-0.24	-0.01	0.28	-0.54	-0.52	-0.4	0.27	0.58	0.45	0.34	0.09	0.3
FBXO48	0.38	0.73	0.49	-0.84	-0.4	1.03	0.6	0.95	0.41	0.14	0.01	2.39
FBXO5	0.62	0.42	-0.45	0.99	1.02	0.11	0.41	0.37	0.18	1.5	0.53	0.42
FBXO6	0.43	-0.22	0.56	-0.48	0.37	0.59	0.57	0.33	0.44	0.32	0.52	1.15
FBXO7	-0.12	-0.55	0.16	-0.65	-0.1	0.24	0.05	0.03	0.48	0.17	0.01	0.45
FBXO8	0.69	-0.37	0.81	0.95	-0.71	-0.22	0.62	0.24	1	0.71	0.01	0.1
FBXO9	0.37	-0.22	-0.07	0.46	-0.24	0.01	0.32	0.1	0.2	0.85	0.05	0.08
FBXW10	-0.38	-0.88	-0.79	0.17	0.19	-0.99	0.47	0.15	0.12	0.24	0.58	0
FBXW11	0.47	-1.18	1.66	-1.05	-0.04	-0.86	1.62	0.05	3.77	0.01	0.16	0.04
FBXW12	-0.47	-0.6	-0.84	-0.1	-0.24	-0.27	0.3	0.15	0.03	0.15	0.11	0.01
FBXW2	-0.12	-0.48	-1.38	-0.18	0.51	0.41	0.39	0.07	0.01	0.11	0.17	0.41
FBXW4	-0.41	1.64	-0.36	1.09	-1.36	0.68	0.21	3.42	0.32	0.77	0.05	0.89
FBXW5	0.31	0.14	-0.68	0.41	-0.81	-0.38	0.24	0.41	0.19	0.49	0.17	0.26
FBXW7	0.69	-0.84	-0.02	0.23	-0.26	-0.38	1.93	0.01	0.2	0.44	0.15	0.57
FBXW8	0.45	-0.18	0.01	-0.12	-0.33	0.09	0.83	0.24	0.22	0.08	0.17	0.07
FBXW9	-1.36	0.01	-0.19	0.06	-0.65	-0.33	0.14	0.76	0.32	0.22	0.01	0.01
FEM1A	-0.88	-0.03	-0.26	-0.03	-0.19	-0.66	0.01	0.24	0.14	0.36	0.11	0.03
FEM1B	0.18	-0.45	0.3	-0.46	0.87	-0.46	0.15	0.05	0.41	0.21	0.86	0.01
FEM1C	0.52	0.4	0.09	0.09	-0.02	-0.09	0.51	0.29	0.26	0.29	0.19	0.53
FGD1	0.49	-0.03	0.56	-0.58	-0.36	0.35	0.53	0.23	0.71	0.53	0.03	0.67
FGD2	0.13	0.25	0.36	0.02	-0.52	0.12	0.33	0.39	0.18	0.37	0.04	0.44
FGD3	0.53	0.04	0.1	-0.11	0.05	-0.14	0.85	1.37	0.9	0.08	1.01	0.1
FGD4	-0.34	-0.32	0.52	0.15	0.29	0.22	0.23	0.13	0.34	0.19	0.47	0.28
FGD5	-1.29	0.23	-0.48	0.61	1.11	-0.52	0.06	0.23	0.06	0.58	1.62	0.02
FGD6	-0.58	-0.53	-0.99	0.48	-0.95	0.15	0.04	0.08	0.14	1.07	0.02	0.32
FRK	0.49	-0.09	0.41	-0.43	-0.62	0.37	0.86	0.23	0.7	0.04	0.14	0.25
FSCB	0.53	-0.28	-0.84	-0.07	0.22	-0.25	0.64	0.04	0.13	0.14	0.52	0.13
FUNDC1	-0.41	-0.86	0.77	-0.33	0.21	-0.39	0.32	0.03	1.94	0.08	0.19	0.2
FUS	-1.62	0.62	-1.06	0.3	0.32	0.9	0	1.33	0.08	0.49	0.18	1.48
FYCO1	-0.84	-0.13	-0.96	-0.28	0.91	0.72	0.08	1.06	0.06	0.28	0.76	0.83
FZR1	-1.86	-0.12	0.83	-0.71	-0.5	-0.57	0.01	0.14	0.55	0.03	0.17	0.03
G2E3	0.8	0.46	0.78	-0.46	0.13	0.47	0.81	0.91	0.43	0.22	0.16	0.63
GABARAP	-1.52	-0.3	-1.61	-0.53	-0.19	-0.23	0.13	1.12	0.03	0.23	0.16	0.21
GABARAPL1	-1.42	0.15	0.4	0.43	-0.34	-0.17	0.2	0.51	0.64	0.59	0.09	0.13
GABARAPL2	-0.28	-0.78	-0.23	-0.91	0.08	-0.05	0.02	0.06	0.05	0.15	0.13	0.28
GAN	-0.11	0.06	0.52	-0.08	-0.68	-0.04	0.33	0.19	0.5	0.27	0.06	0.48
GCLC	0.51	-0.77	0.98	-0.66	0.57	0.92	0.39	0.12	0.82	0.38	0.45	1.08
GGA1	0.03	0.05	-0.13	0.55	-0.25	-1.44	0.58	0.47	0.1	0.62	0.21	0.09
GLMN	-0.85	-0.48	0.18	-0.39	1.35	0.04	1.05	0.47	0.65	0.27	1.72	0.22
GMCL1	0.26	0.39	-0.49	0.56	-0.2	-0.13	0.97	0.64	0.03	1.3	0.35	0.26
GNB2	-1.06	-0.03	-0.49	-0.15	-1.25	0.86	0.13	0.33	0.17	0.13	0.01	1.69
GNL3	0.31	0.27	0.06	0.24	0.49	-0.2	0.97	0.65	0.09	0.59	0.67	0.08
GNL3L	0.28	0.72	0.2	0.12	1.1	0.42	0.78	1.32	0.18	0.17	1.52	0.84
GPS1	0.56	-1.13	7.49	-1.44	7.32	0.55	0.7	0.02	5.42	0.07	5.42	0.19
GRWD1	-0.2	0.72	0.12	0.32	0.31	0.18	0.42	0.71	0.23	0.49	0.18	0.27
GSK3A	-0.07	0.05	0.19	0.1	-0.73	0.17	0.44	0.17	0.3	0.19	0.01	0.15
GSK3B	-0.01	0.58	0.03	-1.18	-0.3	-0.09	0.4	0.73	0.12	0.04	0.1	0.07
GTF2H2	1.06	0.67	-0.07	-0.7	0.2	-1.02	1.77	0.54	0.26	0	0.55	0.02
GZF1	-0.44	-0.1	0.17	0.29	0.22	0.21	0.04	0.15	0.79	0.9	0.34	0.6
HACE1	-0.55	0.04	0.38	0.44	0.23	-0.46	0.11	0.47	0.59	0.55	0.34	0.14
HDAC4	0.64	0.33	0.41	0.24	-0.03	-0.05	1.93	1.03	1.03	0.42	0.18	0.13
HECTD1	-1.11	0.25	0.49	0.14	-0.15	1.12	0.2	1.04	0.36	0.15	0.33	1.15
HECTD2	0.06	0.03	1.01	1.08	-0.15	-0.28	0.11	0.43	0.61	1.41	0.23	0.41
HECTD3	0.01	0.03	0.03	0.29	0.56	-0.17	0.07	0.15	0.07	0.22	0.37	0.04
HECTD4	0.37	0.22	0.39	0.77	-0.09	-0.23	0.3	0.97	0.5	1.25	0.35	0.31
HECW1	0.88	-0.14	0.16	-1.82	-0.29	-0.6	1.39	0.05	0.96	0.1	0.11	0.04
HECW2	-0.94	0.06	-0.16	0.32	0.21	-0.21	0.14	0.35	0.15	0.42	0.1	0.42
HERC1	-0.52	-0.78	0.57	-0.23	-0.91	0.13	0.08	0.11	0.51	0.17	0.09	0.27
HERC2	-1.01	0.41	-0.2	0.03	-2.17	-0.17	0.13	0.41	0.13	0.41	0.12	0.3
HERC3	-0.13	0	-0.25	-0.35	0.11	-0.12	0.15	0.21	0.1	0.01	0.34	0.28
HERC4	0.04	0.31	-0.57	-0.25	-0.04	-0.09	0.28	0.74	0	0.05	0.11	0.4
HERC5	0.33	-0.02	0.62	0.48	0.04	-0.26	0.57	0.32	1.73	0.42	0.1	0.12
HERC6	-1.21	-0.01	-0.1	0.03	0.03	-0.09	0.1	0.15	0.32	1.09	0.6	0.69
HGS	-0.6	-1.19	0.53	-0.41	0.15	-0.3	0	0.03	0.39	0.15	0.37	0.52
HIC1	0.2	0.01	0.17	0.29	0.35	-0.31	0.38	0.16	0.15	0.48	0.75	0.04
HIC2	-0.01	0.57	-0.1	-0.23	0.39	0.31	0.15	0.69	0.09	0.18	0.37	0.41
HIPK2	-0.12	-1.32	0.68	-0.17	-0.26	0.62	0.03	0	0.4	0.41	0.13	0.76
HK1	0.85	-0.25	0.15	-0.54	-0.23	0.82	1.73	0.16	0.1	0.04	0.11	1.42
HK2	-0.88	0.94	-2.07	-0.29	-3.43	-0.14	0.05	1.83	0.1	0.23	0	0.69
HLTF	0.16	-0.17	-0.75	0.36	-0.43	0.19	0.12	0.06	0.04	0.73	0.22	0.21
HMG20A	-0.35	-0.15	0.23	0.12	-0.19	-0.23	0.26	0.27	0.33	0.06	0.02	0.02
HMG20B	0.07	0.46	-0.64	0.26	-0.27	0.23	1.35	1.25	0.18	0.65	0.06	0.61
HUWE1	-2.04	0.86	1.22	-0.5	-0.07	0.42	0	3.44	2.32	0.15	0.05	0.68
IBTK	0.14	0.2	-1.04	-0.31	-0.77	-0.73	0.38	0.3	0.07	0.16	0.17	0.02
IFIH1	0.84	0.22	0.35	0.17	0.45	0.76	1.7	0.38	0.73	0.32	0.54	1.96
IKBKG	-0.24	0.07	-0.05	-0.16	-0.11	-0.06	0.12	0.18	0.03	0.03	0.11	0.14
IPP	-0.69	-0.22	-0.01	1.05	-0.7	0.12	0.55	0.26	0.21	1.04	0.19	0.16
IQUB	-0.11	-0.47	-1.53	0.45	-1.37	0.4	0.49	0.4	0.01	0.5	0.01	1.11
IRF2BPL	-2.35	1.23	-2.26	-1.04	-0.21	-0.04	0.01	1.49	0	0.07	0.26	0.95
IRF9	0.78	-0.06	-0.55	0.03	0.13	-0.38	0.46	0.03	0.03	0.09	0.18	0.08
ISG15	-0.36	-0.11	-0.49	0.03	-0.17	0	0.34	0.12	0.19	0.44	0.02	0.56
ITCH	0.11	0.18	0.23	-0.28	0.34	-0.8	0.12	0.23	0.21	0.19	0.46	0.38
IVNS1ABP	-0.35	0.15	0.02	-0.23	0.01	0.19	0.19	0.08	0.2	0.1	0.06	0.2
JOSD2	0.21	0.24	-0.74	0.73	-0.98	-0.22	0.54	0.42	0.02	0.82	0.15	0.14
KATNB1	-0.41	-0.92	-0.97	-0.67	0.47	-0.41	0.16	0.29	0.14	0.42	0.47	0.07
KBTBD11	-0.93	-0.28	-0.16	-0.68	-1.16	0.07	0.01	0.1	0.01	0.01	0.03	0.3
KBTBD12	0.16	0.08	-0.6	0.1	-0.5	0.1	0.12	0.26	0.18	0.1	0.09	0.18
KBTBD13	0	0.43	-0.11	-0.02	-0.83	-0.14	0.48	0.4	0.07	0.14	0.07	0.15
KBTBD2	0.57	-0.3	0.23	-0.83	0.11	0.83	1.01	0.73	0.24	0.04	0.33	1.59
KBTBD3	0.37	-1.26	0.1	-0.84	-0.58	-0.43	0.8	0.01	0.19	0.02	0.2	0.28
KBTBD4	-0.38	-0.7	0.07	0.93	-0.38	-0.31	0.03	0.08	0.2	0.84	0.06	0.48
KBTBD6	-0.04	0.04	0.5	-0.61	0.37	0.04	0.8	0.32	0.79	0.5	0.41	0.19
KBTBD7	-0.4	0.63	0.3	-0.06	-0.6	-1	0.16	1.13	0.72	0.15	0.14	0.02
KBTBD8	0.32	0.09	0.26	0.11	0.67	0.36	0.18	0.13	0.2	0.15	0.53	0.78
KCMF1	-1.33	0.36	-0.32	0.32	-0.71	0.42	0.02	0.72	0.03	0.17	0.01	1.25
KCNA1	-0.83	-0.55	-0.07	-0.86	-0.12	0.01	0.16	0.19	0.22	0.21	0.08	0.4
KCNA10	0.27	-0.25	-0.13	0.66	-0.22	-0.37	0.38	0.42	0.12	0.72	0.04	0.07
KCNA2	0.15	0.65	-0.02	0.21	0.52	0.51	0.3	1.41	0.04	0.37	0.47	1.01
KCNA3	0.07	-0.47	-0.37	-0.5	0.19	0.08	0.29	0.13	0.12	0.04	0.35	0.49
KCNA4	-0.27	-0.37	-1.15	-0.48	-0.92	0.39	0.01	0.1	0.04	0.35	0.04	0.36
KCNA5	0.55	0.86	-0.08	-0.28	0.57	0.31	0.41	2	0.55	0.04	0.73	0.4
KCNA6	0.26	0.65	0.07	-0.01	-0.05	0.13	0.31	1.08	0.25	0.1	0.1	0.1
KCNA7	-0.08	-0.25	0.58	0.14	-0.24	0.24	0.05	1.22	0.59	0.32	0.15	0.41
KCNB1	1.15	1.05	-0.1	-0.2	0.22	-0.51	1.52	0.8	0.16	0.08	0.56	0.41
KCNB2	0.09	0.14	-0.2	0.1	-0.34	-0.17	0.23	0.09	0.05	0.21	0.06	0.26
KCNC1	0.06	0.06	0.1	-0.16	-0.3	-0.5	0.06	0.13	0.15	0.02	0.49	0.11
KCNC2	-0.35	0.01	-0.38	-0.25	-0.88	-0.48	0.08	0.3	0.29	0.22	0.01	0.08
KCNC3	0.07	-0.1	0.02	0.22	0.14	-0.14	0.15	0.39	0.15	0.46	0.14	0.09
KCNC4	-0.62	0.14	-0.02	0.25	0.1	0.94	0.26	0.12	0.1	0.17	0.07	1.27
KCND1	-0.36	0.42	0.02	0.29	0.58	-0.59	0.06	0.39	0.08	0.47	0.7	0.07
KCND2	-0.42	0.01	0.35	0.32	0	-0.44	0.56	0.29	0.34	0.65	0.59	0.15
KCND3	0.02	-0.26	-0.49	-0.27	0.16	0.06	0.77	0.11	0.18	0.26	0.65	0.24
KCNF1	0.45	-1.12	-0.16	-0.22	0.04	-0.3	1.08	0.08	0.18	0.15	0.6	0.24
KCNG1	0.89	0.11	-1.08	0.21	-0.34	-0.26	1.72	0.51	0.15	0.23	0.18	0.52
KCNG2	0.13	-0.36	-1.18	-0.29	-0.48	0.01	0.27	0.02	0.03	0.17	0.07	0.16
KCNG3	0.21	-0.38	-0.03	-0.19	0.07	0.71	0.09	0.13	0.19	0.2	0.21	1.43
KCNG4	-1.27	-0.7	-1.42	-0.13	0.49	-0.13	0.09	0.02	0.05	0.5	0.49	0.23
KCNRG	0.62	-0.23	-0.14	-0.25	0.86	0.82	0.66	0.09	0.24	0.08	1.65	1.73
KCNS1	-0.54	0.11	0.6	0.39	-0.37	-0.71	0	0.16	0.66	0.65	0.08	0.02
KCNS2	-0.05	0.54	-0.61	0.53	0.22	-0.25	0.74	0.75	0.02	0.34	0.51	0.06
KCNS3	-0.39	1.47	-0.81	-0.78	0.43	0.77	0.03	2.42	0.24	0.03	0.52	0.67
KCNV1	0.4	0.31	-1.57	0.12	-0.41	-0.58	0.76	0.32	0.32	0.27	0.08	0.41
KCNV2	0.09	-0.38	-0.03	0.06	0.36	0.53	0.46	0.07	0.23	0.09	0.25	0.88
KCTD1	0.55	-0.2	-0.15	-0.26	-0.01	0.02	1.17	0.11	0.14	0.12	0.08	0.16
KCTD10	-0.08	0.9	-0.98	-0.26	0.02	0.37	0.17	2.14	0.05	0.05	0.22	0.75
KCTD11	-0.82	-0.51	-0.1	0.01	-0.81	0.03	0.02	0.03	0.84	1.09	0.12	0.25
KCTD12	0.1	0.13	-0.71	-0.34	-0.72	-0.18	0.16	0.38	0.06	0.05	0.09	0.33
KCTD13	0.33	0.41	-0.7	0.39	-0.17	0.24	0.78	0.33	0.19	0.62	0.07	1.09
KCTD14	-0.34	-0.24	-0.2	-0.16	-0.15	0.64	0.06	0.37	0.39	0.05	0.24	1.04
KCTD15	0.09	-0.1	-0.11	0.62	0.34	-0.2	0.98	0.05	0.11	0.72	0.16	0.09
KCTD16	0.22	-0.58	-0.45	0.93	-0.83	-0.39	0.16	0.11	0.26	1.25	0.17	0.19
KCTD17	-0.26	-0.29	0.27	0.66	-0.15	0.52	0.03	0.21	0.63	0.96	0.09	2.02
KCTD18	0.4	0.41	0.49	-0.77	-0.05	-0.07	0.26	0.39	0.43	0.02	0.71	0.07
KCTD19	0.04	0.41	0.59	0.12	0.27	0.03	0.8	0.55	0.67	0.28	0.49	0.33
KCTD2	0.21	-0.16	0.59	-0.37	0.25	-1.1	1.01	0.22	0.6	0.02	0.06	0
KCTD20	0.1	-0.49	-0.16	0.04	-0.13	-0.19	0.21	0.1	0.19	0.28	0.19	0.21
KCTD21	0.07	1.63	-1.1	0.23	-1.63	-0.33	1.29	4.47	0.3	1.78	0.16	0.59
KCTD3	1.62	0.92	1.11	-0.21	-0.51	0.88	2.66	1.77	1.15	0.95	0.11	1.26
KCTD4	0.48	0.05	0.8	0.2	0.15	0	0.67	0.2	0.71	0.51	0.23	0.65
KCTD5	0.32	-0.04	0.36	0.8	0.66	0.29	0.2	0.11	0.75	2.32	0.59	0.75
KCTD6	-0.29	1.16	-0.15	0.51	-0.19	0.31	0.07	1.67	0.11	0.44	0.13	0.35
KCTD7	-0.07	-0.17	0.66	0.19	0.26	-0.8	0.21	0.18	1.19	0.37	0.17	0
KCTD8	0.6	0.4	0.48	-0.33	-1.56	-0.3	0.41	0.65	0.6	0.11	0.09	0.05
KCTD9	-0.28	-0.3	0.68	0.37	-1.24	0.99	0.15	0.03	0.19	0.47	0.01	0.84
KEAP1	0.2	-0.04	0.26	0.67	0.72	0.01	0.25	0.11	0.27	1.39	1.32	0.3
KIAA1586	0.06	-0.06	0.04	0.46	-0.23	0.15	0.27	0.26	0.02	0.46	0.04	0.46
KLHDC2	0.45	-0.02	0.1	-0.17	0.33	0.12	0.44	0.12	0.22	0.12	0.34	0.24
KLHDC3	0.92	0.08	0.59	-0.54	0.63	0.03	3.17	0.15	0.71	0.09	1.5	0.27
KLHL1	-0.33	0.22	0.52	-0.32	-0.3	-0.49	0.75	0.49	0.75	0.07	0.33	0.04
KLHL10	0.51	-0.51	0.62	-0.46	-0.1	-0.54	1.57	0.12	1.01	0.05	0.1	0.01
KLHL11	-0.59	0	-0.56	-0.42	-0.21	-0.41	0.01	0.1	0.17	0.14	0.01	0.06
KLHL12	-0.24	0.34	0.29	-0.12	0.33	0.31	0.06	0.94	0.17	0.18	0.15	0.96
KLHL13	0.27	0.03	0.33	0.41	0.13	0.23	0.49	0.39	0.42	0.85	0.28	0.51
KLHL14	-0.18	-0.51	0.23	-0.28	-1	0.69	0.11	0.16	0.31	0.94	0.03	1.47
KLHL15	-0.08	-0.33	-0.51	-0.27	-0.41	-0.04	0.36	0.03	0.12	0.35	0.03	0.07
KLHL17	-0.26	-0.29	-0.74	-0.22	-0.41	-1.53	0.2	0.41	0.04	0.19	0.09	0.15
KLHL18	-0.2	-0.17	0.22	0.43	0.06	-0.37	0.08	0.1	0.16	0.51	0.35	0.05
KLHL2	-0.96	-0.57	0.13	-0.74	-0.56	-1.53	0.07	0.01	0.41	0.1	0.08	0.08
KLHL20	-0.49	0.26	-0.31	1.42	-0.54	-0.19	0.26	1.15	0.09	1.02	0.01	0.42
KLHL21	0.31	0.43	-0.16	0.51	0.33	0.09	0.27	1.15	0.07	0.76	0.23	0.18
KLHL22	0.33	0.21	0.99	0.32	-0.01	0.16	0.39	0.58	0.73	0.25	0.22	0.57
KLHL24	-1.02	0	-0.23	-0.2	0.76	0.25	0.04	0.26	0.06	0.22	0.51	0.47
KLHL25	0.05	-0.07	-0.06	-0.73	0.09	0.6	0.11	0.17	0.16	0.05	0.24	1.54
KLHL26	-0.32	-0.14	0.34	0.19	0.21	-0.08	0.05	0.14	0.6	0.59	0.25	0.09
KLHL28	0.07	-0.35	0.19	0.31	-0.27	-0.1	0.31	0.04	0.42	0.22	0.38	0.18
KLHL29	0.17	-0.07	0.11	0.44	0.19	0.25	0.61	0.16	0.35	0.72	0.3	0.4
KLHL3	-0.47	0.55	-0.52	0.37	-0.39	-0.42	0.04	0.57	0.04	0.25	0.37	0.31
KLHL30	0.88	-0.44	-0.16	-1	-0.76	0.42	0.98	0.21	0.04	0.16	0.04	0.73
KLHL31	-0.11	-0.43	-0.36	0.27	0.77	0.61	0.29	0.18	0.15	0.23	0.41	1
KLHL32	-0.31	-0.03	-0.45	-0.36	-0.21	0.35	0.03	0.06	0.16	0.27	0.34	0.33
KLHL33	-0.92	0.5	-1.26	-0.54	-0.15	-0.14	0.09	0.43	0.07	0.22	0.48	0.15
KLHL34	0.21	0.5	0.31	0.64	1.01	-0.07	0.13	0.44	0.3	0.38	0.8	0.08
KLHL35	0.07	0.5	-1.2	0.51	-1.33	-0.36	0.27	0.49	0.06	0.7	0.18	0.22
KLHL36	0.13	-0.29	-0.81	-0.22	0.26	-0.12	0.39	0.04	0.01	0.04	0.5	0.38
KLHL38	1.3	0.75	-0.43	-0.46	-0.3	-0.36	1.82	0.67	0.55	0.38	0.22	0.01
KLHL4	0.48	0.32	0.39	-0.33	0.01	-0.04	0.99	0.56	0.29	0.03	0.31	0.51
KLHL40	0.39	0.24	-0.48	-0.39	0.02	0.25	0.61	0.79	0.15	0.86	0.43	0.38
KLHL41	0.12	-0.09	0.43	-0.19	-0.36	0.19	0.28	0.29	0.82	0.37	0.12	1.33
KLHL5	0.08	0.41	0.8	0.06	0.44	-0.23	0.87	0.88	1.25	0.45	0.67	0.11
KLHL6	-1.17	-0.27	-0.25	0.29	-0.08	-0.04	0.01	0.06	0.21	0.37	0.01	0.13
KLHL7	-0.36	0.12	-0.59	0.62	-1.01	0.3	0.01	0.3	0.31	1.19	0	0.61
KLHL8	-0.47	-0.74	1.01	0.34	0.57	0.18	0.09	0	1.02	0.55	0.38	0.36
KLHL9	0.07	-0.54	0.16	0.13	0.47	0.38	0.21	0.21	0.3	0.28	0.5	0.28
LGALS3BP	-1.37	-0.71	0.01	-1.5	-0.33	0.92	0.02	0.27	0.12	0.21	0.16	1.04
LMO7	0.02	-0.35	0.88	-0.05	0.55	0	0.84	0.02	1.35	0.34	0.76	0.14
LNX1	1.08	-0.3	0.09	0.41	0.2	-0.5	1.93	0.17	0.17	0.49	0.15	0.04
LNX2	-1.36	0.05	-0.67	-0.4	0.25	0.03	0.07	0.06	0.16	0.08	0.23	0.78
LONRF1	0.17	-0.23	-0.56	0.35	0.23	-0.33	0.47	0.08	0.46	0.89	0.56	0.32
LONRF2	-0.33	-0.26	-1.09	-0.64	-0.24	-0.02	0.08	0.22	0.03	0	0.12	0.33
LONRF3	-1.1	-0.71	-0.31	0.27	0.03	0.62	0.09	0.08	0.05	0.55	0.1	0.75
LRR1	-2.52	0.7	-1.36	-0.44	1.13	0.69	0	0.83	0.01	0.02	1.07	0.79
LRRC14	-0.01	-0.65	0.22	0.5	1.37	-0.24	0.81	0.09	0.3	0.36	0.93	0.02
LRRC28	0.45	0.14	-0.57	-0.22	0.25	-0.48	0.27	0.45	0.08	0.27	0.13	0.03
LRRC29	-0.06	-0.54	0.45	-0.1	-0.79	0.3	0.08	0.02	0.24	0.17	0.13	0.8
LRRC41	0.55	0.05	0.4	-0.22	0.16	0.24	1.09	0.61	1.15	0.09	0.3	0.4
LRRC58	-0.05	0.27	-0.05	-0.43	0.39	0.74	0.2	0.39	0.09	0.16	0.43	1.2
LRSAM1	-0.03	0.11	0.07	-0.45	0.55	0.24	0.19	0.6	0.68	0.54	0.67	1.02
LTN1	0.19	-0.33	0.21	-0.03	0.05	0.05	0.82	0.13	0.22	0.16	0.19	0.2
LZTR1	0.55	-0.44	0.36	0.28	1.09	-0.4	2.13	0.04	0.58	0.84	2.68	0.03
MAFK	0.15	-0.82	-0.32	0.89	0.37	0	0.31	0.25	0.24	1.28	0.12	0.23
MAGEA1	0.44	0.13	-0.11	-0.3	-0.7	0.13	0.25	0.39	0.15	0.02	0.04	0.7
MAGEA10	0.15	-0.16	0.24	-0.14	-0.02	0.09	0.55	0.14	0.24	0.03	0.11	0.31
MAGEA2B	-1.3	-0.47	0.16	0.36	-0.1	-0.09	0	0.01	0.2	0.56	0.13	0.22
MAGEA3	1.64	-0.03	0.06	-0.32	-0.03	0.03	1.48	0.27	0.26	0.75	0.46	0.05
MAGEA4	-0.41	1.03	-0.55	0.76	-0.51	0.23	0.07	0.77	0.6	1.39	0.13	0.34
MAGEA5	0.73	0.04	0.78	-0.14	0.78	-0.37	0.9	0.03	0.37	0.38	0.42	0.02
MAGEA6	-0.52	-1.18	0.52	0.36	-0.26	0.14	0.11	0.02	0.35	0.47	0.17	0.17
MAGEA8	-0.29	0.14	0.66	-0.57	1.67	0.99	2.69	1.39	0.52	0.3	1.55	1.27
MAGEB1	0.68	0.02	0.27	0.19	0.27	-0.03	1.93	0.56	0.21	0.36	0.2	0.1
MAGEB2	-0.37	0.16	-0.37	-0.08	-0.06	0.47	0.17	0.85	0.56	0.12	0.04	0.38
MAGEB3	-0.57	0.05	0.27	0.1	0.19	-0.23	0.01	0.42	0.37	0.41	0.14	0.27
MAGEB4	0.57	0.35	0.46	0.27	0.36	-0.03	0.86	0.44	0.29	1.17	0.81	0.16
MAGED1	-0.53	-0.66	0.66	0.27	-0.15	1.04	0.7	0.11	0.8	0.15	0.28	2.25
MAGED2	0.46	-0.73	0.6	-0.67	0.77	-0.33	0.52	0.08	0.66	0.25	0.46	0.32
MAGEE1	0.13	0.56	-0.74	-0.04	0.27	-0.15	0.57	0.71	0.09	0.13	0.47	0.12
MAGEF1	0.67	-0.85	0.02	-0.38	0.46	-0.3	0.74	0.11	0.32	0.51	0.42	0.45
MAGEH1	-0.28	0.2	-0.04	-0.69	0	0.13	0.56	0.67	0.18	0.02	0.23	0.18
MAGEL2	0.26	0.01	0.62	0.17	0.56	0.21	0.2	0.04	1.19	0.29	0.31	0.42
MALT1	0.67	-0.51	0.26	-0.05	-0.37	-0.13	0.42	0.07	0.26	0.57	0.06	0.1
MAN1B1	0.2	-0.09	-0.14	0.06	-0.09	-0.26	0.21	0.12	0.44	0.52	0.09	0.04
MAP1LC3A	-0.64	-0.08	-0.9	-0.25	-0.36	-0.62	0.17	0.15	0.12	0.45	0.25	0.01
MAP1LC3B	0.41	0.58	-0.73	-0.76	1.15	0.82	0.15	0.4	0.33	0.05	1.03	1.01
MAP3K1	0.47	0.66	-1.34	0.29	-0.3	0.21	0.38	0.79	0.13	0.28	0.13	0.3
MAPK15	-0.48	0.72	-1.53	1.21	0.79	-0.69	0.47	0.84	0.05	1.5	0.38	0.01
MARCHF1	-0.11	-0.33	0.09	0.64	0.21	0.07	0.21	0.13	0.37	1.08	0.16	0.16
MARCHF10	0.66	-0.6	0.42	-0.14	0.24	0.33	0.64	0.16	0.28	0.17	0.36	0.66
MARCHF11	0.64	-0.65	1.07	0.11	0.43	0.33	1.18	0	1.27	0.42	0.16	0.22
MARCHF2	-0.13	0.48	0.17	0.68	-0.39	0.06	0.18	1.02	0.19	0.88	0.3	0.29
MARCHF3	0.53	0.15	0.29	-0.8	-0.11	-0.61	0.76	0.49	0.08	0	0.07	0.1
MARCHF4	0.46	0.05	0.68	0.24	0.34	-0.77	0.86	0.58	0.78	0.17	0.26	0.09
MARCHF5	0.75	-0.58	-0.62	-0.66	-0.07	0.25	1.62	0.16	0.04	0.03	0.14	0.48
MARCHF6	-0.32	0.3	0.44	-1.08	0.22	0.23	0.13	0.48	0.49	0.05	1.38	0.16
MARCHF7	0.08	0.76	0.04	0.29	0.62	0.26	0.14	1.18	0.38	0.65	0.26	0.18
MARCHF8	-0.48	-0.4	0.34	-0.41	0.55	0.42	0.1	0.01	0.29	0.09	0.67	1.13
MARCHF9	0	0.19	0.14	0.21	-0.13	0.07	0.12	0.62	0.18	0.53	0.1	0.34
MDM2	-0.11	0.55	-0.18	-0.06	0.33	-0.22	0.07	1.08	0.34	0.07	0.76	0.35
MDM4	0.14	-0.08	-0.32	-0.05	0.81	0.28	0.31	0.14	0.11	0.3	1.07	0.26
MED8	-1.52	0.06	-1.69	0.93	-0.73	0.19	0.1	1.02	0	3.2	0	0.39
MEX3A	-0.16	0.41	-0.21	0.29	-0.66	0.28	0.12	0.49	0.27	0.28	0.16	0.44
MEX3B	-0.25	0.49	-0.32	-0.32	0.07	-0.03	0.35	1.5	0.01	0.01	0.2	0.3
MEX3C	-1.04	0.6	-0.17	-0.33	-0.17	-0.26	0.02	0.79	0.23	0.14	0.06	0.15
MEX3D	0.06	0.05	0.09	0.11	0.08	0.23	0.1	0.12	0.08	0.33	0.07	0.44
MGRN1	0.16	0.28	-0.58	0.15	-0.12	-0.06	0.13	0.36	0.3	0.13	0.52	0.1
MIB1	-0.11	0.33	0.16	0.27	-0.53	-0.61	0.78	0.39	0.1	0.3	0.24	0.05
MIB2	-0.2	0.13	-0.22	0.67	0.24	0.98	0.12	0.2	0.01	1.11	0.47	1.35
MID1	0.31	0.18	-0.24	0.29	0.55	0.28	0.51	0.17	0.33	0.36	0.22	0.55
MID2	0.68	0.16	0.18	0.62	0.49	-0.33	2.73	0.52	0.21	2.42	0.25	0.14
MINDY1	0.74	1.21	-0.73	-0.33	-1.57	-0.61	0.92	1.3	0.39	0.69	0.02	0.18
MINDY2	-0.08	-0.18	-1.43	-0.84	-0.73	-0.64	0.29	0.05	0.15	0.01	0.02	0.01
MINDY3	0.2	-0.51	0.71	0.28	-0.32	-0.01	0.78	0.44	0.79	0.41	0.03	0.18
MINDY4	-0.63	0.05	-0.15	-0.09	0.45	0.43	0.64	0.65	0.2	0.8	0.11	1.46
MKRN1	-0.34	1.12	0.31	1.5	0.45	-1.05	0.37	1.96	0.35	1.38	0.26	0.06
MKRN2	-0.3	0.23	-0.21	-0.23	0.8	-0.17	0.39	0.3	0.15	0.12	0.67	0.13
MKRN3	0.38	0.19	0.64	-0.06	-0.37	0.05	0.4	0.59	0.72	0.04	0.16	0.16
MLPH	0.04	-1.21	1.21	-0.54	0.27	0.3	1.72	0	2.01	0.05	1.38	0.48
MNAT1	0.76	0.45	0.24	0.1	0.65	-0.35	0.98	0.95	0.29	0.09	0.5	0.22
MPDZ	0.09	-0.21	0.05	0.08	0.06	-0.05	0.09	0.09	0.44	0.32	0.26	0.18
MPI	-0.18	0.05	0.66	-0.41	-0.35	-0.5	0.13	0.1	0.44	0.12	0.16	0.24
MPND	-1.09	-0.5	-0.78	-0.96	-0.47	-1.31	0.02	0.09	0.03	0.14	0.02	0.02
MRPL49	-0.02	-0.31	0.24	-0.13	0.45	-0.42	0.15	0.1	0.49	0.08	0.28	0.08
MTAP	0.46	-0.17	-0.41	0.01	0.36	0.33	0.9	0.25	0.1	0.33	0.81	0.17
MTBP	-1.43	0.42	-0.28	-0.12	-0.95	-0.1	0.02	0.73	0.04	0.32	0.01	0.05
MTMR3	-0.62	0.12	-1.02	-0.49	0.02	0.79	0.05	0.25	0.08	0.03	0.42	0.65
MTMR4	-0.43	0.89	-0.14	-0.33	0.09	0.27	0.03	1.77	0.12	0.13	0.16	1.12
MTOR	-2.47	1.09	-0.01	0.21	-0.72	1	0.02	2.2	0.23	0.29	0.08	2.14
MUL1	0.62	-0.27	-0.44	-1.02	-0.28	-0.85	0.64	0.12	0.15	0.07	0.06	0.03
MYCBP2	-0.06	0.01	0.79	0.35	-0.58	-0.27	0.18	0.25	0.98	0.55	0.1	0.07
MYLIP	-0.17	1.04	-0.94	0.83	-0.58	0.06	1	1.57	0.01	1.63	0.1	0.78
MYNN	0.09	-0.19	-0.91	-0.33	-0.59	-0.09	0.13	0.22	0.16	0.06	0.07	0.12
MYRIP	-0.78	-0.2	-0.21	-0.35	0.75	-0.54	0	0.03	0.07	0.24	0.54	0
MYSM1	0.44	0.11	-0.16	-0.16	0.14	-0.25	0.62	0.31	0.07	0.08	0.28	0.11
N4BP1	-1.04	0	-0.51	-0.4	0.59	0.03	0.07	0.26	0.13	0.02	0.32	0.13
NACC1	-0.11	-0.9	0.74	-0.31	-0.29	0	0.06	0.06	0.77	0.12	0.01	0.15
NACC2	0.63	0	0.38	0.03	-0.23	0.06	0.91	0.08	0.66	0.4	0.73	0.53
NAE1	0.23	-0.28	-0.02	-0.06	2.09	0.42	0.19	0.02	0.37	0.05	4.38	1.05
NARF	0.34	0.25	-0.09	0.09	-0.41	0.21	0.61	1.01	0.03	0.17	0.04	0.5
NBR1	-1.14	-0.63	-0.76	-0.61	0.2	0.87	0.36	0.1	0.11	0.04	0.31	0.86
NDC1	-1.4	-0.38	-0.2	-0.37	-0.22	0.13	0.01	0.25	0.28	0.44	0.21	2.27
NDN	0.28	-0.15	0.27	-0.66	0.56	-0.29	1.14	0.18	0.3	0.07	0.53	0.04
NEDD4	0.72	-0.24	-0.05	0.53	0.75	-0.28	0.93	0.26	0.19	0.73	0.37	0.15
NEDD4L	0.7	-0.53	0.22	-0.14	0.4	-0.19	1.62	0.03	0.16	0.35	0.3	0.1
NEDD8	-0.63	0.2	0.79	1.3	2.11	-0.63	0.06	0.34	0.41	1.34	2.53	0.13
NEURL1	-1.04	-0.84	-0.67	0.2	-0.24	-0.02	0.27	0.01	0.15	0.58	0.24	0.64
NEURL1B	0.39	-0.05	0.36	-0.08	-0.13	-0.21	0.38	0.22	0.83	0.54	0.33	0.04
NEURL2	-0.12	0.41	0.32	0.15	-0.97	0.53	0.17	0.45	0.29	0.26	0.06	0.76
NEURL3	-0.62	-0.39	0.22	-0.13	0.46	0.48	0.19	0.07	0.34	0.5	0.24	0.5
NEURL4	-0.42	-0.34	-0.15	0.18	0.75	-0.06	0.12	0.13	0.12	0.07	0.45	0.19
NFX1	0.21	0.24	0.53	-0.01	-0.04	-0.15	0.47	0.69	0.43	0.26	0.25	0.05
NFXL1	0.32	0.12	0.12	0.16	-0.62	0.44	0.59	0.46	0.56	0.11	0.99	0.64
NHLRC1	0.71	0.06	-0.18	0.08	0.63	-0.18	1.12	0.08	0.06	0.42	0.32	0.18
NLE1	0.74	0.1	-0.3	-1.03	-0.03	0.18	1.02	0.08	0.54	0.35	0.01	0.42
NOSIP	0.64	-0.58	0.55	-0.66	0.85	0.13	0.99	0.11	0.2	0.34	0.91	0.18
NPLOC4	0.29	0.97	0.54	-1.62	1.74	-0.8	0.43	1.03	1.14	0.13	3.63	0.08
NSD2	0.72	-0.48	0.45	0.13	0.14	0.48	1.47	0.26	0.98	0.32	0.17	0.74
NSD3	-0.69	0.43	-1.63	1	-0.97	0.34	0.02	0.79	0	2.08	0.1	0.72
NSFL1C	-1.48	-0.16	0.44	1.17	0.33	-0.63	0.07	0.53	0.67	0.89	0.42	0.05
NSMCE1	-1.57	-0.63	0.23	-0.44	-0.01	0.59	0.11	0.1	0.16	0.09	0.18	0.53
NSMCE2	0.08	0.61	0.39	0.52	0.08	0.04	0.06	1.49	0.2	0.38	0.21	0.15
NUB1	-0.43	0.15	-0.25	-0.58	0.11	-0.11	0.06	0.43	0.2	0.04	0.24	0.53
NUP107	-0.37	1.05	-1.2	0.88	1.4	1.26	0.29	2.19	0.03	2.36	1.14	2.29
NUP133	-1.6	-0.18	0.1	1.23	-0.03	0.58	0.01	0.13	0.28	1.85	0.08	0.65
NUP153	-1.1	1.31	-0.51	1.2	-0.13	0.55	0.07	2.07	0.33	1.33	0.16	0.75
NUP155	-0.89	1.26	-1.47	1.31	-1.79	1.18	0.05	2.51	0.03	2.02	0	2.27
NUP160	-0.91	1.58	-1.39	1.35	-0.62	0.57	0.03	2.7	0.01	2.11	0.08	1.05
NUP188	-0.44	-0.18	0.19	0.75	-0.33	0.68	0	0.02	0.07	1.35	0.03	1.14
NUP205	-2.92	0.77	-1.34	0.52	-1.54	1.77	0	2.24	0.47	1.63	0.24	2.99
NUP210	-0.57	0.59	-1.42	-0.79	0	-0.36	0.46	0.79	0.08	0.38	0.19	0.06
NUP214	-2.01	1.13	-0.52	1.64	0.25	1.23	0.03	1.7	0.55	2.4	0.21	1.98
NUP35	-0.05	0.49	-0.73	-0.29	-0.55	-0.11	0.22	0.38	0.06	0.13	0.46	0.22
NUP37	0.2	-1.34	0.18	0.3	-1.01	-0.78	0.21	0	0.4	0.84	0	0.38
NUP42	-1.02	0.11	-0.37	0.78	-0.27	0.23	0	0.28	0.12	2.14	0.06	0.78
NUP43	-1.43	-0.52	0	1.39	-0.34	0.53	0.36	0.08	0.45	1.88	0.02	0.93
NUP50	-1.85	0.55	-1.08	0.41	-0.75	0.33	0.01	0.58	0	0.48	0.38	0.1
NUP54	0.35	0.28	-0.36	1.78	-0.53	0.62	0.66	0.13	0.07	2.45	0.06	0.82
NUP58	-0.79	0.64	-1.18	2.21	-1.56	0.82	0.1	1.64	0.07	4.19	0.06	2.38
NUP62	-2.7	1.43	-1.94	2.75	-0.43	1.62	0.01	1.77	0.04	4.47	0.39	2.96
NUP85	-0.81	0.07	-0.79	1.32	-1.53	0.75	0.07	0.32	0.02	2.33	0	1.3
NUP88	-1.32	0.15	-2.13	1.62	0.56	0.39	0	0.42	0	3.38	0.54	0.51
NUP93	-2.28	0.76	-1.35	1.34	-1.25	1.26	0	0.79	0.01	1.68	0.01	1.09
OBI1	0.07	0.05	1.14	-0.09	0.01	-0.9	0.5	0.38	1.19	0.42	0.13	0.02
OPTN	0.5	1.04	-0.51	-0.91	-0.65	0.15	0.46	1.45	0.06	0.04	0.02	0.22
OR2AJ1	-0.09	1.03	-1.27	-0.64	-1.36	0.06	0.32	0.59	0	0.05	0.01	0.93
OR2AK2	0.31	-0.37	-0.16	0.02	0.14	0.57	0.19	0.08	0.2	0.29	0.26	0.54
OR2AP1	0.2	0.37	-0.13	0.26	-0.71	0.02	0.42	0.29	0.17	0.58	0.17	0.56
OR2AT4	-0.96	-0.51	0.36	-0.14	-0.82	-0.54	0.25	0.04	0.22	0.18	0.19	0.13
OR2B11	-1.15	-0.21	0.93	1.4	-1.33	-0.41	0.51	0.24	0.59	2.33	0.02	0.42
OR2B2	0.07	-0.3	0.11	0.16	0.32	0.51	0.25	0.22	0.13	0.58	0.32	0.72
OR2B3	0.72	0.13	-0.6	0.59	-0.61	-0.31	0.94	0.12	0.03	1.15	0.01	0.05
OR2B6	0.59	0.06	0.31	-0.14	-0.1	0.01	0.73	0.11	0.31	0.24	0.2	0.49
OR2C1	-0.52	-0.17	-0.56	-0.16	-0.48	-0.04	0.12	0.2	0.24	0.12	0.03	0.46
OR2C3	0.34	-0.03	0.06	0.5	-0.65	-0.14	0.5	0.27	0.2	0.46	0.1	0.4
OR2D2	-0.29	-0.34	0.61	0.84	-0.14	-0.49	0.37	0.26	0.7	1.52	0.22	0.02
OR2D3	-0.66	0.63	-0.35	-0.07	-0.37	-0.09	0.13	0.8	0.22	0.17	0.2	0.55
OR2F1	0.01	0.13	-0.01	0.34	-0.65	-0.21	0.07	0.12	0.13	0.26	0.02	0.06
OR2F2	-0.1	-0.19	0.26	0.08	0.41	-0.19	0.39	0.08	0.51	0.4	0.78	0.13
OR2G2	-0.92	0.61	-0.02	1.49	-1.02	-0.76	0.22	0.6	0.7	3.62	0.01	0.25
OR2G3	-0.56	-0.15	1.31	0.12	0.39	0.68	0.01	0.09	0.87	0.85	0.23	0.67
OR2G6	0.68	-0.87	-0.45	-0.26	-0.67	-0.39	0.6	0.05	0.36	0.08	0.29	0.65
OR2H1	-0.17	0.09	0.14	0.76	-0.06	-0.36	0.11	0.33	0.11	0.98	0.3	0.29
OR2H2	-2.07	0.37	-1.42	-0.6	0.47	-0.49	0.04	0.63	0	0.06	0.48	0.19
OSTM1	0.12	-1.03	0.22	-0.26	0.13	-0.52	0.54	0	0.23	0.06	0.48	0.02
OTUB1	0.52	1.35	-0.18	-0.01	0.18	0.49	0.55	2.16	0.68	0.62	0.39	0.76
OTUB2	0.25	-0.08	0.14	0	0.05	0.15	0.26	0.38	0.18	0.09	0.28	0.59
OTUD1	-0.03	-0.03	-1.21	0.57	-0.06	0.59	0.37	0.29	0.08	0.57	0.46	1.04
OTUD3	0.07	0.1	-0.84	-0.06	-0.74	-0.24	0.58	0.25	0.09	0.49	0.09	0.22
OTUD4	-0.69	0.28	-0.41	-0.27	-0.45	-0.32	0.28	0.58	0.19	0.04	0.27	0.53
OTUD5	-0.47	-1.16	1.08	0.18	-0.97	0.3	0.04	0.03	1.28	0.28	0.03	0.31
OTUD6A	0.34	-0.16	-0.09	0.14	-0.21	0.21	0.27	0.25	0.28	0.29	0.28	0.25
OTUD6B	-0.79	-0.46	0.21	-0.05	0.2	-0.4	0.44	0.28	0.12	0.2	0.37	0.1
OTUD7A	0.52	0.23	-0.42	-0.61	0.55	0.21	0.41	0.32	0.16	0.01	0.44	0.24
OTUD7B	0.93	-0.17	-0.46	0.15	0.44	0.15	1.31	0.18	0.19	0.14	0.92	0.15
OTULIN	-0.17	-0.39	-0.43	0.22	-0.92	-0.74	0.12	0.01	0.07	0.4	0.02	0.08
OTULINL	0.53	0.27	-0.24	0.06	0.58	0.11	0.69	0.32	0.22	0.36	0.35	0.53
PAF1	-0.88	0.45	-0.4	2.01	0.12	0.76	0	0.93	0.05	5.42	0.7	2.42
PAFAH1B1	0.11	0.8	-0.92	-0.19	-0.33	-0.87	0.29	0.92	0.23	0.23	0.28	0.35
PAK6	-0.72	-0.57	-0.1	-0.27	-0.72	-1.18	0.12	0.73	0.32	0.18	0.05	0.1
PAM	0.28	-0.37	0.27	-0.32	0.09	0.65	1.02	0.01	0.39	0.07	0.15	0.79
PAN2	0.97	0.18	0.04	-0.35	0.19	-0.04	1.7	0.26	0.27	0.24	0.15	0.23
PARK7	0.14	0.12	-0.41	0.18	-0.06	0.33	0.22	0.36	0.4	0.6	0.12	0.73
PARP11	0.4	0.34	0.81	-0.37	-0.33	-0.15	0.24	0.54	1.3	0.16	0.1	0.23
PATZ1	-0.21	-0.07	-0.08	-0.31	-0.66	-0.48	0.01	0.25	0.16	0.04	0.04	0
PCGF1	0.89	-0.38	0.51	0.17	0.45	-0.05	1.66	0	0.33	0.61	0.53	0.31
PCGF2	0.18	-0.07	0.48	0.11	0.81	-0.03	0.42	0.07	0.52	0.2	2.25	0.39
PCGF3	0.46	0.07	0.42	0.04	-0.68	0.13	0.84	0.47	0.46	0.19	0.01	0.06
PCGF5	0.67	-0.13	1.09	0.59	-0.04	0.18	1.32	0.03	1.19	0.36	0.88	0.22
PCGF6	-0.11	0	0.12	0.25	0.52	0.53	0.72	0.39	0.47	0.3	0.44	0.59
PCLO	0.33	-0.86	0.31	0.32	0.67	-0.28	0.34	0	0.69	0.53	0.37	0.05
PDZRN3	-0.61	-0.14	-0.72	-0.02	0.25	0.3	0.32	0.1	0.05	0.04	0.49	0.9
PDZRN4	0.18	-0.06	0.06	-0.1	-0.3	0.13	0.92	0.25	0.16	0.27	0.03	0.34
PELI1	0.13	0.1	0.09	-0.13	-0.95	-0.22	0.26	0.28	0.1	0.12	0.01	0.02
PELI2	-1.65	-0.53	-0.17	0.33	-0.65	0.12	0.01	0.05	0.26	0.32	0	0.07
PELI3	-0.43	-1.21	-0.23	-0.22	-0.74	0.36	0.13	0.03	0.04	0.22	0.05	0.35
PEX10	-0.12	-0.58	-0.48	0.37	0.07	0.88	0.49	0.18	0.12	0.55	0.3	1.2
PEX12	0.18	-0.39	-0.22	-0.14	0.33	0.44	0.24	0.26	0.4	0.4	0.71	1.05
PEX2	0.25	-0.08	0	-0.31	0.11	-0.48	0.14	0.39	0.25	0.12	0.31	0.23
PHF7	-0.39	0.35	0.51	0.59	0.37	0.33	0.14	1.2	0.61	0.4	0.52	0.43
PHIP	0.34	0.08	0.08	0.02	0.14	0.1	0.97	0.45	0.13	0.27	0.16	0.25
PHRF1	-0.25	-0.37	-0.53	0.21	0	0.01	0.13	0.13	0.05	0.37	0.22	0.31
PIAS1	0.7	-0.04	0.74	-0.54	0.5	-0.46	1.44	0.35	1.02	0.04	0.39	0.06
PIAS2	-0.04	0.3	-0.11	0.08	0.33	0.57	0.19	0.43	0.04	0.07	0.23	0.47
PIAS3	-0.03	-0.11	0.2	0.14	0.63	0.57	0.43	0.31	0.32	0.4	0.54	0.73
PIAS4	-0.23	0.14	0.15	0.32	-0.61	0.29	0.01	0.18	0.82	0.44	0.04	0.49
PJA1	0.2	-0.29	-0.3	0.41	0.44	0.09	0.48	0.36	0.09	0.6	0.75	0.16
PJA2	-1.96	-0.46	-0.07	0.06	-0.02	0.64	0.01	0.86	0.48	0.56	0.6	0.63
PLEKHF1	0.5	0.38	-0.35	-0.23	0.04	0.55	0.72	1.16	0.2	0.28	0.79	0.82
PLEKHF2	0.15	-0.32	-0.78	0.32	0.43	0.41	0.4	0.05	0.09	0.76	0.59	0.5
PLK1	-2.51	1.28	-3.12	-0.48	-2.06	-1.22	0	0.72	0	0.48	0	0.02
PLK2	-0.18	0.05	-0.54	-0.6	-0.84	0.2	0.08	0.17	0.1	0.34	0.26	0.62
PLK3	0.77	0.32	0.18	0.15	0	-0.3	0.93	0.77	0.49	0.38	0.27	0.06
PLK4	-0.39	0.38	-0.34	0.41	-0.33	-1	0.13	1	0.16	0.78	0.26	0.19
PLK5	-1.23	0.18	-0.36	-0.75	0.87	0.72	0.06	0.28	0.25	0.04	0.51	2.66
PML	0.27	0.46	-0.31	-0.72	0.11	0.24	0.41	1.06	0.16	0.1	0.51	0.27
POC1B	-0.09	-0.75	-0.28	-0.59	-0.13	-0.05	0.99	0.03	0	0.06	0.24	0.04
POM121	-0.8	0.58	-0.19	1.69	1.48	1.37	0.37	0.47	0.06	2.71	0.59	1.87
POM121C	0.66	0.12	1.68	1.41	-0.45	-0.78	0.28	0.27	0.98	1.32	0.06	0.02
POMP	0.14	-0.17	1.54	-0.27	2.24	-0.03	0.38	0.21	2.76	0.09	3.85	0.42
PPIL2	0.33	1.01	0.28	-0.39	0.9	0.05	0.24	1.69	0.43	0.05	0.44	0.24
PRAME	0.6	-0.45	1.12	0.74	-0.59	-0.04	0.84	0.01	0.6	1.36	0.02	0.41
PRKN	0.05	-0.11	0.34	0.78	-0.85	0.01	0.44	0.26	0.53	0.76	0.02	0.4
PRMT9	0.09	-0.3	-0.12	-0.03	0	0.04	0.38	0.02	0.16	0.06	0.21	0.27
PRPF19	0.55	0.06	1.34	-0.25	-0.77	-0.48	1.68	0.14	3.3	0.14	0	0.03
PRPF8	0.4	0.59	1.05	0.07	0.03	0.1	0.58	2.16	1.44	0.2	0.17	0.45
PSD	-0.33	0.13	0.62	-0.25	-0.69	0.06	0.28	0.63	0.37	0.21	0.23	0.22
PSMA1	-0.09	-1.57	2.92	-1.02	4.44	0.55	0.39	0.64	5.42	0.09	5.42	2.01
PSMA2	0.57	0.1	3.19	-0.8	3.73	0.26	0.58	0.19	5.42	0.14	5.42	0.57
PSMA3	0.35	0	2.45	-0.34	3.84	0.6	0.77	0.44	4.57	0.07	5.42	0.91
PSMA4	0.17	0	2.66	-0.67	3.36	-0.05	0.82	0.27	5.42	0.01	5.42	0.2
PSMA5	1.5	0.55	3.56	-0.27	3.61	-0.13	1.36	0.55	5.42	0.14	5.42	0.07
PSMA6	2.06	-0.11	3.8	-0.77	4.66	-0.35	1.77	0.38	5.42	0.59	5.42	0.13
PSMA7	-0.75	-0.81	1.94	-1.1	4.24	-0.72	0.16	0.33	3.19	0.11	4.94	0.05
PSMA8	0.77	-0.11	1	0.78	0.25	-0.46	1.77	0.62	1.06	1	0.09	0.33
PSMB1	0.04	0.74	3.86	-0.14	3.88	0.18	0.91	0.55	5.42	0.36	5.42	0.15
PSMB10	-0.07	-0.15	-0.61	-1.31	0.06	0.1	0.35	0.1	0.12	0	0.42	0.7
PSMB11	-0.08	-0.03	-0.03	-0.18	0.83	0.89	0.27	0.28	0.16	0.31	0.74	2.16
PSMB2	-0.68	-1.16	2.79	0.86	4.07	-0.1	0.02	0.05	4.47	0.88	5.42	0.04
PSMB3	-1.33	0.34	2.53	-0.53	4.56	0.99	0.4	1.16	3	0.29	5.42	0.81
PSMB4	0.53	-0.24	3.51	-1.27	4.75	1.28	0.69	0.23	5.42	0	5.42	2.08
PSMB5	-0.42	-0.19	0.79	0.4	-1.23	-0.12	0.02	0.29	0.9	1.65	0.09	0.08
PSMB6	0.54	0.21	0.25	0.64	1.57	0.02	0.41	0.11	0.53	0.96	3.09	0.38
PSMB7	-0.58	0.92	-0.52	-0.65	2.13	-1.02	0.39	1.19	0.77	0.35	2.53	0.08
PSMB8	1.26	0.28	0.21	-0.98	1.25	1.01	1.34	1.09	0.19	0	1.85	2.17
PSMB9	-0.25	0.12	-0.31	0.79	-0.48	0.32	0.21	0.26	0.26	2.31	0.05	0.84
PSMC1	-1.9	0.45	-0.05	-1.74	2.13	-0.54	0.01	0.57	1.75	0.09	2.72	0.43
PSMC2	1.26	0.41	3.48	-1.01	4.84	1.01	2.01	0.7	5.42	0.21	5.42	0.72
PSMC3	-1.04	-0.49	3.36	-0.18	3.89	0.03	0.02	0.06	5.42	0.07	5.42	0.29
PSMC3IP	0.26	0.19	-0.7	-0.32	-0.67	-0.21	0.17	0.21	0.14	0.29	0.09	0.09
PSMC4	0.84	0.41	3.1	-1.79	4.6	0.29	0.99	0.43	5.42	0.02	5.42	0.34
PSMC5	0.64	0.58	3.57	-1.95	5.01	1.96	0.45	0.73	4.94	0.03	5.42	2.77
PSMC6	-1.63	-0.14	0.24	-2.9	2.22	-0.27	0.18	0.09	1.42	0.02	1.96	1.64
PSMD1	-0.33	0.81	3.46	-1.17	3.91	0.42	0.21	0.83	5.42	0.15	4.57	0.27
PSMD10	-0.31	-0.83	-0.5	-0.32	-0.23	-0.65	0.24	0.04	0.14	0.2	0.11	0.06
PSMD11	-0.44	-0.79	1.79	-0.23	3.4	0.5	0.09	0.24	2.23	0.09	5.42	1.04
PSMD12	0.37	-0.2	2.12	0.53	3.17	0.11	0.8	0.93	2.58	2.45	4.94	0.56
PSMD13	-0.19	-0.75	1.52	-1.51	2.96	0.05	0.5	0.11	3.5	0.01	5.42	0.67
PSMD14	1.03	0.2	3.59	-1.09	4.69	0.41	1.16	0.52	5.42	0.25	5.42	0.47
PSMD2	-1.13	0.87	2.59	-1.79	4.28	-0.79	0.1	1.26	3.23	0.19	5.42	0.09
PSMD3	0.79	-0.13	2.69	-1.65	2.8	-0.5	1.25	0.24	5.42	0	5.42	0.03
PSMD4	0.52	-0.26	0.92	-0.53	2.89	-0.35	0.44	0.79	0.68	0.08	5.42	0.03
PSMD5	0.69	-0.09	-1.32	-0.41	-0.31	-0.58	0.38	0.11	0.02	0.12	0.2	0.06
PSMD6	-0.2	0	2.88	-0.27	3.31	-0.83	0.12	0.76	4.47	0.19	5.42	0.1
PSMD7	0.09	-0.1	2.11	-0.51	2.54	-0.32	0.12	0.53	5.42	0.27	5.42	0.11
PSMD8	0.07	0.47	1.54	-1.43	3.01	0.07	0.27	1.48	2.04	0.28	3.23	0.09
PSMD9	0.26	1.36	0.55	0.87	-1.43	-0.82	0.35	1.36	0.8	0.91	0.02	0.01
PSME1	-0.18	-0.54	-0.15	0.88	-0.69	0.1	0.51	0.09	0.11	0.93	0.01	0.23
PSME2	0.13	0.13	0.09	-0.56	0.07	-0.9	0.15	1.62	0.46	0.1	0.16	0.05
PSME3	0.35	-0.37	0.45	-0.33	0.64	-0.24	0.28	0.04	0.45	0.61	0.44	0.47
PSME3IP1	-0.72	-0.14	1.18	0.48	0.35	0.85	0.09	0.02	1	0.38	0.22	1.85
PSME4	-0.43	-0.47	0.07	0.15	-0.35	0.08	0.92	0.11	0.06	0.39	0.5	0.41
PSMF1	0.55	0.13	-0.35	0.83	0.03	0.38	0.39	0.16	0.02	0.77	0.55	0.87
PSMG1	-0.31	-0.59	0.21	0.19	0.3	-0.34	0.21	0.2	0.33	0.36	0.34	0.21
PSMG2	-0.75	-0.49	0.87	0.72	0	-0.21	0.12	0.18	0.67	1.13	0.29	0.07
PSMG3	0.43	0.18	-0.88	-0.01	-0.45	-0.81	0.81	0.64	0.14	0.16	0.11	0.05
PSMG4	0.09	-1.7	-0.9	0.23	0.7	-0.31	0.1	0.03	0.1	0.29	0.45	0.23
PWP1	-0.08	-0.01	0.71	0.21	-0.27	-0.32	0.06	0.77	0.92	0.28	0.26	0.09
RAB40A	-0.11	-0.42	-0.88	-0.14	-0.16	-0.27	0.26	0.18	0.02	0.32	0.04	0.07
RAB40AL	0.31	-0.32	0.91	-0.02	-0.11	-0.26	0.52	0.26	1.91	0.05	0.06	0.01
RAB40B	0.33	0.06	-0.39	-1.17	-0.38	0.11	0.65	0.16	0.31	0.01	0.04	0.34
RAB40C	-0.07	0.23	0.26	0.33	0.04	-1	0.25	0.16	0.06	0.16	0.3	0.03
RABGEF1	-0.14	0.67	0.43	0.04	0.33	0.16	0.1	1.6	0.35	0.13	0.31	1.49
RACK1	-0.68	0.31	-0.07	-0.62	-0.24	0.45	0.08	0.98	0.52	0.53	0.33	0.9
RAD18	0.43	-0.3	0.49	-0.21	0.38	-0.13	0.31	0.19	0.57	0.06	0.37	0.19
RAD23A	-0.24	0.09	-1.3	0.71	-0.04	-0.09	0.09	0.39	0.03	1.46	0.06	0.08
RAD23B	0.3	0.76	-0.96	0.3	0.42	0.57	0.36	1.05	0	0.35	0.24	0.69
RAD54L	-0.11	0.09	0.06	-0.72	-0.04	-0.17	0.35	0.24	0.16	0.01	0.26	0.1
RAE1	-1.49	1.15	-0.4	1.49	-1.02	1.58	0.02	4.31	0.01	5.42	0.01	5.42
RAF1	-0.23	1.53	-0.66	-0.69	0.07	0.91	0.1	3.65	0.55	0.11	0.27	1.51
RAG1	0.67	0.34	0.49	0.12	0.28	-0.12	0.74	0.34	1.23	0.16	0.35	0.08
RANBP2	0.01	0.01	-0.64	0.3	-0.3	0.06	0.16	0.03	0.06	0.36	0.07	0.11
RANGAP1	-0.61	0.66	-1.37	0.49	0.46	0.17	0.25	0.69	0	1.15	0.36	0.8
RAPSN	0.26	0.26	0.29	-0.02	0.5	-0.36	0.55	0.41	0.27	0.19	0.32	0.12
RASD2	-0.61	-0.39	0.41	-0.01	-0.21	0.26	0	0.03	0.43	0.6	0.18	0.99
RB1CC1	-0.34	0.27	-0.18	-1.55	-0.74	-1.08	0.26	0.34	0.04	0	0.03	0.02
RBBP4	-1.83	0.72	-1.05	1.13	-1.08	0.03	0.15	0.71	0.01	0.75	0.32	0.1
RBBP5	1.38	0.78	0.1	1.43	0.63	0.73	2.83	1.5	0.09	3.9	0.38	1.37
RBBP6	-1.93	0.18	4.1	0.5	-1.03	0.47	0	0.21	5.42	0.79	0.02	0.94
RBBP7	-0.23	0.19	0.24	0.23	-0.72	-0.04	0.08	0.55	0.6	0.21	0.02	0.14
RBCK1	-1.13	0.08	-0.81	0.43	-0.38	0.56	0.03	0.28	0.12	0.46	0.37	0.73
RBX1	0.34	0.17	1.4	1.09	5.67	0.04	0.32	0.85	2.23	2.49	5.42	0.16
RC3H1	0.03	0.91	-0.57	0.3	-0.6	-0.06	0.29	1.5	0.03	0.47	0.01	0.77
RC3H2	0.56	0.2	0.42	0.3	0.17	-0.14	1.18	0.25	0.35	0.38	0.2	0.03
RCBTB1	0.49	0.09	0.62	0.57	0.2	-0.28	0.99	0.23	0.78	0.94	0.33	0.07
RCBTB2	0.45	-0.03	0.1	0.44	0.07	-0.26	0.4	0.35	0.2	0.68	0.1	0.11
RCHY1	0.2	-1.01	-0.38	-0.62	0.87	-0.03	0.25	0.01	0.59	0.06	0.6	0.26
RELA	0.28	0.07	-0.17	-0.4	0.86	0.31	0.23	0.21	0.35	0.08	1.27	0.53
RFFL	1.29	0.02	0.61	0.28	-0.47	0.18	0.8	0.43	0.31	0.79	0.38	0.43
RFPL1	0.52	-0.01	-0.5	-0.75	-0.18	-0.39	0.76	0.07	0.13	0.03	0.15	0
RFPL2	-0.35	0.01	-0.49	0.38	-0.71	-0.14	0.06	0.31	0.21	0.46	0.1	0.48
RFPL3	0.32	0.04	0.67	0.27	0.16	0.31	0.57	0.34	1.36	0.19	0.73	0.57
RFPL4A	-1.55	-0.49	0.35	0.35	-0.58	-0.11	0.04	0.18	0.21	0.34	0.08	0.06
RFPL4AL1	0	-0.44	0.52	-0.42	0.12	-0.26	0.23	0.05	0.54	0.45	0.09	0.11
RFPL4B	-0.36	-0.49	-0.96	-0.81	0.1	-0.26	0.14	0.07	0.02	0.07	0.14	0.07
RFWD3	-1.51	-1.19	0.45	0.11	0.1	0.13	0.6	0.01	0.55	0.69	0.55	0.35
RHOBTB1	-0.84	-0.61	1	-0.89	-0.88	-0.12	0.18	0.2	1.01	0.04	0.04	0.07
RHOBTB2	-0.81	-0.36	0.2	0.96	-0.35	-0.21	0.29	0.82	0.39	1.16	0.61	0.27
RHOBTB3	1.65	-0.6	0.24	-0.05	0.22	-0.37	3.29	0.02	0.96	0.69	0.51	0.02
RICTOR	-2.17	-0.23	-1.08	-0.24	-0.95	0.91	0.13	0.28	0.06	0.16	0.03	1.31
RIMS1	0.21	0.1	-0.31	0.01	0.37	0.27	0.51	0.22	0.08	0.04	0.43	0.65
RIMS2	0.26	-0.5	-0.05	-0.99	0.32	0.19	0.39	0.21	0.12	0	0.27	0.2
RING1	0.28	-0.04	-0.12	-0.07	0.62	-0.35	0.35	0.1	0.03	0.2	0.99	0.06
RIOK3	0.54	-1.26	0.14	-0.26	-1.35	0.39	0.51	0.01	0.43	0.27	0.18	0.87
RIT1	-0.24	0.22	0.27	-0.31	-0.05	-0.69	0.37	0.2	0.43	0.03	0.14	0.26
RLIM	-0.42	1.2	-0.1	1.23	-0.36	0.63	0.07	3.99	0.26	3.31	0	1.75
RMND5A	-0.19	-0.71	0.57	-0.12	-1.48	0.37	0.29	0.01	0.87	0.27	0.01	0.34
RMND5B	0.09	-0.3	-0.4	-0.64	-0.84	-0.25	0.68	0.06	0.06	0	0.03	0.05
RNF10	-0.13	0	0.58	0.04	-0.27	-0.06	0.16	0.34	0.83	0.41	0.08	0.31
RNF103	-0.01	-0.28	0.19	-0.3	0.23	-0.3	0.09	0.1	0.16	0.05	0.3	0.01
RNF11	-0.04	-0.1	-0.58	-0.48	-0.43	0.2	0.31	0.11	0.34	0.28	0.01	0.62
RNF111	0.55	0.47	-0.26	0	-0.4	-0.42	0.59	0.82	0.01	0.51	0.09	0
RNF112	-0.32	0.07	-0.39	0.1	0.31	0.15	0.47	0.21	0.03	0.24	0.18	0.18
RNF113A	0.33	0.09	1.65	0.28	0.07	0.24	0.52	0.2	3.59	0.6	0.52	0.56
RNF113B	-0.12	0.13	-0.25	-0.28	0.48	-0.75	0.15	0.12	0.8	0.7	0.6	0.03
RNF114	0.22	-0.59	-0.21	0.9	-0.56	0.36	0.79	0.07	0.31	1.12	0.05	0.68
RNF115	-0.23	-0.29	0.43	-0.16	-0.18	0.54	0.14	0.07	0.19	0.21	0.27	0.69
RNF121	0.07	-0.38	-0.9	-0.15	-0.03	-0.78	0.63	0.08	0.02	0.09	0.19	0.15
RNF122	1.05	0.35	0.8	-0.06	-0.57	-0.3	1.23	1.11	0.82	0.53	0.11	0.03
RNF123	0.73	-0.01	-0.93	0.65	1.49	-0.27	1.69	0.68	0.29	0.47	1.09	0.64
RNF125	0.41	-0.15	-0.42	-0.08	0.53	-0.05	0.45	0.37	0.09	0.77	0.46	0.2
RNF126	-0.53	-0.32	-0.97	-1.51	-0.75	0.34	0.1	0.69	0.02	0	0.01	0.23
RNF128	0.1	-0.36	0.32	-0.26	0.08	0.11	0.16	0.08	0.59	0.04	0.13	0.32
RNF13	0.17	-0.4	-0.08	-0.55	0.02	0.39	0.47	0.07	0.1	0.09	0.41	0.54
RNF130	0.25	-0.17	-0.94	-0.8	-0.1	0.47	0.27	0.3	0.07	0.06	0.33	0.63
RNF133	0.09	-0.46	0.04	-0.11	0.04	-0.27	0.62	0.21	0.53	0.1	0.17	0.46
RNF135	0.12	-1.28	-0.62	-0.18	0.15	-1.06	0.66	0.03	0.09	0.07	0.24	0.01
RNF138	-0.18	0.57	0.32	-0.12	-0.28	0	0.04	0.94	0.5	0.48	0.11	0.38
RNF139	-0.8	0.08	-0.55	-0.37	-0.46	0.56	0.09	0.13	0.05	0.14	0.31	1.65
RNF14	-0.22	0.04	-0.69	0.15	0.45	-0.46	0.45	0.12	0.14	0.56	0.27	0.12
RNF141	0.84	-0.43	0.12	-0.37	-0.2	0.11	1.19	0.01	0.49	0.06	0.75	0.17
RNF144A	0.17	-0.12	-0.43	-0.03	-0.76	0.16	0.15	0.36	0.12	0.18	0	0.43
RNF144B	-0.2	-0.52	0.86	-0.39	0.54	0.69	1.21	0.03	0.88	0.2	0.44	0.65
RNF145	-0.83	0.48	-0.01	-0.77	-0.77	-0.09	0.01	0.53	0.12	0.04	0.34	0.36
RNF146	-0.18	-0.49	-0.93	0.05	0.62	-0.99	0.44	0.05	0	0.27	0.91	0.01
RNF148	0.22	0.22	-0.25	-0.04	-0.9	-0.41	1.27	0.22	0.12	0.32	0.06	0.03
RNF149	0.64	-0.07	0.29	-0.54	-0.29	-0.09	0.51	0.57	0.28	0.47	0.37	0.25
RNF150	-0.99	-0.2	-0.31	-0.7	0.1	0.16	0.12	0.37	0.3	0.13	0.18	0.64
RNF151	-0.2	-0.03	-0.69	-0.3	-0.26	-0.19	0.17	0.54	0.07	0.1	0.06	0.92
RNF152	-0.51	0.1	0.34	0.06	-0.51	-0.3	0.01	0.76	0.19	0.21	0.07	0.16
RNF157	-0.97	-0.09	0.17	-0.24	0.18	-0.39	0.27	0.24	0.15	0.09	0.21	0.02
RNF165	0.34	-0.3	0.8	-0.55	0.51	-0.21	0.45	0.22	0.81	0.02	0.94	0.09
RNF166	0.02	-0.13	0.09	-0.08	0.48	0.1	0.2	0.64	0.29	0.06	0.18	0.47
RNF167	0.32	-0.38	0.29	0.61	-0.56	-0.15	0.47	0.01	0.27	1.07	0.36	0.43
RNF168	0.57	-0.41	0.63	0.28	-0.19	0.02	0.55	0.02	1.4	0.48	0.06	0.57
RNF169	-0.05	-0.78	-0.36	0.02	0.16	-0.41	0.31	0.07	0.01	0.31	0.32	0.19
RNF17	0.28	0	0.46	0.2	0.29	0.05	0.29	0.22	0.48	0.34	0.4	0.22
RNF170	0.87	0.31	0.22	0.22	-0.31	0.54	1.11	0.64	0.17	0.93	0.11	0.64
RNF175	-0.87	0.15	0.46	-0.35	-0.84	0.69	0.09	0.5	0.14	0.08	0.2	1.44
RNF180	0.74	0.08	-0.08	0.56	0.41	0.06	1.06	0.31	0.58	0.68	0.23	0.15
RNF181	1.1	-0.08	0.35	0.96	-0.33	0.26	1.09	0.16	0.1	1.9	0.08	0.39
RNF182	-0.14	-0.66	-0.47	0.26	-0.09	-0.39	0.33	0	0.03	0.37	0.45	0.27
RNF183	-0.35	0.19	-0.54	0.19	-0.28	0.7	0.03	0.34	0.01	0.77	0.05	1.3
RNF185	0.31	0.02	0	0.22	-0.46	-0.56	0.4	0.04	0.26	0.17	0.12	0.54
RNF186	0.74	-1.32	1.04	0.13	0.21	-1.33	0.98	0.22	1.09	1.09	0.24	0.68
RNF187	-0.17	-0.31	-0.61	-0.73	-1.06	-0.47	0.82	0.36	0.24	0.27	0.02	0.18
RNF19A	1.02	-0.21	-0.22	-0.56	0.2	0.13	1.03	0.21	0.02	0.11	0.8	0.4
RNF19B	0.27	-0.52	-0.16	0.27	-0.22	0.66	0.28	0.18	0.12	0.81	0.26	1.87
RNF2	0.36	-0.25	-0.14	-0.96	-0.74	-0.23	0.31	0.1	0.04	0.08	0.02	0.24
RNF20	-1.17	0.02	-0.26	-0.15	-0.87	-0.19	0.1	0.08	0.04	0.61	0.03	0.28
RNF207	0.34	-0.64	-0.59	0.31	-0.64	0	0.14	0.03	0.24	0.33	0.24	0.36
RNF208	-0.34	0.51	0.49	-0.33	1.5	1.31	0.32	0.48	0.4	0.04	1.51	2.23
RNF212	-0.37	0.46	0.18	0.36	0.53	0.43	0.1	1.05	0.21	1.01	0.85	1.2
RNF212B	-1.11	-0.32	0.12	-0.08	-0.14	-0.15	0.18	0.86	0.3	0.81	0.05	0.14
RNF213	0.4	-0.19	0.06	-0.64	-1.32	-1.07	0.17	0.1	0.1	0.21	0	0
RNF214	0.24	0.52	-0.02	-1.3	0.95	0.37	0.46	0.7	0.15	0.07	0.94	0.55
RNF215	0.44	0.09	-0.17	0.05	0.22	0.62	0.65	0.72	0.56	0.18	0.19	0.97
RNF216	-0.46	-0.21	-0.26	0.46	0.39	0.05	0.16	0.08	0.42	0.65	0.64	0.13
RNF217	0.6	-0.53	0.79	-0.8	-0.24	-0.75	0.89	0.42	1.62	0.21	0.14	0.2
RNF220	0.08	0.67	0.16	0.53	-0.71	-0.37	0.34	1.41	0.53	1.01	0	0.14
RNF222	0.44	0.72	-1.56	-1	-0.42	0.3	0.44	0.74	0.16	0.45	0.62	0.32
RNF223	-0.57	-0.4	0.57	0.53	-0.73	-0.68	0.01	0.15	0.27	0.8	0.01	0
RNF224	1.2	0.4	-0.3	-1.05	0.19	0.36	2.01	0.44	0.38	0.14	0.6	0.76
RNF225	-2.34	-0.01	-0.17	0.43	-0.15	0.45	0.01	0.05	0.1	0.28	0.67	0.31
RNF227	-0.58	-0.08	-0.99	0.85	-0.04	-0.49	0.96	0.21	0.1	0.89	0.12	0.04
RNF24	0.1	-0.72	-0.97	-0.42	-0.89	-0.62	0.43	0.1	0.03	0.48	0.07	0.01
RNF25	-0.02	-0.2	1.01	-0.46	0.04	0.2	0.17	0.1	0.84	0.21	0.48	0.62
RNF26	-0.26	0.75	-0.56	-0.91	-2.19	-0.4	0.14	0.67	0.22	0.09	0.02	0.34
RNF31	1.42	1	-0.4	-0.48	-1.12	-0.26	2.58	1.8	0.37	0.06	0.1	0.17
RNF32	-0.32	-0.22	-0.4	-0.25	-0.06	-0.76	0.7	0.48	0.07	0.43	0.06	0.02
RNF34	-2.32	0.27	-0.2	-0.32	0.6	-1.14	0.02	0.5	0.16	0.57	0.25	0
RNF38	0.3	0.2	0.37	-0.35	-0.59	-0.25	0.46	0.13	0.29	0.09	0.04	0.17
RNF39	0.41	0.95	-0.27	-0.9	0.37	0.07	0.64	1.28	0.02	0.09	0.37	0.19
RNF4	-2.63	0.83	-2.12	-0.25	-1.22	1.01	0	2.01	0.19	0.17	0.01	1.23
RNF40	-0.66	-0.32	-0.37	0.12	0.2	-0.28	0.12	0.24	0.16	0.22	0.19	0.23
RNF41	0.14	-0.49	1.18	-0.63	0.86	0.47	0.46	0.39	1.06	0.51	0.83	0.72
RNF43	0.22	0.75	0.14	0.29	0.47	0.32	0.42	0.65	0.31	0.63	0.52	0.54
RNF44	0.52	-0.23	0.06	-0.05	-0.83	-0.95	0.38	0.23	0.12	0.18	0	0.03
RNF5	-0.79	1.09	-0.6	1.11	0.2	0.35	0.14	0.97	0.09	1.45	0.92	0.71
RNF6	0.68	-0.17	-0.04	0.25	0.77	0.13	0.76	0.23	0.12	0.29	0.58	0.34
RNF7	0.26	-0.12	0.35	-0.27	-0.05	-0.45	0.6	0.2	0.75	0.35	0.12	0.05
RNF8	-0.18	-0.39	0.35	-0.01	0.29	0.63	0.3	0.6	0.57	0.2	0.2	1.9
RNFT1	-0.52	0.3	0.91	0	-1.05	0.44	0.12	0.38	0.51	0.09	0.09	0.77
RNFT2	-0.03	-0.27	-0.36	-0.27	0.26	-0.45	0.23	0.28	0.03	0.34	0.24	0.03
RPH3AL	0.17	-0.05	0.14	-0.34	0.22	0.05	0.06	0.53	0.24	0.21	0.19	0.12
RPL11	-0.36	0.4	0.47	-0.93	1.37	-0.19	0.72	0.56	0.62	0.1	1	0.66
RPL5	-2.23	-1.79	0.34	0.55	0.54	0.04	0.06	0.01	0.75	0.69	0.44	0.6
RSPRY1	-0.81	-0.19	0.22	0.27	-0.23	1.08	0.44	0.28	0.21	0.23	0.83	0.91
RUFY1	-0.34	-0.2	-0.76	-0.26	-0.49	0.26	0.11	0.09	0.04	0.19	0.25	0.5
RUFY2	-0.41	-0.33	-0.31	-0.25	0.14	-0.05	0.1	0.3	0.52	0.08	0.14	0.03
RWDD3	0.09	0.69	-0.07	0.25	-1.15	0.47	0.16	1.86	0.34	0.61	0	0.66
SAE1	0.19	1.26	0.5	-0.02	0.6	-0.32	0.44	2.79	0.61	0.08	1.95	0.05
SAG	-0.61	-0.06	-1.19	0.39	-0.38	0.05	0.05	0.54	0.51	0.35	0.25	0.29
SCAF11	-0.76	0.25	0	0.31	-0.56	0.36	0.02	0.98	0.23	0.7	0.01	0.2
SEH1L	-1.08	1.69	-1.37	0.36	-0.17	1.19	0.11	4.38	0.36	1.1	0.35	2.27
SEL1L	0.58	0.18	-0.51	-0.2	0.01	-0.16	0.92	0.2	0.09	0.36	0.07	0.09
SEM1	-0.43	0.02	0.22	0.29	0.07	0.23	0.3	0.13	0.38	0.23	0.37	0.21
SENP1	0.19	-0.48	0.07	-0.15	0.57	0.05	1.06	0.05	0.47	0.09	0.7	0.1
SENP2	0.19	0.04	0.11	0.02	0.2	0.32	0.69	0.44	0.04	0.46	0.34	0.32
SENP3	0.28	-0.11	0.38	0.83	0.59	0.11	0.91	0.18	0.4	1.49	0.52	0.14
SENP5	0.21	0.1	0.4	-0.14	-0.34	-0.15	0.26	0.09	0.39	0.39	0.05	0.08
SENP6	-0.07	0.39	0.08	0.08	0.3	-0.07	0.16	0.77	0.17	0.15	0.2	0.23
SENP7	0.07	-0.46	0.45	-0.99	0.31	0.04	0.08	0.1	0.43	0.16	0.33	0.29
SENP8	-0.14	1.32	-0.86	0.21	-0.47	0.19	0.68	1.17	0.03	0.75	0.21	0.4
SF3B3	-1.18	0.08	0.14	0.58	0.93	0.06	0	0.28	0.31	1.01	1.01	0.25
SH3RF1	-0.06	-1	0.29	-0.43	0.05	0.01	0.17	0	0.45	0.13	0.35	0.11
SH3RF2	0.49	-0.53	0.62	-0.11	0.79	0.19	0.59	0.27	2.33	0.48	0.41	0.7
SH3RF3	-0.78	0.02	0.02	-0.62	0.71	-0.46	0.09	0.5	0.11	0.06	0.54	0.38
SHARPIN	-0.1	0.17	-0.09	-0.47	-0.44	-0.6	0.12	0.43	0.34	0.16	0.11	0.03
SHH	0.55	-0.84	0.27	-0.19	0.01	0.11	1.36	0.22	0.15	0.34	0.26	0.12
SHKBP1	0.16	0.54	-0.14	0.11	-0.03	-0.43	0.99	0.57	0.17	0.31	0.14	0.07
SHPRH	-0.3	0.1	-0.19	-0.18	-0.29	-0.05	0.65	1.11	0.03	0.41	0.05	0.36
SIAH1	0.85	-0.98	-0.01	-0.32	0.23	-0.03	1.48	0	1.01	0.13	0.1	0.54
SIAH2	0.57	-0.31	0.03	-0.86	0.14	-0.09	0.96	0.06	0.37	0.07	0.17	0.3
SIAH3	-1.39	-0.8	-0.04	0.51	0.94	0.42	0.14	0.16	0.19	1.35	0.91	0.24
SKP1	-1.02	1.29	4.91	-0.86	0.16	1.1	0.17	1.07	5.42	0.13	0.49	1.1
SKP2	-0.55	0.21	0.33	0.13	0.32	0.02	0.04	0.65	0.38	0.31	0.28	0.27
SLX4	-2.31	-0.28	-1.92	0.44	-0.02	0.68	0.04	0.84	0	0.26	0.12	1.13
SMU1	-1.67	-0.03	-0.27	0.01	3.04	-0.91	0.09	0.61	0.24	0.1	5.42	0.05
SMURF1	-0.52	0.2	0.05	-0.25	-1.07	-0.89	0.29	0.59	0.16	0.5	0	0.07
SMURF2	-0.08	-0.18	-0.88	-0.38	0.16	0.35	0.62	0.38	0.12	0.49	0.39	0.12
SNRNP40	0.49	-0.65	0.39	-0.01	-0.2	0.42	0.44	0	1.11	0.11	0.22	0.78
SNURF	0.74	-0.04	0.4	0.11	0.61	0.07	1.56	0.09	0.23	0.38	1.77	0.26
SOCS1	-0.66	-0.34	-0.6	-0.79	-0.19	0.82	0.22	0.08	0.08	0.05	0.28	0.68
SOCS2	0.68	0.27	-0.27	0.62	0.21	-0.19	1	0.58	0.19	0.99	0.09	0.01
SOCS3	-0.18	-0.72	-0.27	-1.07	0.25	-0.19	0.56	0.12	0.03	0.05	0.11	0.21
SOCS4	-0.21	0.71	0.01	0.61	1	-1.29	0.33	0.8	0.91	0.98	0.83	0.02
SOCS5	0.07	0.55	0.33	0.29	0.63	1.1	0.23	0.65	0.06	0.55	0.31	0.94
SOCS6	-0.56	0.36	0.33	0.25	0.74	0.2	0.05	0.3	0.22	0.18	0.54	0.03
SOCS7	-0.07	-0.77	0.3	0.02	0.12	-0.03	0.1	0.07	0.57	0.1	0.35	0.29
SPIRE1	0.03	-0.56	-0.91	1.09	0.34	0.31	0.1	0.03	0.04	1.28	0.21	0.39
SPIRE2	0.05	0.07	-0.52	0.75	-0.16	0	0.05	0.67	0.21	1.54	0.13	0.98
SPOP	0.68	-0.27	0.37	-0.17	0.72	-0.24	1.39	0.01	0.2	0.03	1.82	0.01
SPOPL	-0.37	-0.77	0.23	-0.35	0.2	-0.31	0.31	0.02	0.15	0.05	0.35	0.01
SPSB1	0.11	-0.1	-0.3	-0.29	0.47	0.2	0.21	0.11	0.1	0.15	0.3	0.54
SPSB2	0.07	-0.8	-0.67	-0.65	0.27	-0.65	0.01	0.03	0.28	0.12	0.28	0.08
SPSB3	-0.65	0.61	0.75	0.17	-0.42	-0.67	0.42	0.99	0.5	0.37	0.21	0.01
SPSB4	0.95	0.49	0.49	-0.47	-0.19	0.37	1.75	0.39	0.48	0.21	0.08	1.05
SQSTM1	0.06	0.01	-0.25	-0.09	-0.27	-0.37	0.63	0.2	0.06	0.06	0.01	0
STAMBP	0.45	1	-0.03	0.43	0.22	0.34	0.47	1.19	0.57	0.76	0.5	0.57
STAMBPL1	0.23	0.09	0.03	-1.84	-0.76	0.06	0.5	0.56	0.29	0.01	0.05	0.25
STBD1	-0.04	-0.25	0.1	-0.98	0.06	-0.49	0.45	0.16	0.19	0.09	0.11	0.11
STUB1	-0.71	0.07	-1.77	-0.35	0.08	-0.13	0.14	0.64	0.01	0.07	0.15	0.05
STX1A	-0.4	-0.05	-1.14	0.18	-0.6	-0.2	0.05	0.08	0.04	0.83	0.07	0.33
SUGT1	-0.48	-0.52	-0.57	-0.95	0.89	0.11	0.01	0.01	0.01	0.04	1.12	0.33
SUMO1	-0.54	0.43	0.42	-1	-0.54	0.13	0.1	0.59	0.53	0.07	0.13	0.54
SUMO2	-0.8	0.66	-0.36	0.64	-0.16	0.03	0.38	0.38	0.22	0.36	0.17	0.08
SUMO3	0.79	-0.57	0.02	-0.45	0.55	-0.43	1.03	0.03	0.45	0.01	1.15	0.16
SUMO4	0.48	-0.31	-0.15	-0.42	0.83	0.04	0.32	0.13	0.53	0.11	0.51	0.18
SYTL1	0.24	-1.01	0.6	0.13	0.4	-0.14	0.55	0	0.72	0.33	0.71	0.45
SYTL2	0.07	-0.14	-1.02	-0.84	0.43	0.93	0.93	0.16	0.07	0.16	0.24	1.14
SYTL3	-0.45	-0.13	-0.01	-0.23	0.23	0.14	0.37	0.02	0.18	0.58	0.16	0.51
SYTL4	0.65	-0.01	0.04	-0.47	0.17	0.08	0.56	0.25	0.05	0.02	0.45	0.34
SYTL5	0.59	0.05	0.31	-0.32	-0.7	-0.14	1.48	0.29	0.27	0.18	0.01	0.24
SYVN1	0.19	0.15	-0.76	-1.03	-0.32	-0.38	0.18	0.37	0.01	0.02	0.23	0.28
TATDN1	-0.37	-1.48	0.18	0.91	0.13	1.14	0.64	0.01	0.14	1.27	0.72	1.33
TAX1BP1	0.01	-0.47	0.61	-0.52	0.31	-0.99	0.65	0.03	0.41	0.12	0.2	0
TBC1D1	-0.62	-0.5	-0.67	-0.89	-0.75	-0.16	0.36	0.05	0.07	0.05	0.25	0.13
TBC1D25	0.28	0.07	0.3	0.05	0.04	0.09	0.84	0.08	0.55	0.45	0.07	0.3
TBC1D5	-0.06	-0.71	0	0.28	0.15	0.28	0.18	0.11	0.62	0.68	0.08	0.85
TBL1X	0.27	0.28	0.41	0.25	0.41	0.41	0.65	0.54	0.81	0.43	0.26	0.65
TBL1XR1	0.98	-0.17	0.49	-0.09	0.54	-0.15	1.8	0.19	0.62	0.12	1.67	0.05
TINCR	0.41	0.05	-0.23	0.33	-0.48	-0.41	0.47	0.19	0.08	0.38	0.09	0.14
TLE1	0.12	0.45	-0.24	0.21	-0.05	0.17	0.2	0.96	0.01	0.41	0.1	1.2
TLE2	-0.02	0.06	0.2	0.19	-0.31	-0.02	0.27	0.38	0.06	0.35	0.03	0.11
TLE3	-0.19	0.02	-0.18	0.22	0.1	0.19	0.31	0.12	0.06	0.54	0.07	0.67
TMEM189	0.09	0.35	0.32	-0.26	0.16	-0.18	0.34	0.87	0.19	0.03	0.05	0.12
TNFAIP1	0.28	0.34	0.02	-0.25	0.53	0.07	0.27	0.47	0.17	0.14	0.35	0.21
TNFAIP3	-0.23	0.08	0.73	0.07	-0.13	-0.66	0.29	0.27	0.55	0.38	0.24	0.52
TNIP1	0.98	0.52	0.64	-0.42	-0.54	-0.02	0.73	0.52	1.05	0.22	0.1	0.36
TNIP2	-0.09	0.37	-0.48	0.92	-0.51	0.33	0.02	0.92	0.31	1.65	0.03	0.41
TNIP3	0.85	-0.11	0.45	-0.71	0.74	-0.1	1.63	0.09	0.64	0.04	0.91	0.21
TOLLIP	0.44	0.41	1.33	0.22	0.65	0.12	1.02	0.68	1.55	0.62	0.34	0.17
TOPORS	0.11	-0.48	0.3	0.09	0.21	0.16	0.28	0.56	0.5	0.25	0.14	0.79
TOR1AIP2	-0.51	-1.24	0.07	-0.21	0.15	0.26	0.22	0	0.14	0.73	0.19	0.3
TP53INP1	-0.24	0.02	0.52	-0.4	-0.15	0.74	0.24	0.08	0.29	0.11	0.47	1.73
TP53INP2	0.25	0.21	-0.13	0.45	0.04	-0.52	0.23	0.27	0.11	0.36	0.12	0.09
TPR	-1.78	0.71	-0.79	0	0.44	0.19	0	1.27	0.05	0.18	0.64	0.3
TPT1	-1.02	0.28	-0.17	0.08	-0.56	-0.06	0.13	0.39	0.32	0.34	0.05	0.35
TRAF2	0.44	0.5	-0.09	0.71	-0.55	0.04	0.93	0.9	0.58	1.05	0.03	0.23
TRAF3	0.15	-0.59	0.64	0.21	-0.02	-0.66	0.23	0.12	0.64	0.22	0.17	0
TRAF4	-0.63	0.32	0.37	0.6	0.05	0.07	0.49	0.21	0.25	0.78	0.13	1.2
TRAF5	0.44	0.06	1.1	1.06	0.75	0.26	0.45	0.42	0.97	1.27	0.66	0.16
TRAF6	0.49	-0.18	-0.03	-0.32	-0.02	-0.14	0.47	0.28	0.03	0.41	0.56	0.13
TRAF7	-0.19	0.65	-0.02	0.1	-0.22	0.16	0.19	0.79	0.28	0.2	0.09	0.19
TRAIP	-1.01	0.46	-0.87	0.5	-0.15	0.03	0	0.83	0.11	0.73	0.4	0.48
TRIM10	-1.13	0.5	0.11	0.3	-0.23	-0.77	0.01	0.62	0.33	0.27	0.12	0
TRIM11	0.35	-0.06	0.4	-0.6	-0.58	0.06	0.94	0.24	0.92	0.01	0.01	0.96
TRIM13	0.04	-1.01	0.63	0.22	0.54	0.01	0.24	0.03	0.9	0.51	0.76	0.64
TRIM15	-0.66	0.18	0.42	0.46	0.27	-0.01	0.04	0.48	0.68	0.69	0.21	0.19
TRIM17	0.15	-1.54	0.46	0.33	0.66	0.42	0.39	0.01	0.55	0.38	0.43	0.51
TRIM2	-0.22	-0.85	-0.42	0.53	-1.55	0.67	0.55	0.54	0.17	0.84	0.05	0.69
TRIM21	0.15	-0.21	0.47	0.05	0.64	0.27	0.4	0.07	0.52	0.4	1.63	0.26
TRIM22	-0.05	0.04	-0.07	-0.15	-0.01	-0.12	0.15	0.08	0.03	0.07	0.2	0.06
TRIM23	0.45	0.8	-0.31	-0.32	-1	-0.15	0.56	1.68	0.2	0.66	0.11	1.23
TRIM24	-0.05	0.03	0.29	0.07	-0.31	-0.29	0.25	0.18	0.17	0.21	0.13	0.09
TRIM25	-0.42	0.5	0.33	-0.05	0.34	-0.14	0.01	0.54	0.22	0.1	0.53	0.06
TRIM26	0.17	0.97	-0.34	0.09	0.78	0.44	0.92	1.41	0.16	0.62	0.56	0.65
TRIM27	-1.11	0.16	0.1	-0.17	-0.1	0.16	0.01	0.65	0.07	0.1	0.02	1.01
TRIM28	0.05	0.6	0.18	0.14	-0.96	-0.07	0.14	1.89	0.2	0.35	0.32	0.51
TRIM3	0.56	0.16	0.6	-0.3	0.33	-0.12	0.9	0.95	0.93	0.24	0.4	0.29
TRIM31	-0.12	0.04	-0.53	0.42	-1.01	-0.18	0.04	0.4	0.01	0.44	0.22	0.05
TRIM32	0.38	-0.33	0.41	-0.2	0.83	0.59	0.48	0.04	0.43	0.1	0.48	1.29
TRIM33	0.19	-0.35	0.6	0.31	-0.11	-0.23	0.34	0.06	0.67	0.34	0.21	0.03
TRIM34	0.14	-0.2	0.5	0.2	-0.03	-0.02	0.18	0.02	0.33	0.44	0.02	0.37
TRIM35	0.2	-0.52	-0.11	0.51	0.32	0.34	0.69	0.05	0.63	0.45	0.28	0.69
TRIM36	0.51	0.42	-1.22	0.6	0.18	0.17	0.65	0.27	0.02	0.56	0.37	0.22
TRIM37	-0.4	0.15	-0.8	0.75	0.12	0.02	0.09	0.84	0.27	1.01	0.3	0.22
TRIM38	0.4	-0.3	0.3	0.18	-0.18	-0.64	1.28	0.03	0.42	0.2	0.2	0.01
TRIM39	-0.87	0.3	-0.51	-0.47	-0.21	0.36	0.01	0.26	0.14	0.52	0.5	0.29
TRIM4	0.09	0	-0.06	-0.37	0.09	0.57	0.24	0.31	0.19	0.29	0.21	0.51
TRIM40	-0.03	0.35	-0.22	0.37	0.17	-0.09	0.05	0.59	0.18	0.57	0.12	0.07
TRIM41	-0.13	0.32	0.28	0.28	0.13	0.75	0.07	0.4	0.44	0.64	0.38	2.57
TRIM42	-0.4	-0.2	1.15	-0.07	-0.98	0.19	0.57	0.04	1.17	0.33	0.23	0.67
TRIM43	1	0.35	0.35	0.31	-0.77	-0.01	1.74	0.73	0.05	0.35	0.14	0.6
TRIM43B	-0.68	-1.06	0.2	1.23	0.51	-0.12	0.16	0.02	0.37	1.31	0.63	0.27
TRIM45	0.45	0.04	0.25	0.44	-0.17	-0.29	0.35	0.21	0.28	0.31	0.42	0.16
TRIM46	0.75	1.03	0.45	-0.82	0.34	-0.37	1.02	1.26	0.53	0.03	0.67	0.2
TRIM47	-0.01	-0.05	-0.65	0.15	-0.01	0.33	0.22	0.22	0.67	0.29	0.1	0.44
TRIM48	-0.15	0.76	-0.54	0.72	-0.97	0.29	0.17	0.97	0.01	0.62	0.04	0.19
TRIM49	0.89	1.18	0.32	0.83	0.47	-0.34	1.29	2.47	0.57	1	0.24	0.28
TRIM49B	0.76	-0.07	-0.09	0.3	0.13	-0.27	0.88	0.16	0.1	0.43	0.22	0.71
TRIM49C	-0.99	-0.63	0.16	-0.44	-0.61	0.32	0.16	0.02	0.53	0.22	0.16	0.7
TRIM5	-0.05	0.92	-0.12	0.68	0.35	0.04	0.28	1.01	0.16	1.72	0.43	0.18
TRIM50	-0.15	-0.01	-0.1	0.76	-0.01	0.44	0.08	0.17	0.32	0.97	0.61	1.5
TRIM51	-0.75	0.73	0.25	0.87	-0.23	0.67	1.99	0.91	0.33	1.12	0.08	0.66
TRIM52	-0.52	0.84	-0.37	0.43	-0.42	0.4	0.09	1.08	0.21	0.25	0.36	0.56
TRIM54	0.12	0.16	-0.18	-0.1	0.39	0.07	0.1	0.18	0.18	0.48	0.24	0.83
TRIM55	-0.03	0.3	-0.49	-0.6	1.14	0.39	0.11	0.69	0.03	0.07	0.98	0.62
TRIM56	0.15	-0.05	0.51	0.09	0.18	-0.07	0.77	0.16	0.69	0.39	0.46	0.16
TRIM58	-0.86	0.48	-0.79	-0.61	-0.08	0.44	0.33	0.4	0.16	0.25	0.19	0.61
TRIM59	-0.07	-0.05	0.11	0.74	0.59	0.81	0.17	0.32	0.21	1.46	0.41	1.31
TRIM6	0.04	-0.24	-0.75	-0.47	0.28	0.13	0.21	0.18	0.03	0.03	0.69	0.59
TRIM6-TRIM34	0.43	0.02	-0.52	0.69	0.46	0.74	1.81	0.15	0.28	1.69	0.83	1.96
TRIM60	0.21	-0.53	-0.24	-1.04	-0.09	0.26	0.53	0.05	0.22	0.03	0.02	0.16
TRIM61	0.39	-0.49	0.13	0.36	-0.11	1.03	0.48	0.34	1.07	0.17	0.12	1.15
TRIM62	0.49	-0.07	0.48	0.12	0.62	-0.12	1.47	0.19	0.71	0.08	0.96	0.3
TRIM63	-0.01	-0.6	0.53	0.37	-0.48	0.02	0.2	0.31	0.69	0.57	0.23	0.33
TRIM64	0.29	0.2	0	-0.22	0.33	0.56	0.18	0.17	0.13	0.27	0.44	0.77
TRIM64B	-0.38	0.33	-1.38	0.66	0.21	0.98	0.11	1.13	0	0.23	0.5	1.82
TRIM65	0.12	0.28	-0.27	0.06	-0.81	-0.2	0.23	0.49	0.03	0.52	0.12	0.03
TRIM67	0.31	-0.34	0.69	0.14	0.51	-0.01	0.34	0.03	0.36	0.33	1	0.34
TRIM68	0.19	0.08	-0.09	0.33	0.05	-0.04	0.06	0.24	0.01	0.41	0.07	0.31
TRIM69	0.16	0.3	0.46	0.53	0.44	0.05	0.16	0.5	1.31	1.18	0.35	0.21
TRIM7	-0.47	-0.27	-0.19	0.38	-0.97	-0.18	0.05	0.24	0.12	1.16	0.04	0.22
TRIM72	-0.87	-0.13	-0.76	-0.52	-0.05	-0.13	0.41	0.78	0.12	0.42	0.04	0.28
TRIM74	0.27	0.06	-0.94	-1.07	0.13	0.71	0.17	0.05	0.18	0.03	0.13	1.77
TRIM77	-1.12	0.02	-1.07	-0.58	0.29	0.34	0.28	0.36	0	0.02	0.43	0.57
TRIM8	-0.02	-0.67	0.72	-0.13	-0.14	-0.45	0.07	0.03	1.26	0.1	0.09	0.13
TRIM9	-0.45	-0.21	-0.78	-0.03	0.39	-0.3	0.12	0.02	0.17	0.03	0.26	0.04
TRIML1	0.02	-0.18	0.05	-0.55	0.05	-0.08	0.11	0.02	0.09	0.21	0.86	0.59
TRIP12	0.43	0.17	0.35	-0.23	1.75	-0.85	0.36	0.24	0.69	0.03	4.24	0
TRPC4AP	-0.54	-0.61	-1.33	-0.92	0.91	0.81	0.07	0.01	0.01	0.05	0.62	1.23
TRPM4	0.3	0.38	0.35	-0.44	-0.57	0.18	1.87	0.93	0.26	0.03	0.08	0.27
TSG101	0.09	-0.06	0.05	0.82	-1.12	-0.14	0.12	0.62	0.27	1.36	0.09	0.31
TTC3	0.81	-0.01	-0.19	0.05	-0.24	-0.19	0.59	0.15	0.09	0.55	0.13	0.01
TULP4	0.37	-0.16	0	0.15	-0.05	0.22	0.57	0.2	0.01	0.55	0.2	0.81
UAP1	0.59	-0.04	-0.44	-0.16	0.67	0.02	0.56	0.85	0.47	0.36	0.74	0.06
UAP1L1	0.34	0.61	-0.77	0.07	-0.96	-0.04	0.45	1.15	0.05	0.07	0.01	0.19
UBA1	0.03	0.41	-0.05	-0.37	0.09	0.1	0.36	0.5	0.23	0	0.3	0.22
UBA2	-1.12	-0.27	-0.03	-1.47	1	-0.65	0.03	0.05	0.22	0.31	1.19	0.11
UBA3	-1.16	-0.47	-0.14	-0.04	2.45	-1.43	0.03	0.11	0.09	0.48	4.1	0
UBA5	0.6	0.96	-0.27	-0.19	0.31	-0.46	1.2	1.54	0.06	0.27	0.15	0.45
UBA52	-0.94	0.94	1.68	0.95	-0.08	0.27	0.2	1.06	2.34	0.68	0.38	0.81
UBA6	0.37	-0.22	0.41	-0.06	0.57	-0.16	1.04	0.65	0.41	0.35	0.66	0.12
UBA7	-0.68	0.01	-0.25	-0.09	-0.11	-0.6	0.05	0.21	0.07	0.08	0.36	0.08
UBAC1	0.09	-0.43	-0.26	0.27	-0.38	0.06	0.19	0.24	0.27	0.59	0.17	0.43
UBAC2	-0.39	0.57	0.55	-0.47	0.74	0.64	0.03	0.54	0.48	0.14	0.48	1.35
UBALD1	-0.77	0.64	-0.51	0.8	0.3	-0.06	0.06	1.39	0.44	1.05	0.17	0.12
UBALD2	-0.46	-0.63	0.57	0.35	-2.06	-0.36	0.12	0.32	0.71	1.02	0	0.04
UBAP1	-0.19	-1.18	-0.06	-0.11	0.34	0.27	0.03	0.07	0.39	0.06	0.1	0.56
UBAP1L	0.01	-0.2	-0.46	0.04	-0.08	-0.18	0.14	0.11	0.09	0.16	0.21	0.25
UBAP2	0.08	-0.66	0.42	-0.44	0.65	0.54	0.18	0.08	0.31	0.1	0.42	0.84
UBAP2L	0.26	0.51	-1.77	0.93	0.01	0.53	0.42	0.9	0	0.65	0.1	0.43
UBASH3A	-0.31	-0.6	1.56	0.75	-0.57	-1.36	0.11	0.32	1.38	0.82	0.2	0.01
UBASH3B	1.32	0.74	0.18	0.29	-1.28	-0.9	0.96	0.97	0.48	0.39	0.03	0.19
UBB	-0.25	0.85	1.08	-0.3	1.47	-0.08	0.12	1.17	0.99	1.24	1.13	1.56
UBC	0.56	-0.23	0.15	-0.37	1.61	-0.65	0.59	0.15	0.31	0.31	2.44	0.34
UBD	0.13	-0.39	-0.64	-0.56	-0.11	-0.1	0.15	0.32	0.02	0.05	0.24	0.6
UBE2A	-0.31	-0.68	-0.64	0.53	-0.31	0.77	0.14	0.14	0.42	0.81	0.13	1.07
UBE2B	-0.35	0.04	0.49	-0.17	-0.3	-0.52	0.14	0.15	0.45	0.06	0.01	0.02
UBE2C	-1.42	0.03	-0.77	-1.05	-1.15	-1.43	0.06	0.65	0.08	0.02	0.41	0.03
UBE2D1	-0.12	-0.39	-0.1	-1.32	1.24	-0.58	0.01	0.03	0.09	0.02	1.15	0.03
UBE2D2	0.39	-0.13	0.37	0.29	-0.04	-0.44	0.32	0.11	0.43	0.75	0.67	0.08
UBE2D3	-2.59	0.87	-0.59	0.92	2.32	-0.51	0.01	0.87	0.02	1.64	3.59	0.11
UBE2D4	-0.15	0.59	-1.94	0.73	-0.36	0.32	0.18	0.86	0.11	1.76	0.04	0.49
UBE2E1	0.34	0.54	0.4	-0.39	1.26	0.36	0.77	1.25	1.19	0.24	2.44	1.07
UBE2E2	0.39	-1.34	-0.32	-0.15	0	-0.81	0.36	0.04	0.01	0.5	0.51	0.13
UBE2E3	0.8	-0.18	0.35	-0.4	0.68	-0.13	1.15	0.35	0.91	0.07	0.91	0.13
UBE2F	0.57	-0.36	0.61	0.31	0.81	-0.09	1.33	0.04	0.31	0.33	0.82	0.07
UBE2G1	0.27	0.3	0.97	1.34	8.24	0.27	0.37	0.37	0.9	1.43	5.42	0.64
UBE2G2	-1.03	-0.43	-0.61	-0.05	0	-0.19	0.27	0.07	0.01	0.13	0.1	0.06
UBE2H	1.36	-0.98	0.61	-0.06	0.45	-0.11	2.08	0.28	0.92	0.17	0.48	0.11
UBE2I	-0.8	-0.1	-0.25	0.06	0.17	0.56	0.09	0.19	0.34	0.63	0.19	0.95
UBE2J1	0	-0.63	-0.06	-0.59	0.07	-0.07	0.12	0.09	0.19	0.01	0.06	0.25
UBE2J2	-0.87	0.46	-0.71	-0.34	-0.35	0.39	0.1	0.54	0.36	0.07	0.32	1.05
UBE2K	0.23	0.14	0.24	0.39	0.1	0.03	0.28	0.21	0.31	0.38	0.15	0.29
UBE2L3	-1.51	1.29	-1.77	0.42	0.73	1.8	0.04	1.39	0.07	0.7	0.41	2.36
UBE2L5	-0.51	0.48	0.21	0.07	-0.03	-0.7	0.05	0.58	0.23	0.09	0.05	0
UBE2L6	0.12	0.63	-0.63	-0.37	-0.12	-0.72	0.61	1.52	0.04	0.06	0.38	0.04
UBE2M	0.16	0.73	-1.15	0.07	3.13	-0.19	0.49	1.36	0.05	0.11	5.42	0.14
UBE2N	-0.13	0.74	0.47	-0.05	-0.27	-0.54	0.05	0.94	0.47	0.52	0.08	0.24
UBE2NL	0.19	0.24	0.38	0.59	0.88	-0.02	0.15	0.41	0.08	1.84	1.66	0.25
UBE2O	-0.99	-0.21	-0.47	0.24	-0.39	-0.37	0.08	0.49	0.41	0.24	0.4	0.13
UBE2Q1	0.34	-0.01	0.79	-1.22	-0.56	-0.21	0.17	0.17	0.47	0.01	0.18	0.21
UBE2Q2	-1.01	0.4	0.87	-0.07	-1.53	-0.75	0.04	0.67	1.41	0.61	0.39	0.7
UBE2Q2L	-1.21	0.22	-0.36	1.97	1.39	1.52	0.3	0.7	0.37	1.89	1.21	1.49
UBE2QL1	0.84	-0.63	-0.16	-0.76	0.58	0.73	0.73	0.26	0.08	0.01	0.52	1.15
UBE2R2	-0.9	-1.38	0.4	0.76	-1.02	0.63	0.1	0.11	0.71	1.47	0.01	0.3
UBE2S	-1.25	0.87	-1.1	-0.25	-0.1	-0.1	0.01	0.86	0	0.04	0.04	0.24
UBE2T	0.41	0.11	0.19	-0.01	0.41	0.1	0.41	0.25	0.37	0.23	0.8	0.17
UBE2U	-0.69	0.14	0.78	1.29	-1.28	0.5	0.34	0.39	0.41	1.64	0.06	0.49
UBE2V1	0.7	0.36	-1.22	-0.46	-0.78	-0.24	0.95	0.38	0.23	0.01	0.08	0.24
UBE2V2	-1.01	-0.19	0.17	-0.34	-0.21	-0.21	0.11	0.06	0.37	0.55	0.1	0.06
UBE2W	-0.37	-0.49	0.13	0.18	-0.31	0.18	0	0.02	0.19	0.05	0.07	0.57
UBE2Z	1.1	-0.59	0.42	0.08	0.85	0.18	1.85	0.05	0.42	0.32	0.96	0.17
UBE3A	-0.83	0.09	-0.1	0.59	-0.03	0.45	0.34	0.15	0.31	1.33	0.15	0.78
UBE3B	0.3	0.44	0.14	0.16	0.27	0.15	0.5	0.45	0.6	0.38	0.12	0.3
UBE3C	1.27	-0.45	0.56	-0.58	1.39	-0.51	1.83	0.15	1.67	0.03	2.14	0
UBE3D	0.69	0.29	0.46	0.16	0.15	0.06	0.85	0.61	0.49	0.67	0.31	0.16
UBE4A	-0.82	0.62	-0.37	-0.22	0.13	-0.08	0.01	0.77	0.04	0.15	0.23	0.22
UBE4B	-0.79	-0.83	-1.96	2.12	-0.57	0.36	0.2	0.09	0.14	5.42	0.05	0.65
UBFD1	-1.09	-0.13	0.04	-0.7	0.77	-0.08	0.09	0.31	0.06	0.11	1.07	0.33
UBIAD1	-0.07	0.1	0.66	0.8	-0.07	-0.39	0.57	0.32	0.85	0.86	0.2	0.17
UBL3	-0.86	-0.6	-0.16	-0.24	-0.11	0.19	0.07	0.01	0.23	0.03	0.18	0.5
UBL4A	0.3	-0.31	0.3	0.08	0.02	0.34	0.59	0.04	0.21	0.12	0.55	0.7
UBL4B	-0.5	-0.98	-0.22	-0.08	-1.01	-0.45	0.1	0.02	0.73	0.16	0.03	0.78
UBL5	-0.23	-1.02	2.14	-1.63	-1.58	0.42	0.38	0.01	2.75	0	0.08	1.11
UBL7	-1.5	0.82	-1.73	1.08	-0.72	-0.27	0.1	1.18	0.13	2.49	0.07	0.18
UBLCP1	0.07	0.6	-0.36	-0.28	-0.63	-0.14	0.14	1	0	0.1	0.01	0.13
UBOX5	0.32	0.79	-0.31	0.35	-0.65	0.55	0.16	0.95	0.37	0.9	0.57	0.33
UBR1	0.07	-0.26	-1.61	0.2	-0.69	-0.3	0.21	0.54	0.01	0.39	0.07	0.08
UBR2	-0.45	-0.68	-1.16	-1.59	-1.16	-0.9	0.36	0.01	0.04	0.09	0.02	0.42
UBR3	0.19	-0.27	-0.23	0.2	-0.78	-0.73	0.2	0.02	0.42	0.58	0.01	0
UBR4	-0.56	0.35	0.05	-0.14	-0.53	-0.33	0.02	0.78	0.29	0.12	0.05	0.01
UBR5	-1.64	0.14	-1.09	0.27	0.67	1.12	0.1	0.37	0.4	0.53	0.42	1.9
UBR7	0.48	0.04	-0.19	-0.43	0.3	1.07	0.52	0.09	0.01	0.13	0.1	1.13
UBTD1	0.39	0.21	0.25	-0.45	0.63	0.21	0.35	0.34	0.18	0.67	0.44	0.6
UBTD2	0.23	-0.2	-0.24	-0.03	0.39	-0.02	0.34	0.25	0.32	0.3	0.42	0.4
UBXN1	0.39	-0.19	-0.53	-0.53	-1.07	-0.73	0.68	0.18	0.32	0.16	0.05	0.13
UBXN4	-1.47	-0.78	0.15	0.14	-0.56	0.26	0.01	0.03	0.05	0.55	0.29	0.67
UBXN6	-1.62	-0.49	-2.15	-0.28	0.14	0.16	0.04	0.67	0.04	0.12	0.02	0.43
UBXN7	-0.38	-0.16	0.17	-1.35	0.19	-0.5	0.46	0.31	0.39	0.01	0.24	0.07
UBXN8	-1.52	0.32	-0.84	0.04	-0.96	0.33	0.14	0.39	0.21	0.36	0.47	1.08
UCHL1	-0.4	-0.22	-0.41	0.22	0.4	-0.22	0.07	0.14	0.02	0.66	0.43	0.06
UCHL3	-0.6	-0.52	-0.38	-0.07	-0.73	0.18	0.14	0.01	0.08	0.06	0.01	0.35
UCHL5	0.36	-0.14	0.08	0.22	0.35	0.33	0.71	0.03	0.03	0.26	0.24	0.21
UEVLD	-1.11	-0.69	0.28	-0.73	-1.21	0.02	0.45	0.04	0.07	0.03	0.13	0.19
UFC1	0.42	0.28	0.2	-0.12	-0.04	0.11	0.21	0.55	0.82	0.03	0.31	0.26
UFD1	-0.32	0.21	1.95	0.54	2.94	0.7	0.27	0.47	2.88	2.02	4.94	1.15
UFM1	-0.58	-0.35	0.64	0.41	-1.01	0.41	0.32	0.05	0.56	0.59	0.06	0.73
UFSP1	0.78	0.41	-0.12	0.03	0.74	0.11	2.23	0.36	0.3	0.19	0.88	1.43
UFSP2	-0.1	-0.27	-0.07	0.03	0.51	-0.02	0.03	0.27	0.07	0.2	0.24	0.15
UHRF1	-0.12	0.12	-0.3	0.05	0.52	-0.51	0.04	0.26	0	0.8	0.45	0.03
UHRF2	0.19	0.09	-0.6	-0.15	-0.35	-0.06	0.25	0.98	0.27	0.05	0.11	0.13
UIMC1	-0.39	0.1	0.31	0.24	-1.07	0.75	0.17	0.3	0.4	0.3	0.19	1.12
ULK1	0.97	-2.4	0.55	-0.72	0.47	-0.77	1.68	0.15	0.45	0	0.49	0.05
UNK	-0.85	0.24	-1.28	1.41	-0.93	0.11	0.16	0.94	0.03	1.19	0.09	0.23
UNKL	-1.08	-1.27	-1.32	0.03	-0.54	-0.87	0.08	0.09	0.03	0.38	0.1	0.11
URM1	-0.35	0.41	-0.07	0.26	0.12	0.3	0.18	0.79	0.19	0.28	0.08	1.07
USP1	0.95	0.13	-0.02	0.36	0.16	0.4	1.34	0.24	0.29	0.77	0.24	1.11
USP10	0.38	0.57	0.72	-0.49	0	0.06	1.04	0.41	0.38	0.06	1.16	0.33
USP11	0.91	-0.01	0.82	0.57	0.54	0.42	1.5	0.03	1.68	0.66	0.25	0.86
USP12	0.42	0.03	0.14	-0.44	0.63	-0.09	0.58	0.28	0.13	0.08	1.01	0.06
USP13	0	-0.51	-1.01	0.67	0.11	0.6	0.12	0.02	0.03	0.72	0.54	0.93
USP14	0.77	-0.22	0.31	0.86	0.06	-0.27	1.95	0.32	0.11	0.99	0.1	0.48
USP15	1.79	-1.53	0.64	-0.46	1	0.24	3.68	0.01	0.83	0.19	1.17	0.77
USP16	0.37	-0.46	0.48	0.52	-0.06	0.01	0.36	0.05	0.36	1.55	0.02	0.14
USP17L1	-0.04	0.49	-1.29	0.22	-1.51	0.06	0.74	1.11	0.17	0.14	0.01	0.18
USP17L10	-0.47	0.52	0.01	-0.13	-0.44	0.64	0.55	0.61	0.28	0.26	0.01	1.01
USP17L13	0.45	-0.47	0.33	-1.17	-0.6	0.44	0.53	0.11	0.43	0.01	0.33	0.18
USP17L15	-0.96	0.22	-0.45	0.79	1.01	-0.17	0.1	0.9	0.18	0.42	0.4	0.17
USP17L17	0.05	0.24	-0.21	0.24	-0.1	-0.08	0.33	0.88	0.35	0.35	0.05	0.48
USP17L2	-1.74	1.57	-2.89	-0.35	-0.16	0.01	0.36	1.34	0	0.08	0.32	0.05
USP17L21	-1.14	0.95	-1.14	0.26	-0.26	-0.36	0.3	0.74	0.05	0.33	0.24	0.25
USP17L3	-2.8	0.89	-1.51	0.3	-0.88	0.99	0.07	1.29	0	0.26	0.13	1.57
USP17L4	0.18	0.96	0.44	-0.44	-1.77	-1.32	0.76	2.25	0.8	0.1	0.09	0.06
USP17L5	-1.85	-0.15	-0.93	-0.01	0.54	-1.18	0.22	0.72	0.09	0.51	0.37	0.14
USP17L7	0.14	0.36	-0.3	0.15	0.16	-0.14	0.3	0.94	0.1	0.25	0.41	0.46
USP17L8	-0.39	0.06	-0.58	-0.09	-0.27	1.27	0.53	0.17	0.23	0.61	0.03	1.91
USP18	-0.75	-0.22	-0.02	-0.66	-0.21	-0.22	0.04	0.32	0.16	0.01	0.51	0.08
USP19	-0.02	0.2	-0.4	-0.18	1.07	-0.26	0.23	0.28	0.03	0.26	0.89	0.31
USP2	0.15	0.99	-2.21	-0.2	-0.24	-0.64	1.23	0.8	0.01	0.44	0.45	0.06
USP20	0.62	-0.18	-0.45	-0.16	0.7	0.41	0.63	0.56	0.37	0.09	0.99	0.61
USP21	-0.14	-0.43	0.15	0.23	0.32	0.43	0.11	0.05	0.62	0.12	0.33	0.74
USP22	-0.04	-0.07	-0.34	-0.2	0.26	0.39	0.05	0.19	0.01	0.13	0.25	0.92
USP24	-0.43	0.1	-1.31	0.04	-2.02	0.35	0.03	0.07	0	0.61	0.16	0.24
USP25	0.49	0.06	-0.22	0.06	0.41	0.24	0.86	0.62	0.28	0.32	0.34	0.29
USP26	0.43	-1.65	1.54	0.14	-0.52	-0.68	0.22	0	1.24	0.4	0.17	0.24
USP27X	0.5	-0.22	0.43	0.3	-0.11	0.22	0.71	0.02	0.94	0.49	0.06	0.56
USP28	0.23	-0.09	0.72	-0.63	-1.33	-0.4	0.25	0.56	0.5	0.48	0.02	0.38
USP29	-0.68	0.32	-0.56	0.67	0.7	-0.88	0.04	0.43	0.03	0.25	1	0.17
USP3	0.15	0.39	0.58	0.53	0.83	-0.46	0.19	0.67	0.55	0.97	1.07	0.45
USP30	0.4	-0.35	0.6	-0.38	-0.18	0.79	0.38	0.37	0.62	0.08	0.41	0.71
USP31	-1.24	0.11	-1.46	-1.41	-1.06	-0.68	0.05	0.14	0.04	0.06	0.16	0.06
USP32	-0.64	-1.88	0.73	-1.74	-0.97	-0.49	1.14	0.01	0.47	0.02	0.08	0.42
USP33	-0.26	0.51	0	-0.24	0.11	-0.09	0.33	0.49	0.07	0.33	0.19	0.14
USP34	-0.31	0.45	0.49	-0.56	0.03	0.05	0.39	0.33	0.53	0.01	0.33	0.18
USP35	-0.78	0.39	-0.18	0.29	-0.36	0.13	0.01	0.96	0.62	0.37	0.01	0.35
USP36	0.02	-0.68	-0.25	-0.75	-0.77	0.03	0.22	0.25	0.11	0.02	0.27	0.22
USP37	-1.55	0.43	0.2	-1.63	-1.85	-0.28	0.74	0.72	0.73	0	0.01	0.51
USP38	0.22	-0.34	0.17	0.53	0.01	0.02	0.96	0.02	0.23	0.61	0.25	0.12
USP39	1.5	0.77	0.88	-0.39	-0.25	-1.2	2.82	0.51	0.86	0.17	0.44	0.06
USP4	0.19	-0.24	-0.24	0.73	0.91	-0.15	0.35	0.56	0.33	1.38	1.17	0.22
USP40	0.41	-0.25	0.6	0.16	0.13	-0.66	0.64	0.43	0.65	0.13	0.15	0.25
USP41	0.34	0.25	-0.16	0.09	0.64	0.29	0.62	0.54	0.19	0.24	0.56	0.64
USP42	-0.09	-0.4	-0.22	-0.11	-0.38	-0.46	0.07	0.64	0.38	0.05	0.35	0.11
USP43	1.07	0.05	-0.1	-0.74	-0.26	-0.71	1.09	1.15	0.03	0.08	0.24	0.2
USP44	-0.18	-0.81	0.27	0	-0.23	0.1	0.05	0.01	0.18	0.14	0.1	0.24
USP45	0.6	0.15	0.3	0	-0.76	-0.61	0.39	0.4	0.13	0.82	0.16	0.26
USP46	0.45	-0.16	0.26	-0.28	0.25	-0.11	1.24	0.17	0.44	0.19	0.45	0.33
USP47	0.89	-0.27	-0.03	0.35	-0.03	-0.59	1.7	0.45	0.45	0.44	0.06	0.42
USP48	-0.63	0.21	-0.61	0.01	-0.21	-0.01	0.07	0.33	0.09	0.22	0.02	0.24
USP49	0	-0.1	-0.86	-0.02	-0.63	0.42	0.24	0.53	0.04	0.06	0.05	0.76
USP5	-0.55	-0.34	-0.07	-0.1	0.72	0.08	0.01	0.17	0.37	0.06	0.88	0.76
USP50	0.68	0.52	-0.44	-1.41	1.7	0.76	0.89	1.69	0.57	0	2.18	0.78
USP51	-0.23	-0.43	0.39	0.04	-0.49	-0.51	0.23	0.01	0.67	0.11	0.04	0.06
USP53	0.33	-0.6	-1.67	-1.29	-0.92	0.02	0.82	0.05	0.01	0.09	0.1	0.1
USP54	-0.15	0.37	0.61	0.69	-0.22	-0.69	0.5	0.43	0.64	1.17	0.2	0.08
USP6	-0.77	-1.35	-0.12	0.75	0.61	0.59	0.35	0.04	0.37	1.17	0.32	0.38
USP6NL	0.25	-0.35	0.34	-0.71	0.23	0.14	0.91	0.49	0.42	0.12	0.59	0.29
USP7	-0.59	0.19	0.1	-0.66	0.46	0.37	0.33	0.45	0.66	0.13	0.86	0.6
USP8	-0.57	0	0.6	0.12	-1.08	0.35	0.08	0.33	0.23	0.26	0.04	0.44
USP9X	0.57	-0.27	-0.08	0.37	-0.02	0.39	1.56	0.26	0.06	0.2	0.15	1
USP9Y	-0.02	-0.55	0.61	0.4	0.9	0.44	0.12	0.01	0.56	0.46	0.62	1.32
USPL1	-0.8	0.62	0.54	-1.59	1.19	0.42	0.02	0.67	0.55	0	0.95	0.92
VCPIP1	-0.19	-0.15	2.07	-2.58	0.51	-0.55	0.03	0.59	3.23	0.01	0.37	0.02
VHL	-0.46	-0.24	1.62	0.05	1.5	-0.41	0.13	0.05	3.63	0.99	2.78	0.03
VPS11	0.04	0.37	0.09	0.06	0.09	0.27	0.26	1.05	0.1	0.17	0.07	0.45
VPS18	-0.43	-0.29	0.19	-0.4	-1.18	-0.36	0.03	0.11	0.18	0.09	0.03	0.74
VPS41	-0.04	-0.53	-0.16	0.34	-0.36	0.02	0.03	0.36	0.07	0.57	0.23	0.09
VPS8	0.04	0.22	-0.34	-0.39	-0.24	0.37	0.31	0.16	0.21	0.12	0.13	0.5
WDFY1	0.65	-0.14	-0.77	-0.78	-0.14	-0.21	0.85	0.07	0.02	0.13	0.19	0.07
WDFY2	-0.76	-0.1	0.23	0.15	-0.64	-0.45	0.68	0.1	0.58	0.23	0.19	0.33
WDFY3	-0.24	-0.69	0.31	-0.16	1.02	0.36	0.34	0.02	0.25	0.29	1.22	0.43
WDR12	-0.05	-0.67	0.61	-0.73	0.93	0.59	0.15	0.09	0.52	0	1.08	0.67
WDR26	2.7	0.11	-1.32	-1.6	-0.57	1.14	5.42	0.6	0.19	0.29	0.29	1.39
WDR5	1.46	0.79	1.1	0.11	1.54	0.51	4.24	1.62	2.5	0.07	2.39	0.76
WDR53	-0.05	-0.11	-0.4	-0.32	-0.75	0.84	0.23	0.28	0.12	0.11	0.07	1.62
WDR59	-1.74	0.57	-1.01	0.54	-1.21	-0.19	0	0.48	0.05	0.97	0.01	0.11
WDR5B	-0.2	-0.01	0.96	-1.06	0.63	-0.38	0.29	0.11	1.38	0.02	1.53	0.16
WDR61	-0.56	-0.14	-0.98	0.57	0.24	0.38	0.03	0.18	0.15	0.76	0.35	0.56
WDR76	-1.37	0.79	0.42	0.64	-0.58	0.47	0.06	1.32	0.36	0.52	0.22	0.41
WDR82	-1.04	0.12	0.41	0.31	1.56	-0.91	0.03	1.01	0.51	1.03	2.2	0
WDSUB1	-0.19	-0.39	0.04	0.13	-0.5	0.56	0.06	0.07	0.15	0.32	0.03	1.2
WDTC1	-0.25	1.07	-0.1	-0.58	-0.5	-0.87	0.09	0.96	0.05	0.34	0.12	0.3
WIPI1	0.54	-0.04	0.21	-0.2	0.01	-0.34	0.45	0.63	0.25	0.4	0.07	0.2
WIPI2	-0.05	0.29	1.13	0.61	-1.33	-0.87	0.79	0.32	1.83	0.74	0.01	0.05
WSB1	-1.51	0.72	0.44	-0.14	-0.16	-0.33	0.23	0.86	0.53	0.1	0.07	0.18
WSB2	0.11	-0.33	-0.34	0.08	0.69	0.17	0.29	0.07	0.05	0.78	0.66	0.5
WWP1	-0.43	0.48	-0.03	0.37	-0.28	-0.2	0.08	1.87	0.13	0.49	0.12	0.28
WWP2	-1.11	-0.03	0.46	1.62	-0.72	-0.22	0	0.25	0.76	2.08	0.2	0.24
XIAP	-0.61	-1.54	0.24	0.23	0.03	-0.1	0.38	0.06	0.2	0.25	0.1	0.3
YOD1	0.05	-0.28	0.4	0.03	-0.74	-0.3	0.45	0.11	0.46	0.19	0.14	0.05
ZBED1	0.36	0.3	0.04	-0.24	0.11	-0.16	0.43	0.76	0.15	0.16	0.17	0.11
ZBTB1	0.56	-0.23	0.03	0.31	0.59	-0.04	0.94	0.01	0.12	0.31	1.35	1.17
ZBTB10	-0.09	0.31	-0.46	0.53	-0.33	-0.09	0.29	0.59	0.02	0.93	0.02	0.95
ZBTB11	0	-0.84	0.45	-1.28	-0.32	-0.54	0.66	0.03	0.42	0.27	0.53	0
ZBTB12	-0.13	0.26	-0.39	0.19	-0.2	0.07	0.24	0.38	0.11	0.54	0.05	0.2
ZBTB14	0.35	0.27	0.62	-0.06	-0.02	0.42	0.42	0.49	0.64	0.23	0.03	0.81
ZBTB16	1.06	0.01	1.15	0.66	0.54	-0.03	1.69	0.34	0.79	1.14	0.2	0.31
ZBTB17	-0.35	-0.08	0.33	-0.06	-0.17	0.65	0.03	0.3	0.37	0.07	0.63	1.55
ZBTB18	-0.15	0.26	0.13	-0.24	-0.13	-0.47	0.17	0.33	0.26	0.07	0.05	0.01
ZBTB2	0.22	-0.16	-0.15	0.68	-0.63	0.15	0.57	0.13	0.2	1.71	0.08	0.59
ZBTB20	-0.32	-0.63	0.28	-0.23	-0.5	-0.06	0.33	0.06	0.35	0.06	0.22	0.02
ZBTB21	0.61	0.71	0.45	0.81	-0.45	-0.33	0.33	1.06	0.32	1.07	0.05	0.16
ZBTB22	0.4	0.11	0.09	-0.13	0.66	-0.04	0.46	0.32	0.15	0.1	2.11	0.28
ZBTB24	0.22	-1.23	0.25	0.19	-0.53	-0.2	0.3	0.01	0.15	0.54	0.09	0.25
ZBTB25	0.15	0.01	0.64	0.13	0.23	-0.51	0.24	0.14	1.12	0.47	0.46	0
ZBTB26	-0.25	-0.43	0.52	0.84	0.23	0.2	0.27	0.02	0.72	1.55	0.21	0.41
ZBTB3	-0.39	0.16	0.54	0.37	0.72	0.27	0.03	0.44	0.46	0.56	1.08	0.21
ZBTB32	0.41	-0.08	0.54	0.23	-1.08	0.37	0.82	0.03	0.54	0.24	0.09	1.1
ZBTB33	0.01	-0.18	0.06	-0.84	-0.54	-0.03	0.31	0.01	0.18	0	0.17	0.3
ZBTB34	0.25	-0.15	1.16	0.1	0.23	0.41	0.18	0.17	0.78	0.06	0.3	0.69
ZBTB37	0.32	-0.1	0.73	0.03	0.64	-0.39	0.83	0.14	1.83	0.03	1.09	0.04
ZBTB38	0.58	0.32	0.26	0.17	0.04	-0.02	1.62	1.09	0.43	0.57	0.25	0.1
ZBTB39	0.75	0.02	0	0.5	-0.07	-0.15	1.32	0.22	0.13	1.53	0.28	0.09
ZBTB4	0.1	0.4	1.04	0.62	0.61	0.15	0.6	0.98	1.87	0.46	0.64	0.41
ZBTB40	0.5	-0.52	0.29	-0.1	-0.31	0.09	0.42	0.2	0.48	0.32	0.24	0.29
ZBTB41	0.55	-0.77	0.12	-0.66	0.77	-0.46	0.49	0.07	0.47	0.34	0.44	0.19
ZBTB42	0.35	0.07	-0.16	0.14	0.08	0.21	0.68	0.23	0.07	0.57	0.16	0.43
ZBTB43	0.3	-1.6	0.37	-1.12	-1.42	-0.42	0.58	0.01	0.68	0.32	0.01	0.03
ZBTB44	-0.57	0.69	-0.98	-0.14	-1.39	0.02	0.05	1.22	0	0.19	0.06	0.25
ZBTB45	0.23	0.51	-0.53	0.19	-0.01	0.03	0.44	0.59	0.28	0.25	0.08	1.63
ZBTB46	-0.99	0.11	-0.15	-0.68	-0.19	-0.01	0.15	0.32	0.11	0.3	0.47	0.38
ZBTB47	0.05	0.5	-0.32	0.22	0.53	-0.1	1.18	1.92	0.01	0.65	0.71	0.2
ZBTB48	0.27	-0.05	0.41	-0.14	-0.33	0.18	0.62	0.25	1.05	0.06	0.11	0.58
ZBTB49	0.17	0.11	0.3	-0.32	0.19	0.3	0.13	0.56	0.21	0.05	0.13	0.77
ZBTB5	0.1	0.04	0.01	-0.59	-0.05	-0.26	0.31	0.22	0.43	0.03	0.07	0.53
ZBTB6	1.15	-0.19	0.58	0.81	0.57	0.12	2.38	0.04	0.63	1.85	0.4	0.29
ZBTB7A	-0.57	0.45	-0.25	0.14	-0.01	0.54	0	1.43	0.13	0.26	0.11	1.79
ZBTB7B	-0.5	0.24	-0.53	-0.34	0.12	-0.66	0.08	0.39	0.38	0.12	0.1	0.22
ZBTB7C	-0.22	0.24	0.07	0.08	0.34	-0.45	0.22	0.69	0.05	0.29	0.58	0.03
ZBTB8A	0.3	0.25	-0.53	-0.62	0.76	0.53	0.45	0.69	0.11	0.02	0.31	0.82
ZBTB8B	-0.58	-0.69	-1.29	-0.94	-0.79	-0.53	0.12	0.01	0.13	0.18	0.03	0.01
ZBTB9	-0.03	-0.05	0	-0.1	0.05	0.04	0.16	0.3	0.1	0.1	0.32	0.4
ZC3HC1	0.8	-0.15	-0.31	0.56	-0.95	-0.01	1.27	0.29	0.48	0.92	0.24	0.12
ZFAND3	0.01	-0.33	-0.05	-0.16	-0.25	0.27	0.27	0.05	0.25	0.14	0.13	0.88
ZFAND5	0.35	0.11	1.05	0.35	0.9	-0.48	0.36	0.24	1.26	0.49	1.63	0.03
ZFAND6	-0.82	-0.65	1.45	-0.92	1.87	0.56	0.22	0.22	1.11	0.33	3.5	0.99
ZFPL1	0.28	0.29	0.28	0.94	-0.23	-0.2	0.29	1.03	0.35	1.71	0.05	0.44
ZFYVE19	0.51	-0.03	0.33	-0.07	0.08	0.04	1.76	0.21	0.26	0.18	0.17	0.88
ZMIZ1	-0.88	1.88	-0.55	-0.52	-0.77	0.25	0.05	5.42	0.47	0.01	0.22	0.65
ZMIZ2	0.51	-0.29	0.27	-0.66	-0.67	-0.42	1.31	0.04	0.21	0.21	0	0.02
ZMYND11	-0.74	0.2	0.18	0.1	-0.07	-0.14	0.06	0.53	0.08	0.42	0.04	0.06
ZNF131	-0.21	0.41	-0.26	0.08	0.1	-0.18	0.05	0.98	0.33	0.11	0.27	0.1
ZNF230	-0.12	-0.61	-0.04	-0.09	0.27	0.35	0.3	0.2	0.17	0.19	0.16	1.03
ZNF451	1.04	-0.29	-0.19	-0.73	-0.59	0.02	1.87	0.36	0.07	0.26	0.06	0.09
ZNF598	-0.47	1	-0.14	0.58	0.17	-0.2	0.21	1.5	0.28	0.54	0.14	0.15
ZNRF1	-0.42	-0.21	-0.61	-0.27	-0.52	0.05	0.22	0.31	0.11	0.03	0.19	0.31
ZNRF2	-0.28	0.18	0.63	0.5	-0.38	0.11	0.02	0.49	0.47	0.62	0.27	0.12
ZNRF3	0.2	-0.3	0.16	-0.62	0.12	-0.32	0.49	0.07	0.16	0.06	0.16	0.33
ZNRF4	0.52	-0.2	0.25	-0.21	0.42	-0.07	0.85	0.04	0.25	0.16	0.42	0.21
ZRANB1	0.12	0.03	0.68	-0.24	-0.52	-0.43	0.3	0.44	0.97	0.14	0.04	0.04
ZSWIM2	-0.32	0.12	0.21	0.01	0.29	-0.08	0.21	0.41	0.23	0.23	0.56	0.13
ZSWIM5	0.12	-0.37	0.12	-0.04	0.86	0.27	0.33	0.1	0.16	0.27	1.93	0.34
ZSWIM6	-1.12	1.2	-1.35	0.42	0.52	0.18	0.23	2.03	0.35	0.75	0.74	0.77
ZSWIM8	-0.42	-0.06	-0.41	0.32	-0.06	0.43	0	0.02	0.04	1.12	0.16	0.92
ZUP1	-0.13	-0.28	-0.45	0.14	-0.18	-0.73	0.16	0.34	0.02	0.59	0.14	0.09
ZYG11A	-0.59	-0.65	-0.1	-0.36	-0.1	0.36	0.28	0.02	0.45	0.26	0.38	0.34
ZYG11B	0.13	0.11	-0.07	-0.36	0.43	-0.08	0.17	0.56	0.27	0.09	0.54	0.18
