# Supplementary material for: Alkylamine-tethered molecules recruit FBXO22 for targeted protein degradation
Source: Nat Commun. 2024 Jun 26;15:5409. doi: 10.1038/s41467-024-49739-3 (PMC11208438; doi:10.1038/s41467-024-49739-3)
Supplement: Supplementary file 7 — Supplementary Data 4 [file 41467_2024_49739_MOESM7_ESM.xlsx]

## Sheet: Raw_all_peptides
site_id	Protein Id	gene_symbol	prot_description	Site Position	Motif	sequence	DMSO R1	DMSO R2	DMSO R3	SP3CHO R1	SP3CHO R2	SP3CHO R3
0	sp|Q9NVR2|INT10_HUMAN	INTS10	Integrator complex subunit 10 OS=Homo sapiens OX=9606 GN=INTS10 PE=1 SV=2	270	NVVGMRCEWQMDK	R.C#EWQM*DK.G	0	0	0	0	0	0
1	sp|Q9NVR2|INT10_HUMAN	INTS10	Integrator complex subunit 10 OS=Homo sapiens OX=9606 GN=INTS10 PE=1 SV=2	122	LKVTEQCFNTLER	K.VTEQC#FNTLER.S	509.25	534.6	543.17	519.87	528.74	493.86
2	sp|Q9NVR2|INT10_HUMAN	INTS10	Integrator complex subunit 10 OS=Homo sapiens OX=9606 GN=INTS10 PE=1 SV=2	112	LPGRVQCEMLLKV	R.VQC#EM*LLK.V	438.76	455.48	452.19	435.88	432.14	439.09
3	sp|Q9NVR2|INT10_HUMAN	INTS10	Integrator complex subunit 10 OS=Homo sapiens OX=9606 GN=INTS10 PE=1 SV=2	555	DLKLLPCTSKAIM	K.LLPC#TSK.A	236.64	234.19	228.17	230.03	231.03	248.42
4	sp|Q9NVR2|INT10_HUMAN	INTS10	Integrator complex subunit 10 OS=Homo sapiens OX=9606 GN=INTS10 PE=1 SV=2	502	LIQLATCHFALGE	R.ALIQLATC#HFALGEYR.M	0	0	0	0	0	0
5	sp|Q9NVR2|INT10_HUMAN	INTS10	Integrator complex subunit 10 OS=Homo sapiens OX=9606 GN=INTS10 PE=1 SV=2	169	QESPVNCFRKLFV	R.RFPETVVQHGVGLGEALLEAETIEEQESPVNC#FR.K	206.02	193.43	181.99	198.37	197.47	202.34
6	sp|Q9NVR2|INT10_HUMAN	INTS10	Integrator complex subunit 10 OS=Homo sapiens OX=9606 GN=INTS10 PE=1 SV=2	521	KVLDLMCYMVLPI	K.VLDLMC#YMVLPIQDGGK.S	139.98	123.99	143.45	139.8	128.11	137.59
7	sp|Q9NVR2|INT10_HUMAN	INTS10	Integrator complex subunit 10 OS=Homo sapiens OX=9606 GN=INTS10 PE=1 SV=2	176	FRKLFVCDVLPLI	K.LFVC#DVLPLIINNHDVR.L	59.41	53.81	55.59	55.39	50.96	55.35
8	sp|Q9NVR2|INT10_HUMAN	INTS10	Integrator complex subunit 10 OS=Homo sapiens OX=9606 GN=INTS10 PE=1 SV=2	686	ERQVSRCGENLMV	R.C#GENLMVVLHR.F	22.43	25.63	19.06	28.68	31.78	28.75
9	sp|O15254|ACOX3_HUMAN	ACOX3	Peroxisomal acyl-coenzyme A oxidase 3 OS=Homo sapiens OX=9606 GN=ACOX3 PE=1 SV=2	478	QVHDGACFRSPLK	R.DDNDPNCTYEGDNNILLQQTSNYLLGLLAHQVHDGAC#FR.S	35.24	42.54	59.85	42.36	43.86	40.14
10	sp|O15254|ACOX3_HUMAN	ACOX3	Peroxisomal acyl-coenzyme A oxidase 3 OS=Homo sapiens OX=9606 GN=ACOX3 PE=1 SV=2	220	CVPGDQCHGLHPF	K.LCVPGDQC#HGLHPFIVQIR.D	45.91	50.84	55.99	54.07	48.46	51.7
13	sp|O00442|RTCA_HUMAN	RTCA	RNA 3'-terminal phosphate cyclase OS=Homo sapiens OX=9606 GN=RTCA PE=1 SV=1	153	FGFIFNCDIKTRG	K.FGFIFNC#DIK.T	333.5	339.43	337.62	333.12	313.39	328.32
14	sp|O00442|RTCA_HUMAN	RTCA	RNA 3'-terminal phosphate cyclase OS=Homo sapiens OX=9606 GN=RTCA PE=1 SV=1	28	VSTALSCLLGLPL	R.VSTALSC#LLGLPLR.V	0	0	0	0	0	0
15	sp|O00442|RTCA_HUMAN	RTCA	RNA 3'-terminal phosphate cyclase OS=Homo sapiens OX=9606 GN=RTCA PE=1 SV=1	356	DTYIIECQGIGMT	K.DTYIIEC#QGIGM*TNPNL.-	24.04	28.92	28.48	31.35	29.99	23.47
16	sp|O00442|RTCA_HUMAN	RTCA	RNA 3'-terminal phosphate cyclase OS=Homo sapiens OX=9606 GN=RTCA PE=1 SV=1	63	EMIRDLCDGQLEG	R.DLC#DGQLEGAEIGSTEITFTPEK.I	117.82	117.88	126.45	131.85	139.46	130.94
17	sp|O00442|RTCA_HUMAN	RTCA	RNA 3'-terminal phosphate cyclase OS=Homo sapiens OX=9606 GN=RTCA PE=1 SV=1	256	AETSTGCLFAGSS	K.DQAFGNGNGIIIIAETSTGC#LFAGSSLGK.R	0	0	0	0	0	0
18	sp|O00442|RTCA_HUMAN	RTCA	RNA 3'-terminal phosphate cyclase OS=Homo sapiens OX=9606 GN=RTCA PE=1 SV=1	100	KTAGSVCLLMQVS	K.TAGSVC#LLMQVSMPCVLFAASPSELHLK.G	100.39	123.7	111.23	120.43	106.53	111.63
25	sp|Q8WYP5|ELYS_HUMAN	AHCTF1	Protein ELYS OS=Homo sapiens OX=9606 GN=AHCTF1 PE=1 SV=3	1131	VPRPSQCSEFIQQ	R.PSQC#SEFIQQSSM*K.S	23.45	17.48	30.18	25.86	20.27	20.26
26	sp|Q8WYP5|ELYS_HUMAN	AHCTF1	Protein ELYS OS=Homo sapiens OX=9606 GN=AHCTF1 PE=1 SV=3	354	NTKLLGCQSIEKF	K.LLGC#QSIEK.F	346.39	366.92	352.13	345.44	301.79	317.29
27	sp|Q8WYP5|ELYS_HUMAN	AHCTF1	Protein ELYS OS=Homo sapiens OX=9606 GN=AHCTF1 PE=1 SV=3	693	VQLSRLCYNYPVI	R.LC#YNYPVIQNYYTSR.R	139.29	123.93	150.04	158.42	146.98	157.32
28	sp|Q8WYP5|ELYS_HUMAN	AHCTF1	Protein ELYS OS=Homo sapiens OX=9606 GN=AHCTF1 PE=1 SV=3	888	VLLFNRCMVEAWN	R.C#M*VEAWNFLR.Q	159.72	175.34	190.39	190.59	177.27	175.84
29	sp|Q8WYP5|ELYS_HUMAN	AHCTF1	Protein ELYS OS=Homo sapiens OX=9606 GN=AHCTF1 PE=1 SV=3	521	PDGYNRCLVAGLL	R.C#LVAGLLSPR.F	33.79	28.78	32.48	35.67	27.8	36.17
30	sp|Q8WYP5|ELYS_HUMAN	AHCTF1	Protein ELYS OS=Homo sapiens OX=9606 GN=AHCTF1 PE=1 SV=3	1261	FTTPKKCAVPVET	K.C#AVPVETEWLK.S	584.06	590.83	655.26	674.62	636.23	657.42
31	sp|Q8WYP5|ELYS_HUMAN	AHCTF1	Protein ELYS OS=Homo sapiens OX=9606 GN=AHCTF1 PE=1 SV=3	937	TDTEQECLVKFLQ	K.LPFTDTEQEC#LVK.F	105.07	100.25	104.15	111.82	107.71	105.09
32	sp|Q8WYP5|ELYS_HUMAN	AHCTF1	Protein ELYS OS=Homo sapiens OX=9606 GN=AHCTF1 PE=1 SV=3	212	RQGRHLCFQLVSP	R.HLC#FQLVSPTGTAVSTLSYISR.T	99.37	114.03	120.43	116.73	102.96	111.4
33	sp|Q8WYP5|ELYS_HUMAN	AHCTF1	Protein ELYS OS=Homo sapiens OX=9606 GN=AHCTF1 PE=1 SV=3	1565	TIDQQFCDLADNK	K.LQYNFDTIDQQFC#DLADNK.D	123.09	124.91	110.39	123.47	124.52	121.04
34	sp|Q8WYP5|ELYS_HUMAN	AHCTF1	Protein ELYS OS=Homo sapiens OX=9606 GN=AHCTF1 PE=1 SV=3	722	GKWNPDCLMIDGL	K.WNPDC#LM*IDGLVSQLGER.I	321.67	338.38	363.03	311.55	321.42	323.06
35	sp|Q8WYP5|ELYS_HUMAN	AHCTF1	Protein ELYS OS=Homo sapiens OX=9606 GN=AHCTF1 PE=1 SV=3	1412	GTEASLCAPSVYE	K.DLLVAAEAFSELNHLSPVQGTEASLC#APSVYEGK.I	143.7	152.3	145.71	130.81	154.34	157.94
36	sp|Q8WYP5|ELYS_HUMAN	AHCTF1	Protein ELYS OS=Homo sapiens OX=9606 GN=AHCTF1 PE=1 SV=3	313	AFGNRKCLASGQI	K.C#LASGQILYEGLEYC#EER.Y	0	0	0	0	0	0
37	sp|Q8WYP5|ELYS_HUMAN	AHCTF1	Protein ELYS OS=Homo sapiens OX=9606 GN=AHCTF1 PE=1 SV=3	327	YEGLEYCEERYTL	K.C#LASGQILYEGLEYC#EER.Y	0	0	0	0	0	0
38	sp|Q8WYP5|ELYS_HUMAN	AHCTF1	Protein ELYS OS=Homo sapiens OX=9606 GN=AHCTF1 PE=1 SV=3	1628	TEEKLVCSGENDN	K.LVC#SGENDNHGQIANLPSAVTSDQK.S	151.1	154.49	144.06	151.67	164.75	154.21
39	sp|Q8WYP5|ELYS_HUMAN	AHCTF1	Protein ELYS OS=Homo sapiens OX=9606 GN=AHCTF1 PE=1 SV=3	1706	VSQNIMCPTKLVK	K.EITSDTMEQSIHETIPLVSQNIM*C#PTK.L	135.76	134.16	133.67	113.52	127.02	115.47
40	sp|Q8WYP5|ELYS_HUMAN	AHCTF1	Protein ELYS OS=Homo sapiens OX=9606 GN=AHCTF1 PE=1 SV=3	916	KHMYEVCQEMGLM	K.HMYEVC#QEMGLMEDLLK.L	42.65	40.76	53.77	47.93	43.91	39.68
73	sp|P09622|DLDH_HUMAN	DLD	Dihydrolipoyl dehydrogenase, mitochondrial OS=Homo sapiens OX=9606 GN=DLD PE=1 SV=2	484	EDIARVCHAHPTL	R.VC#HAHPTLSEAFR.E	210.71	228.41	193.31	178.78	174.26	174.55
74	sp|P09622|DLDH_HUMAN	DLD	Dihydrolipoyl dehydrogenase, mitochondrial OS=Homo sapiens OX=9606 GN=DLD PE=1 SV=2	477	LEYGASCEDIARV	R.VLGAHILGPGAGEM*VNEAALALEYGASC#EDIAR.V	186.33	167.56	183.21	188.98	200.08	189.55
75	sp|P09622|DLDH_HUMAN	DLD	Dihydrolipoyl dehydrogenase, mitochondrial OS=Homo sapiens OX=9606 GN=DLD PE=1 SV=2	80	ETLGGTCLNVGCI	K.NETLGGTC#LNVGC#IPSK.A	217.02	224.87	261.5	277.86	248.7	262.18
76	sp|P09622|DLDH_HUMAN	DLD	Dihydrolipoyl dehydrogenase, mitochondrial OS=Homo sapiens OX=9606 GN=DLD PE=1 SV=2	85	TCLNVGCIPSKAL	K.NETLGGTC#LNVGC#IPSK.A	0	0	0	0	0	0
85	tr|A0A5F9ZI63|A0A5F9ZI63_HUMAN	EED	Isoform of O75530, Polycomb protein EED OS=Homo sapiens OX=9606 GN=EED PE=1 SV=2	461	DPHKAKCTTLTHH	K.C#TTLTHHK.C	0	0	0	0	0	0
86	tr|A0A5F9ZI63|A0A5F9ZI63_HUMAN	EED	Isoform of O75530, Polycomb protein EED OS=Homo sapiens OX=9606 GN=EED PE=1 SV=2	186	RVTLYECHSQGEI	R.VTLYEC#HSQGEIR.L	0	0	0	0	0	0
87	tr|A0A5F9ZI63|A0A5F9ZI63_HUMAN	EED	Isoform of O75530, Polycomb protein EED OS=Homo sapiens OX=9606 GN=EED PE=1 SV=2	16	RRLGAICDSGGGG	R.LGAIC#DSGGGGGGGGGSGNFAASSGR.A	76.92	73.66	70.15	78.9	83.73	79.26
88	tr|A0A5F9ZI63|A0A5F9ZI63_HUMAN	EED	Isoform of O75530, Polycomb protein EED OS=Homo sapiens OX=9606 GN=EED PE=1 SV=2	39	ASSGRACLTAVWR	R.AC#LTAVWR.R	329.33	339.25	319.06	311.96	299.59	312.87
89	tr|A0A5F9ZI63|A0A5F9ZI63_HUMAN	EED	Isoform of O75530, Polycomb protein EED OS=Homo sapiens OX=9606 GN=EED PE=1 SV=2	242	NPITMQCIKHYVG	R.IINPITM*QC#IK.H	358.65	348.85	345.18	344.77	317.43	326.94
90	tr|A0A5F9ZI63|A0A5F9ZI63_HUMAN	EED	Isoform of O75530, Polycomb protein EED OS=Homo sapiens OX=9606 GN=EED PE=1 SV=2	314	GEKIMSCGMDHSL	K.IM*SC#GMDHSLK.L	312.9	317.3	345.8	332.01	428.65	346.18
91	tr|A0A5F9ZI63|A0A5F9ZI63_HUMAN	EED	Isoform of O75530, Polycomb protein EED OS=Homo sapiens OX=9606 GN=EED PE=1 SV=2	384	LILSKSCENAIVC	K.SC#ENAIVCWKPGK.M	584.63	619.52	641.23	621.72	592.84	649.46
92	sp|O75643|U520_HUMAN	SNRNP200	U5 small nuclear ribonucleoprotein 200 kDa helicase OS=Homo sapiens OX=9606 GN=SNRNP200 PE=1 SV=2	769	RTEAEQCKNLELK	R.TEAEQC#K.N	1385.16	1450.85	1498.74	1524.05	1440.33	1520.6
93	sp|O75643|U520_HUMAN	SNRNP200	U5 small nuclear ribonucleoprotein 200 kDa helicase OS=Homo sapiens OX=9606 GN=SNRNP200 PE=1 SV=2	1592	RQRFLHCTEKDLI	R.FLHC#TEK.D	538.81	593.56	523.37	528	487.94	506.75
94	sp|O75643|U520_HUMAN	SNRNP200	U5 small nuclear ribonucleoprotein 200 kDa helicase OS=Homo sapiens OX=9606 GN=SNRNP200 PE=1 SV=2	1127	RMWQSMCPLRQFR	R.M*WQSM*C#PLR.Q	333.16	358.77	353.3	359.72	378.4	368.18
95	sp|O75643|U520_HUMAN	SNRNP200	U5 small nuclear ribonucleoprotein 200 kDa helicase OS=Homo sapiens OX=9606 GN=SNRNP200 PE=1 SV=2	516	TNVALMCMLREIG	K.TNVALMC#M*LR.E	420.12	433.3	437.62	451.43	450.86	411.07
96	sp|O75643|U520_HUMAN	SNRNP200	U5 small nuclear ribonucleoprotein 200 kDa helicase OS=Homo sapiens OX=9606 GN=SNRNP200 PE=1 SV=2	1731	ESHLDHCMHDHFN	K.FLYEPLPVESHLDHC#M*HDHFNAEIVTK.T	431.94	440.69	427.48	449.75	424.32	421.87
97	sp|O75643|U520_HUMAN	SNRNP200	U5 small nuclear ribonucleoprotein 200 kDa helicase OS=Homo sapiens OX=9606 GN=SNRNP200 PE=1 SV=2	588	ATQIIVCTPEKWD	K.EEISATQIIVC#TPEK.W	189.31	191.29	198.86	198.62	184.09	199.64
98	sp|O75643|U520_HUMAN	SNRNP200	U5 small nuclear ribonucleoprotein 200 kDa helicase OS=Homo sapiens OX=9606 GN=SNRNP200 PE=1 SV=2	1506	VAHWLGCSATSTF	K.DVAHWLGC#SATSTFNFHPNVR.P	25.26	24.8	23.35	24.02	30.72	19.51
99	sp|O75643|U520_HUMAN	SNRNP200	U5 small nuclear ribonucleoprotein 200 kDa helicase OS=Homo sapiens OX=9606 GN=SNRNP200 PE=1 SV=2	238	DEAVVRCTLSANL	R.C#TLSANLVASGELMSSK.K	507.22	526.64	546.73	581.62	541.4	559.43
100	sp|O75643|U520_HUMAN	SNRNP200	U5 small nuclear ribonucleoprotein 200 kDa helicase OS=Homo sapiens OX=9606 GN=SNRNP200 PE=1 SV=2	1359	GSGKTICAEFAIL	K.TIC#AEFAILR.M	159.49	167.37	170.5	156.55	158.28	150.47
101	sp|O75643|U520_HUMAN	SNRNP200	U5 small nuclear ribonucleoprotein 200 kDa helicase OS=Homo sapiens OX=9606 GN=SNRNP200 PE=1 SV=2	576	TGDHQLCKEEISA	R.LATYGITVAELTGDHQLC#K.E	312.7	324.81	323.83	315.41	292.64	278.87
102	sp|O75643|U520_HUMAN	SNRNP200	U5 small nuclear ribonucleoprotein 200 kDa helicase OS=Homo sapiens OX=9606 GN=SNRNP200 PE=1 SV=2	1278	SDRWLSCETQLPV	R.WLSC#ETQLPVSFR.H	338.21	332.77	345.45	341.94	322.23	328.78
103	sp|O75643|U520_HUMAN	SNRNP200	U5 small nuclear ribonucleoprotein 200 kDa helicase OS=Homo sapiens OX=9606 GN=SNRNP200 PE=1 SV=2	1580	IDILTTCAADIQR	R.LTAIDILTTC#AADIQR.Q	75.72	70.02	88.9	87.45	89.52	77.52
104	sp|O75643|U520_HUMAN	SNRNP200	U5 small nuclear ribonucleoprotein 200 kDa helicase OS=Homo sapiens OX=9606 GN=SNRNP200 PE=1 SV=2	1471	PVLEVICSRMRYI	K.NVQNINLFVVDEVHLIGGENGPVLEVIC#SR.M	30.47	32.83	35.84	33.49	40.94	38.09
105	sp|O75643|U520_HUMAN	SNRNP200	U5 small nuclear ribonucleoprotein 200 kDa helicase OS=Homo sapiens OX=9606 GN=SNRNP200 PE=1 SV=2	133	QPRDILCGAADEV	R.DILC#GAADEVLAVLK.N	73.9	77.86	83.22	89.7	76.43	74.87
106	sp|O75643|U520_HUMAN	SNRNP200	U5 small nuclear ribonucleoprotein 200 kDa helicase OS=Homo sapiens OX=9606 GN=SNRNP200 PE=1 SV=2	1376	QSSEGRCVYITPM	R.C#VYITPM*EALAEQVYMDWYEK.F	30.47	31.7	32	29.83	28.53	29.2
107	sp|O75643|U520_HUMAN	SNRNP200	U5 small nuclear ribonucleoprotein 200 kDa helicase OS=Homo sapiens OX=9606 GN=SNRNP200 PE=1 SV=2	428	FMANKRCQLPDGS	R.C#QLPDGSFR.R	169.49	182.15	180.74	194.33	176.85	182.63
108	sp|O75643|U520_HUMAN	SNRNP200	U5 small nuclear ribonucleoprotein 200 kDa helicase OS=Homo sapiens OX=9606 GN=SNRNP200 PE=1 SV=2	502	DENLLLCAPTGAG	R.AALETDENLLLC#APTGAGK.T	253.05	227.89	233.35	247.01	220.37	223.33
109	sp|O75643|U520_HUMAN	SNRNP200	U5 small nuclear ribonucleoprotein 200 kDa helicase OS=Homo sapiens OX=9606 GN=SNRNP200 PE=1 SV=2	302	ASDDRECENQLVL	K.TASDDREC#ENQLVLLLGFNTFDFIK.V	68.93	67.94	75.56	58.59	64.94	66.72
110	sp|O75643|U520_HUMAN	SNRNP200	U5 small nuclear ribonucleoprotein 200 kDa helicase OS=Homo sapiens OX=9606 GN=SNRNP200 PE=1 SV=2	1706	GRCVIMCQGSKKD	R.CVIMC#QGSK.K	276.61	276.85	269.34	293.73	293.22	286.55
111	sp|Q96EY9|ADAT3_HUMAN	ADAT3	Probable inactive tRNA-specific adenosine deaminase-like protein 3 OS=Homo sapiens OX=9606 GN=ADAT3 PE=1 SV=1	13	LVEQPKCLEAGSP	K.C#LEAGSPEPEPAPWQALPVLSEK.Q	44.84	65.51	58.59	62.26	51.34	57.44
112	sp|Q96EY9|ADAT3_HUMAN	ADAT3	Probable inactive tRNA-specific adenosine deaminase-like protein 3 OS=Homo sapiens OX=9606 GN=ADAT3 PE=1 SV=1	249	FRPFPACSFAPAA	R.GTYDFRPFPAC#SFAPAAAPQAVR.A	31.04	27.03	32.61	25.75	29.28	26.47
113	sp|Q96EY9|ADAT3_HUMAN	ADAT3	Probable inactive tRNA-specific adenosine deaminase-like protein 3 OS=Homo sapiens OX=9606 GN=ADAT3 PE=1 SV=1	216	TGHDCSCADNPLL	R.VLATGHDCSC#ADNPLLHAVMVCVDLVAR.G	77.74	77.88	78.15	86.24	73.13	83.68
118	sp|P68104|EF1A1_HUMAN	EEF1A1	Elongation factor 1-alpha 1 OS=Homo sapiens OX=9606 GN=EEF1A1 PE=1 SV=1	411	VPGKPMCVESFSD	K.PM*C#VESFSDYPPLGR.F	7049.13	6841.98	7494.86	7435.99	7218.79	7448.21
119	sp|P68104|EF1A1_HUMAN	EEF1A1	Elongation factor 1-alpha 1 OS=Homo sapiens OX=9606 GN=EEF1A1 PE=1 SV=1	363	YAPVLDCHTAHIA	K.NDPPM*EAAGFTAQVIILNHPGQISAGYAPVLDC#HTAHIAC#K.F	275.5	285.15	302.73	351.43	316.7	345.69
120	sp|P68104|EF1A1_HUMAN	EEF1A1	Elongation factor 1-alpha 1 OS=Homo sapiens OX=9606 GN=EEF1A1 PE=1 SV=1	370	HTAHIACKFAELK	K.NDPPM*EAAGFTAQVIILNHPGQISAGYAPVLDC#HTAHIAC#K.F	635.21	636.77	719.32	738.04	710.62	710.95
121	sp|P68104|EF1A1_HUMAN	EEF1A1	Elongation factor 1-alpha 1 OS=Homo sapiens OX=9606 GN=EEF1A1 PE=1 SV=1	234	LLEALDCILPPTR	R.KDGNASGTTLLEALDC#ILPPTRPTDK.P	1453.15	1508.72	1583.68	1538.54	1518.9	1582.3
145	sp|Q9NXR7|BABA2_HUMAN	BABAM2	BRISC and BRCA1-A complex member 2 OS=Homo sapiens OX=9606 GN=BABAM2 PE=1 SV=2	129	QYHQFQCSRLRES	K.ELVQQYHQFQC#SR.L	121.88	119.28	133.64	111.14	109.88	109.05
146	sp|Q9NXR7|BABA2_HUMAN	BABAM2	BRISC and BRCA1-A complex member 2 OS=Homo sapiens OX=9606 GN=BABAM2 PE=1 SV=2	34	GLDATNCLRITDL	K.VGLDATNC#LR.I	395.69	438.76	398.63	401.34	377.54	399.1
147	sp|Q9NXR7|BABA2_HUMAN	BABAM2	BRISC and BRCA1-A complex member 2 OS=Homo sapiens OX=9606 GN=BABAM2 PE=1 SV=2	245	AFPGGGCLIDYVP	R.IEHALGGSSALHIPAFPGGGC#LIDYVPQVC#HLLTNK.V	223.22	228.63	242.53	233.87	237.73	234.98
148	sp|Q9NXR7|BABA2_HUMAN	BABAM2	BRISC and BRCA1-A complex member 2 OS=Homo sapiens OX=9606 GN=BABAM2 PE=1 SV=2	254	DYVPQVCHLLTNK	R.IEHALGGSSALHIPAFPGGGC#LIDYVPQVC#HLLTNK.V	0	0	0	0	0	0
149	sp|Q9NXR7|BABA2_HUMAN	BABAM2	BRISC and BRCA1-A complex member 2 OS=Homo sapiens OX=9606 GN=BABAM2 PE=1 SV=2	53	LTPGPNCDRFKLH	K.SGCTSLTPGPNC#DR.F	126.91	148.88	151.02	150	132.84	149.99
165	sp|O14654|IRS4_HUMAN	IRS4	Insulin receptor substrate 4 OS=Homo sapiens OX=9606 GN=IRS4 PE=1 SV=1	522	SSGGNQCSGEGQG	R.GSGGGQGSNGQGSSSHSSGGNQC#SGEGQGSR.G	109.03	95.72	75.42	71.6	82.09	79.01
166	sp|O14654|IRS4_HUMAN	IRS4	Insulin receptor substrate 4 OS=Homo sapiens OX=9606 GN=IRS4 PE=1 SV=1	545	GSGGNQCSRDGQG	R.GGQGSNGQGSGGNQC#SR.D	411.61	418.4	427.5	437	437.21	445.15
167	sp|O14654|IRS4_HUMAN	IRS4	Insulin receptor substrate 4 OS=Homo sapiens OX=9606 GN=IRS4 PE=1 SV=1	332	EKMRALCADEYRA	R.ALC#ADEYR.A	555.33	582.77	581.56	589.01	557.55	571.18
168	sp|O14654|IRS4_HUMAN	IRS4	Insulin receptor substrate 4 OS=Homo sapiens OX=9606 GN=IRS4 PE=1 SV=1	285	LLSIRRCGHSEQY	R.C#GHSEQYFFLEVGR.S	183.21	210.42	237.05	232.94	222.24	248.2
169	sp|O14654|IRS4_HUMAN	IRS4	Insulin receptor substrate 4 OS=Homo sapiens OX=9606 GN=IRS4 PE=1 SV=1	658	RFRLYFCVDRGAT	R.LYFC#VDR.G	285.9	286.74	286.63	258.34	257.11	252.32
170	sp|O14654|IRS4_HUMAN	IRS4	Insulin receptor substrate 4 OS=Homo sapiens OX=9606 GN=IRS4 PE=1 SV=1	153	VITLYQCFSVSQR	R.VITLYQC#FSVSQR.A	121.33	119.59	111.15	100.33	109.61	82.12
171	sp|O14654|IRS4_HUMAN	IRS4	Insulin receptor substrate 4 OS=Homo sapiens OX=9606 GN=IRS4 PE=1 SV=1	257	SGVFRLCLTDEEV	R.LC#LTDEEVVFVR.L	541.16	585.41	561.65	568.46	562.9	594.37
172	sp|O14654|IRS4_HUMAN	IRS4	Insulin receptor substrate 4 OS=Homo sapiens OX=9606 GN=IRS4 PE=1 SV=1	206	ESKRRRCGTLGAQ	R.C#GTLGAQPDGEPAALAAAAAAEPPFYK.D	123.98	117.36	128.75	144.63	138.17	146.07
173	sp|O14654|IRS4_HUMAN	IRS4	Insulin receptor substrate 4 OS=Homo sapiens OX=9606 GN=IRS4 PE=1 SV=1	314	WMQVDDCVVAQNM	R.STVIGPGELWM*QVDDC#VVAQNM*HELFLEK.M	381.44	403.77	408.88	425.32	411.19	418.43
174	sp|O14654|IRS4_HUMAN	IRS4	Insulin receptor substrate 4 OS=Homo sapiens OX=9606 GN=IRS4 PE=1 SV=1	381	SRFEQFCHLRAIG	R.FEQFC#HLR.A	334.37	343.99	341.12	348.07	348.73	348.76
175	sp|O14654|IRS4_HUMAN	IRS4	Insulin receptor substrate 4 OS=Homo sapiens OX=9606 GN=IRS4 PE=1 SV=1	1054	VDPFSECCMDISL	R.IYVVDPFSEC#C#MDISLSPSR.C	99.23	98.84	91.57	105.29	114.01	103.53
176	sp|O14654|IRS4_HUMAN	IRS4	Insulin receptor substrate 4 OS=Homo sapiens OX=9606 GN=IRS4 PE=1 SV=1	1055	DPFSECCMDISLS	R.IYVVDPFSEC#C#MDISLSPSR.C	0	0	0	0	0	0
189	sp|Q92947|GCDH_HUMAN	GCDH	Glutaryl-CoA dehydrogenase, mitochondrial OS=Homo sapiens OX=9606 GN=GCDH PE=1 SV=1	115	TIKGYGCAGVSSV	K.GYGC#AGVSSVAYGLLAR.E	769.4	769.91	755.17	747.6	691.53	742.41
190	sp|Q92947|GCDH_HUMAN	GCDH	Glutaryl-CoA dehydrogenase, mitochondrial OS=Homo sapiens OX=9606 GN=GCDH PE=1 SV=1	176	KGELLGCFGLTEP	K.GELLGC#FGLTEPNSGSDPSSM*ETR.A	144.87	169.54	151.44	146.68	143.73	138.6
191	sp|Q92947|GCDH_HUMAN	GCDH	Glutaryl-CoA dehydrogenase, mitochondrial OS=Homo sapiens OX=9606 GN=GCDH PE=1 SV=1	308	LGASEFCLHTARQ	R.YGIAWGVLGASEFC#LHTAR.Q	351.22	347.72	358.62	373.38	337.69	336.29
192	sp|Q92947|GCDH_HUMAN	GCDH	Glutaryl-CoA dehydrogenase, mitochondrial OS=Homo sapiens OX=9606 GN=GCDH PE=1 SV=1	289	LGGPFGCLNNARY	R.ASATGM*IIM*DGVEVPEENVLPGASSLGGPFGC#LNNAR.Y	408.86	430.07	452.66	437.05	440.59	422.67
193	sp|Q92947|GCDH_HUMAN	GCDH	Glutaryl-CoA dehydrogenase, mitochondrial OS=Homo sapiens OX=9606 GN=GCDH PE=1 SV=1	350	TLGLHACLQLGRL	K.LADMLTEITLGLHAC#LQLGR.L	466.13	505.39	514.07	478.65	441.16	457.75
194	sp|Q92947|GCDH_HUMAN	GCDH	Glutaryl-CoA dehydrogenase, mitochondrial OS=Homo sapiens OX=9606 GN=GCDH PE=1 SV=1	228	FVVWARCEDGCIR	R.C#EDGCIR.G	347.8	358.83	357.87	404.08	379.85	413.88
201	sp|P68431|H31_HUMAN	H3C12	Histone H3.1 OS=Homo sapiens OX=9606 GN=H3C12 PE=1 SV=2	97	MALQEACEAYLVG	R.FQSSAVM*ALQEAC#EAYLVGLFEDTNLC#AIHAK.R	115.37	122.88	130.39	153.96	150.61	149.63
202	sp|P68431|H31_HUMAN	H3C12	Histone H3.1 OS=Homo sapiens OX=9606 GN=H3C12 PE=1 SV=2	111	FEDTNLCAIHAKR	R.FQSSAVM*ALQEAC#EAYLVGLFEDTNLC#AIHAK.R	385.02	369.01	400.03	398.73	408.19	408.09
204	tr|A0A140T9X5|A0A140T9X5_HUMAN	HLA-A	Isoform of P04439, HLA class I histocompatibility antigen, A alpha chain (Fragment) OS=Homo sapiens OX=9606 GN=HLA-A PE=1 SV=1	369	DVSLTACKVxxxx	R.KGGSYSQAASSDSAQGSDVSLTAC#K.V	24.09	24.26	23.37	21.34	30.18	25.5
205	tr|A0A140T9X5|A0A140T9X5_HUMAN	HLA-A	Isoform of P04439, HLA class I histocompatibility antigen, A alpha chain (Fragment) OS=Homo sapiens OX=9606 GN=HLA-A PE=1 SV=1	125	VQRMYGCDVGSDW	R.M*YGC#DVGSDWR.F	346.8	344.87	397.54	374.22	380.89	359.13
207	tr|A0A140T9X5|A0A140T9X5_HUMAN	HLA-A	Isoform of P04439, HLA class I histocompatibility antigen, A alpha chain (Fragment) OS=Homo sapiens OX=9606 GN=HLA-A PE=1 SV=1	227	HEATLRCWALSFY	R.C#WALSFYPAEITLTWQR.D	0	0	0	0	0	0
223	sp|Q9Y4X5|ARI1_HUMAN	ARIH1	E3 ubiquitin-protein ligase ARIH1 OS=Homo sapiens OX=9606 GN=ARIH1 PE=1 SV=2	63	ERDGLLCGETGGG	R.DGLLC#GETGGGGGSALGPGGGGGGGGGGGGGGPGHEQEEDYR.Y	25.63	20.66	29.49	25.56	22.9	26.58
224	sp|Q9Y4X5|ARI1_HUMAN	ARIH1	E3 ubiquitin-protein ligase ARIH1 OS=Homo sapiens OX=9606 GN=ARIH1 PE=1 SV=2	276	NRLLKWCPAPDCH	K.WC#PAPDC#HHVVK.V	95.12	91.57	95.3	107.35	90.33	97.58
225	sp|Q9Y4X5|ARI1_HUMAN	ARIH1	E3 ubiquitin-protein ligase ARIH1 OS=Homo sapiens OX=9606 GN=ARIH1 PE=1 SV=2	281	WCPAPDCHHVVKV	K.WC#PAPDC#HHVVK.V	0	0	0	0	0	0
226	sp|Q9Y4X5|ARI1_HUMAN	ARIH1	E3 ubiquitin-protein ligase ARIH1 OS=Homo sapiens OX=9606 GN=ARIH1 PE=1 SV=2	327	KKWIKKCDDDSET	K.KC#DDDSETSNWIAANTK.E	561.98	604.36	578.5	600.27	548.69	593.09
227	sp|Q9Y4X5|ARI1_HUMAN	ARIH1	E3 ubiquitin-protein ligase ARIH1 OS=Homo sapiens OX=9606 GN=ARIH1 PE=1 SV=2	269	TNSFVECNRLLKW	K.YQHLITNSFVEC#NR.L	272.37	274.1	281.22	284.1	274.56	300.95
228	sp|Q9Y4X5|ARI1_HUMAN	ARIH1	E3 ubiquitin-protein ligase ARIH1 OS=Homo sapiens OX=9606 GN=ARIH1 PE=1 SV=2	161	EKLFAECHVINPS	K.LFAEC#HVINPSK.K	563.18	599.52	579.01	623.09	542.95	574.39
229	sp|Q9Y4X5|ARI1_HUMAN	ARIH1	E3 ubiquitin-protein ligase ARIH1 OS=Homo sapiens OX=9606 GN=ARIH1 PE=1 SV=2	116	LQHMVECIREVNE	R.YEVLTAEQILQHMVEC#IR.E	46.96	42.95	49.94	46.09	49.05	47.08
230	sp|Q9Y4X5|ARI1_HUMAN	ARIH1	E3 ubiquitin-protein ligase ARIH1 OS=Homo sapiens OX=9606 GN=ARIH1 PE=1 SV=2	208	ECGHKFCMQCWSE	K.FC#MQC#WSEYLTTK.I	0	0	0	0	0	0
231	sp|Q9Y4X5|ARI1_HUMAN	ARIH1	E3 ubiquitin-protein ligase ARIH1 OS=Homo sapiens OX=9606 GN=ARIH1 PE=1 SV=2	211	HKFCMQCWSEYLT	K.FC#MQC#WSEYLTTK.I	0	0	0	0	0	0
232	sp|Q9Y4X5|ARI1_HUMAN	ARIH1	E3 ubiquitin-protein ligase ARIH1 OS=Homo sapiens OX=9606 GN=ARIH1 PE=1 SV=2	375	AEFCWVCLGPWEP	K.AEFCWVC#LGPWEPHGSAWYNCNR.Y	52.11	51.75	60.23	54.06	48.42	50.97
233	sp|Q9Y4X5|ARI1_HUMAN	ARIH1	E3 ubiquitin-protein ligase ARIH1 OS=Homo sapiens OX=9606 GN=ARIH1 PE=1 SV=2	304	KCGRQFCFNCGEN	R.QFC#FNCGENWHDPVK.C	103.98	118.9	117.02	120.59	117.04	99.57
241	sp|O95271|TNKS1_HUMAN	TNKS	Poly [ADP-ribose] polymerase tankyrase-1 OS=Homo sapiens OX=9606 GN=TNKS PE=1 SV=2	427	LLKHGACVNAMDL	K.HGAC#VNAMDLWQFTPLHEAASK.N	0	0	0	0	0	0
242	sp|O95271|TNKS1_HUMAN	TNKS	Poly [ADP-ribose] polymerase tankyrase-1 OS=Homo sapiens OX=9606 GN=TNKS PE=1 SV=2	964	PEALPTCFKPQAT	R.ALLIDAM*PPEALPTC#FK.P	0	0	0	0	0	0
243	sp|O95271|TNKS1_HUMAN	TNKS	Poly [ADP-ribose] polymerase tankyrase-1 OS=Homo sapiens OX=9606 GN=TNKS PE=1 SV=2	895	LIKYNTCVNATDK	K.YNTC#VNATDK.W	0	0	0	0	0	0
250	sp|Q5SRE5|NU188_HUMAN	NUP188	Nucleoporin NUP188 OS=Homo sapiens OX=9606 GN=NUP188 PE=1 SV=1	161	RVEYADCVDKLEK	R.VEYADC#VDK.L	479.96	492.37	524.22	585.88	569.13	565.93
251	sp|Q5SRE5|NU188_HUMAN	NUP188	Nucleoporin NUP188 OS=Homo sapiens OX=9606 GN=NUP188 PE=1 SV=1	1433	QERTLQCLNAVRT	R.TLQC#LNAVR.T	321.48	319.43	335.43	341.8	313.78	324.76
252	sp|Q5SRE5|NU188_HUMAN	NUP188	Nucleoporin NUP188 OS=Homo sapiens OX=9606 GN=NUP188 PE=1 SV=1	976	QQDRYWCPPLLHR	R.YWC#PPLLHR.A	429.73	445.99	455.09	458.79	446.18	433.07
253	sp|Q5SRE5|NU188_HUMAN	NUP188	Nucleoporin NUP188 OS=Homo sapiens OX=9606 GN=NUP188 PE=1 SV=1	207	SRWFVQCLREQSM	R.WFVQC#LR.E	249.69	259.23	248.93	269.99	272.99	264.51
254	sp|Q5SRE5|NU188_HUMAN	NUP188	Nucleoporin NUP188 OS=Homo sapiens OX=9606 GN=NUP188 PE=1 SV=1	1283	DQRDGVCVLGLHL	R.DGVC#VLGLHLAK.E	285.68	285.43	306.29	300.67	269.77	284.5
255	sp|Q5SRE5|NU188_HUMAN	NUP188	Nucleoporin NUP188 OS=Homo sapiens OX=9606 GN=NUP188 PE=1 SV=1	1294	HLAKELCEVDEDG	K.ELC#EVDEDGDSWLQVTR.R	50.09	60.08	67.12	57.1	60.61	60.56
256	sp|Q5SRE5|NU188_HUMAN	NUP188	Nucleoporin NUP188 OS=Homo sapiens OX=9606 GN=NUP188 PE=1 SV=1	889	PMSVYACLGNDAA	R.LATVAPM*SVYAC#LGNDAAAIR.D	63.02	76.44	74.78	69.34	70.08	72.66
257	sp|Q5SRE5|NU188_HUMAN	NUP188	Nucleoporin NUP188 OS=Homo sapiens OX=9606 GN=NUP188 PE=1 SV=1	1152	VPASVNCLRLGSM	K.ALLLVPASVNC#LR.L	89.62	90.53	92.57	92.56	89.64	93.44
258	sp|Q5SRE5|NU188_HUMAN	NUP188	Nucleoporin NUP188 OS=Homo sapiens OX=9606 GN=NUP188 PE=1 SV=1	706	SQGLVPCVMFVLK	K.GQLGSTQSQGLVPC#VM*FVLK.E	483.49	501.34	492.14	488.94	476.54	468.09
259	sp|Q5SRE5|NU188_HUMAN	NUP188	Nucleoporin NUP188 OS=Homo sapiens OX=9606 GN=NUP188 PE=1 SV=1	585	DLSIADCLLPITS	K.VISTDLSIADC#LLPITSR.I	9.95	12.17	11.53	14.76	13.93	14.4
260	sp|Q5SRE5|NU188_HUMAN	NUP188	Nucleoporin NUP188 OS=Homo sapiens OX=9606 GN=NUP188 PE=1 SV=1	1363	GITQSICLPLLSV	R.TQQGATAVAGAGITQSIC#LPLLSVYQLSTNGTAQTPSASR.K	0	0	0	0	0	0
261	sp|Q5SRE5|NU188_HUMAN	NUP188	Nucleoporin NUP188 OS=Homo sapiens OX=9606 GN=NUP188 PE=1 SV=1	1160	RLGSMKCTLLLIL	K.C#TLLLILLR.Q	84.64	93.45	138.85	139.29	136.62	149.13
262	sp|Q5SRE5|NU188_HUMAN	NUP188	Nucleoporin NUP188 OS=Homo sapiens OX=9606 GN=NUP188 PE=1 SV=1	95	SVQLLQCYLQEDY	K.FLGLDEEQSVQLLQC#YLQEDYR.G	65.7	60.94	62.52	64.02	61.4	64.27
263	sp|Q5SRE5|NU188_HUMAN	NUP188	Nucleoporin NUP188 OS=Homo sapiens OX=9606 GN=NUP188 PE=1 SV=1	1445	TVQSLACLEEADH	R.TVQSLAC#LEEADHTVGFILQLSNFM*K.E	338.01	329.66	343.45	330.95	327.01	320.99
264	sp|Q5SRE5|NU188_HUMAN	NUP188	Nucleoporin NUP188 OS=Homo sapiens OX=9606 GN=NUP188 PE=1 SV=1	139	RTCILRCVLHLLT	R.C#VLHLLTYFQDER.H	301.91	314.78	334.04	353	335.78	366.84
265	sp|Q5SRE5|NU188_HUMAN	NUP188	Nucleoporin NUP188 OS=Homo sapiens OX=9606 GN=NUP188 PE=1 SV=1	1036	PSILETCALIMKI	K.FWENLTSPLFGTLSPPSETSEPSILETC#ALIM*K.I	18.06	23.56	29.53	24.21	33.68	22.93
266	sp|Q5SRE5|NU188_HUMAN	NUP188	Nucleoporin NUP188 OS=Homo sapiens OX=9606 GN=NUP188 PE=1 SV=1	285	IESLHKCALDDRR	K.C#ALDDRR.E	136.55	151.57	150.52	150.74	141.5	132.33
267	sp|Q5SRE5|NU188_HUMAN	NUP188	Nucleoporin NUP188 OS=Homo sapiens OX=9606 GN=NUP188 PE=1 SV=1	1270	SMETDDCSRSRHR	K.DSMETDDC#SR.S	0	0	0	0	0	0
268	sp|Q5SRE5|NU188_HUMAN	NUP188	Nucleoporin NUP188 OS=Homo sapiens OX=9606 GN=NUP188 PE=1 SV=1	614	VDVIASCVNCLTV	R.LTTVISPPVDVIASC#VNCLTVLAAR.N	46.53	57.05	53.51	52.77	56.82	46.95
269	sp|Q5SRE5|NU188_HUMAN	NUP188	Nucleoporin NUP188 OS=Homo sapiens OX=9606 GN=NUP188 PE=1 SV=1	617	IASCVNCLTVLAA	R.LTTVISPPVDVIASCVNC#LTVLAAR.N	68.02	72.81	85.32	70.38	74.62	81.75
287	sp|P05386|RLA1_HUMAN	RPLP1	60S acidic ribosomal protein P1 OS=Homo sapiens OX=9606 GN=RPLP1 PE=1 SV=1	61	NIGSLICNVGAGG	K.ALANVNIGSLIC#NVGAGGPAPAAGAAPAGGPAPSTAAAPAEEK.K	82.06	74.16	83.12	84.57	80.5	84.38
288	sp|P22314|UBA1_HUMAN	UBA1	Ubiquitin-like modifier-activating enzyme 1 OS=Homo sapiens OX=9606 GN=UBA1 PE=1 SV=3	234	NPGVVTCLDEARH	K.DNPGVVTC#LDEAR.H	122.25	132.05	132.18	130.58	138.01	131.28
289	sp|P22314|UBA1_HUMAN	UBA1	Ubiquitin-like modifier-activating enzyme 1 OS=Homo sapiens OX=9606 GN=UBA1 PE=1 SV=3	632	EKSIPICTLKNFP	K.SIPIC#TLK.N	797.45	840.6	801.54	809.72	816.81	811.46
290	sp|P22314|UBA1_HUMAN	UBA1	Ubiquitin-like modifier-activating enzyme 1 OS=Homo sapiens OX=9606 GN=UBA1 PE=1 SV=3	23	PKPGSNCSPAQSV	R.VSGPDPKPGSNC#SPAQSVLSEVPSVPTNGM*AK.N	919.08	903.24	983.66	1027.76	899.36	923.65
291	sp|P22314|UBA1_HUMAN	UBA1	Ubiquitin-like modifier-activating enzyme 1 OS=Homo sapiens OX=9606 GN=UBA1 PE=1 SV=3	278	PYTFSICDTSNFS	K.VLGPYTFSIC#DTSNFSDYIR.G	85.63	88.61	98.38	103.28	100.42	87.7
292	sp|P22314|UBA1_HUMAN	UBA1	Ubiquitin-like modifier-activating enzyme 1 OS=Homo sapiens OX=9606 GN=UBA1 PE=1 SV=3	481	GAGAIGCELLKNF	K.YFLVGAGAIGC#ELLK.N	112.37	106.63	102.67	108.04	99.79	110.75
293	sp|P22314|UBA1_HUMAN	UBA1	Ubiquitin-like modifier-activating enzyme 1 OS=Homo sapiens OX=9606 GN=UBA1 PE=1 SV=3	748	WSGPKRCPHPLTF	R.C#PHPLTFDVNNPLHLDYVM*AAANLFAQTYGLTGSQDR.A	98.35	103.95	113.03	121.04	114.18	117.15
294	sp|P22314|UBA1_HUMAN	UBA1	Ubiquitin-like modifier-activating enzyme 1 OS=Homo sapiens OX=9606 GN=UBA1 PE=1 SV=3	431	YFDALECLPEDKE	K.FM*PIMQWLYFDALEC#LPEDK.E	12.99	10.82	11.5	10.12	10.48	16.15
295	sp|P22314|UBA1_HUMAN	UBA1	Ubiquitin-like modifier-activating enzyme 1 OS=Homo sapiens OX=9606 GN=UBA1 PE=1 SV=3	179	LRVGEFCHNRGIK	R.VGEFC#HNR.G	525.94	515.14	501.19	552.74	533.24	558.35
296	sp|P22314|UBA1_HUMAN	UBA1	Ubiquitin-like modifier-activating enzyme 1 OS=Homo sapiens OX=9606 GN=UBA1 PE=1 SV=3	494	AMIGLGCGEGGEI	K.NFAMIGLGC#GEGGEIIVTDM*DTIEK.S	137.83	142.19	164.59	170.77	163.33	164.21
297	sp|P22314|UBA1_HUMAN	UBA1	Ubiquitin-like modifier-activating enzyme 1 OS=Homo sapiens OX=9606 GN=UBA1 PE=1 SV=3	340	QALHQFCAQHGRP	R.PAQLHIGFQALHQFC#AQHGRPPRPR.N	67.53	66.61	82.58	81.36	83.91	85.61
298	sp|P22314|UBA1_HUMAN	UBA1	Ubiquitin-like modifier-activating enzyme 1 OS=Homo sapiens OX=9606 GN=UBA1 PE=1 SV=3	711	DCVTWACHHWHTQ	R.SLVLQRPQTWADCVTWAC#HHWHTQYSNNIR.Q	89.81	89.82	99.24	85.6	89.35	89.53
299	sp|P22314|UBA1_HUMAN	UBA1	Ubiquitin-like modifier-activating enzyme 1 OS=Homo sapiens OX=9606 GN=UBA1 PE=1 SV=3	1039	ALVLELCCNDESG	R.ALVLELC#CNDESGEDVEVPYVR.Y	280.06	289.9	284.02	283.09	290.65	313.67
314	sp|Q9NSE4|SYIM_HUMAN	IARS2	Isoleucine--tRNA ligase, mitochondrial OS=Homo sapiens OX=9606 GN=IARS2 PE=1 SV=2	1005	DTLCPRCAEVVSG	R.C#AEVVSGK.-	304.25	289.04	334.37	344.08	329.47	339.68
315	sp|Q9NSE4|SYIM_HUMAN	IARS2	Isoleucine--tRNA ligase, mitochondrial OS=Homo sapiens OX=9606 GN=IARS2 PE=1 SV=2	521	DRRPYWCISRQRV	R.RPYWC#ISR.Q	273.53	272.47	278.03	295.68	253.94	253.82
316	sp|Q9NSE4|SYIM_HUMAN	IARS2	Isoleucine--tRNA ligase, mitochondrial OS=Homo sapiens OX=9606 GN=IARS2 PE=1 SV=2	883	EAVESACAMRDSF	K.KPGLEEAVESAC#AM*R.D	131.46	140.9	140.19	144.73	140.53	133.19
317	sp|Q9NSE4|SYIM_HUMAN	IARS2	Isoleucine--tRNA ligase, mitochondrial OS=Homo sapiens OX=9606 GN=IARS2 PE=1 SV=2	414	HNLPMDCLVDEDG	K.GTGLVHTAPAHGM*EDYGVASQHNLPM*DC#LVDEDGVFTDVAGPELQNK.A	173.61	184.21	197.03	180.96	169.4	188.72
318	sp|Q9NSE4|SYIM_HUMAN	IARS2	Isoleucine--tRNA ligase, mitochondrial OS=Homo sapiens OX=9606 GN=IARS2 PE=1 SV=2	155	FVPGWDCHGLPIE	K.IHFVPGWDC#HGLPIEIK.V	372.16	393.06	409.5	403.28	444.41	379.98
319	sp|Q9NSE4|SYIM_HUMAN	IARS2	Isoleucine--tRNA ligase, mitochondrial OS=Homo sapiens OX=9606 GN=IARS2 PE=1 SV=2	211	MADWNNCYYTFDG	R.WGIM*ADWNNC#YYTFDGK.Y	84.19	94.48	86.07	99.04	87.6	101.17
320	sp|Q9NSE4|SYIM_HUMAN	IARS2	Isoleucine--tRNA ligase, mitochondrial OS=Homo sapiens OX=9606 GN=IARS2 PE=1 SV=2	311	PANEAVCYMPESK	K.LASLIDGSSPVSILVWTTQPWTIPANEAVC#YM*PESK.Y	152.77	163.13	168.68	178.04	158.5	172.65
321	sp|Q9NSE4|SYIM_HUMAN	IARS2	Isoleucine--tRNA ligase, mitochondrial OS=Homo sapiens OX=9606 GN=IARS2 PE=1 SV=2	364	DLENGTCSHPLIP	K.VASVASTLETTFETISTLSGVDLENGTC#SHPLIPDK.A	55.08	47.54	53.32	53.49	48.92	42.37
322	sp|Q9NSE4|SYIM_HUMAN	IARS2	Isoleucine--tRNA ligase, mitochondrial OS=Homo sapiens OX=9606 GN=IARS2 PE=1 SV=2	1002	ESSDTLCPRCAEV	K.YTAESSDTLC#PR.C	105.59	116.49	112.14	107.35	104.36	108.6
323	sp|Q9NSE4|SYIM_HUMAN	IARS2	Isoleucine--tRNA ligase, mitochondrial OS=Homo sapiens OX=9606 GN=IARS2 PE=1 SV=2	91	LEIQQKCGFSELY	K.C#GFSELYSWQR.E	127.24	127.52	119.19	141.04	140.32	141.54
324	sp|Q9NSE4|SYIM_HUMAN	IARS2	Isoleucine--tRNA ligase, mitochondrial OS=Homo sapiens OX=9606 GN=IARS2 PE=1 SV=2	819	DPKRRSCQTALVE	R.SC#QTALVEILDVIVR.S	118.08	116	120.06	128.78	125.12	134.45
325	sp|Q09161|NCBP1_HUMAN	NCBP1	Nuclear cap-binding protein subunit 1 OS=Homo sapiens OX=9606 GN=NCBP1 PE=1 SV=1	409	DTMNTTCVDRFIN	R.LDTM*NTTC#VDR.F	672.25	692.9	699.49	720.25	735.6	760.2
326	sp|Q09161|NCBP1_HUMAN	NCBP1	Nuclear cap-binding protein subunit 1 OS=Homo sapiens OX=9606 GN=NCBP1 PE=1 SV=1	73	KILRLLCTVARLL	R.LLC#TVAR.L	221.3	237.04	216.44	231.54	228.45	235.21
327	sp|Q09161|NCBP1_HUMAN	NCBP1	Nuclear cap-binding protein subunit 1 OS=Homo sapiens OX=9606 GN=NCBP1 PE=1 SV=1	332	WKERKTCAAQLVS	K.TC#AAQLVSYPGK.N	775.21	788.46	897.08	880.67	818.12	860.23
328	sp|Q09161|NCBP1_HUMAN	NCBP1	Nuclear cap-binding protein subunit 1 OS=Homo sapiens OX=9606 GN=NCBP1 PE=1 SV=1	36	HLESLICKVGEKS	K.TSDANETEDHLESLIC#K.V	422.88	430.92	434.34	443.74	401	399.56
329	sp|Q09161|NCBP1_HUMAN	NCBP1	Nuclear cap-binding protein subunit 1 OS=Homo sapiens OX=9606 GN=NCBP1 PE=1 SV=1	728	TEHLVRCETDGTS	R.C#ETDGTSVLTPWYK.N	73.2	71.19	83.72	95.26	73.14	83.29
330	sp|Q09161|NCBP1_HUMAN	NCBP1	Nuclear cap-binding protein subunit 1 OS=Homo sapiens OX=9606 GN=NCBP1 PE=1 SV=1	320	IEENLHCIIKSHW	R.FVIEENLHC#IIK.S	502.72	504.06	513.15	542.96	481.65	495.35
331	sp|Q09161|NCBP1_HUMAN	NCBP1	Nuclear cap-binding protein subunit 1 OS=Homo sapiens OX=9606 GN=NCBP1 PE=1 SV=1	231	QEEYLDCLWAQIQ	K.PHPQEEYLDC#LWAQIQK.L	483.76	490.78	520.95	510.1	484.29	525.92
332	sp|Q09161|NCBP1_HUMAN	NCBP1	Nuclear cap-binding protein subunit 1 OS=Homo sapiens OX=9606 GN=NCBP1 PE=1 SV=1	436	WEDWSDCLSQDPE	R.WSWEDWSDC#LSQDPESPKPK.F	545.7	513.18	537.52	548.19	525.07	547.89
333	sp|Q09161|NCBP1_HUMAN	NCBP1	Nuclear cap-binding protein subunit 1 OS=Homo sapiens OX=9606 GN=NCBP1 PE=1 SV=1	503	GHSVALCLAVAFK	K.YGDESSNSLPGHSVALC#LAVAFK.S	225.68	228.87	242.42	234.46	234.38	254.08
334	sp|Q09161|NCBP1_HUMAN	NCBP1	Nuclear cap-binding protein subunit 1 OS=Homo sapiens OX=9606 GN=NCBP1 PE=1 SV=1	616	RTQIVDCAAVANW	R.TQIVDC#AAVANWIFSSELSR.D	210.27	223.84	222.48	244.76	293.95	235.7
335	sp|Q09161|NCBP1_HUMAN	NCBP1	Nuclear cap-binding protein subunit 1 OS=Homo sapiens OX=9606 GN=NCBP1 PE=1 SV=1	261	AFDSILCEALQHN	R.HILRPYLAFDSILC#EALQHNLPPFTPPPHTEDSVYPM*PR.V	481.04	461.62	506.63	524.91	485.58	491.85
336	sp|Q09161|NCBP1_HUMAN	NCBP1	Nuclear cap-binding protein subunit 1 OS=Homo sapiens OX=9606 GN=NCBP1 PE=1 SV=1	44	VGEKSACSLESNL	K.SAC#SLESNLEGLAGVLEADLPNYK.S	344.2	381.1	404.82	384.7	385.72	403.74
337	sp|Q09161|NCBP1_HUMAN	NCBP1	Nuclear cap-binding protein subunit 1 OS=Homo sapiens OX=9606 GN=NCBP1 PE=1 SV=1	477	PTFSALCPANPTC	R.ILDIVPPTFSALC#PANPTC#IYK.Y	12.11	12.52	13.81	12.25	12.8	13.67
338	sp|Q09161|NCBP1_HUMAN	NCBP1	Nuclear cap-binding protein subunit 1 OS=Homo sapiens OX=9606 GN=NCBP1 PE=1 SV=1	483	CPANPTCIYKYGD	R.ILDIVPPTFSALC#PANPTC#IYK.Y	0	0	0	0	0	0
339	sp|Q09161|NCBP1_HUMAN	NCBP1	Nuclear cap-binding protein subunit 1 OS=Homo sapiens OX=9606 GN=NCBP1 PE=1 SV=1	137	LSDLVNCHVIAAP	R.FLSDLVNC#HVIAAPSMVAMFENFVSVTQEEDVPQVR.R	34.84	40.9	41.32	38.41	30.21	37.55
340	sp|P22061|PIMT_HUMAN	PCMT1	Protein-L-isoaspartate(D-aspartate) O-methyltransferase OS=Homo sapiens OX=9606 GN=PCMT1 PE=1 SV=4	102	FARMVGCTGKVIG	R.M*VGC#TGK.V	1502.66	1509.34	1415.04	1447.41	1369.62	1365.35
341	sp|P22061|PIMT_HUMAN	PCMT1	Protein-L-isoaspartate(D-aspartate) O-methyltransferase OS=Homo sapiens OX=9606 GN=PCMT1 PE=1 SV=4	43	RSHYAKCNPYMDS	K.C#NPYMDSPQSIGFQATISAPHM*HAYALELLFDQLHEGAK.A	590.79	599.22	633.89	637.95	580.03	574.76
342	sp|P22061|PIMT_HUMAN	PCMT1	Protein-L-isoaspartate(D-aspartate) O-methyltransferase OS=Homo sapiens OX=9606 GN=PCMT1 PE=1 SV=4	95	SGILTACFARMVG	K.ALDVGSGSGILTAC#FAR.M	76.26	76.89	74.27	80.85	80.12	83.96
352	sp|P00395|COX1_HUMAN	MT-CO1	Cytochrome c oxidase subunit 1 OS=Homo sapiens OX=9606 GN=MT-CO1 PE=1 SV=1	498	LEWLYGCPPPYHT	K.VLMVEEPSM*NLEWLYGC#PPPYHTFEEPVYM*K.S	1115.09	1099.94	1156.6	1114.05	1090.43	1090.59
353	sp|O43663|PRC1_HUMAN	PRC1	Protein regulator of cytokinesis 1 OS=Homo sapiens OX=9606 GN=PRC1 PE=1 SV=2	236	SQNEAVCEGLRTQ	K.SQNEAVC#EGLR.T	221.31	224.3	228.57	221.08	230.46	233.06
354	sp|O43663|PRC1_HUMAN	PRC1	Protein regulator of cytokinesis 1 OS=Homo sapiens OX=9606 GN=PRC1 PE=1 SV=2	531	PVAASTCSGKKTP	K.PVAASTC#SGK.K	899.39	821.1	938.78	943.36	860.13	883.36
355	sp|O43663|PRC1_HUMAN	PRC1	Protein regulator of cytokinesis 1 OS=Homo sapiens OX=9606 GN=PRC1 PE=1 SV=2	14	AEESIVCLQKALN	R.RSEVLAEESIVC#LQK.A	94.91	109.46	99.63	88.2	99.97	84.65
356	sp|O43663|PRC1_HUMAN	PRC1	Protein regulator of cytokinesis 1 OS=Homo sapiens OX=9606 GN=PRC1 PE=1 SV=2	308	VQYWDQCFYSQEQ	R.VELVQYWDQC#FYSQEQR.Q	0	0	0	0	0	0
357	sp|O43663|PRC1_HUMAN	PRC1	Protein regulator of cytokinesis 1 OS=Homo sapiens OX=9606 GN=PRC1 PE=1 SV=2	322	QAFAPFCAEDYTE	R.QAFAPFC#AEDYTESLLQLHDAEIVR.L	169.18	170.8	185.35	175.12	180	178.35
358	sp|O43663|PRC1_HUMAN	PRC1	Protein regulator of cytokinesis 1 OS=Homo sapiens OX=9606 GN=PRC1 PE=1 SV=2	80	KELNTLCSELHVE	K.ELNTLC#SELHVEPFQEEGETTILQLEK.D	120.19	111	122.09	116.38	112.46	112.59
359	sp|O43663|PRC1_HUMAN	PRC1	Protein regulator of cytokinesis 1 OS=Homo sapiens OX=9606 GN=PRC1 PE=1 SV=2	72	IKSISVCQKELNT	K.SISVC#QK.E	372.87	388.59	424.31	420.81	387.81	408.56
360	sp|O43663|PRC1_HUMAN	PRC1	Protein regulator of cytokinesis 1 OS=Homo sapiens OX=9606 GN=PRC1 PE=1 SV=2	202	FERDVVCEDEDAF	R.DVVC#EDEDAFCLSLENIATLQK.L	92.67	103.17	104.15	112.72	107.16	110.31
361	sp|O43663|PRC1_HUMAN	PRC1	Protein regulator of cytokinesis 1 OS=Homo sapiens OX=9606 GN=PRC1 PE=1 SV=2	136	ELCEILCMPHYDI	K.LLQEQDQELCEILC#MPHYDIDSASVPSLEELNQFR.Q	105.05	100.19	100.63	105.27	98.5	98.28
389	sp|O14980|XPO1_HUMAN	XPO1	Exportin-1 OS=Homo sapiens OX=9606 GN=XPO1 PE=1 SV=1	99	ILPRNQCEGIKKY	R.NQC#EGIKK.Y	732.6	793.51	849.97	906.98	868.02	845.81
390	sp|O14980|XPO1_HUMAN	XPO1	Exportin-1 OS=Homo sapiens OX=9606 GN=XPO1 PE=1 SV=1	119	TSSDPTCVEKEKV	K.TSSDPTC#VEK.E	475.47	514.94	534.5	617.28	573.74	609.94
391	sp|O14980|XPO1_HUMAN	XPO1	Exportin-1 OS=Homo sapiens OX=9606 GN=XPO1 PE=1 SV=1	164	RTSESLCQNNMVI	R.TSESLC#QNNM*VILK.L	756.23	739.74	829.62	807.67	747.12	808.32
392	sp|O14980|XPO1_HUMAN	XPO1	Exportin-1 OS=Homo sapiens OX=9606 GN=XPO1 PE=1 SV=1	528	KDLLGLCEQKRGK	K.DLLGLC#EQK.R	1165.35	1118.13	1190.19	1089.08	1001.8	1006.4
393	sp|O14980|XPO1_HUMAN	XPO1	Exportin-1 OS=Homo sapiens OX=9606 GN=XPO1 PE=1 SV=1	1070	EIPEEMCDxxxxx	R.QM*SVPGIFNPHEIPEEM*C#D.-	335.39	367.36	364.54	374.83	359.24	380.72
394	sp|O14980|XPO1_HUMAN	XPO1	Exportin-1 OS=Homo sapiens OX=9606 GN=XPO1 PE=1 SV=1	585	GVQDMACDTFIKI	K.LFEFM*HETHDGVQDM*AC#DTFIK.I	1978.73	2159.67	2125.1	1996.87	1888.7	1871.5
395	sp|O14980|XPO1_HUMAN	XPO1	Exportin-1 OS=Homo sapiens OX=9606 GN=XPO1 PE=1 SV=1	723	MLNVYKCLSENIS	K.C#LSENISAAIQANGEM*VTK.Q	264.64	269.98	282.01	283.99	287.01	264.62
396	sp|O14980|XPO1_HUMAN	XPO1	Exportin-1 OS=Homo sapiens OX=9606 GN=XPO1 PE=1 SV=1	498	KNLNTLCWAIGSI	K.NLNTLC#WAIGSISGAM*HEEDEKR.F	1117.51	1160.2	1211.78	1179.24	1110.75	1180.31
397	sp|O14980|XPO1_HUMAN	XPO1	Exportin-1 OS=Homo sapiens OX=9606 GN=XPO1 PE=1 SV=1	34	LDNVVNCLYHGEG	K.LDINLLDNVVNC#LYHGEGAQQR.M	643.99	659.6	698.04	695.59	662.41	663.51
398	sp|O14980|XPO1_HUMAN	XPO1	Exportin-1 OS=Homo sapiens OX=9606 GN=XPO1 PE=1 SV=1	369	TEIFKICLEYWNH	K.IC#LEYWNHLAAELYR.E	59.8	61.17	53.04	61.31	67.22	56.3
399	sp|O14980|XPO1_HUMAN	XPO1	Exportin-1 OS=Homo sapiens OX=9606 GN=XPO1 PE=1 SV=1	829	FDAVFECTLNMIN	K.LGGHITAEIPQIFDAVFEC#TLNM*INK.D	579.34	576.29	577.92	530.06	526.03	508.36
400	sp|O14980|XPO1_HUMAN	XPO1	Exportin-1 OS=Homo sapiens OX=9606 GN=XPO1 PE=1 SV=1	859	QAVNSHCFPAFLA	R.TNFFLLLQAVNSHC#FPAFLAIPPTQFK.L	128.97	139.18	157.11	156.24	144.72	132.82
401	sp|O14980|XPO1_HUMAN	XPO1	Exportin-1 OS=Homo sapiens OX=9606 GN=XPO1 PE=1 SV=1	327	NLSLFLCTFLKEH	R.LAYSNGKDDEQNFIQNLSLFLC#TFLKEHDQLIEK.R	493.61	528.37	568.75	604.54	553.03	594.86
402	sp|O14980|XPO1_HUMAN	XPO1	Exportin-1 OS=Homo sapiens OX=9606 GN=XPO1 PE=1 SV=1	199	HLKDSMCNEFSQI	K.DSM*C#NEFSQIFQLCQFVM*ENSQNAPLVHATLETLLR.F	81.83	83.41	92.14	79.91	77.16	88.55
609	sp|Q14203|DCTN1_HUMAN	DCTN1	Dynactin subunit 1 OS=Homo sapiens OX=9606 GN=DCTN1 PE=1 SV=3	791	RDLETSCSDIRQF	R.DLETSC#SDIR.Q	257.02	254.29	258.1	253.96	257.21	273.43
610	sp|Q14203|DCTN1_HUMAN	DCTN1	Dynactin subunit 1 OS=Homo sapiens OX=9606 GN=DCTN1 PE=1 SV=3	636	FELSENCSERPGL	K.FELSENC#SER.P	526.33	566.47	539.84	560.94	531.03	530.5
611	sp|Q14203|DCTN1_HUMAN	DCTN1	Dynactin subunit 1 OS=Homo sapiens OX=9606 GN=DCTN1 PE=1 SV=3	677	EHALSQCSVDVYK	R.YEHALSQC#SVDVYKK.V	502.61	514.61	514.05	545.78	519.08	515.39
612	sp|Q14203|DCTN1_HUMAN	DCTN1	Dynactin subunit 1 OS=Homo sapiens OX=9606 GN=DCTN1 PE=1 SV=3	888	SSSPYECLRQSCN	K.ASEQIYGTPSSSPYEC#LR.Q	15.94	22.9	21.36	14.97	15	20.86
613	sp|Q14203|DCTN1_HUMAN	DCTN1	Dynactin subunit 1 OS=Homo sapiens OX=9606 GN=DCTN1 PE=1 SV=3	1252	GKVTFSCAAGFGQ	K.VTFSC#AAGFGQR.H	380.62	386.35	360.11	348.65	344.15	357.42
614	sp|Q14203|DCTN1_HUMAN	DCTN1	Dynactin subunit 1 OS=Homo sapiens OX=9606 GN=DCTN1 PE=1 SV=3	81	GRKYFTCDEGHGI	K.YFTC#DEGHGIFVR.Q	123.76	120.78	118.65	130.52	115.69	105.23
615	sp|Q14203|DCTN1_HUMAN	DCTN1	Dynactin subunit 1 OS=Homo sapiens OX=9606 GN=DCTN1 PE=1 SV=3	759	TQSALDCMSVEVG	K.FTQSALDC#M*SVEVGR.L	147.08	132.22	152.8	154.98	133.4	139.61
616	sp|Q14203|DCTN1_HUMAN	DCTN1	Dynactin subunit 1 OS=Homo sapiens OX=9606 GN=DCTN1 PE=1 SV=3	893	ECLRQSCNILIST	R.QSC#NILISTMNK.L	293.8	299.38	336.02	303.98	297.3	282.25
617	sp|Q14203|DCTN1_HUMAN	DCTN1	Dynactin subunit 1 OS=Homo sapiens OX=9606 GN=DCTN1 PE=1 SV=3	742	AEQPEDCTMQLAD	K.YYQHLYSIHLAEQPEDC#TM*QLADHIK.F	377.55	391.45	401.51	376.4	372.35	361.79
618	sp|Q14203|DCTN1_HUMAN	DCTN1	Dynactin subunit 1 OS=Homo sapiens OX=9606 GN=DCTN1 PE=1 SV=3	830	SDTLLDCRKHLTW	R.M*PGTDAPGIPAALAFGPQVSDTLLDC#R.K	142.96	152.29	169.68	167.84	157.23	147.66
619	sp|Q14203|DCTN1_HUMAN	DCTN1	Dynactin subunit 1 OS=Homo sapiens OX=9606 GN=DCTN1 PE=1 SV=3	605	PGGDHDCVLVLLL	R.PGGDHDC#VLVLLLMPR.L	0	0	0	0	0	0
704	sp|Q9BQE3|TBA1C_HUMAN	TUBA1C	Tubulin alpha-1C chain OS=Homo sapiens OX=9606 GN=TUBA1C PE=1 SV=1	315	HGKYMACCLLYRG	K.YM*AC#C#LLYR.G	562.32	531	529.82	530.62	517.46	496.13
705	sp|Q9BQE3|TBA1C_HUMAN	TUBA1C	Tubulin alpha-1C chain OS=Homo sapiens OX=9606 GN=TUBA1C PE=1 SV=1	316	GKYMACCLLYRGD	K.YM*AC#C#LLYR.G	365.52	397.05	415.03	426.02	388.62	393.73
706	sp|Q9BQE3|TBA1C_HUMAN	TUBA1C	Tubulin alpha-1C chain OS=Homo sapiens OX=9606 GN=TUBA1C PE=1 SV=1	376	KVQRAVCMLSNTT	R.AVC#M*LSNTTAVAEAWAR.L	2101.68	2073.73	2242.94	2150.14	2140.55	2107.91
707	sp|Q9BQE3|TBA1C_HUMAN	TUBA1C	Tubulin alpha-1C chain OS=Homo sapiens OX=9606 GN=TUBA1C PE=1 SV=1	295	AEITNACFEPANQ	K.AYHEQLTVAEITNAC#FEPANQM*VK.C	1246.67	1293.75	1361.17	1354.53	1299.04	1369.11
708	sp|Q9BQE3|TBA1C_HUMAN	TUBA1C	Tubulin alpha-1C chain OS=Homo sapiens OX=9606 GN=TUBA1C PE=1 SV=1	347	IQFVDWCPTGFKV	R.TIQFVDWC#PTGFK.V	1068.39	1033.51	1056.19	1104.91	1051.21	1094.53
709	sp|Q9BQE3|TBA1C_HUMAN	TUBA1C	Tubulin alpha-1C chain OS=Homo sapiens OX=9606 GN=TUBA1C PE=1 SV=1	129	RKLADQCTGLQGF	R.KLADQC#TGLQGFLVFHSFGGGTGSGFTSLLM*ER.L	2699.59	2829.46	2966.91	2826.87	2830.7	2860.71
710	sp|Q9BQE3|TBA1C_HUMAN	TUBA1C	Tubulin alpha-1C chain OS=Homo sapiens OX=9606 GN=TUBA1C PE=1 SV=1	200	TLEHSDCAFMVDN	K.LEFSIYPAPQVSTAVVEPYNSILTTHTTLEHSDC#AFMVDNEAIYDIC#R.R	41.39	38.5	46.13	33.85	37.03	31.46
711	sp|Q9BQE3|TBA1C_HUMAN	TUBA1C	Tubulin alpha-1C chain OS=Homo sapiens OX=9606 GN=TUBA1C PE=1 SV=1	213	EAIYDICRRNLDI	K.LEFSIYPAPQVSTAVVEPYNSILTTHTTLEHSDC#AFMVDNEAIYDIC#R.R	0	0	0	0	0	0
712	sp|Q9BQE3|TBA1C_HUMAN	TUBA1C	Tubulin alpha-1C chain OS=Homo sapiens OX=9606 GN=TUBA1C PE=1 SV=1	4	xxxMRECISIHVG	R.EC#ISIHVGQAGVQIGNAC#WELYC#LEHGIQPDGQMPSDK.T	431.72	445.86	467.38	460.93	481.3	477.97
713	sp|Q9BQE3|TBA1C_HUMAN	TUBA1C	Tubulin alpha-1C chain OS=Homo sapiens OX=9606 GN=TUBA1C PE=1 SV=1	20	VQIGNACWELYCL	R.EC#ISIHVGQAGVQIGNAC#WELYC#LEHGIQPDGQMPSDK.T	98.05	79.73	93.79	99.97	92.47	104.82
714	sp|Q9BQE3|TBA1C_HUMAN	TUBA1C	Tubulin alpha-1C chain OS=Homo sapiens OX=9606 GN=TUBA1C PE=1 SV=1	25	ACWELYCLEHGIQ	R.EC#ISIHVGQAGVQIGNAC#WELYC#LEHGIQPDGQMPSDK.T	270.09	269.63	255.12	302.9	293.83	308.93
734	sp|Q8WZA9|IRGQ_HUMAN	IRGQ	Immunity-related GTPase family Q protein OS=Homo sapiens OX=9606 GN=IRGQ PE=1 SV=1	340	EGEDPECLGEGKM	R.TDGEGEDPEC#LGEGK.M	168.85	170.38	190.08	201.51	176.92	180.63
735	sp|Q8WZA9|IRGQ_HUMAN	IRGQ	Immunity-related GTPase family Q protein OS=Homo sapiens OX=9606 GN=IRGQ PE=1 SV=1	443	GGLPGLCEWLRRA	R.AAALSPEDETWEVLEEAPPPVFPLRPGGLPGLC#EWLR.R	11.36	12.7	11.33	12.66	8.76	13.17
736	sp|Q8WZA9|IRGQ_HUMAN	IRGQ	Immunity-related GTPase family Q protein OS=Homo sapiens OX=9606 GN=IRGQ PE=1 SV=1	504	PGLGWACDVALLR	R.AGAWRPALLASLAAAAAPLPGLGWAC#DVALLR.G	98.81	117.13	114.58	112.74	103.22	113.02
737	sp|Q8WZA9|IRGQ_HUMAN	IRGQ	Immunity-related GTPase family Q protein OS=Homo sapiens OX=9606 GN=IRGQ PE=1 SV=1	328	PDAPLVCVRTDGE	K.DWAQVQALLLPDAPLVC#VR.T	39.99	45.93	37.77	49.98	45.06	49.81
738	sp|P82912|RT11_HUMAN	MRPS11	28S ribosomal protein S11, mitochondrial OS=Homo sapiens OX=9606 GN=MRPS11 PE=1 SV=2	112	PLAFASCGTEGFR	K.ASHNNTQIQVVSASNEPLAFASC#GTEGFR.N	99.71	95.9	117.28	110.87	110.87	116.81
740	sp|P21964|COMT_HUMAN	COMT	Catechol O-methyltransferase OS=Homo sapiens OX=9606 GN=COMT PE=1 SV=2	238	HVRGSSCFECTHY	R.GSSC#FEC#THYQSFLEYR.E	298.54	296.26	294.82	271.7	302.12	286.48
741	sp|P21964|COMT_HUMAN	COMT	Catechol O-methyltransferase OS=Homo sapiens OX=9606 GN=COMT PE=1 SV=2	241	GSSCFECTHYQSF	R.GSSC#FEC#THYQSFLEYR.E	157.28	155.25	157.44	160.9	160.84	169.65
742	sp|P21964|COMT_HUMAN	COMT	Catechol O-methyltransferase OS=Homo sapiens OX=9606 GN=COMT PE=1 SV=2	223	LADNVICPGAPDF	R.KGTVLLADNVIC#PGAPDFLAHVR.G	432.86	388.81	427.62	416.89	373.5	407.09
743	sp|P21964|COMT_HUMAN	COMT	Catechol O-methyltransferase OS=Homo sapiens OX=9606 GN=COMT PE=1 SV=2	145	IEINPDCAAITQR	R.LITIEINPDC#AAITQR.M	194.62	199.24	212.95	188.14	205.44	201.24
744	sp|P21964|COMT_HUMAN	COMT	Catechol O-methyltransferase OS=Homo sapiens OX=9606 GN=COMT PE=1 SV=2	83	EAIDTYCEQKEWA	R.ILNHVLQHAEPGNAQSVLEAIDTYC#EQK.E	63.81	66.56	69.69	79.84	72.35	73.34
745	sp|P21964|COMT_HUMAN	COMT	Catechol O-methyltransferase OS=Homo sapiens OX=9606 GN=COMT PE=1 SV=2	119	LELGAYCGYSAVR	K.IVDAVIQEHQPSVLLELGAYC#GYSAVR.M	124.2	123.84	125.93	122.97	124.24	131.85
746	sp|P21964|COMT_HUMAN	COMT	Catechol O-methyltransferase OS=Homo sapiens OX=9606 GN=COMT PE=1 SV=2	207	TLLLEECGLLRKG	R.YLPDTLLLEEC#GLLR.K	91.44	91.21	107.34	100.39	93.11	91.74
776	sp|Q05086|UBE3A_HUMAN	UBE3A	Ubiquitin-protein ligase E3A OS=Homo sapiens OX=9606 GN=UBE3A PE=1 SV=4	83	KINAKLCDPHPSK	K.LC#DPHPSK.K	0	0	0	0	0	0
777	sp|Q05086|UBE3A_HUMAN	UBE3A	Ubiquitin-protein ligase E3A OS=Homo sapiens OX=9606 GN=UBE3A PE=1 SV=4	108	GAPNNSCSEIKMN	K.GAPNNSC#SEIK.M	721.17	691.32	731.67	716.77	713.03	747.68
778	sp|Q05086|UBE3A_HUMAN	UBE3A	Ubiquitin-protein ligase E3A OS=Homo sapiens OX=9606 GN=UBE3A PE=1 SV=4	198	EKEKAACSAAAME	K.AAC#SAAAMEEDSEASSSR.I	360.78	378.95	370.38	379.94	376.14	370.47
779	sp|Q05086|UBE3A_HUMAN	UBE3A	Ubiquitin-protein ligase E3A OS=Homo sapiens OX=9606 GN=UBE3A PE=1 SV=4	843	LPTSHTCFNVLLL	R.LPTSHTC#FNVLLLPEYSSK.E	102.67	100.08	82.67	100.49	97	95.56
780	sp|Q05086|UBE3A_HUMAN	UBE3A	Ubiquitin-protein ligase E3A OS=Homo sapiens OX=9606 GN=UBE3A PE=1 SV=4	269	LSPNVECDLTYHN	K.IETAFLNALVYLSPNVEC#DLTYHNVYSR.D	40.58	46.66	45.83	44.26	52.04	45.25
781	sp|Q05086|UBE3A_HUMAN	UBE3A	Ubiquitin-protein ligase E3A OS=Homo sapiens OX=9606 GN=UBE3A PE=1 SV=4	140	YEILELCREREDY	K.VYEILELC#R.E	69.34	64.09	66.84	76.98	65.07	61.57
782	sp|Q05086|UBE3A_HUMAN	UBE3A	Ubiquitin-protein ligase E3A OS=Homo sapiens OX=9606 GN=UBE3A PE=1 SV=4	760	EIELLICGSRNLD	K.YLFRPEEIELLIC#GSR.N	98.69	101.84	98.09	109.45	105.88	101.66
783	sp|Q05086|UBE3A_HUMAN	UBE3A	Ubiquitin-protein ligase E3A OS=Homo sapiens OX=9606 GN=UBE3A PE=1 SV=4	57	NEFCASCPTFLRM	R.YYHQLTEGCGNEACTNEFCASC#PTFLR.M	182.64	195.95	186.11	196.26	191.38	194.44
821	sp|O43252|PAPS1_HUMAN	PAPSS1	Bifunctional 3'-phosphoadenosine 5'-phosphosulfate synthase 1 OS=Homo sapiens OX=9606 GN=PAPSS1 PE=1 SV=2	360	RQWGTTCKNHPYI	R.QWGTTC#K.N	0	0	0	0	0	0
822	sp|O43252|PAPS1_HUMAN	PAPSS1	Bifunctional 3'-phosphoadenosine 5'-phosphosulfate synthase 1 OS=Homo sapiens OX=9606 GN=PAPSS1 PE=1 SV=2	53	RGGFRGCTVWLTG	R.GC#TVWLTGLSGAGK.T	217.68	227.45	225.05	227.32	221.13	221.79
823	sp|O43252|PAPS1_HUMAN	PAPSS1	Bifunctional 3'-phosphoadenosine 5'-phosphosulfate synthase 1 OS=Homo sapiens OX=9606 GN=PAPSS1 PE=1 SV=2	165	DAPLHVCEQRDVK	R.QIHEGASLPFFEVFVDAPLHVC#EQR.D	132.88	148.02	152.18	157.11	146.42	146.25
824	sp|O43252|PAPS1_HUMAN	PAPSS1	Bifunctional 3'-phosphoadenosine 5'-phosphosulfate synthase 1 OS=Homo sapiens OX=9606 GN=PAPSS1 PE=1 SV=2	127	ADAGLVCITSFIS	K.LFADAGLVC#ITSFISPYTQDR.N	31.83	37.55	43.53	37.65	43.03	35.72
825	sp|O43252|PAPS1_HUMAN	PAPSS1	Bifunctional 3'-phosphoadenosine 5'-phosphosulfate synthase 1 OS=Homo sapiens OX=9606 GN=PAPSS1 PE=1 SV=2	78	LEEYLVCHGIPCY	K.TTVSM*ALEEYLVC#HGIPCYTLDGDNIR.Q	200.67	206.35	215.39	222.99	207.81	216.77
826	sp|O43252|PAPS1_HUMAN	PAPSS1	Bifunctional 3'-phosphoadenosine 5'-phosphosulfate synthase 1 OS=Homo sapiens OX=9606 GN=PAPSS1 PE=1 SV=2	295	QCLHFDCLLDGGV	R.EYLQCLHFDC#LLDGGVINLSVPIVLTATHEDK.E	246.41	243.61	260.45	267.17	258.24	279.44
827	sp|O43252|PAPS1_HUMAN	PAPSS1	Bifunctional 3'-phosphoadenosine 5'-phosphosulfate synthase 1 OS=Homo sapiens OX=9606 GN=PAPSS1 PE=1 SV=2	207	VLKTDSCDVNDCV	K.TDSC#DVNDCVQQVVELLQER.D	0	0	0	0	0	0
828	sp|O43252|PAPS1_HUMAN	PAPSS1	Bifunctional 3'-phosphoadenosine 5'-phosphosulfate synthase 1 OS=Homo sapiens OX=9606 GN=PAPSS1 PE=1 SV=2	212	SCDVNDCVQQVVE	K.TDSCDVNDC#VQQVVELLQER.D	29.12	32.06	27.26	30.66	29.05	32.24
829	sp|P28331|NDUS1_HUMAN	NDUFS1	NADH-ubiquinone oxidoreductase 75 kDa subunit, mitochondrial OS=Homo sapiens OX=9606 GN=NDUFS1 PE=1 SV=3	92	PKVVAACAMPVMK	K.VVAAC#AM*PVM*K.G	698.64	748.17	739.53	729.59	711.3	734.22
830	sp|P28331|NDUS1_HUMAN	NDUFS1	NADH-ubiquinone oxidoreductase 75 kDa subunit, mitochondrial OS=Homo sapiens OX=9606 GN=NDUFS1 PE=1 SV=3	78	AGNCRMCLVEIEK	R.MC#LVEIEK.A	483.04	524.32	510.42	513.11	470.64	487.1
831	sp|P28331|NDUS1_HUMAN	NDUFS1	NADH-ubiquinone oxidoreductase 75 kDa subunit, mitochondrial OS=Homo sapiens OX=9606 GN=NDUFS1 PE=1 SV=3	564	QDLPKDCFIIYQG	K.DC#FIIYQGHHGDVGAPIADVILPGAAYTEK.S	68.83	70.43	65.58	66.34	68.05	74.19
832	sp|P28331|NDUS1_HUMAN	NDUFS1	NADH-ubiquinone oxidoreductase 75 kDa subunit, mitochondrial OS=Homo sapiens OX=9606 GN=NDUFS1 PE=1 SV=3	554	LGADGGCITRQDL	K.VLFLLGADGGC#ITR.Q	142.84	160.88	156.65	156.84	143.46	146.65
833	sp|P28331|NDUS1_HUMAN	NDUFS1	NADH-ubiquinone oxidoreductase 75 kDa subunit, mitochondrial OS=Homo sapiens OX=9606 GN=NDUFS1 PE=1 SV=3	226	GNIIDICPVGALT	K.MFM*SELSGNIIDIC#PVGALTSK.P	228.66	211.74	246.83	226.89	244.36	238.09
834	sp|P28331|NDUS1_HUMAN	NDUFS1	NADH-ubiquinone oxidoreductase 75 kDa subunit, mitochondrial OS=Homo sapiens OX=9606 GN=NDUFS1 PE=1 SV=3	367	VDSDTLCTEEVFP	R.VDSDTLC#TEEVFPTAGAGTDLR.S	87.72	94.19	88.95	86.9	82.29	74.06
835	sp|P28331|NDUS1_HUMAN	NDUFS1	NADH-ubiquinone oxidoreductase 75 kDa subunit, mitochondrial OS=Homo sapiens OX=9606 GN=NDUFS1 PE=1 SV=3	75	LSVAGNCRMCLVE	R.LSVAGNC#R.M	0	0	0	0	0	0
862	sp|Q93008|USP9X_HUMAN	USP9X	Probable ubiquitin carboxyl-terminal hydrolase FAF-X OS=Homo sapiens OX=9606 GN=USP9X PE=1 SV=4	147	KFEIHRCIINNTH	R.C#IINNTHR.L	270.38	307.63	294.54	297.75	288.77	292.52
863	sp|Q93008|USP9X_HUMAN	USP9X	Probable ubiquitin carboxyl-terminal hydrolase FAF-X OS=Homo sapiens OX=9606 GN=USP9X PE=1 SV=4	1451	KKFHIGCEKGGAN	K.FHIGC#EK.G	292.06	316.9	275.07	304.74	263.94	304.27
864	sp|Q93008|USP9X_HUMAN	USP9X	Probable ubiquitin carboxyl-terminal hydrolase FAF-X OS=Homo sapiens OX=9606 GN=USP9X PE=1 SV=4	2293	KKIIEDCSNSEET	K.KIIEDC#SNSEETVK.L	480.35	513.74	480.53	506.98	493.76	497.58
865	sp|Q93008|USP9X_HUMAN	USP9X	Probable ubiquitin carboxyl-terminal hydrolase FAF-X OS=Homo sapiens OX=9606 GN=USP9X PE=1 SV=4	1908	DGDVTECKMDDDE	K.FDDGDVTEC#K.M	429.9	469.13	483.58	515.84	491.92	503.9
866	sp|Q93008|USP9X_HUMAN	USP9X	Probable ubiquitin carboxyl-terminal hydrolase FAF-X OS=Homo sapiens OX=9606 GN=USP9X PE=1 SV=4	1771	GANAYHCEKCNKK	K.GDLLEGANAYHC#EK.C	36.58	39.29	40.26	46.96	35.71	34.41
867	sp|Q93008|USP9X_HUMAN	USP9X	Probable ubiquitin carboxyl-terminal hydrolase FAF-X OS=Homo sapiens OX=9606 GN=USP9X PE=1 SV=4	540	KILDYSCSQDRDT	K.ILDYSC#SQDR.D	894.06	890.49	865.19	877.66	821.92	797.21
868	sp|Q93008|USP9X_HUMAN	USP9X	Probable ubiquitin carboxyl-terminal hydrolase FAF-X OS=Homo sapiens OX=9606 GN=USP9X PE=1 SV=4	1237	RYMPDICVIRAIQ	R.YM*PDIC#VIR.A	639.13	620.92	709.21	681.84	753.26	702.77
869	sp|Q93008|USP9X_HUMAN	USP9X	Probable ubiquitin carboxyl-terminal hydrolase FAF-X OS=Homo sapiens OX=9606 GN=USP9X PE=1 SV=4	673	DGQLWLCAPQAKQ	K.DGQLWLC#APQAK.Q	402.41	407.66	442.82	442.24	406.08	391.08
870	sp|Q93008|USP9X_HUMAN	USP9X	Probable ubiquitin carboxyl-terminal hydrolase FAF-X OS=Homo sapiens OX=9606 GN=USP9X PE=1 SV=4	159	HRLVELCVAKLSQ	R.LVELC#VAK.L	472.9	483.29	487.89	506.8	459.06	467.03
871	sp|Q93008|USP9X_HUMAN	USP9X	Probable ubiquitin carboxyl-terminal hydrolase FAF-X OS=Homo sapiens OX=9606 GN=USP9X PE=1 SV=4	1733	CPHRYECEESFTT	R.YEC#EESFTTLNVDIR.N	0	0	0	0	0	0
872	sp|Q93008|USP9X_HUMAN	USP9X	Probable ubiquitin carboxyl-terminal hydrolase FAF-X OS=Homo sapiens OX=9606 GN=USP9X PE=1 SV=4	193	YNGTRPCESVSSS	K.FHIYNGTRPC#ESVSSSVQLPEDELFAR.S	162.95	162.12	166.6	177.44	164.35	158.62
873	sp|Q93008|USP9X_HUMAN	USP9X	Probable ubiquitin carboxyl-terminal hydrolase FAF-X OS=Homo sapiens OX=9606 GN=USP9X PE=1 SV=4	577	KQIREICSLFGEA	R.EIC#SLFGEAPQNLSQTQR.S	99.15	113.27	121.95	129.83	109.95	119.61
874	sp|Q93008|USP9X_HUMAN	USP9X	Probable ubiquitin carboxyl-terminal hydrolase FAF-X OS=Homo sapiens OX=9606 GN=USP9X PE=1 SV=4	1920	EEMKNQCFGGEYM	K.NQC#FGGEYMGEVFDHMM*K.R	509.28	521.06	574.07	583.18	578.26	566.58
875	sp|Q93008|USP9X_HUMAN	USP9X	Probable ubiquitin carboxyl-terminal hydrolase FAF-X OS=Homo sapiens OX=9606 GN=USP9X PE=1 SV=4	2107	SEYLLECPSAEVR	R.FSEYLLEC#PSAEVR.G	131.83	134.98	134.51	149.45	141.48	148.96
876	sp|Q93008|USP9X_HUMAN	USP9X	Probable ubiquitin carboxyl-terminal hydrolase FAF-X OS=Homo sapiens OX=9606 GN=USP9X PE=1 SV=4	819	EDFIQSCFDRLKA	R.LQVNQVVIHEDFIQSC#FDR.L	0	0	0	0	0	0
877	sp|Q93008|USP9X_HUMAN	USP9X	Probable ubiquitin carboxyl-terminal hydrolase FAF-X OS=Homo sapiens OX=9606 GN=USP9X PE=1 SV=4	1566	KNAGATCYMNSVI	K.NAGATC#YM*NSVIQQLYMIPSIR.N	75.69	75.93	85.6	87.62	83.99	79.4
878	sp|Q93008|USP9X_HUMAN	USP9X	Probable ubiquitin carboxyl-terminal hydrolase FAF-X OS=Homo sapiens OX=9606 GN=USP9X PE=1 SV=4	1323	IDLLLHCHSKTVR	K.AWQTFIIDLLLHC#HSK.T	155.79	159.14	155.42	155.9	146.52	138.04
879	sp|Q93008|USP9X_HUMAN	USP9X	Probable ubiquitin carboxyl-terminal hydrolase FAF-X OS=Homo sapiens OX=9606 GN=USP9X PE=1 SV=4	2075	DWYDALCILLRHS	R.GSASDWYDALC#ILLR.H	129.18	146.55	133.52	133.59	133.54	134.3
880	sp|Q93008|USP9X_HUMAN	USP9X	Probable ubiquitin carboxyl-terminal hydrolase FAF-X OS=Homo sapiens OX=9606 GN=USP9X PE=1 SV=4	2019	MKKLLTCNGVYLN	K.LLTC#NGVYLNPPPGQDHLLPEAEEITMISIQLAAR.F	85.2	94.52	107.98	103.12	103.08	98.34
881	sp|Q93008|USP9X_HUMAN	USP9X	Probable ubiquitin carboxyl-terminal hydrolase FAF-X OS=Homo sapiens OX=9606 GN=USP9X PE=1 SV=4	471	LDHLFDCFKASWT	K.LAWDFSPEQLDHLFDC#FK.A	316.84	325.95	369.84	346.55	339.87	369.27
882	sp|Q93008|USP9X_HUMAN	USP9X	Probable ubiquitin carboxyl-terminal hydrolase FAF-X OS=Homo sapiens OX=9606 GN=USP9X PE=1 SV=4	182	MALNPHCKFHIYN	K.LSQDWFPLLELLAM*ALNPHC#K.F	0	0	0	0	0	0
883	sp|Q93008|USP9X_HUMAN	USP9X	Probable ubiquitin carboxyl-terminal hydrolase FAF-X OS=Homo sapiens OX=9606 GN=USP9X PE=1 SV=4	864	REYINECDSDYHE	R.EYINEC#DSDYHEER.T	0	0	0	0	0	0
884	sp|Q93008|USP9X_HUMAN	USP9X	Probable ubiquitin carboxyl-terminal hydrolase FAF-X OS=Homo sapiens OX=9606 GN=USP9X PE=1 SV=4	1061	EKLRAICLDHAKL	R.AIC#LDHAK.L	0	0	0	0	0	0
885	sp|Q93008|USP9X_HUMAN	USP9X	Probable ubiquitin carboxyl-terminal hydrolase FAF-X OS=Homo sapiens OX=9606 GN=USP9X PE=1 SV=4	1340	EQFFLMCTRCCMG	R.QVAQEQFFLM*C#TR.C	66.19	65.6	66.86	64.01	73.54	69.45
886	sp|Q93008|USP9X_HUMAN	USP9X	Probable ubiquitin carboxyl-terminal hydrolase FAF-X OS=Homo sapiens OX=9606 GN=USP9X PE=1 SV=4	831	ASYDTLCVLDGDK	K.ASYDTLC#VLDGDK.D	123.9	136.29	145	145.7	140.07	140.37
887	sp|Q93008|USP9X_HUMAN	USP9X	Probable ubiquitin carboxyl-terminal hydrolase FAF-X OS=Homo sapiens OX=9606 GN=USP9X PE=1 SV=4	683	AKQIWKCLAENAV	K.C#LAENAVYLC#DR.E	157.51	176.93	184.97	189.13	188.72	200.21
888	sp|Q93008|USP9X_HUMAN	USP9X	Probable ubiquitin carboxyl-terminal hydrolase FAF-X OS=Homo sapiens OX=9606 GN=USP9X PE=1 SV=4	692	ENAVYLCDREACF	K.C#LAENAVYLC#DR.E	0	0	0	0	0	0
889	sp|Q93008|USP9X_HUMAN	USP9X	Probable ubiquitin carboxyl-terminal hydrolase FAF-X OS=Homo sapiens OX=9606 GN=USP9X PE=1 SV=4	262	IKPFGQCYEFLTL	K.PFGQC#YEFLTLHTVK.K	0	0	0	0	0	0
890	sp|Q93008|USP9X_HUMAN	USP9X	Probable ubiquitin carboxyl-terminal hydrolase FAF-X OS=Homo sapiens OX=9606 GN=USP9X PE=1 SV=4	2390	AYQCIKCMVALFS	K.C#MVALFSNC#PVAYQILQGNGDLK.R	0	0	0	0	0	0
891	sp|Q93008|USP9X_HUMAN	USP9X	Probable ubiquitin carboxyl-terminal hydrolase FAF-X OS=Homo sapiens OX=9606 GN=USP9X PE=1 SV=4	2398	VALFSNCPVAYQI	K.C#MVALFSNC#PVAYQILQGNGDLK.R	88.75	80.71	94.74	94.04	89.73	80.94
892	sp|Q93008|USP9X_HUMAN	USP9X	Probable ubiquitin carboxyl-terminal hydrolase FAF-X OS=Homo sapiens OX=9606 GN=USP9X PE=1 SV=4	1212	PNPSSECMLRNVS	R.AVAEACQPGVEGVNPMTQINQVTHDQAVVLQSALQSIPNPSSEC#MLR.N	16.65	11.24	19.21	13.75	16.27	16.36
893	sp|Q93008|USP9X_HUMAN	USP9X	Probable ubiquitin carboxyl-terminal hydrolase FAF-X OS=Homo sapiens OX=9606 GN=USP9X PE=1 SV=4	1724	FADQKICQGCPHR	K.IC#QGCPHR.Y	0	0	0	0	0	0
926	sp|P11177|ODPB_HUMAN	PDHB	Pyruvate dehydrogenase E1 component subunit beta, mitochondrial OS=Homo sapiens OX=9606 GN=PDHB PE=1 SV=3	263	SKEGVECEVINMR	K.EGVEC#EVINM*R.T	264.91	275.83	269.96	276.96	256.2	261.62
927	sp|P11177|ODPB_HUMAN	PDHB	Pyruvate dehydrogenase E1 component subunit beta, mitochondrial OS=Homo sapiens OX=9606 GN=PDHB PE=1 SV=3	249	SRPVGHCLEAAAV	R.PVGHC#LEAAAVLSK.E	269.23	272.17	300.57	299.57	286.41	284.68
928	sp|P11177|ODPB_HUMAN	PDHB	Pyruvate dehydrogenase E1 component subunit beta, mitochondrial OS=Homo sapiens OX=9606 GN=PDHB PE=1 SV=3	161	AAQHSQCFAAWYG	R.GPNGASAGVAAQHSQC#FAAWYGHC#PGLK.V	234.09	237.39	246.8	252.36	237.47	231.68
929	sp|P11177|ODPB_HUMAN	PDHB	Pyruvate dehydrogenase E1 component subunit beta, mitochondrial OS=Homo sapiens OX=9606 GN=PDHB PE=1 SV=3	169	AAWYGHCPGLKVV	R.GPNGASAGVAAQHSQC#FAAWYGHC#PGLK.V	0	0	0	0	0	0
930	sp|P11177|ODPB_HUMAN	PDHB	Pyruvate dehydrogenase E1 component subunit beta, mitochondrial OS=Homo sapiens OX=9606 GN=PDHB PE=1 SV=3	306	GVGAEICARIMEG	K.TNHLVTVEGGWPQFGVGAEIC#AR.I	117.96	134.89	145.89	147.21	126.15	130.76
943	sp|Q5JTZ9|SYAM_HUMAN	AARS2	Alanine--tRNA ligase, mitochondrial OS=Homo sapiens OX=9606 GN=AARS2 PE=1 SV=1	596	VARAQVCGGFILH	R.AQVC#GGFILHEAVAPEC#LR.L	0	0	0	0	0	0
944	sp|Q5JTZ9|SYAM_HUMAN	AARS2	Alanine--tRNA ligase, mitochondrial OS=Homo sapiens OX=9606 GN=AARS2 PE=1 SV=1	609	EAVAPECLRLGDQ	R.AQVC#GGFILHEAVAPEC#LR.L	85.49	105.54	99.18	103.89	92.37	94.05
945	sp|Q5JTZ9|SYAM_HUMAN	AARS2	Alanine--tRNA ligase, mitochondrial OS=Homo sapiens OX=9606 GN=AARS2 PE=1 SV=1	300	NAIQQGCRAPPYL	K.HSTYDTDLFSPLLNAIQQGC#R.A	164.8	180.91	192.14	165.94	160.73	165.42
946	sp|Q5JTZ9|SYAM_HUMAN	AARS2	Alanine--tRNA ligase, mitochondrial OS=Homo sapiens OX=9606 GN=AARS2 PE=1 SV=1	149	YFKEEACNMAWEL	K.EEAC#NM*AWELLTQVYGIPEER.L	208.33	206.2	219.43	234.98	216.39	212.31
947	sp|Q5JTZ9|SYAM_HUMAN	AARS2	Alanine--tRNA ligase, mitochondrial OS=Homo sapiens OX=9606 GN=AARS2 PE=1 SV=1	555	VGKGQRCGLLLDR	R.C#GLLLDR.T	199.84	198.36	207.89	223.32	207.45	217.73
948	sp|Q5JTZ9|SYAM_HUMAN	AARS2	Alanine--tRNA ligase, mitochondrial OS=Homo sapiens OX=9606 GN=AARS2 PE=1 SV=1	750	TSVELCCGTHLLR	R.VVSVGVPVAHALDPASQAALQTSVELCC#GTHLLR.T	133.71	159.95	140.01	139.19	146.51	151.43
949	sp|O95487|SC24B_HUMAN	SEC24B	Protein transport protein Sec24B OS=Homo sapiens OX=9606 GN=SEC24B PE=1 SV=2	555	DLKKLNCSPDSFR	K.LNC#SPDSFR.C	0	0	0	0	0	0
950	sp|O95487|SC24B_HUMAN	SEC24B	Protein transport protein Sec24B OS=Homo sapiens OX=9606 GN=SEC24B PE=1 SV=2	1267	HVQQQICKxxxxx	R.TEAAFSYYEFLLHVQQQIC#K.-	31.42	35.1	35.55	37.72	27.65	39.21
951	sp|O95487|SC24B_HUMAN	SEC24B	Protein transport protein Sec24B OS=Homo sapiens OX=9606 GN=SEC24B PE=1 SV=2	1175	IWVGKGCDNNFIE	K.GC#DNNFIEDVLGYTNFASIPQK.M	0	0	0	0	0	0
952	sp|O95487|SC24B_HUMAN	SEC24B	Protein transport protein Sec24B OS=Homo sapiens OX=9606 GN=SEC24B PE=1 SV=2	562	SPDSFRCTLTNIP	R.C#TLTNIPQTQALLNK.A	106.39	111.73	113.13	112.44	109.51	108.62
953	sp|O95487|SC24B_HUMAN	SEC24B	Protein transport protein Sec24B OS=Homo sapiens OX=9606 GN=SEC24B PE=1 SV=2	879	DLASLACMSKYSA	K.LALDCSGQQTAVDLFLLSSQYSDLASLAC#M*SK.Y	67.99	59.55	62.86	70.48	68.15	68.43
1002	sp|P51659|DHB4_HUMAN	HSD17B4	Peroxisomal multifunctional enzyme type 2 OS=Homo sapiens OX=9606 GN=HSD17B4 PE=1 SV=3	277	ANWKKICDFENAS	K.IC#DFENASK.P	707.47	761.34	732.96	733.27	687.43	718.46
1003	sp|P51659|DHB4_HUMAN	HSD17B4	Peroxisomal multifunctional enzyme type 2 OS=Homo sapiens OX=9606 GN=HSD17B4 PE=1 SV=3	425	RAGKLKCEAVVAD	K.C#EAVVADVLDK.G	135.42	137.58	146.77	164.59	145.97	152.5
1004	sp|P51659|DHB4_HUMAN	HSD17B4	Peroxisomal multifunctional enzyme type 2 OS=Homo sapiens OX=9606 GN=HSD17B4 PE=1 SV=3	535	PILHGLCTFGFSA	K.PILHGLC#TFGFSAR.R	172.77	152.85	169.06	146.14	160.69	143.34
1005	sp|P51659|DHB4_HUMAN	HSD17B4	Peroxisomal multifunctional enzyme type 2 OS=Homo sapiens OX=9606 GN=HSD17B4 PE=1 SV=3	189	RKSNIHCNTIAPN	K.SNIHC#NTIAPNAGSR.M	0	0	0	0	0	0
1006	sp|P51659|DHB4_HUMAN	HSD17B4	Peroxisomal multifunctional enzyme type 2 OS=Homo sapiens OX=9606 GN=HSD17B4 PE=1 SV=3	373	GSSDFSCLPTFGV	K.FIYEGSSDFSC#LPTFGVIIGQK.S	125.75	133.54	134.92	136.36	128.97	150.92
1007	sp|P51659|DHB4_HUMAN	HSD17B4	Peroxisomal multifunctional enzyme type 2 OS=Homo sapiens OX=9606 GN=HSD17B4 PE=1 SV=3	455	SEKELICHNQFSL	K.ELIC#HNQFSLFLVGSGGFGGK.R	104.71	108.26	107.12	104.91	103.07	106.47
1020	sp|Q92974|ARHG2_HUMAN	ARHGEF2	Rho guanine nucleotide exchange factor 2 OS=Homo sapiens OX=9606 GN=ARHGEF2 PE=1 SV=4	306	RRRQALCPGSTRN	R.QALC#PGSTR.N	408.03	389.45	389.76	378.49	381.97	380.37
1021	sp|Q92974|ARHG2_HUMAN	ARHGEF2	Rho guanine nucleotide exchange factor 2 OS=Homo sapiens OX=9606 GN=ARHGEF2 PE=1 SV=4	342	KTYSEFCSRHSKA	K.TYSEFC#SR.H	112.12	131.5	122.34	145.14	117.57	138.85
1022	sp|Q92974|ARHG2_HUMAN	ARHGEF2	Rho guanine nucleotide exchange factor 2 OS=Homo sapiens OX=9606 GN=ARHGEF2 PE=1 SV=4	86	KDTLANCTKVKQK	K.DTLANC#TK.V	193.34	203.82	218.93	240.7	210.39	244.84
1023	sp|Q92974|ARHG2_HUMAN	ARHGEF2	Rho guanine nucleotide exchange factor 2 OS=Homo sapiens OX=9606 GN=ARHGEF2 PE=1 SV=4	715	NGSIELCRADSDS	R.TFNGSIELC#R.A	121.52	128.57	122.11	125.4	139.09	140.51
1024	sp|Q92974|ARHG2_HUMAN	ARHGEF2	Rho guanine nucleotide exchange factor 2 OS=Homo sapiens OX=9606 GN=ARHGEF2 PE=1 SV=4	478	KLIHDGCLLWKTA	K.LIHDGC#LLWK.T	21.55	26.39	27.17	22.98	22.41	29.64
1025	sp|Q92974|ARHG2_HUMAN	ARHGEF2	Rho guanine nucleotide exchange factor 2 OS=Homo sapiens OX=9606 GN=ARHGEF2 PE=1 SV=4	335	PSAEQMCKTYSEF	R.LGDLLISQFSGPSAEQM*C#K.T	212.4	227.46	207.32	203.97	207.78	208.74
1026	sp|Q92974|ARHG2_HUMAN	ARHGEF2	Rho guanine nucleotide exchange factor 2 OS=Homo sapiens OX=9606 GN=ARHGEF2 PE=1 SV=4	282	VQGLFPCVDELSD	R.TGM*LEELHLEPGVVQGLFPC#VDELSDIHTR.F	98.84	96.38	111.26	113.48	110.95	96.62
1027	sp|Q92974|ARHG2_HUMAN	ARHGEF2	Rho guanine nucleotide exchange factor 2 OS=Homo sapiens OX=9606 GN=ARHGEF2 PE=1 SV=4	383	RHGVQECILLVTQ	R.HGVQEC#ILLVTQR.I	161.51	171.84	167.54	176.44	177.76	181.52
1028	sp|Q92974|ARHG2_HUMAN	ARHGEF2	Rho guanine nucleotide exchange factor 2 OS=Homo sapiens OX=9606 GN=ARHGEF2 PE=1 SV=4	573	QQSVRTCPSREDF	R.TC#PSREDFPLIETEDEAYLR.R	165.67	139.81	169.45	168.69	156.96	151.12
1065	sp|Q71DI3|H32_HUMAN	H3C13	Histone H3.2 OS=Homo sapiens OX=9606 GN=H3C13 PE=1 SV=3	111	FEDTNLCAIHAKR	R.FQSSAVM*ALQEASEAYLVGLFEDTNLC#AIHAK.R	470.89	470.36	512.16	507.88	503.47	494.55
1066	sp|Q14997|PSME4_HUMAN	PSME4	Proteasome activator complex subunit 4 OS=Homo sapiens OX=9606 GN=PSME4 PE=1 SV=2	958	TLTVEGCEYKKIH	R.TLTVEGC#EYK.K	174.24	186.96	191.82	188.24	166.7	172.55
1067	sp|Q14997|PSME4_HUMAN	PSME4	Proteasome activator complex subunit 4 OS=Homo sapiens OX=9606 GN=PSME4 PE=1 SV=2	737	IYPTEYCSVPGGF	R.STTLIYPTEYC#SVPGGFDKPPSEYFPIK.D	99.09	98.31	105.03	86.5	104.16	83
1068	sp|Q14997|PSME4_HUMAN	PSME4	Proteasome activator complex subunit 4 OS=Homo sapiens OX=9606 GN=PSME4 PE=1 SV=2	459	LTATLSCVIGVAR	R.TYPALETLTEPHQLTATLSC#VIGVAR.S	23.03	19.63	19.73	21.8	23.2	18.16
1069	sp|Q14997|PSME4_HUMAN	PSME4	Proteasome activator complex subunit 4 OS=Homo sapiens OX=9606 GN=PSME4 PE=1 SV=2	1378	HESTQRCVAEIIA	R.C#VAEIIAGLIR.G	46.68	43.3	41.64	48.38	45.42	45.98
1070	sp|Q14997|PSME4_HUMAN	PSME4	Proteasome activator complex subunit 4 OS=Homo sapiens OX=9606 GN=PSME4 PE=1 SV=2	1406	KLWELLCPLLRTA	K.LWELLC#PLLR.T	151.95	158.77	146.81	152.18	163.34	158.02
1071	sp|Q14997|PSME4_HUMAN	PSME4	Proteasome activator complex subunit 4 OS=Homo sapiens OX=9606 GN=PSME4 PE=1 SV=2	798	LVKLQHCGDGKLE	K.LQHC#GDGK.L	0	0	0	0	0	0
1072	sp|Q14997|PSME4_HUMAN	PSME4	Proteasome activator complex subunit 4 OS=Homo sapiens OX=9606 GN=PSME4 PE=1 SV=2	710	RTLHLTCKQGYTL	R.TLHLTC#K.Q	379.03	401.02	365.48	311.27	319.04	306.23
1073	sp|Q14997|PSME4_HUMAN	PSME4	Proteasome activator complex subunit 4 OS=Homo sapiens OX=9606 GN=PSME4 PE=1 SV=2	1625	KRDAKLCLSLMSQ	K.LC#LSLMSQGLLYPHQVPLVLQVLK.Q	0	0	0	0	0	0
1074	sp|Q14997|PSME4_HUMAN	PSME4	Proteasome activator complex subunit 4 OS=Homo sapiens OX=9606 GN=PSME4 PE=1 SV=2	1267	KEWESSCFVEKTH	K.EWESSC#FVEK.T	206.63	200.21	199.49	205.34	211.55	210.77
1075	sp|Q14997|PSME4_HUMAN	PSME4	Proteasome activator complex subunit 4 OS=Homo sapiens OX=9606 GN=PSME4 PE=1 SV=2	1227	KLTINPCEISGCP	K.LTINPC#EISGCPK.P	100.75	99.27	98.18	98.65	113.05	97.33
1076	sp|Q14997|PSME4_HUMAN	PSME4	Proteasome activator complex subunit 4 OS=Homo sapiens OX=9606 GN=PSME4 PE=1 SV=2	638	RAAVKCCPEESLK	K.CC#PEESLK.L	56.2	70.14	60.53	65.59	64.55	66.53
1077	sp|Q14997|PSME4_HUMAN	PSME4	Proteasome activator complex subunit 4 OS=Homo sapiens OX=9606 GN=PSME4 PE=1 SV=2	1001	GAYNFCCRDIIPL	K.AQQTFFAALGAYNFCC#R.D	13.3	14.51	12.84	10.49	14.32	15.27
1079	sp|Q9NS86|LANC2_HUMAN	LANCL2	LanC-like protein 2 OS=Homo sapiens OX=9606 GN=LANCL2 PE=1 SV=1	187	LQRSVVCQESDLP	R.SVVC#QESDLPDELLYGR.A	135.77	122.37	128.8	130.75	172.79	119.1
1080	sp|Q9NS86|LANC2_HUMAN	LANCL2	LanC-like protein 2 OS=Homo sapiens OX=9606 GN=LANCL2 PE=1 SV=1	149	RRVTFLCGDAGPL	R.VTFLC#GDAGPLAVGAVIYHK.L	57.83	56.88	47.56	57.25	47.89	43.14
1081	sp|Q9NS86|LANC2_HUMAN	LANCL2	LanC-like protein 2 OS=Homo sapiens OX=9606 GN=LANCL2 PE=1 SV=1	49	AAEETGCVRPPAT	R.AFVNPFPDYEAAAGALLASGAAEETGC#VRPPATTDEPGLPFHQDGK.I	133.12	145.16	143.43	137.33	133.88	138.2
1082	sp|Q9NS86|LANC2_HUMAN	LANCL2	LanC-like protein 2 OS=Homo sapiens OX=9606 GN=LANCL2 PE=1 SV=1	121	QLYRVTCDQTYLL	R.VTC#DQTYLLR.S	407.53	426.83	442.69	460.45	447.83	469.9
1083	sp|Q9NS86|LANC2_HUMAN	LANCL2	LanC-like protein 2 OS=Homo sapiens OX=9606 GN=LANCL2 PE=1 SV=1	169	HKLRSDCESQECV	R.SDC#ESQECVTK.L	393.87	439.49	420.32	476	462.03	476.53
1084	sp|Q96DI7|SNR40_HUMAN	SNRNP40	U5 small nuclear ribonucleoprotein 40 kDa protein OS=Homo sapiens OX=9606 GN=SNRNP40 PE=1 SV=1	168	RGPQLVCTGSDDG	R.RGPQLVC#TGSDDGTVK.L	729.56	763.03	763.91	801.51	777.55	803.98
1085	sp|Q96DI7|SNR40_HUMAN	SNRNP40	U5 small nuclear ribonucleoprotein 40 kDa protein OS=Homo sapiens OX=9606 GN=SNRNP40 PE=1 SV=1	291	EKNLLRCSWSPDG	R.C#SWSPDGSK.I	448.72	454.69	526.26	563.14	489.41	524.88
1086	sp|Q96DI7|SNR40_HUMAN	SNRNP40	U5 small nuclear ribonucleoprotein 40 kDa protein OS=Homo sapiens OX=9606 GN=SNRNP40 PE=1 SV=1	99	WNVYGDCDNYATL	R.LILLWNVYGDC#DNYATLK.G	87.72	94.76	97.58	98.6	80.56	101.26
1087	sp|Q96DI7|SNR40_HUMAN	SNRNP40	U5 small nuclear ribonucleoprotein 40 kDa protein OS=Homo sapiens OX=9606 GN=SNRNP40 PE=1 SV=1	52	QAGPPRCSSLQAP	R.C#SSLQAPIMLLSGHEGEVYCCK.F	408.61	473.14	486.88	505.61	467.71	510.2
1092	sp|Q9UKK9|NUDT5_HUMAN	NUDT5	ADP-sugar pyrophosphatase OS=Homo sapiens OX=9606 GN=NUDT5 PE=1 SV=1	76	RTLHYECIVLVKQ	R.TLHYEC#IVLVK.Q	329.39	337.38	350.84	381.89	349.95	338.75
1093	sp|Q9UKK9|NUDT5_HUMAN	NUDT5	ADP-sugar pyrophosphatase OS=Homo sapiens OX=9606 GN=NUDT5 PE=1 SV=1	91	PPMGGYCIEFPAG	K.QFRPPMGGYC#IEFPAGLIDDGETPEAAALR.E	55.93	48.59	55.55	54.16	56.78	59.12
1094	sp|Q9UKK9|NUDT5_HUMAN	NUDT5	ADP-sugar pyrophosphatase OS=Homo sapiens OX=9606 GN=NUDT5 PE=1 SV=1	139	DPGLSNCTIHIVT	K.GDIAECSPAVCMDPGLSNC#TIHIVTVTINGDDAENARPK.P	350.36	354.09	386.59	368.86	350.64	337.93
1107	sp|Q9UBB4|ATX10_HUMAN	ATXN10	Ataxin-10 OS=Homo sapiens OX=9606 GN=ATXN10 PE=1 SV=1	65	HAVELACRDPSQV	K.SSHAVELAC#R.D	129.41	142.69	131.32	124.89	132.27	124.51
1108	sp|Q9UBB4|ATX10_HUMAN	ATXN10	Ataxin-10 OS=Homo sapiens OX=9606 GN=ATXN10 PE=1 SV=1	283	STFVDQCKTVLKL	R.HAELIASTFVDQC#K.T	298.17	318.99	328.51	328.03	309.69	316.73
1109	sp|Q9UBB4|ATX10_HUMAN	ATXN10	Ataxin-10 OS=Homo sapiens OX=9606 GN=ATXN10 PE=1 SV=1	382	RLIGNLCYKNKDN	R.LIGNLC#YK.N	1166.49	1210.15	1192.08	1198.73	1152.19	1125.13
1110	sp|Q9UBB4|ATX10_HUMAN	ATXN10	Ataxin-10 OS=Homo sapiens OX=9606 GN=ATXN10 PE=1 SV=1	134	LLTAFRCGLQFLG	R.C#GLQFLGNIASR.N	185	196.32	186.85	166.07	145.63	160.24
1111	sp|Q9UBB4|ATX10_HUMAN	ATXN10	Ataxin-10 OS=Homo sapiens OX=9606 GN=ATXN10 PE=1 SV=1	165	PELFLSCLNHPDK	R.NEDSQSIVWVHAFPELFLSC#LNHPDK.K	492.53	518.58	566.83	543.34	503.32	522.58
1112	sp|Q9UBB4|ATX10_HUMAN	ATXN10	Ataxin-10 OS=Homo sapiens OX=9606 GN=ATXN10 PE=1 SV=1	84	LQLITECFRCLRN	R.DPSQVENLASSLQLITEC#FR.C	94.1	84.65	99.13	107.58	90.9	94.11
1113	sp|Q9UBB4|ATX10_HUMAN	ATXN10	Ataxin-10 OS=Homo sapiens OX=9606 GN=ATXN10 PE=1 SV=1	311	RLLDVLCEMTVNT	R.LLDVLC#EM*TVNTELLGYLQVFPGLLER.V	34.71	37.08	36.86	35.37	42.63	41.7
1114	sp|Q9UBB4|ATX10_HUMAN	ATXN10	Ataxin-10 OS=Homo sapiens OX=9606 GN=ATXN10 PE=1 SV=1	95	RNACIECSVNQNS	R.NACIEC#SVNQNSIR.N	139.65	135.26	159.49	171.15	165.58	167.94
1115	sp|Q9UBB4|ATX10_HUMAN	ATXN10	Ataxin-10 OS=Homo sapiens OX=9606 GN=ATXN10 PE=1 SV=1	92	RCLRNACIECSVN	R.NAC#IECSVNQNSIR.N	49.37	49.44	56.37	67.28	59.89	54.74
1116	sp|Q9UBB4|ATX10_HUMAN	ATXN10	Ataxin-10 OS=Homo sapiens OX=9606 GN=ATXN10 PE=1 SV=1	356	IFSNCGCVRAEGD	K.ETTNIFSNCGC#VR.A	97.28	108.44	105.32	114.82	100.85	110.49
1139	tr|A0A7I2V5S2|A0A7I2V5S2_HUMAN	NPM1	Isoform of P06748, Nucleophosmin OS=Homo sapiens OX=9606 GN=NPM1 PE=1 SV=1	104	VVLRLKCGSGPVH	K.C#GSGPVHISGQHLVAVEEDAESEDEEEEDVK.L	1036.73	1134.34	1200.36	1209.38	1134.45	1151.1
1140	tr|A0A7I2V5S2|A0A7I2V5S2_HUMAN	NPM1	Isoform of P06748, Nucleophosmin OS=Homo sapiens OX=9606 GN=NPM1 PE=1 SV=1	261	IEKFLACIHNLKE	K.FLAC#IHNLK.E	622.02	644.05	625.81	601.77	560.82	565.27
1141	tr|A0A7I2V5S2|A0A7I2V5S2_HUMAN	NPM1	Isoform of P06748, Nucleophosmin OS=Homo sapiens OX=9606 GN=NPM1 PE=1 SV=1	286	INYVKNCFRMTDQ	K.VEAKFINYVKNC#FR.M	0	0	0	0	0	0
1149	sp|Q9BVL4|SELO_HUMAN	SELENOO	Protein adenylyltransferase SelO, mitochondrial OS=Homo sapiens OX=9606 GN=SELENOO PE=1 SV=3	629	LETPYHCEAGAAT	K.LLETPYHC#EAGAATDAEATEADGADGR.Q	110.84	99.37	108.22	101.93	104.63	102.77
1150	sp|Q9BVL4|SELO_HUMAN	SELENOO	Protein adenylyltransferase SelO, mitochondrial OS=Homo sapiens OX=9606 GN=SELENOO PE=1 SV=3	81	RPVPGACFTRVQP	R.ALPVEAPPPGPEGAPSAPRPVPGAC#FTR.V	16	20.54	15.73	15.81	15.29	15.38
1153	sp|Q9Y2I1|NISCH_HUMAN	NISCH	Nischarin OS=Homo sapiens OX=9606 GN=NISCH PE=1 SV=3	848	YKVAGGCQERSQG	K.VAGGC#QER.S	477.1	482.49	441.35	439.78	448.81	445.92
1154	sp|Q9Y2I1|NISCH_HUMAN	NISCH	Nischarin OS=Homo sapiens OX=9606 GN=NISCH PE=1 SV=3	168	QQGKPTCASGDAK	K.PTC#ASGDAK.T	673.95	680.32	764.48	794.96	742.88	740.2
1155	sp|Q9Y2I1|NISCH_HUMAN	NISCH	Nischarin OS=Homo sapiens OX=9606 GN=NISCH PE=1 SV=3	484	RLSAAPCIRPSSS	R.LSAAPC#IR.P	326.48	352.5	335.62	351.01	377.96	370.82
1156	sp|Q9Y2I1|NISCH_HUMAN	NISCH	Nischarin OS=Homo sapiens OX=9606 GN=NISCH PE=1 SV=3	403	SIGSLPCLEHVSL	R.SIGSLPC#LEHVSLLNNPLSIIPDYR.T	65.03	63.12	61.33	61.95	60.6	65.28
1157	sp|Q9Y2I1|NISCH_HUMAN	NISCH	Nischarin OS=Homo sapiens OX=9606 GN=NISCH PE=1 SV=3	227	QVEISHCDAKHIR	K.SLHQVEISHC#DAK.H	322.42	334.98	334.08	324.53	338.45	346.24
1158	sp|Q9Y2I1|NISCH_HUMAN	NISCH	Nischarin OS=Homo sapiens OX=9606 GN=NISCH PE=1 SV=3	185	HILDFTCRLKYLK	K.TDLGHILDFTC#R.L	392.86	409.47	470.14	435.91	397.77	392.75
1159	sp|Q9Y2I1|NISCH_HUMAN	NISCH	Nischarin OS=Homo sapiens OX=9606 GN=NISCH PE=1 SV=3	1267	DSYLTHCFLQHLM	R.DSYLTHC#FLQHLM*VVLSSLER.T	0	0	0	0	0	0
1175	sp|O00505|IMA4_HUMAN	KPNA3	Importin subunit alpha-4 OS=Homo sapiens OX=9606 GN=KPNA3 PE=1 SV=2	325	TQVVLNCDVLSHF	R.AVGNIVTGTDEQTQVVLNC#DVLSHFPNLLSHPK.E	30.76	25.99	34.35	29.2	27.31	27.48
1176	sp|O00505|IMA4_HUMAN	KPNA3	Importin subunit alpha-4 OS=Homo sapiens OX=9606 GN=KPNA3 PE=1 SV=2	417	NVIPPFCNLLSVK	K.DQVEYLVQQNVIPPFC#NLLSVK.D	85.96	81.36	97.64	88.94	85.78	81.14
1177	sp|O00505|IMA4_HUMAN	KPNA3	Importin subunit alpha-4 OS=Homo sapiens OX=9606 GN=KPNA3 PE=1 SV=2	228	WVIVNLCRNKDPP	R.NVTWVIVNLC#R.N	0	0	0	0	0	0
1178	sp|Q7Z4H7|HAUS6_HUMAN	HAUS6	HAUS augmin-like complex subunit 6 OS=Homo sapiens OX=9606 GN=HAUS6 PE=1 SV=2	443	HNQENGCRGDSDT	K.QHNQENGC#R.G	58.35	62.73	60.57	54.38	53.66	54.6
1179	sp|Q7Z4H7|HAUS6_HUMAN	HAUS6	HAUS augmin-like complex subunit 6 OS=Homo sapiens OX=9606 GN=HAUS6 PE=1 SV=2	323	VMKYERCQADQAR	R.C#QADQAR.L	0	0	0	0	0	0
1180	sp|Q7Z4H7|HAUS6_HUMAN	HAUS6	HAUS augmin-like complex subunit 6 OS=Homo sapiens OX=9606 GN=HAUS6 PE=1 SV=2	208	RNLRSECIGLENQ	R.SEC#IGLENQIK.K	126.12	111.29	114.69	104.1	102.24	108.08
1181	sp|Q7Z4H7|HAUS6_HUMAN	HAUS6	HAUS augmin-like complex subunit 6 OS=Homo sapiens OX=9606 GN=HAUS6 PE=1 SV=2	743	DHLEVSCNKPSTN	K.ILDHLEVSC#NKPSTNK.T	230.98	246.21	238.01	253.51	311.96	246.82
1182	sp|Q7Z4H7|HAUS6_HUMAN	HAUS6	HAUS augmin-like complex subunit 6 OS=Homo sapiens OX=9606 GN=HAUS6 PE=1 SV=2	424	YAKSILCQYPASL	K.SILC#QYPASLPDAHK.Q	303.87	316.61	318.17	318.21	312.32	318.48
1183	sp|Q7Z4H7|HAUS6_HUMAN	HAUS6	HAUS augmin-like complex subunit 6 OS=Homo sapiens OX=9606 GN=HAUS6 PE=1 SV=2	885	LNFLDTCDLHTEH	R.HKPELSPTPQNVQTDDTLNFLDTC#DLHTEHIK.P	251.24	255.2	280.25	282.7	274.26	247.63
1184	sp|Q7Z4H7|HAUS6_HUMAN	HAUS6	HAUS augmin-like complex subunit 6 OS=Homo sapiens OX=9606 GN=HAUS6 PE=1 SV=2	699	CKQDLECLAFTKL	K.QDLEC#LAFTK.L	163.7	180.09	172.43	161.9	161.7	153.6
1185	sp|Q7Z4H7|HAUS6_HUMAN	HAUS6	HAUS augmin-like complex subunit 6 OS=Homo sapiens OX=9606 GN=HAUS6 PE=1 SV=2	926	LRTTIACSLGELP	R.TTIAC#SLGELPNLK.E	209.66	222.34	228.78	211.24	200.92	217.79
1186	sp|Q7Z4H7|HAUS6_HUMAN	HAUS6	HAUS augmin-like complex subunit 6 OS=Homo sapiens OX=9606 GN=HAUS6 PE=1 SV=2	77	KEVFKFCWPPFDQ	K.FC#WPPFDQK.S	179.59	176.12	187.92	187.92	193.75	188.61
1187	sp|Q7Z4H7|HAUS6_HUMAN	HAUS6	HAUS augmin-like complex subunit 6 OS=Homo sapiens OX=9606 GN=HAUS6 PE=1 SV=2	104	KRISGECGSSFPQ	R.ISGEC#GSSFPQVVGSLFLSPGGPK.F	161.98	178.41	180.47	176.44	164.48	163.38
1188	sp|Q7Z4H7|HAUS6_HUMAN	HAUS6	HAUS augmin-like complex subunit 6 OS=Homo sapiens OX=9606 GN=HAUS6 PE=1 SV=2	185	ILQRQDCVTQKYQ	R.QDC#VTQK.Y	54.88	53.51	57.8	61.3	51.46	54.12
1189	sp|Q7Z4H7|HAUS6_HUMAN	HAUS6	HAUS augmin-like complex subunit 6 OS=Homo sapiens OX=9606 GN=HAUS6 PE=1 SV=2	32	GPATIACGKIVSH	K.EHLWMYLQALGFEPGPATIAC#GK.I	25.72	24.48	26.84	29.71	28.19	23.73
1190	sp|Q7Z4H7|HAUS6_HUMAN	HAUS6	HAUS augmin-like complex subunit 6 OS=Homo sapiens OX=9606 GN=HAUS6 PE=1 SV=2	662	EKVISDCECVPQK	K.VISDC#ECVPQK.H	159.44	152.78	145.87	157.7	156.43	160.7
1191	sp|Q7Z4H7|HAUS6_HUMAN	HAUS6	HAUS augmin-like complex subunit 6 OS=Homo sapiens OX=9606 GN=HAUS6 PE=1 SV=2	94	EFRKHCCEWIKRI	K.HCC#EWIK.R	142.92	145.35	148.53	159.82	142.91	130.71
1250	sp|P22234|PUR6_HUMAN	PAICS	Multifunctional protein ADE2 OS=Homo sapiens OX=9606 GN=PAICS PE=1 SV=3	281	TSDLGHCEKIKKA	R.VVVLM*GSTSDLGHC#EK.I	492.32	513.72	536.5	536.17	495.93	521.29
1251	sp|P22234|PUR6_HUMAN	PAICS	Multifunctional protein ADE2 OS=Homo sapiens OX=9606 GN=PAICS PE=1 SV=3	185	SWLPQNCTLVDMK	K.SWLPQNC#TLVDM*K.I	103.76	104.19	98.65	107.78	106.76	109.18
1252	sp|P22234|PUR6_HUMAN	PAICS	Multifunctional protein ADE2 OS=Homo sapiens OX=9606 GN=PAICS PE=1 SV=3	350	AYPVISCPPLTPD	R.SNGLGPVM*SGNTAYPVISC#PPLTPDWGVQDVWSSLR.L	240.2	238.9	262.75	290.6	261.96	268.21
1253	sp|P22234|PUR6_HUMAN	PAICS	Multifunctional protein ADE2 OS=Homo sapiens OX=9606 GN=PAICS PE=1 SV=3	374	LPSGLGCSTVLSP	R.LPSGLGC#STVLSPEGSAQFAAQIFGLSNHLVWSK.L	347.39	367.21	357.79	353.57	332.61	335.32
1254	sp|P22234|PUR6_HUMAN	PAICS	Multifunctional protein ADE2 OS=Homo sapiens OX=9606 GN=PAICS PE=1 SV=3	63	SNKITSCIFQLLQ	K.ITSC#IFQLLQEAGIK.T	170.19	184.18	181.91	199.02	177.61	196.71
1255	sp|P22234|PUR6_HUMAN	PAICS	Multifunctional protein ADE2 OS=Homo sapiens OX=9606 GN=PAICS PE=1 SV=3	81	TAFTRKCGETAFI	K.C#GETAFIAPQCEMIPIEWVCR.R	371.66	402.2	416.5	439.55	442.35	430.13
1256	sp|P22234|PUR6_HUMAN	PAICS	Multifunctional protein ADE2 OS=Homo sapiens OX=9606 GN=PAICS PE=1 SV=3	295	GNFGIPCELRVTS	K.ACGNFGIPC#ELR.V	383.14	380.79	368.82	390.96	334.8	378.39
1257	sp|P22234|PUR6_HUMAN	PAICS	Multifunctional protein ADE2 OS=Homo sapiens OX=9606 GN=PAICS PE=1 SV=3	100	IPIEWVCRRIATG	K.CGETAFIAPQCEMIPIEWVC#R.R	13.79	10.51	11.61	12.05	11.14	11.14
1278	sp|Q5BKX5|CS054_HUMAN	C19orf54	UPF0692 protein C19orf54 OS=Homo sapiens OX=9606 GN=C19orf54 PE=1 SV=2	226	DFNHEPCQRKGHK	R.DLVLQHLVTGHPLLIPYDEDFNHEPC#QR.K	127.91	142.64	152.25	135.56	133.45	129.06
1279	sp|Q5BKX5|CS054_HUMAN	C19orf54	UPF0692 protein C19orf54 OS=Homo sapiens OX=9606 GN=C19orf54 PE=1 SV=2	271	PVLGTPCQPPSLP	R.AVPSLGYTEDPELPGLFHPVLGTPC#QPPSLPEEGSPGAVYLLSK.Q	186.78	181.38	182.02	177.95	178.46	172.13
1280	sp|Q5BKX5|CS054_HUMAN	C19orf54	UPF0692 protein C19orf54 OS=Homo sapiens OX=9606 GN=C19orf54 PE=1 SV=2	338	GVRAGLCGQALLL	R.AGLC#GQALLLTPQDCSH.-	34.9	31.5	44.31	40.7	39.04	48.48
1282	sp|Q13045|FLII_HUMAN	FLII	Protein flightless-1 homolog OS=Homo sapiens OX=9606 GN=FLII PE=1 SV=2	560	TLDKKACSAIHAV	K.AC#SAIHAVNLR.N	425.4	454.56	394.62	448.24	398.63	422.77
1283	sp|Q13045|FLII_HUMAN	FLII	Protein flightless-1 homolog OS=Homo sapiens OX=9606 GN=FLII PE=1 SV=2	808	KLGQELCGMLHRP	K.LGQELC#GM*LHRPR.H	50.61	47.71	49.36	52.32	39.24	43.01
1284	sp|Q13045|FLII_HUMAN	FLII	Protein flightless-1 homolog OS=Homo sapiens OX=9606 GN=FLII PE=1 SV=2	289	SLPSAICKLSKLK	R.NQLTSLPSAIC#K.L	145.14	158.02	175.74	196.55	168.18	170.49
1285	sp|Q13045|FLII_HUMAN	FLII	Protein flightless-1 homolog OS=Homo sapiens OX=9606 GN=FLII PE=1 SV=2	241	LTRVPECLYTLPS	R.VPEC#LYTLPSLR.R	76.97	64.91	70.34	78.55	73.32	74.66
1286	sp|Q13045|FLII_HUMAN	FLII	Protein flightless-1 homolog OS=Homo sapiens OX=9606 GN=FLII PE=1 SV=2	46	LNRTGLCYLPEEL	R.TGLC#YLPEELAALQK.L	100.58	101.5	102.02	111.58	96.05	96.22
1287	sp|Q13045|FLII_HUMAN	FLII	Protein flightless-1 homolog OS=Homo sapiens OX=9606 GN=FLII PE=1 SV=2	337	LVPESLCRCPKLR	K.LTNLEEFM*AANNNLELVPESLC#R.C	158.87	148.75	154.61	152.75	155.01	151.6
1288	sp|Q13045|FLII_HUMAN	FLII	Protein flightless-1 homolog OS=Homo sapiens OX=9606 GN=FLII PE=1 SV=2	119	HNQLTECPRELEN	K.NSGVPDDIFKLDDLSVLDLSHNQLTEC#PR.E	0	0	0	0	0	0
1289	sp|Q13045|FLII_HUMAN	FLII	Protein flightless-1 homolog OS=Homo sapiens OX=9606 GN=FLII PE=1 SV=2	264	ITELSLCIDQWVH	R.LNLSSNQITELSLC#IDQWVHVETLNLSR.N	13.91	17.05	14.88	14.03	14.65	15.88
1290	sp|Q13045|FLII_HUMAN	FLII	Protein flightless-1 homolog OS=Homo sapiens OX=9606 GN=FLII PE=1 SV=2	982	PEEDFQCIVYFWQ	K.QPEEDFQC#IVYFWQGR.E	36.43	35.6	32.21	32.95	30.1	34.03
1291	sp|Q13045|FLII_HUMAN	FLII	Protein flightless-1 homolog OS=Homo sapiens OX=9606 GN=FLII PE=1 SV=2	1265	HAWSAFCKALAxx	R.CFHAWSAFC#K.A	139.58	143.14	162.85	163.89	152.85	161.15
1323	sp|P08237|PFKAM_HUMAN	PFKM	ATP-dependent 6-phosphofructokinase, muscle type OS=Homo sapiens OX=9606 GN=PFKM PE=1 SV=2	709	NTPDSGCVLGMRK	R.IFANTPDSGC#VLGM*R.K	514.77	517.81	536.8	532.35	506.58	518.74
1324	sp|P08237|PFKAM_HUMAN	PFKM	ATP-dependent 6-phosphofructokinase, muscle type OS=Homo sapiens OX=9606 GN=PFKM PE=1 SV=2	351	RLPLMECVQVTKD	R.LPLMEC#VQVTK.D	824.46	828.66	805.59	799.4	795.63	804.66
1325	sp|P08237|PFKAM_HUMAN	PFKM	ATP-dependent 6-phosphofructokinase, muscle type OS=Homo sapiens OX=9606 GN=PFKM PE=1 SV=2	114	RGITNLCVIGGDG	R.GITNLC#VIGGDGSLTGADTFR.S	74.51	80.37	81.18	88.31	84.79	82.75
1326	sp|P08237|PFKAM_HUMAN	PFKM	ATP-dependent 6-phosphofructokinase, muscle type OS=Homo sapiens OX=9606 GN=PFKM PE=1 SV=2	631	VLRNEKCNENYTT	K.C#NENYTTDFIFNLYSEEGK.G	208.54	223.38	222.14	225.33	213.16	219.58
1327	sp|P08237|PFKAM_HUMAN	PFKM	ATP-dependent 6-phosphofructokinase, muscle type OS=Homo sapiens OX=9606 GN=PFKM PE=1 SV=2	334	TPDTPACVVSLSG	R.M*GVEAVM*ALLEGTPDTPAC#VVSLSGNQAVR.L	317.16	334.38	339.42	351.55	319.18	330.11
1328	sp|P08237|PFKAM_HUMAN	PFKM	ATP-dependent 6-phosphofructokinase, muscle type OS=Homo sapiens OX=9606 GN=PFKM PE=1 SV=2	170	SIDNDFCGTDMTI	K.SSYLNIVGLVGSIDNDFC#GTDM*TIGTDSALHR.I	333.12	318.22	360.72	330.63	333.09	344.46
1329	sp|P08237|PFKAM_HUMAN	PFKM	ATP-dependent 6-phosphofructokinase, muscle type OS=Homo sapiens OX=9606 GN=PFKM PE=1 SV=2	519	KQFDELCIPFVVI	K.QFDELC#IPFVVIPATVSNNVPGSDFSVGADTALNTICTTCDR.I	47.96	50.58	53.77	48.93	61.63	53.53
1357	sp|Q9NRK6|ABCBA_HUMAN	ABCB10	ATP-binding cassette sub-family B member 10, mitochondrial OS=Homo sapiens OX=9606 GN=ABCB10 PE=1 SV=2	582	EPILFSCSIAENI	K.IGTVSQEPILFSC#SIAENIAYGADDPSSVTAEEIQR.V	0	0	0	0	0	0
1358	sp|Q9NRK6|ABCBA_HUMAN	ABCB10	ATP-binding cassette sub-family B member 10, mitochondrial OS=Homo sapiens OX=9606 GN=ABCB10 PE=1 SV=2	215	DNLTRLCLGLSAV	R.LC#LGLSAVFLC#GAAANAIR.V	0	0	0	0	0	0
1359	sp|Q9NRK6|ABCBA_HUMAN	ABCB10	ATP-binding cassette sub-family B member 10, mitochondrial OS=Homo sapiens OX=9606 GN=ABCB10 PE=1 SV=2	224	LSAVFLCGAAANA	R.LC#LGLSAVFLC#GAAANAIR.V	26.91	27.93	31.72	29.14	26.83	33.34
1360	sp|Q9BUB4|ADAT1_HUMAN	ADAT1	tRNA-specific adenosine deaminase 1 OS=Homo sapiens OX=9606 GN=ADAT1 PE=1 SV=1	186	PGNERKCEDPDSP	R.KC#EDPDSPVTK.K	358.78	378.55	383.91	377.85	353.89	357.69
1361	sp|Q9BUB4|ADAT1_HUMAN	ADAT1	tRNA-specific adenosine deaminase 1 OS=Homo sapiens OX=9606 GN=ADAT1 PE=1 SV=1	263	YRTGAKCVPGEAG	K.C#VPGEAGDSGK.P	51.65	58.3	62.86	61.19	59.34	56.85
1362	sp|Q9BUB4|ADAT1_HUMAN	ADAT1	tRNA-specific adenosine deaminase 1 OS=Homo sapiens OX=9606 GN=ADAT1 PE=1 SV=1	233	SPGIHSCDLTVEG	K.SGPISPGIHSC#DLTVEGLATVTR.I	60.72	49.63	60.47	52.06	54.54	50.46
1363	sp|Q9BUB4|ADAT1_HUMAN	ADAT1	tRNA-specific adenosine deaminase 1 OS=Homo sapiens OX=9606 GN=ADAT1 PE=1 SV=1	48	SPADKACDTPDKP	K.AC#DTPDKPVQVTK.E	163.39	178.8	157.18	162.05	152.51	162.01
1368	sp|Q15365|PCBP1_HUMAN	PCBP1	Poly(rC)-binding protein 1 OS=Homo sapiens OX=9606 GN=PCBP1 PE=1 SV=2	194	ASSPVICAGGQDR	R.VM*TIPYQPM*PASSPVIC#AGGQDR.C	1019.41	1006.67	1072.64	1055.76	1206.81	1043.03
1369	sp|Q15365|PCBP1_HUMAN	PCBP1	Poly(rC)-binding protein 1 OS=Homo sapiens OX=9606 GN=PCBP1 PE=1 SV=2	201	AGGQDRCSDAAGY	R.C#SDAAGYPHATHDLEGPPLDAYSIQGQHTISPLDLAK.L	500.12	483.04	412.49	376.54	423.36	378.55
1370	sp|Q15365|PCBP1_HUMAN	PCBP1	Poly(rC)-binding protein 1 OS=Homo sapiens OX=9606 GN=PCBP1 PE=1 SV=2	109	VVPATQCGSLIGK	R.LVVPATQC#GSLIGK.G	881.83	911.5	951.6	945.4	911.86	899.32
1371	sp|Q15365|PCBP1_HUMAN	PCBP1	Poly(rC)-binding protein 1 OS=Homo sapiens OX=9606 GN=PCBP1 PE=1 SV=2	158	PQSVTECVKQICL	R.AITIAGVPQSVTEC#VK.Q	135.95	142.14	149.89	141.09	146.58	132.3
1372	sp|Q15365|PCBP1_HUMAN	PCBP1	Poly(rC)-binding protein 1 OS=Homo sapiens OX=9606 GN=PCBP1 PE=1 SV=2	163	ECVKQICLVMLET	K.QIC#LVMLETLSQSPQGR.V	62.09	74.37	65.15	63.25	77.44	70.42
1373	sp|Q15365|PCBP1_HUMAN	PCBP1	Poly(rC)-binding protein 1 OS=Homo sapiens OX=9606 GN=PCBP1 PE=1 SV=2	293	PNNLIGCIIGRQG	K.GYWASLDASTQTTHELTIPNNLIGC#IIGR.Q	517.43	518.22	543.43	538.92	536.08	541.46
1374	sp|Q9UJW0|DCTN4_HUMAN	DCTN4	Dynactin subunit 4 OS=Homo sapiens OX=9606 GN=DCTN4 PE=1 SV=1	280	SLRCRKCEHNLSK	K.C#EHNLSKPEFNPTSIK.F	0	0	0	0	0	0
1375	sp|Q9UJW0|DCTN4_HUMAN	DCTN4	Dynactin subunit 4 OS=Homo sapiens OX=9606 GN=DCTN4 PE=1 SV=1	30	LSQLYFCRYCSEL	R.APLSQLYFC#R.Y	64.02	67.66	74.87	68.73	69.11	73.45
1376	sp|Q9UJW0|DCTN4_HUMAN	DCTN4	Dynactin subunit 4 OS=Homo sapiens OX=9606 GN=DCTN4 PE=1 SV=1	258	PDFQPVCASQLYP	R.LLQPDFQPVC#ASQLYPR.H	189.08	187.76	214.33	207.68	213.82	208.09
1377	sp|Q9UJW0|DCTN4_HUMAN	DCTN4	Dynactin subunit 4 OS=Homo sapiens OX=9606 GN=DCTN4 PE=1 SV=1	41	ELRSLECVSHEVD	R.SLEC#VSHEVDSHYCPSCLENMPSAEAK.L	278.28	285.69	304.37	268.75	278.19	273.4
1378	sp|Q9UJW0|DCTN4_HUMAN	DCTN4	Dynactin subunit 4 OS=Homo sapiens OX=9606 GN=DCTN4 PE=1 SV=1	70	KLKKNRCANCFDC	R.C#ANCFDCPGCMHTLSTR.A	169.6	171.94	190.1	202.32	185.73	178.67
1386	sp|Q69YN4|VIR_HUMAN	VIRMA	Protein virilizer homolog OS=Homo sapiens OX=9606 GN=VIRMA PE=1 SV=2	1170	SFSGTTCQPIQHM	R.SFSGTTC#QPIQHM*LR.R	96.1	102.29	101.52	99.31	95.52	103.65
1387	sp|Q69YN4|VIR_HUMAN	VIRMA	Protein virilizer homolog OS=Homo sapiens OX=9606 GN=VIRMA PE=1 SV=2	1008	TISMARCTLTLLK	R.C#TLTLLK.T	459.77	478.96	471.21	491.86	442.79	488.66
1388	sp|Q69YN4|VIR_HUMAN	VIRMA	Protein virilizer homolog OS=Homo sapiens OX=9606 GN=VIRMA PE=1 SV=2	781	FSHFQRCTASEET	R.C#TASEETDHSDLLGTLHNLYLITFNPVGR.S	157.03	153.76	180.45	168.9	160.59	180.94
1389	sp|Q69YN4|VIR_HUMAN	VIRMA	Protein virilizer homolog OS=Homo sapiens OX=9606 GN=VIRMA PE=1 SV=2	353	PLLYFSCPYKTTF	R.ELVPLLYFSC#PYK.T	185.13	187.94	180.9	200.63	182.6	176.22
1390	sp|Q69YN4|VIR_HUMAN	VIRMA	Protein virilizer homolog OS=Homo sapiens OX=9606 GN=VIRMA PE=1 SV=2	907	LRFEINCIPNLIE	R.FEINC#IPNLIEYVK.Q	88.56	86.74	95.25	82.23	79.72	73.13
1391	sp|Q69YN4|VIR_HUMAN	VIRMA	Protein virilizer homolog OS=Homo sapiens OX=9606 GN=VIRMA PE=1 SV=2	1181	HMLRRICVQLCDL	R.IC#VQLC#DLASPTALLIMR.T	0	0	0	0	0	0
1392	sp|Q69YN4|VIR_HUMAN	VIRMA	Protein virilizer homolog OS=Homo sapiens OX=9606 GN=VIRMA PE=1 SV=2	1185	RICVQLCDLASPT	R.IC#VQLC#DLASPTALLIMR.T	55.87	54.09	53.05	59.05	57.7	59.54
1393	sp|Q69YN4|VIR_HUMAN	VIRMA	Protein virilizer homolog OS=Homo sapiens OX=9606 GN=VIRMA PE=1 SV=2	1045	TLHMLLCSIPLSG	R.VPSALVTLHM*LLC#SIPLSGR.L	66.65	64.53	74.13	73.92	63.26	62.99
1394	sp|Q69YN4|VIR_HUMAN	VIRMA	Protein virilizer homolog OS=Homo sapiens OX=9606 GN=VIRMA PE=1 SV=2	557	SAILQKCHFYEVL	K.C#HFYEVLSEIK.R	416.17	467.86	490.74	502.1	468.8	483.85
1395	sp|Q69YN4|VIR_HUMAN	VIRMA	Protein virilizer homolog OS=Homo sapiens OX=9606 GN=VIRMA PE=1 SV=2	33	DVVRFPCVVYINE	R.FPC#VVYINEVR.V	161.16	155.39	167.24	152.4	140.29	151.9
1396	sp|Q69YN4|VIR_HUMAN	VIRMA	Protein virilizer homolog OS=Homo sapiens OX=9606 GN=VIRMA PE=1 SV=2	938	TALRVLCNVACPP	R.VLC#NVACPPPPVEGQQK.D	68.03	63.1	69.11	66.64	66.81	68.86
1397	sp|Q69YN4|VIR_HUMAN	VIRMA	Protein virilizer homolog OS=Homo sapiens OX=9606 GN=VIRMA PE=1 SV=2	1559	IELSEKCCSDFDL	K.C#CSDFDLHSELER.S	0	0	0	0	0	0
1398	sp|Q69YN4|VIR_HUMAN	VIRMA	Protein virilizer homolog OS=Homo sapiens OX=9606 GN=VIRMA PE=1 SV=2	942	VLCNVACPPPPVE	R.VLCNVAC#PPPPVEGQQK.D	0	0	0	0	0	0
1449	sp|Q99832|TCPH_HUMAN	CCT7	T-complex protein 1 subunit eta OS=Homo sapiens OX=9606 GN=CCT7 PE=1 SV=2	310	ADRDMFCAGRVPE	R.DM*FC#AGR.V	812.03	887.36	852.03	881.99	783.02	823.29
1450	sp|Q99832|TCPH_HUMAN	CCT7	T-complex protein 1 subunit eta OS=Homo sapiens OX=9606 GN=CCT7 PE=1 SV=2	158	RKLLEKCAMTALS	K.C#AM*TALSSK.L	1522.53	1533.84	1619.96	1591.76	1537.77	1552.67
1451	sp|Q99832|TCPH_HUMAN	CCT7	T-complex protein 1 subunit eta OS=Homo sapiens OX=9606 GN=CCT7 PE=1 SV=2	345	ADVLGRCQVFEET	R.C#QVFEETQIGGER.Y	218.79	233.14	227.38	246.92	230.02	239
1452	sp|Q99832|TCPH_HUMAN	CCT7	T-complex protein 1 subunit eta OS=Homo sapiens OX=9606 GN=CCT7 PE=1 SV=2	370	CPKAKTCTFILRG	K.TC#TFILR.G	451.34	466.53	457.92	483.55	404.93	433.38
1453	sp|Q99832|TCPH_HUMAN	CCT7	T-complex protein 1 subunit eta OS=Homo sapiens OX=9606 GN=CCT7 PE=1 SV=2	364	YNFFTGCPKAKTC	R.YNFFTGC#PK.A	487.62	531.9	525.49	573.78	503.82	517.73
1454	sp|Q99832|TCPH_HUMAN	CCT7	T-complex protein 1 subunit eta OS=Homo sapiens OX=9606 GN=CCT7 PE=1 SV=2	450	IIPRQLCDNAGFD	R.QLC#DNAGFDATNILNK.L	599.64	651.34	671.52	663.03	658.51	637.52
1455	sp|Q99832|TCPH_HUMAN	CCT7	T-complex protein 1 subunit eta OS=Homo sapiens OX=9606 GN=CCT7 PE=1 SV=2	326	KRTMMACGGSIQT	R.TM*M*AC#GGSIQTSVNALSADVLGR.C	150.77	159.87	175.68	183.36	155.89	172.97
1456	sp|Q99832|TCPH_HUMAN	CCT7	T-complex protein 1 subunit eta OS=Homo sapiens OX=9606 GN=CCT7 PE=1 SV=2	29	VSNISACQVIAEA	K.EGTDSSQGIPQLVSNISAC#QVIAEAVR.T	381.48	377.06	420.43	404.97	389.93	418.09
1457	sp|Q99832|TCPH_HUMAN	CCT7	T-complex protein 1 subunit eta OS=Homo sapiens OX=9606 GN=CCT7 PE=1 SV=2	511	AASEAACLIVSVD	R.INALTAASEAAC#LIVSVDETIKNPR.S	567.8	591.38	601.66	596.46	571.14	604.88
1486	sp|Q14684|RRP1B_HUMAN	RRP1B	Ribosomal RNA processing protein 1 homolog B OS=Homo sapiens OX=9606 GN=RRP1B PE=1 SV=3	155	LMKEVLCPESQSP	K.EVLC#PESQSPNGVR.F	165.44	159.79	146.94	146.88	150.83	149.42
1487	sp|Q14684|RRP1B_HUMAN	RRP1B	Ribosomal RNA processing protein 1 homolog B OS=Homo sapiens OX=9606 GN=RRP1B PE=1 SV=3	628	LGSSGTCSSLKKQ	R.VM*SNLVEHNGVLESEAGQPQALGSSGTC#SSLK.K	261.72	261.69	272.73	257.53	259.57	246.21
1488	sp|Q14684|RRP1B_HUMAN	RRP1B	Ribosomal RNA processing protein 1 homolog B OS=Homo sapiens OX=9606 GN=RRP1B PE=1 SV=3	386	KGSRVFCVEEEDS	R.VFC#VEEEDSESSLQK.R	535.57	514.98	499.09	506.82	508.05	490.85
1489	sp|Q14684|RRP1B_HUMAN	RRP1B	Ribosomal RNA processing protein 1 homolog B OS=Homo sapiens OX=9606 GN=RRP1B PE=1 SV=3	583	PGSLELCGLPSQK	K.AGPGSLELC#GLPSQK.T	319.95	335.09	355.32	353.51	351.62	338.25
1490	sp|Q14684|RRP1B_HUMAN	RRP1B	Ribosomal RNA processing protein 1 homolog B OS=Homo sapiens OX=9606 GN=RRP1B PE=1 SV=3	286	ERGRDDCGTFEDT	R.GRDDC#GTFEDTGPLLQFDYK.A	185.14	193.49	194.16	198.43	199.2	203.98
1491	sp|Q14684|RRP1B_HUMAN	RRP1B	Ribosomal RNA processing protein 1 homolog B OS=Homo sapiens OX=9606 GN=RRP1B PE=1 SV=3	197	KFIDPFCKIAAKT	K.FIDPFC#K.I	469.56	476.36	436.74	407.75	372.96	356.16
1498	sp|Q9NXH9|TRM1_HUMAN	TRMT1	tRNA (guanine(26)-N(2))-dimethyltransferase OS=Homo sapiens OX=9606 GN=TRMT1 PE=1 SV=1	482	VSLSHACKNAVKT	R.VSLSHAC#K.N	423.2	392.93	394.33	411.51	406.73	445.96
1499	sp|Q9NXH9|TRM1_HUMAN	TRMT1	tRNA (guanine(26)-N(2))-dimethyltransferase OS=Homo sapiens OX=9606 GN=TRMT1 PE=1 SV=1	150	AAVGEICEEGLHV	R.TAAVGEIC#EEGLHVLEGLAASGLR.S	199.07	183.2	204.22	226.58	204.22	212.65
1500	sp|Q9NXH9|TRM1_HUMAN	TRMT1	tRNA (guanine(26)-N(2))-dimethyltransferase OS=Homo sapiens OX=9606 GN=TRMT1 PE=1 SV=1	457	LSSTIHCNTPSLL	R.GVLSVITEELPDVPLYYTLDQLSSTIHC#NTPSLLQLR.S	27.95	28.51	26.22	22.32	27.25	23.8
1501	sp|Q9NXH9|TRM1_HUMAN	TRMT1	tRNA (guanine(26)-N(2))-dimethyltransferase OS=Homo sapiens OX=9606 GN=TRMT1 PE=1 SV=1	376	AKFSAACGPPVTP	K.FSAAC#GPPVTPECEHCGQR.H	55.89	55.03	64.97	59.92	66.97	58.2
1502	sp|Q9NXH9|TRM1_HUMAN	TRMT1	tRNA (guanine(26)-N(2))-dimethyltransferase OS=Homo sapiens OX=9606 GN=TRMT1 PE=1 SV=1	621	QRGDQCCYSHSPP	R.GDQCC#YSHSPPTPR.V	28.83	34.72	26.02	22.17	26.55	26.29
1509	sp|O94763|RMP_HUMAN	URI1	Unconventional prefoldin RPB5 interactor 1 OS=Homo sapiens OX=9606 GN=URI1 PE=1 SV=3	268	TDSHTPCHKDVAS	R.NTNVNAM*HQVTDSHTPC#HK.D	0	0	0	0	0	0
1513	sp|Q9Y223|GLCNE_HUMAN	GNE	Bifunctional UDP-N-acetylglucosamine 2-epimerase/N-acetylmannosamine kinase OS=Homo sapiens OX=9606 GN=GNE PE=1 SV=1	520	VDNDGNCAALAER	R.TPLSDTLHLPVWVDNDGNC#AALAER.K	71.48	72.34	74.87	78.46	80.92	72.59
1514	sp|Q9Y223|GLCNE_HUMAN	GNE	Bifunctional UDP-N-acetylglucosamine 2-epimerase/N-acetylmannosamine kinase OS=Homo sapiens OX=9606 GN=GNE PE=1 SV=1	183	RILLAGCPSYDKL	R.ILLAGC#PSYDK.L	139.06	154.82	144.41	183.22	179.4	172.97
1515	sp|Q9Y223|GLCNE_HUMAN	GNE	Bifunctional UDP-N-acetylglucosamine 2-epimerase/N-acetylmannosamine kinase OS=Homo sapiens OX=9606 GN=GNE PE=1 SV=1	388	PLQKKFCFPPVKE	K.FC#FPPVK.E	189.56	200.8	195.87	194.68	191.13	188.93
1516	sp|Q9Y223|GLCNE_HUMAN	GNE	Bifunctional UDP-N-acetylglucosamine 2-epimerase/N-acetylmannosamine kinase OS=Homo sapiens OX=9606 GN=GNE PE=1 SV=1	172	QHLISMCEDHDRI	R.SAEQHLISMC#EDHDR.I	71.05	78.71	71.41	67.03	69.31	68.44
1517	sp|Q9Y223|GLCNE_HUMAN	GNE	Bifunctional UDP-N-acetylglucosamine 2-epimerase/N-acetylmannosamine kinase OS=Homo sapiens OX=9606 GN=GNE PE=1 SV=1	303	MIGNSSCGVREVG	K.HVPFDQFIQLVAHAGCMIGNSSC#GVR.E	52.13	53.02	59.32	58.6	48.42	50.66
1518	sp|Q9Y223|GLCNE_HUMAN	GNE	Bifunctional UDP-N-acetylglucosamine 2-epimerase/N-acetylmannosamine kinase OS=Homo sapiens OX=9606 GN=GNE PE=1 SV=1	17	RVCVATCNRADYS	R.VCVATC#NR.A	78.69	83.98	84.64	82.61	72.02	79.7
1519	sp|Q9Y223|GLCNE_HUMAN	GNE	Bifunctional UDP-N-acetylglucosamine 2-epimerase/N-acetylmannosamine kinase OS=Homo sapiens OX=9606 GN=GNE PE=1 SV=1	160	AHYHVCCTRSAEQ	K.LAHYHVCC#TR.S	0	0	0	0	0	0
1551	sp|Q9BSJ8|ESYT1_HUMAN	ESYT1	Extended synaptotagmin-1 OS=Homo sapiens OX=9606 GN=ESYT1 PE=1 SV=1	635	DAPPRPCHTTPDS	R.GSSVDAPPRPC#HTTPDSQFGTEHVLR.I	114.55	112.75	111.58	108.92	111.74	103.22
1552	sp|Q9BSJ8|ESYT1_HUMAN	ESYT1	Extended synaptotagmin-1 OS=Homo sapiens OX=9606 GN=ESYT1 PE=1 SV=1	370	LGTQTFCSRVIDE	R.LGTQTFC#SR.V	560.89	532.32	512.73	472.34	463.69	459.3
1553	sp|Q9BSJ8|ESYT1_HUMAN	ESYT1	Extended synaptotagmin-1 OS=Homo sapiens OX=9606 GN=ESYT1 PE=1 SV=1	995	VSIVHGCRSLRQN	K.LVSIVHGC#R.S	251.49	273.01	262.11	267.8	265.27	272.95
1554	sp|Q9BSJ8|ESYT1_HUMAN	ESYT1	Extended synaptotagmin-1 OS=Homo sapiens OX=9606 GN=ESYT1 PE=1 SV=1	522	AVYSTNCPVWEEA	K.AVYSTNC#PVWEEAFR.F	131.38	150.31	145.68	149.71	150.78	139.64
1555	sp|Q9BSJ8|ESYT1_HUMAN	ESYT1	Extended synaptotagmin-1 OS=Homo sapiens OX=9606 GN=ESYT1 PE=1 SV=1	890	LVADQLCLDRWFT	R.GEGTGVLGSLSLPLSELLVADQLC#LDR.W	43.92	51.43	54.72	44.91	52.22	44.97
1561	sp|P35606|COPB2_HUMAN	COPB2	Coatomer subunit beta' OS=Homo sapiens OX=9606 GN=COPB2 PE=1 SV=2	351	VKDMGSCEIYPQT	K.DM*GSC#EIYPQTIQHNPNGR.F	246.9	243.95	258.83	266.59	242.67	262.02
1562	sp|P35606|COPB2_HUMAN	COPB2	Coatomer subunit beta' OS=Homo sapiens OX=9606 GN=COPB2 PE=1 SV=2	190	HEKGVNCIDYYSG	K.GVNC#IDYYSGGDK.P	93.13	84.68	91.62	85.7	82.12	85.38
1563	sp|P35606|COPB2_HUMAN	COPB2	Coatomer subunit beta' OS=Homo sapiens OX=9606 GN=COPB2 PE=1 SV=2	56	VKTFEVCDLPVRA	K.TFEVC#DLPVR.A	0	0	0	0	0	0
1564	sp|P35606|COPB2_HUMAN	COPB2	Coatomer subunit beta' OS=Homo sapiens OX=9606 GN=COPB2 PE=1 SV=2	741	QGKVDACLELLIR	K.VDAC#LELLIR.T	238.62	257.59	252.46	259.42	237.99	249.93
1565	sp|P35606|COPB2_HUMAN	COPB2	Coatomer subunit beta' OS=Homo sapiens OX=9606 GN=COPB2 PE=1 SV=2	681	ELAISKCQFGLAQ	K.C#QFGLAQEC#LHHAQDYGGLLLLATASGNANMVNK.L	89.29	92.61	103.91	103.64	98.79	111.55
1566	sp|P35606|COPB2_HUMAN	COPB2	Coatomer subunit beta' OS=Homo sapiens OX=9606 GN=COPB2 PE=1 SV=2	689	FGLAQECLHHAQD	K.C#QFGLAQEC#LHHAQDYGGLLLLATASGNANMVNK.L	0	0	0	0	0	0
1567	sp|P35606|COPB2_HUMAN	COPB2	Coatomer subunit beta' OS=Homo sapiens OX=9606 GN=COPB2 PE=1 SV=2	276	GMERVWCVASLRG	R.VWC#VASLR.G	36.98	40.6	39.48	35.28	39.47	39.11
1568	sp|P35606|COPB2_HUMAN	COPB2	Coatomer subunit beta' OS=Homo sapiens OX=9606 GN=COPB2 PE=1 SV=2	221	DYQNKTCVQTLEG	K.TC#VQTLEGHAQNVSCASFHPELPIIITGSEDGTVR.I	0	0	0	0	0	0
1600	sp|Q6UWP7|LCLT1_HUMAN	LCLAT1	Lysocardiolipin acyltransferase 1 OS=Homo sapiens OX=9606 GN=LCLAT1 PE=1 SV=1	304	EDLQLWCHKRWEE	K.EDLQLWC#HK.R	395.72	403.92	413.55	382.66	352.97	383.38
1601	sp|Q6UWP7|LCLT1_HUMAN	LCLAT1	Lysocardiolipin acyltransferase 1 OS=Homo sapiens OX=9606 GN=LCLAT1 PE=1 SV=1	336	QSVIPPCKSELRV	K.NFYFTGQSVIPPC#K.S	244.44	244.79	278.23	278.39	254.85	268.11
1602	sp|Q6UWP7|LCLT1_HUMAN	LCLAT1	Lysocardiolipin acyltransferase 1 OS=Homo sapiens OX=9606 GN=LCLAT1 PE=1 SV=1	190	DMIDYFCDIHEPL	K.SHFEDM*IDYFC#DIHEPLQLLIFPEGTDLTENSK.S	320.13	318.96	324.07	310.81	313.15	309.45
1607	sp|Q10570|CPSF1_HUMAN	CPSF1	Cleavage and polyadenylation specificity factor subunit 1 OS=Homo sapiens OX=9606 GN=CPSF1 PE=1 SV=2	1020	RKIPLRCTAHYVA	R.C#TAHYVAYHVESK.V	42.93	42.92	49.02	47.25	40.51	47.72
1608	sp|Q10570|CPSF1_HUMAN	CPSF1	Cleavage and polyadenylation specificity factor subunit 1 OS=Homo sapiens OX=9606 GN=CPSF1 PE=1 SV=2	1044	TSTNTPCARIPRM	K.VYAVATSTNTPC#AR.I	100.5	90.57	102.56	106.71	88.98	105.46
1609	sp|Q10570|CPSF1_HUMAN	CPSF1	Cleavage and polyadenylation specificity factor subunit 1 OS=Homo sapiens OX=9606 GN=CPSF1 PE=1 SV=2	983	PFHNVNCPRGFLY	R.LHPM*AIDGPVDSFAPFHNVNC#PR.G	126.54	136.48	144.68	138.41	142.12	136.08
1610	sp|Q10570|CPSF1_HUMAN	CPSF1	Cleavage and polyadenylation specificity factor subunit 1 OS=Homo sapiens OX=9606 GN=CPSF1 PE=1 SV=2	324	VRITLDCAQATFI	R.ITLDC#AQATFISYDK.M	187.03	191.58	200.33	199.87	192.71	190.88
1611	sp|Q10570|CPSF1_HUMAN	CPSF1	Cleavage and polyadenylation specificity factor subunit 1 OS=Homo sapiens OX=9606 GN=CPSF1 PE=1 SV=2	1135	QGEEVTCRGRILI	K.GYVAAGTCLMQGEEVTC#R.G	21.58	30.51	23.57	29.37	30.66	33.74
1612	sp|Q15599|NHRF2_HUMAN	SLC9A3R2	Na(+)/H(+) exchange regulatory cofactor NHE-RF2 OS=Homo sapiens OX=9606 GN=SLC9A3R2 PE=1 SV=2	103	RRRQLTCTEEMAQ	R.QLTC#TEEMAQR.G	51.01	55.64	46.12	56.33	55.69	57.99
1613	sp|Q15599|NHRF2_HUMAN	SLC9A3R2	Na(+)/H(+) exchange regulatory cofactor NHE-RF2 OS=Homo sapiens OX=9606 GN=SLC9A3R2 PE=1 SV=2	271	LNGGSACSSRSDL	R.VTPTEEHVEGPLPSPVTNGTSPAQLNGGSAC#SSR.S	100.58	92.19	99.43	90.52	94.29	97.94
1620	sp|P43487|RANG_HUMAN	RANBP1	Ran-specific GTPase-activating protein OS=Homo sapiens OX=9606 GN=RANBP1 PE=1 SV=1	158	KTKFEECRKEIEE	K.TKFEEC#R.K	510.61	526.47	526.02	566.62	502.25	554.42
1621	sp|P43487|RANG_HUMAN	RANBP1	Ran-specific GTPase-activating protein OS=Homo sapiens OX=9606 GN=RANBP1 PE=1 SV=1	99	DKTLKICANHYIT	K.IC#ANHYITPM*M*ELK.P	762.79	786.76	796	828.25	821.43	782.59
1622	sp|P43487|RANG_HUMAN	RANBP1	Ran-specific GTPase-activating protein OS=Homo sapiens OX=9606 GN=RANBP1 PE=1 SV=1	132	ADFADECPKPELL	R.AWVWNTHADFADEC#PK.P	1288.51	1339.36	1394.54	1388.19	1441.61	1382.93
1637	sp|Q86Y56|DAAF5_HUMAN	DNAAF5	Dynein axonemal assembly factor 5 OS=Homo sapiens OX=9606 GN=DNAAF5 PE=1 SV=4	349	RRPVLGCRELVFR	R.RPVLGC#R.E	420.12	408.27	415.81	380.63	384.9	365.82
1638	sp|Q86Y56|DAAF5_HUMAN	DNAAF5	Dynein axonemal assembly factor 5 OS=Homo sapiens OX=9606 GN=DNAAF5 PE=1 SV=4	138	RRPPEACEELRLA	R.RPPEAC#EELR.L	370.83	375.93	366.47	345.09	354.08	353.67
1639	sp|Q86Y56|DAAF5_HUMAN	DNAAF5	Dynein axonemal assembly factor 5 OS=Homo sapiens OX=9606 GN=DNAAF5 PE=1 SV=4	612	VPTLRACLQPSQD	R.AC#LQPSQDPQM*R.L	649.9	639.61	644.22	684.42	745.6	726.69
1640	sp|Q86Y56|DAAF5_HUMAN	DNAAF5	Dynein axonemal assembly factor 5 OS=Homo sapiens OX=9606 GN=DNAAF5 PE=1 SV=4	841	HRSATYCEQLLQH	R.SATYC#EQLLQHVQAVPATQ.-	229.1	242.76	270.73	236.72	244.92	239.83
1641	sp|Q86Y56|DAAF5_HUMAN	DNAAF5	Dynein axonemal assembly factor 5 OS=Homo sapiens OX=9606 GN=DNAAF5 PE=1 SV=4	555	VEGVSSCQDLYRK	K.AQETM*DSLAMVEGVSSC#QDLYR.K	145.93	162	173.94	163.94	170.69	166.42
1642	sp|Q86Y56|DAAF5_HUMAN	DNAAF5	Dynein axonemal assembly factor 5 OS=Homo sapiens OX=9606 GN=DNAAF5 PE=1 SV=4	173	ALRALRCSLLDPF	R.C#SLLDPFAAVR.R	234.21	237.94	268.2	281.09	241.07	269.41
1643	sp|Q86Y56|DAAF5_HUMAN	DNAAF5	Dynein axonemal assembly factor 5 OS=Homo sapiens OX=9606 GN=DNAAF5 PE=1 SV=4	485	LAQAHICQASEND	R.EALQPHLAAIATELAQAHIC#QASENDLYLER.L	106.95	108.33	113.21	126.17	125.22	127.35
1644	sp|Q86Y56|DAAF5_HUMAN	DNAAF5	Dynein axonemal assembly factor 5 OS=Homo sapiens OX=9606 GN=DNAAF5 PE=1 SV=4	365	KILPALCHDITDW	K.ILPALC#HDITDWVVGTR.V	83.88	84	77.17	86.51	78.88	75.86
1645	sp|Q86Y56|DAAF5_HUMAN	DNAAF5	Dynein axonemal assembly factor 5 OS=Homo sapiens OX=9606 GN=DNAAF5 PE=1 SV=4	773	LVTWLQCVKGANA	R.MAAASTLVTWLQC#VK.G	378.64	409.72	405.2	401.07	379.11	371.88
1646	sp|Q86Y56|DAAF5_HUMAN	DNAAF5	Dynein axonemal assembly factor 5 OS=Homo sapiens OX=9606 GN=DNAAF5 PE=1 SV=4	275	VGGWLLCLRDRYS	R.AVASVVGGWLLC#LR.D	372.78	358.74	382.6	363.34	365.74	363.51
1647	sp|Q86Y56|DAAF5_HUMAN	DNAAF5	Dynein axonemal assembly factor 5 OS=Homo sapiens OX=9606 GN=DNAAF5 PE=1 SV=4	156	GLAVDLCGAALAP	R.LALVQLLGLAVDLC#GAALAPHLDDALR.A	56.34	52.86	59.04	58.08	59.42	52.51
1666	sp|P13639|EF2_HUMAN	EEF2	Elongation factor 2 OS=Homo sapiens OX=9606 GN=EEF2 PE=1 SV=4	693	TKEGALCEENMRG	K.EGALC#EENM*R.G	622.68	648.1	594.52	604.4	594.2	643.49
1667	sp|P13639|EF2_HUMAN	EEF2	Elongation factor 2 OS=Homo sapiens OX=9606 GN=EEF2 PE=1 SV=4	567	LEEDHACIPIKKS	K.DLEEDHAC#IPIKK.S	1086.77	1164.03	1156.07	1194.1	1119.05	1173.6
1668	sp|P13639|EF2_HUMAN	EEF2	Elongation factor 2 OS=Homo sapiens OX=9606 GN=EEF2 PE=1 SV=4	41	LTDSLVCKAGIIA	K.STLTDSLVC#K.A	2670.59	2731.42	2898.48	2979.8	2791.43	2858.85
1669	sp|P13639|EF2_HUMAN	EEF2	Elongation factor 2 OS=Homo sapiens OX=9606 GN=EEF2 PE=1 SV=4	369	TAQKYRCELLYEG	R.C#ELLYEGPPDDEAAM*GIK.S	268.96	285.91	313.21	333.31	293.81	293.04
1670	sp|P13639|EF2_HUMAN	EEF2	Elongation factor 2 OS=Homo sapiens OX=9606 GN=EEF2 PE=1 SV=4	728	IPTARRCLYASVL	R.C#LYASVLTAQPR.L	486.57	533.66	524.16	547.45	528.01	572.98
1671	sp|P13639|EF2_HUMAN	EEF2	Elongation factor 2 OS=Homo sapiens OX=9606 GN=EEF2 PE=1 SV=4	591	EESNVLCLSKSPN	R.ETVSEESNVLC#LSK.S	218.94	230.53	214.58	239.21	211.09	233.42
1672	sp|P13639|EF2_HUMAN	EEF2	Elongation factor 2 OS=Homo sapiens OX=9606 GN=EEF2 PE=1 SV=4	812	GQAFPQCVFDHWQ	R.SNTGGQAFPQC#VFDHWQILPGDPFDNSSRPSQVVAETR.K	627.06	658.97	717.42	701.01	679.23	740.95
1673	sp|P13639|EF2_HUMAN	EEF2	Elongation factor 2 OS=Homo sapiens OX=9606 GN=EEF2 PE=1 SV=4	651	EARKIWCFGPDGT	K.IWC#FGPDGTGPNILTDITK.G	609.54	644.88	683.6	691.29	638.5	656.36
1674	sp|P13639|EF2_HUMAN	EEF2	Elongation factor 2 OS=Homo sapiens OX=9606 GN=EEF2 PE=1 SV=4	290	KLPRTFCQLILDP	R.TFC#QLILDPIFK.V	317.15	319.7	362.04	358.78	347.65	370.29
1675	sp|P13639|EF2_HUMAN	EEF2	Elongation factor 2 OS=Homo sapiens OX=9606 GN=EEF2 PE=1 SV=4	536	SDPMVQCIIEESG	K.SDPM*VQC#IIEESGEHIIAGAGELHLEIC#LK.D	213.23	224.92	233.85	233.65	238.44	215.94
1676	sp|P13639|EF2_HUMAN	EEF2	Elongation factor 2 OS=Homo sapiens OX=9606 GN=EEF2 PE=1 SV=4	557	ELHLEICLKDLEE	K.SDPM*VQC#IIEESGEHIIAGAGELHLEIC#LK.D	250.02	254.62	284.53	270.33	271.82	273.35
1677	sp|P13639|EF2_HUMAN	EEF2	Elongation factor 2 OS=Homo sapiens OX=9606 GN=EEF2 PE=1 SV=4	466	PIEDVPCGNIVGL	R.YVEPIEDVPC#GNIVGLVGVDQFLVK.T	309.23	293	314.61	325.64	299.62	321.77
1678	sp|P13639|EF2_HUMAN	EEF2	Elongation factor 2 OS=Homo sapiens OX=9606 GN=EEF2 PE=1 SV=4	751	YLVEIQCPEQVVG	R.LMEPIYLVEIQC#PEQVVGGIYGVLNR.K	278.05	282.7	305.38	312.01	278.99	283.34
1679	sp|P13639|EF2_HUMAN	EEF2	Elongation factor 2 OS=Homo sapiens OX=9606 GN=EEF2 PE=1 SV=4	136	DCVSGVCVQTETV	R.VTDGALVVVDCVSGVC#VQTETVLR.Q	480.37	474.87	495.68	510.79	491.69	508.9
1680	sp|Q9NZL4|HPBP1_HUMAN	HSPBP1	Hsp70-binding protein 1 OS=Homo sapiens OX=9606 GN=HSPBP1 PE=1 SV=2	201	LLDRDACDTVRVK	R.DAC#DTVR.V	653.88	631.09	637.13	623.96	605.56	600.19
1681	sp|Q9NZL4|HPBP1_HUMAN	HSPBP1	Hsp70-binding protein 1 OS=Homo sapiens OX=9606 GN=HSPBP1 PE=1 SV=2	214	ALFAISCLVREQE	K.ALFAISC#LVR.E	68.3	83.19	70.13	81.9	81.24	83.15
1682	sp|Q9NZL4|HPBP1_HUMAN	HSPBP1	Hsp70-binding protein 1 OS=Homo sapiens OX=9606 GN=HSPBP1 PE=1 SV=2	172	AQLIGTCSQNVAA	R.AAQLIGTC#SQNVAAIQEQVLGLGALR.K	122.57	115.48	134.45	125.19	121.81	135.74
1683	sp|Q9NZL4|HPBP1_HUMAN	HSPBP1	Hsp70-binding protein 1 OS=Homo sapiens OX=9606 GN=HSPBP1 PE=1 SV=2	269	EHKGTLCSMGMVQ	K.GTLC#SMGM*VQQLVALVR.T	0	0	0	0	0	0
1684	sp|Q9NZL4|HPBP1_HUMAN	HSPBP1	Hsp70-binding protein 1 OS=Homo sapiens OX=9606 GN=HSPBP1 PE=1 SV=2	325	ELLRHRCQLLQQH	R.C#QLLQQHEEYQEELEFCEK.L	99.8	102.41	117.49	128.6	118.57	128.49
1698	sp|Q96IJ6|GMPPA_HUMAN	GMPPA	Mannose-1-phosphate guanyltransferase alpha OS=Homo sapiens OX=9606 GN=GMPPA PE=1 SV=1	154	QSLNYGCIVENPQ	R.TQSLNYGC#IVENPQTHEVLHYVEK.P	0	0	0	0	0	0
1699	sp|Q96IJ6|GMPPA_HUMAN	GMPPA	Mannose-1-phosphate guanyltransferase alpha OS=Homo sapiens OX=9606 GN=GMPPA PE=1 SV=1	335	TLQEHTCVLHSIV	R.ESIVLHGATLQEHTC#VLHSIVGWGSTVGR.W	80.95	95.67	98.84	91.97	85.88	95.84
1700	sp|Q96IJ6|GMPPA_HUMAN	GMPPA	Mannose-1-phosphate guanyltransferase alpha OS=Homo sapiens OX=9606 GN=GMPPA PE=1 SV=1	389	AITILGCRVRIPA	K.LLPAITILGC#R.V	162.65	156.59	153.43	150.16	149.84	148.23
1701	sp|Q96IJ6|GMPPA_HUMAN	GMPPA	Mannose-1-phosphate guanyltransferase alpha OS=Homo sapiens OX=9606 GN=GMPPA PE=1 SV=1	118	VLNADVCSDFPLS	R.DQILAGSPEAFFVLNADVC#SDFPLSAM*LEAHR.R	0	0	0	0	0	0
1712	sp|Q8N490|PNKD_HUMAN	PNKD	Probable hydrolase PNKD OS=Homo sapiens OX=9606 GN=PNKD PE=1 SV=2	347	PFLRTHCLALQEA	R.THC#LALQEALGPGPGPTGDDDYSR.A	64.19	56.44	66.15	63.31	65.42	66.16
1713	sp|Q8N490|PNKD_HUMAN	PNKD	Probable hydrolase PNKD OS=Homo sapiens OX=9606 GN=PNKD PE=1 SV=2	209	YLTHPLCHQDVVS	R.VYGSPQDGIPYLTHPLC#HQDVVSVGR.L	56.69	49.14	55.33	57.8	53.36	51.59
1718	sp|P46821|MAP1B_HUMAN	MAP1B	Microtubule-associated protein 1B OS=Homo sapiens OX=9606 GN=MAP1B PE=1 SV=2	1228	ALRDAYCSEVKAS	R.DAYC#SEVK.A	392.39	393.02	395.83	404.85	423.2	432.02
1719	sp|P46821|MAP1B_HUMAN	MAP1B	Microtubule-associated protein 1B OS=Homo sapiens OX=9606 GN=MAP1B PE=1 SV=2	963	DGEEHVCVSASKH	K.AETEEAEEPEEDGEEHVC#VSASK.H	552.95	563.95	558.96	591.69	583.99	579.97
1720	sp|P46821|MAP1B_HUMAN	MAP1B	Microtubule-associated protein 1B OS=Homo sapiens OX=9606 GN=MAP1B PE=1 SV=2	2041	PDTSTYCYETAEK	R.TPDTSTYC#YETAEK.I	274.35	262.12	264.07	280.23	272.25	263.09
1721	sp|P46821|MAP1B_HUMAN	MAP1B	Microtubule-associated protein 1B OS=Homo sapiens OX=9606 GN=MAP1B PE=1 SV=2	1814	KEKTATCHSSSSP	K.TATC#HSSSSPPIDAASAEPYGFR.A	123.22	115.64	115.88	131.25	124.77	123.83
1722	sp|P46821|MAP1B_HUMAN	MAP1B	Microtubule-associated protein 1B OS=Homo sapiens OX=9606 GN=MAP1B PE=1 SV=2	2065	YETSDLCYTAEKK	R.TPQASTYSYETSDLC#YTAEK.K	286.12	291.69	288.63	294.36	289.22	295.41
1723	sp|P46821|MAP1B_HUMAN	MAP1B	Microtubule-associated protein 1B OS=Homo sapiens OX=9606 GN=MAP1B PE=1 SV=2	905	TEGEGECEQTPEE	K.GPAESPDEGITTTEGEGEC#EQTPEELEPVEK.Q	25.44	29.54	27.37	26.55	30.21	23.75
1724	sp|P46821|MAP1B_HUMAN	MAP1B	Microtubule-associated protein 1B OS=Homo sapiens OX=9606 GN=MAP1B PE=1 SV=2	1613	SPSKEECPRPMSI	K.EEC#PRPMSISPPDFSPK.T	313.23	296.65	305.63	290.74	279.54	260.25
1725	sp|P46821|MAP1B_HUMAN	MAP1B	Microtubule-associated protein 1B OS=Homo sapiens OX=9606 GN=MAP1B PE=1 SV=2	1310	EVVEEHCASPEDK	K.VSAEAEVAPVSPEVTQEVVEEHC#ASPEDK.T	136.59	129.1	134	141.27	153.64	154.89
1726	sp|P46821|MAP1B_HUMAN	MAP1B	Microtubule-associated protein 1B OS=Homo sapiens OX=9606 GN=MAP1B PE=1 SV=2	382	RSIEEACFTLQYL	R.SIEEAC#FTLQYLNK.L	256.7	251.42	276.88	251.39	259.66	270.64
1727	sp|P46821|MAP1B_HUMAN	MAP1B	Microtubule-associated protein 1B OS=Homo sapiens OX=9606 GN=MAP1B PE=1 SV=2	190	ASLTLFCPEEGDW	K.ASLTLFC#PEEGDWK.N	143.68	145.09	147.58	141.52	143.77	147.43
1728	sp|P46821|MAP1B_HUMAN	MAP1B	Microtubule-associated protein 1B OS=Homo sapiens OX=9606 GN=MAP1B PE=1 SV=2	73	DTNLIECNLDQEL	R.SWDTNLIEC#NLDQELK.L	193.57	166.32	200.37	198.71	206.99	208.28
1729	sp|P46821|MAP1B_HUMAN	MAP1B	Microtubule-associated protein 1B OS=Homo sapiens OX=9606 GN=MAP1B PE=1 SV=2	2361	PVYLDLCYIPNHS	K.SSAVPPGLPVYLDLC#YIPNHSNSK.N	196.08	214.27	203.08	213.36	202.96	199.17
1732	sp|P46821|MAP1B_HUMAN	MAP1B	Microtubule-associated protein 1B OS=Homo sapiens OX=9606 GN=MAP1B PE=1 SV=2	2088	LCLVSSCEYKHPK	R.QDVDLCLVSSC#EYK.H	0	0	0	0	0	0
1733	sp|Q9Y6J0|CABIN_HUMAN	CABIN1	Calcineurin-binding protein cabin-1 OS=Homo sapiens OX=9606 GN=CABIN1 PE=1 SV=1	571	AVSPRNCPAGMVN	R.NC#PAGM*VNGR.F	0	0	0	0	0	0
1734	sp|Q9Y6J0|CABIN_HUMAN	CABIN1	Calcineurin-binding protein cabin-1 OS=Homo sapiens OX=9606 GN=CABIN1 PE=1 SV=1	1769	TSEATVCHSDLER	R.AGPTEPM*DTSEATVC#HSDLER.T	71.84	68.22	73.86	81.38	69.76	75.19
1735	sp|Q9Y6J0|CABIN_HUMAN	CABIN1	Calcineurin-binding protein cabin-1 OS=Homo sapiens OX=9606 GN=CABIN1 PE=1 SV=1	690	LKSLERCQSLEEI	R.C#QSLEEIQR.L	348.78	334.43	315.09	300.78	301.47	311.2
1736	sp|Q9Y6J0|CABIN_HUMAN	CABIN1	Calcineurin-binding protein cabin-1 OS=Homo sapiens OX=9606 GN=CABIN1 PE=1 SV=1	1908	EQAVKFCQVHLGA	K.FC#QVHLGAAAQR.Q	199.94	218.64	215.9	205.6	210.41	211.55
1737	sp|Q9Y6J0|CABIN_HUMAN	CABIN1	Calcineurin-binding protein cabin-1 OS=Homo sapiens OX=9606 GN=CABIN1 PE=1 SV=1	1465	ETPASACIPGKPS	K.PAAETPASAC#IPGK.P	49.17	44.35	51.53	49.43	42.92	52.91
1738	sp|Q9Y6J0|CABIN_HUMAN	CABIN1	Calcineurin-binding protein cabin-1 OS=Homo sapiens OX=9606 GN=CABIN1 PE=1 SV=1	717	LLRPTLCTSGFDR	K.AVVHLLRPTLC#TSGFDR.A	164.21	177.34	172.22	168.33	149.61	158.8
1739	sp|Q9Y6J0|CABIN_HUMAN	CABIN1	Calcineurin-binding protein cabin-1 OS=Homo sapiens OX=9606 GN=CABIN1 PE=1 SV=1	1512	QFLTEQCIASFRL	R.QFLTEQC#IASFR.L	0	0	0	0	0	0
1740	sp|Q9Y6J0|CABIN_HUMAN	CABIN1	Calcineurin-binding protein cabin-1 OS=Homo sapiens OX=9606 GN=CABIN1 PE=1 SV=1	829	LIQVIDCSMAVQE	R.LTNNLIQVIDC#SM*AVQEEAK.E	0	0	0	0	0	0
1741	sp|Q9Y6J0|CABIN_HUMAN	CABIN1	Calcineurin-binding protein cabin-1 OS=Homo sapiens OX=9606 GN=CABIN1 PE=1 SV=1	1573	PAQGLFCERNKTN	R.DVLLGSSIPWQQLQHMPAQGLFC#ER.N	0	0	0	0	0	0
1742	sp|Q9Y6J0|CABIN_HUMAN	CABIN1	Calcineurin-binding protein cabin-1 OS=Homo sapiens OX=9606 GN=CABIN1 PE=1 SV=1	589	DFPGTHCLGDLLQ	R.FGPDFPGTHC#LGDLLQLSFASSQR.D	64.27	77.48	85.24	80.9	67.87	70.92
1743	sp|Q9Y6J0|CABIN_HUMAN	CABIN1	Calcineurin-binding protein cabin-1 OS=Homo sapiens OX=9606 GN=CABIN1 PE=1 SV=1	1042	TSTEVPCLPEGAD	K.VSAYIEGTSTEVPC#LPEGADPSPPVVNELYYLLADYHFK.N	53.58	54.72	58.77	56.46	54.59	53.69
1744	sp|Q9Y6J0|CABIN_HUMAN	CABIN1	Calcineurin-binding protein cabin-1 OS=Homo sapiens OX=9606 GN=CABIN1 PE=1 SV=1	207	IFEEQPCLRKDSL	K.IFEEQPC#LR.K	99.15	100.52	110.15	98.2	101.69	96.87
1771	sp|Q9Y490|TLN1_HUMAN	TLN1	Talin-1 OS=Homo sapiens OX=9606 GN=TLN1 PE=1 SV=3	1939	KAGALQCSPSDAY	K.AGALQC#SPSDAYTK.K	254.11	265.99	276.43	278.54	267.19	265.14
1772	sp|Q9Y490|TLN1_HUMAN	TLN1	Talin-1 OS=Homo sapiens OX=9606 GN=TLN1 PE=1 SV=3	956	PLLVQSCKAVAEQ	K.ASAGPQPLLVQSC#K.A	234.92	262.75	253.71	258.34	277.55	286.74
1773	sp|Q9Y490|TLN1_HUMAN	TLN1	Talin-1 OS=Homo sapiens OX=9606 GN=TLN1 PE=1 SV=3	2408	AATNNLCEAANAA	R.MVAAATNNLC#EAANAAVQGHASQEK.L	0	0	0	0	0	0
1774	sp|Q9Y490|TLN1_HUMAN	TLN1	Talin-1 OS=Homo sapiens OX=9606 GN=TLN1 PE=1 SV=3	732	TISSPVCQEQLVE	K.VVAPTISSPVC#QEQLVEAGR.L	88.9	89.3	111.04	105.33	103.3	93.43
1775	sp|Q9Y490|TLN1_HUMAN	TLN1	Talin-1 OS=Homo sapiens OX=9606 GN=TLN1 PE=1 SV=3	1353	NQLITMCTQQAPG	R.AVTDSINQLITM*C#TQQAPGQK.E	417.28	447.58	446.16	446.63	429.93	402.53
1776	sp|Q9Y490|TLN1_HUMAN	TLN1	Talin-1 OS=Homo sapiens OX=9606 GN=TLN1 PE=1 SV=3	1434	TASKALCGFTEAA	K.ALC#GFTEAAAQAAYLVGVSDPNSQAGQQGLVEPTQFAR.A	114.2	124.55	129.34	137.88	122.87	132.88
1777	sp|Q9Y490|TLN1_HUMAN	TLN1	Talin-1 OS=Homo sapiens OX=9606 GN=TLN1 PE=1 SV=3	1045	QKAQEACGPLEMD	K.AQEAC#GPLEMDSALSVVQNLEKDLQEVKAAAR.D	90.16	105.88	147.39	138.5	113.99	123.28
1778	sp|Q9Y490|TLN1_HUMAN	TLN1	Talin-1 OS=Homo sapiens OX=9606 GN=TLN1 PE=1 SV=3	2243	LHYGRECANGYLE	R.EC#ANGYLELLDHVLLTLQK.P	265.47	245.89	254.53	247.48	227.98	243.95
1779	sp|Q9Y490|TLN1_HUMAN	TLN1	Talin-1 OS=Homo sapiens OX=9606 GN=TLN1 PE=1 SV=3	286	FQAHKNCGQMSEI	K.NC#GQM*SEIEAK.V	162.5	175.74	193.07	212.64	189.23	212.37
1780	sp|Q9Y490|TLN1_HUMAN	TLN1	Talin-1 OS=Homo sapiens OX=9606 GN=TLN1 PE=1 SV=3	1927	QELGHGCAALVTK	R.VQELGHGC#AALVTK.A	124.3	119.44	156.23	132.97	133.06	128.3
1781	sp|Q9Y490|TLN1_HUMAN	TLN1	Talin-1 OS=Homo sapiens OX=9606 GN=TLN1 PE=1 SV=3	750	AKAVEGCVSASQA	K.AVEGC#VSASQAATEDGQLLR.G	101.95	114.07	120.35	128.47	124.05	131.72
1782	sp|Q9Y490|TLN1_HUMAN	TLN1	Talin-1 OS=Homo sapiens OX=9606 GN=TLN1 PE=1 SV=3	2161	QELAVFCSPEPPA	R.QELAVFC#SPEPPAK.T	126.52	116.08	129.32	128.96	137.4	127.05
1784	sp|Q9Y490|TLN1_HUMAN	TLN1	Talin-1 OS=Homo sapiens OX=9606 GN=TLN1 PE=1 SV=3	1392	DMSYFGCLDSVME	R.ELLENPVQPINDMSYFGC#LDSVM*ENSK.V	139.18	135.05	137.61	143.33	133.06	129.66
1785	sp|Q9Y490|TLN1_HUMAN	TLN1	Talin-1 OS=Homo sapiens OX=9606 GN=TLN1 PE=1 SV=3	116	DMLMTICARIGIT	K.TVTDMLMTIC#AR.I	41.23	47.4	48.24	53.55	48.78	44.15
1786	sp|Q9Y490|TLN1_HUMAN	TLN1	Talin-1 OS=Homo sapiens OX=9606 GN=TLN1 PE=1 SV=3	1087	GETMEKCTQDLGN	K.C#TQDLGNSTK.A	127.87	128.93	137.95	149.78	150.57	146.28
1787	sp|Q9Y490|TLN1_HUMAN	TLN1	Talin-1 OS=Homo sapiens OX=9606 GN=TLN1 PE=1 SV=3	1978	NRGTQACITAASA	R.GTQAC#ITAASAVSGIIADLDTTIM*FATAGTLNR.E	9.24	12.49	11.42	13.23	12.77	13.61
1788	sp|Q9Y490|TLN1_HUMAN	TLN1	Talin-1 OS=Homo sapiens OX=9606 GN=TLN1 PE=1 SV=3	1671	IAALNSCLRDLDQ	K.APGQLECETAIAALNSC#LR.D	16.03	17.65	14.86	15.61	15.08	15.43
1789	sp|Q9Y490|TLN1_HUMAN	TLN1	Talin-1 OS=Homo sapiens OX=9606 GN=TLN1 PE=1 SV=3	243	EFAGFQCQIQFGP	K.ACEFAGFQC#QIQFGPHNEQK.H	71.68	80.76	79.25	89.51	91.17	78.24
1790	sp|Q9Y490|TLN1_HUMAN	TLN1	Talin-1 OS=Homo sapiens OX=9606 GN=TLN1 PE=1 SV=3	1661	APGQLECETAIAA	K.APGQLEC#ETAIAALNSCLR.D	90.05	90.42	91.63	91.27	90.04	90.26
1791	sp|Q9Y490|TLN1_HUMAN	TLN1	Talin-1 OS=Homo sapiens OX=9606 GN=TLN1 PE=1 SV=3	1506	KHTSALCNSCRLA	K.HTSALC#NSCR.L	327.76	334.78	302.56	354	340.42	326.17
1792	sp|Q9Y490|TLN1_HUMAN	TLN1	Talin-1 OS=Homo sapiens OX=9606 GN=TLN1 PE=1 SV=3	1486	SLGEPGCTQAQVL	R.ANQAIQMACQSLGEPGC#TQAQVLSAATIVAK.H	133.88	122.8	143.91	134.27	143.24	134.87
1793	sp|Q9Y490|TLN1_HUMAN	TLN1	Talin-1 OS=Homo sapiens OX=9606 GN=TLN1 PE=1 SV=3	709	IAAATQCALSTSQ	R.TEDSGLQTQVIAAATQC#ALSTSQLVACTK.V	13.35	11.62	9.43	12.6	9.32	11.91
1794	sp|Q9Y490|TLN1_HUMAN	TLN1	Talin-1 OS=Homo sapiens OX=9606 GN=TLN1 PE=1 SV=3	1478	QAIQMACQSLGEP	R.ANQAIQM*AC#QSLGEPGCTQAQVLSAATIVAK.H	35.54	34.41	35.95	40.42	35.14	42.45
1795	sp|Q92621|NU205_HUMAN	NUP205	Nuclear pore complex protein Nup205 OS=Homo sapiens OX=9606 GN=NUP205 PE=1 SV=3	1227	LRGQTVCNVKLLH	R.GQTVC#NVK.L	874.1	916.51	829.28	824.25	803.09	837
1796	sp|Q92621|NU205_HUMAN	NUP205	Nuclear pore complex protein Nup205 OS=Homo sapiens OX=9606 GN=NUP205 PE=1 SV=3	698	NEIESRCEEYPLT	R.C#EEYPLTR.A	592.73	647.48	624.23	670.87	676.54	639.37
1797	sp|Q92621|NU205_HUMAN	NUP205	Nuclear pore complex protein Nup205 OS=Homo sapiens OX=9606 GN=NUP205 PE=1 SV=3	141	YWDGKRCIANSLK	R.C#IANSLK.A	592.68	598.85	597.9	613.34	556.21	600.98
1798	sp|Q92621|NU205_HUMAN	NUP205	Nuclear pore complex protein Nup205 OS=Homo sapiens OX=9606 GN=NUP205 PE=1 SV=3	1715	GRFQRQCLGLLSR	R.QC#LGLLSR.F	203.46	227.34	246.6	259.54	256.57	247.05
1799	sp|Q92621|NU205_HUMAN	NUP205	Nuclear pore complex protein Nup205 OS=Homo sapiens OX=9606 GN=NUP205 PE=1 SV=3	1585	IVRLAQCQVYDMR	R.LAQC#QVYDM*RPETDPQSM*FGMR.D	1195.68	1206.13	1215.28	1194.43	1191.38	1205.78
1800	sp|Q92621|NU205_HUMAN	NUP205	Nuclear pore complex protein Nup205 OS=Homo sapiens OX=9606 GN=NUP205 PE=1 SV=3	1028	DPGVLGCPRTCLH	K.KPVSTTNLQDPGVLGC#PR.T	328.37	362.6	338.04	369.62	330.69	317.6
1801	sp|Q92621|NU205_HUMAN	NUP205	Nuclear pore complex protein Nup205 OS=Homo sapiens OX=9606 GN=NUP205 PE=1 SV=3	1275	RNKLLQCLHAKRH	K.LLQC#LHAK.R	890.38	919.54	863.67	871.15	798.17	773.96
1802	sp|Q92621|NU205_HUMAN	NUP205	Nuclear pore complex protein Nup205 OS=Homo sapiens OX=9606 GN=NUP205 PE=1 SV=3	1216	EQVIANCEHKNLR	R.AQIEQVIANC#EHK.N	478.4	492.29	430.97	399.43	386.73	373.15
1803	sp|Q92621|NU205_HUMAN	NUP205	Nuclear pore complex protein Nup205 OS=Homo sapiens OX=9606 GN=NUP205 PE=1 SV=3	1855	DEIKELCQSVMPA	K.ELC#QSVMPAGVDK.I	884.88	899.33	934.64	907.69	898.91	923.97
1804	sp|Q92621|NU205_HUMAN	NUP205	Nuclear pore complex protein Nup205 OS=Homo sapiens OX=9606 GN=NUP205 PE=1 SV=3	849	EKAVQHCLALLNL	K.AVQHC#LALLNLTLQK.E	148.88	163.26	180.45	177.02	158.16	178.07
1805	sp|Q92621|NU205_HUMAN	NUP205	Nuclear pore complex protein Nup205 OS=Homo sapiens OX=9606 GN=NUP205 PE=1 SV=3	1032	LGCPRTCLHAILN	R.TC#LHAILNILEK.G	251.1	230.98	259.57	271.22	256.32	256.07
1806	sp|Q92621|NU205_HUMAN	NUP205	Nuclear pore complex protein Nup205 OS=Homo sapiens OX=9606 GN=NUP205 PE=1 SV=3	526	LANGPQCAHYCFS	K.MLQGLANGPQC#AHYC#FSLLK.V	120.33	119.29	128.59	133.43	135.46	130.95
1807	sp|Q92621|NU205_HUMAN	NUP205	Nuclear pore complex protein Nup205 OS=Homo sapiens OX=9606 GN=NUP205 PE=1 SV=3	530	PQCAHYCFSLLKV	K.MLQGLANGPQC#AHYC#FSLLK.V	95.15	111.35	112.2	112.66	122.83	120.56
1808	sp|Q92621|NU205_HUMAN	NUP205	Nuclear pore complex protein Nup205 OS=Homo sapiens OX=9606 GN=NUP205 PE=1 SV=3	465	LALEYWCPTEPLQ	K.NPFHLELALEYWC#PTEPLQTPTIM*GSYLGVAHQRPPQR.Q	139.75	135.41	136.82	136.59	127.79	148.82
1809	sp|Q92621|NU205_HUMAN	NUP205	Nuclear pore complex protein Nup205 OS=Homo sapiens OX=9606 GN=NUP205 PE=1 SV=3	1482	ALMEVVCRDACDG	R.ENIAIIESYGAALM*EVVC#R.D	68.99	69.65	69.74	63.22	57.41	64.32
1810	sp|Q92621|NU205_HUMAN	NUP205	Nuclear pore complex protein Nup205 OS=Homo sapiens OX=9606 GN=NUP205 PE=1 SV=3	237	SLFAWACQSPLGK	R.QSLAESLFAWAC#QSPLGK.E	107.23	108.68	110.77	98.84	102.42	101.07
1811	sp|Q92621|NU205_HUMAN	NUP205	Nuclear pore complex protein Nup205 OS=Homo sapiens OX=9606 GN=NUP205 PE=1 SV=3	1297	EIILTACPQDLIQ	R.QLVEIILTAC#PQDLIQAEDR.Q	137.79	146.39	130.82	131.57	122.31	129.6
1812	sp|Q92621|NU205_HUMAN	NUP205	Nuclear pore complex protein Nup205 OS=Homo sapiens OX=9606 GN=NUP205 PE=1 SV=3	1662	IQAILRCQDVSAG	R.C#QDVSAGSLQELALLTGIISK.A	346.52	381.49	411.82	414.29	383.36	401.5
1813	sp|Q92621|NU205_HUMAN	NUP205	Nuclear pore complex protein Nup205 OS=Homo sapiens OX=9606 GN=NUP205 PE=1 SV=3	877	QLALIVCPLEQLL	R.ESQLALIVC#PLEQLLQGINPR.T	71.82	79.87	71.12	73.84	76.38	78.11
1814	sp|Q92621|NU205_HUMAN	NUP205	Nuclear pore complex protein Nup205 OS=Homo sapiens OX=9606 GN=NUP205 PE=1 SV=3	619	NARLALCEHPQWT	R.LALC#EHPQWTPVVVILGLLQC#SIPPVLK.A	0	0	0	0	0	0
1815	sp|Q92621|NU205_HUMAN	NUP205	Nuclear pore complex protein Nup205 OS=Homo sapiens OX=9606 GN=NUP205 PE=1 SV=3	636	ILGLLQCSIPPVL	R.LALC#EHPQWTPVVVILGLLQC#SIPPVLK.A	0	0	0	0	0	0
1816	sp|Q92621|NU205_HUMAN	NUP205	Nuclear pore complex protein Nup205 OS=Homo sapiens OX=9606 GN=NUP205 PE=1 SV=3	921	ESAKILCCISCNS	K.ILC#C#ISC#NSNIQIK.L	68.97	73.23	74	67.25	68.33	64.91
1817	sp|Q92621|NU205_HUMAN	NUP205	Nuclear pore complex protein Nup205 OS=Homo sapiens OX=9606 GN=NUP205 PE=1 SV=3	922	SAKILCCISCNSN	K.ILC#C#ISC#NSNIQIK.L	0	0	0	0	0	0
1818	sp|Q92621|NU205_HUMAN	NUP205	Nuclear pore complex protein Nup205 OS=Homo sapiens OX=9606 GN=NUP205 PE=1 SV=3	925	ILCCISCNSNIQI	K.ILC#C#ISC#NSNIQIK.L	0	0	0	0	0	0
1819	sp|Q92621|NU205_HUMAN	NUP205	Nuclear pore complex protein Nup205 OS=Homo sapiens OX=9606 GN=NUP205 PE=1 SV=3	957	FVECLDCEDAEEF	K.LMAGFVECLDC#EDAEEFVR.L	55.17	64.7	52.86	62.68	66.61	61.58
1837	tr|A0A7I2V5Y5|A0A7I2V5Y5_HUMAN	KIF23	Isoform of Q02241, Kinesin-like protein OS=Homo sapiens OX=9606 GN=KIF23 PE=1 SV=1	947	TDVETRCSVAVEM	R.C#SVAVEMR.A	381.5	403.95	437.5	436.45	418.87	442.6
1838	tr|A0A7I2V5Y5|A0A7I2V5Y5_HUMAN	KIF23	Isoform of Q02241, Kinesin-like protein OS=Homo sapiens OX=9606 GN=KIF23 PE=1 SV=1	461	PVDKAICGLTPGR	K.AIC#GLTPGR.R	229.56	237.04	242.55	231.06	242.67	234.06
1839	tr|A0A7I2V5Y5|A0A7I2V5Y5_HUMAN	KIF23	Isoform of Q02241, Kinesin-like protein OS=Homo sapiens OX=9606 GN=KIF23 PE=1 SV=1	165	NSMDIQCEVDALL	R.NSMDIQC#EVDALLER.Q	113.78	114.4	111.16	132.65	115.37	120.58
1840	tr|A0A7I2V5Y5|A0A7I2V5Y5_HUMAN	KIF23	Isoform of Q02241, Kinesin-like protein OS=Homo sapiens OX=9606 GN=KIF23 PE=1 SV=1	497	FPPLPSCEILDIN	R.GPVGNEPLVTDVVLQSFPPLPSC#EILDINDEQTLPR.L	59.53	72.42	67.58	58.23	65.09	64.77
1841	tr|A0A7I2V5Y5|A0A7I2V5Y5_HUMAN	KIF23	Isoform of Q02241, Kinesin-like protein OS=Homo sapiens OX=9606 GN=KIF23 PE=1 SV=1	249	KPKWNSCSTPMRN	K.WNSC#STPMR.N	300.08	321.59	300.85	277.26	262.77	284.69
1842	tr|A0A7I2V5Y5|A0A7I2V5Y5_HUMAN	KIF23	Isoform of Q02241, Kinesin-like protein OS=Homo sapiens OX=9606 GN=KIF23 PE=1 SV=1	135	GGLLPRCLDMIFN	R.C#LDMIFNSIGSFQAK.R	0	0	0	0	0	0
1843	tr|A0A7I2V5Y5|A0A7I2V5Y5_HUMAN	KIF23	Isoform of Q02241, Kinesin-like protein OS=Homo sapiens OX=9606 GN=KIF23 PE=1 SV=1	805	EIEEDHCGRLLFQ	R.NEIEIEEDHC#GR.L	271.39	286.39	314.3	289.83	280.83	300.22
1844	tr|A0A7I2V5Y5|A0A7I2V5Y5_HUMAN	KIF23	Isoform of Q02241, Kinesin-like protein OS=Homo sapiens OX=9606 GN=KIF23 PE=1 SV=1	384	LMTLRTCMDVLRE	R.TC#MDVLR.E	185.38	192.38	203.72	200.01	195.57	202.35
1845	tr|A0A7I2V5Y5|A0A7I2V5Y5_HUMAN	KIF23	Isoform of Q02241, Kinesin-like protein OS=Homo sapiens OX=9606 GN=KIF23 PE=1 SV=1	426	KVRMIVCVNPKAE	R.MIVC#VNPK.A	195.86	195.02	193.22	195.63	179.92	182.48
1846	tr|A0A7I2V5Y5|A0A7I2V5Y5_HUMAN	KIF23	Isoform of Q02241, Kinesin-like protein OS=Homo sapiens OX=9606 GN=KIF23 PE=1 SV=1	42	GFPDQECCIEVIN	R.VRPLGFPDQEC#CIEVINNTTVQLHTPEGYR.L	65.19	62.97	58.62	61.65	55.62	68.27
1873	sp|Q9HAC8|UBTD1_HUMAN	UBTD1	Ubiquitin domain-containing protein 1 OS=Homo sapiens OX=9606 GN=UBTD1 PE=1 SV=1	103	LPHGTLCECYDEL	K.AAAYAAEANDHELAQAILDGASITLPHGTLC#ECYDELGNR.Y	32.03	24.62	29.18	23.64	28.51	30.16
1874	sp|Q9BV20|MTNA_HUMAN	MRI1	Methylthioribose-1-phosphate isomerase OS=Homo sapiens OX=9606 GN=MRI1 PE=1 SV=1	199	RLEHAFCTETRPY	R.LEHAFC#TETRPYNQGAR.L	228.08	205.73	195.5	199.89	204.49	201.89
1875	sp|Q9BV20|MTNA_HUMAN	MRI1	Methylthioribose-1-phosphate isomerase OS=Homo sapiens OX=9606 GN=MRI1 PE=1 SV=1	285	AAPSSSCDLRLET	K.HHGIPFYVAAPSSSC#DLR.L	35.94	42.84	48.43	45.2	40.74	53.93
1876	sp|Q9BV20|MTNA_HUMAN	MRI1	Methylthioribose-1-phosphate isomerase OS=Homo sapiens OX=9606 GN=MRI1 PE=1 SV=1	168	VTVLTHCNTGALA	K.VTVLTHC#NTGALATAGYGTALGVIR.S	188.15	197.24	195.39	202.38	207.34	196.82
1877	sp|Q9BV20|MTNA_HUMAN	MRI1	Methylthioribose-1-phosphate isomerase OS=Homo sapiens OX=9606 GN=MRI1 PE=1 SV=1	127	VRERVICCTEDML	R.VIC#CTEDMLEK.D	107.09	116.98	116.81	119.46	114.84	124.11
1878	sp|Q9BV20|MTNA_HUMAN	MRI1	Methylthioribose-1-phosphate isomerase OS=Homo sapiens OX=9606 GN=MRI1 PE=1 SV=1	128	RERVICCTEDMLE	R.VICC#TEDMLEK.D	0	0	0	0	0	0
1879	sp|P78527|PRKDC_HUMAN	PRKDC	DNA-dependent protein kinase catalytic subunit OS=Homo sapiens OX=9606 GN=PRKDC PE=1 SV=3	1364	LLKKDLCNTHLMR	K.DLC#NTHLM*R.V	497.89	512.52	479.8	477.53	474.41	475.96
1880	sp|P78527|PRKDC_HUMAN	PRKDC	DNA-dependent protein kinase catalytic subunit OS=Homo sapiens OX=9606 GN=PRKDC PE=1 SV=3	1312	IIAAEKCFGTGAA	K.C#FGTGAAGNR.T	522.45	526.17	579.15	578.75	521.49	548.16
1881	sp|P78527|PRKDC_HUMAN	PRKDC	DNA-dependent protein kinase catalytic subunit OS=Homo sapiens OX=9606 GN=PRKDC PE=1 SV=3	3837	DPRAPPCEYKDWL	R.APPC#EYK.D	384.56	407.9	385.93	379.35	375.96	376.28
1882	sp|P78527|PRKDC_HUMAN	PRKDC	DNA-dependent protein kinase catalytic subunit OS=Homo sapiens OX=9606 GN=PRKDC PE=1 SV=3	111	VEIKNTCTSVYTK	K.NTC#TSVYTK.D	672.87	722.97	767.16	751.66	711.13	734.11
1883	sp|P78527|PRKDC_HUMAN	PRKDC	DNA-dependent protein kinase catalytic subunit OS=Homo sapiens OX=9606 GN=PRKDC PE=1 SV=3	478	GPVLRNCISTVVH	R.NC#ISTVVHQGLIR.I	352.55	383.5	372.15	396.09	377.25	398.54
1884	sp|P78527|PRKDC_HUMAN	PRKDC	DNA-dependent protein kinase catalytic subunit OS=Homo sapiens OX=9606 GN=PRKDC PE=1 SV=3	25	LSAADRCGAALAG	R.C#GAALAGHQLIR.G	90.49	93.33	111.98	117.17	110.02	98.66
1885	sp|P78527|PRKDC_HUMAN	PRKDC	DNA-dependent protein kinase catalytic subunit OS=Homo sapiens OX=9606 GN=PRKDC PE=1 SV=3	4106	EETQVKCLMDQAT	K.C#LM*DQATDPNILGR.T	343.51	372.28	365.22	371.01	362.66	365.68
1886	sp|P78527|PRKDC_HUMAN	PRKDC	DNA-dependent protein kinase catalytic subunit OS=Homo sapiens OX=9606 GN=PRKDC PE=1 SV=3	974	VLLRLACDVDQVT	R.LAC#DVDQVTR.Q	235.52	222.74	233.96	212.22	210.43	211.59
1887	sp|P78527|PRKDC_HUMAN	PRKDC	DNA-dependent protein kinase catalytic subunit OS=Homo sapiens OX=9606 GN=PRKDC PE=1 SV=3	1176	KWLLAHCGRPQTE	K.WLLAHC#GR.P	469.33	508.45	497.46	487.71	462.28	496.84
1888	sp|P78527|PRKDC_HUMAN	PRKDC	DNA-dependent protein kinase catalytic subunit OS=Homo sapiens OX=9606 GN=PRKDC PE=1 SV=3	301	EVLLKWCAHTNVE	K.WC#AHTNVELK.K	908.41	987.24	889.8	916.46	817.72	836.74
1889	sp|P78527|PRKDC_HUMAN	PRKDC	DNA-dependent protein kinase catalytic subunit OS=Homo sapiens OX=9606 GN=PRKDC PE=1 SV=3	1742	FNNYVDCMKKFLD	R.FNNYVDC#M*K.K	1647.96	1706.59	1741.06	1735.89	1645.65	1695.08
1890	sp|P78527|PRKDC_HUMAN	PRKDC	DNA-dependent protein kinase catalytic subunit OS=Homo sapiens OX=9606 GN=PRKDC PE=1 SV=3	1629	LQHWKKCDSWWAK	K.KC#DSWWAK.D	1769.37	1845.69	1920.15	1901.77	1736.71	1812.01
1891	sp|P78527|PRKDC_HUMAN	PRKDC	DNA-dependent protein kinase catalytic subunit OS=Homo sapiens OX=9606 GN=PRKDC PE=1 SV=3	2248	VECWKDCLSIPYR	K.DC#LSIPYR.L	550.52	585.18	559.55	596.17	577.44	560.61
1892	sp|P78527|PRKDC_HUMAN	PRKDC	DNA-dependent protein kinase catalytic subunit OS=Homo sapiens OX=9606 GN=PRKDC PE=1 SV=3	2093	ELNRHECMAPLTA	R.HEC#M*APLTALVK.H	1173.77	1156.69	1219.46	1207.94	1188.77	1198.68
1893	sp|P78527|PRKDC_HUMAN	PRKDC	DNA-dependent protein kinase catalytic subunit OS=Homo sapiens OX=9606 GN=PRKDC PE=1 SV=3	3683	PGNLKECSPWMSD	K.EC#SPWM*SDFK.V	1712.46	1742.25	1809.74	1771.7	1692.46	1749.11
1894	sp|P78527|PRKDC_HUMAN	PRKDC	DNA-dependent protein kinase catalytic subunit OS=Homo sapiens OX=9606 GN=PRKDC PE=1 SV=3	491	QGLIRICSKPVVL	R.IC#SKPVVLPK.G	292.44	275.71	283.03	268.34	270.69	315.57
1895	sp|P78527|PRKDC_HUMAN	PRKDC	DNA-dependent protein kinase catalytic subunit OS=Homo sapiens OX=9606 GN=PRKDC PE=1 SV=3	1455	AAVVSACKQLHRA	R.LAAVVSAC#K.Q	677.29	704.86	706.32	719.73	684.65	703.75
1896	sp|P78527|PRKDC_HUMAN	PRKDC	DNA-dependent protein kinase catalytic subunit OS=Homo sapiens OX=9606 GN=PRKDC PE=1 SV=3	2244	IKTLVECWKDCLS	K.TLVEC#WK.D	468.4	494.48	442.76	430.26	390.43	395.36
1897	sp|P78527|PRKDC_HUMAN	PRKDC	DNA-dependent protein kinase catalytic subunit OS=Homo sapiens OX=9606 GN=PRKDC PE=1 SV=3	373	GLFAGPCKVINAK	R.GYGLFAGPC#K.V	541.37	579.58	601.28	619.39	596.78	583.77
1898	sp|P78527|PRKDC_HUMAN	PRKDC	DNA-dependent protein kinase catalytic subunit OS=Homo sapiens OX=9606 GN=PRKDC PE=1 SV=3	3014	WKSLEYCSTASID	K.SLEYC#STASIDSENPPDLNK.I	289.23	299.07	279.19	293.75	288.76	291.73
1899	sp|P78527|PRKDC_HUMAN	PRKDC	DNA-dependent protein kinase catalytic subunit OS=Homo sapiens OX=9606 GN=PRKDC PE=1 SV=3	1919	KTLIKLCYDAFTE	K.LC#YDAFTENM*AGENQLLER.R	321.16	340.14	367.39	362.51	401.6	363.41
1900	sp|P78527|PRKDC_HUMAN	PRKDC	DNA-dependent protein kinase catalytic subunit OS=Homo sapiens OX=9606 GN=PRKDC PE=1 SV=3	1904	QVFHGSCITEGNE	K.INQVFHGSC#ITEGNELTK.T	644.22	630.44	623.14	608.37	540.82	539.07
1901	sp|P78527|PRKDC_HUMAN	PRKDC	DNA-dependent protein kinase catalytic subunit OS=Homo sapiens OX=9606 GN=PRKDC PE=1 SV=3	3293	RSRSQGCSEQVLT	R.SQGC#SEQVLTVLK.T	648.16	671.38	728.01	681.01	698.17	702.65
1902	sp|P78527|PRKDC_HUMAN	PRKDC	DNA-dependent protein kinase catalytic subunit OS=Homo sapiens OX=9606 GN=PRKDC PE=1 SV=3	2363	EDKFIVCLNKVTK	K.FIVC#LNK.V	898.57	923.35	879.98	798.49	780.76	764.59
1903	sp|P78527|PRKDC_HUMAN	PRKDC	DNA-dependent protein kinase catalytic subunit OS=Homo sapiens OX=9606 GN=PRKDC PE=1 SV=3	1499	PGDERQCLPSLDL	R.QC#LPSLDLSC#K.Q	93.84	86.66	100.78	93.44	108.44	111.26
1904	sp|P78527|PRKDC_HUMAN	PRKDC	DNA-dependent protein kinase catalytic subunit OS=Homo sapiens OX=9606 GN=PRKDC PE=1 SV=3	1507	PSLDLSCKQLASG	R.QC#LPSLDLSC#K.Q	374.68	339.53	394.63	428.71	427.84	403.37
1905	sp|P78527|PRKDC_HUMAN	PRKDC	DNA-dependent protein kinase catalytic subunit OS=Homo sapiens OX=9606 GN=PRKDC PE=1 SV=3	2435	DERQKVCLDIIYK	K.VC#LDIIYK.M	595.47	601.05	543.38	553.78	536.91	530.73
1906	sp|P78527|PRKDC_HUMAN	PRKDC	DNA-dependent protein kinase catalytic subunit OS=Homo sapiens OX=9606 GN=PRKDC PE=1 SV=3	4061	NPAVITCDELLLG	K.LAGANPAVITC#DELLLGHEK.A	346.02	358.15	392.3	392.97	386.38	379.37
1907	sp|P78527|PRKDC_HUMAN	PRKDC	DNA-dependent protein kinase catalytic subunit OS=Homo sapiens OX=9606 GN=PRKDC PE=1 SV=3	223	LPVLAGCLKGLSS	K.LPVLAGC#LK.G	470.83	504.3	433.18	426.25	395.51	380.82
1908	sp|P78527|PRKDC_HUMAN	PRKDC	DNA-dependent protein kinase catalytic subunit OS=Homo sapiens OX=9606 GN=PRKDC PE=1 SV=3	2469	SHPSTTCREQMYN	R.ELLNPVVEFVSHPSTTC#R.E	204.83	215.76	197.16	211.07	196.92	194.54
1909	sp|P78527|PRKDC_HUMAN	PRKDC	DNA-dependent protein kinase catalytic subunit OS=Homo sapiens OX=9606 GN=PRKDC PE=1 SV=3	3781	LAQDSACSQRALQ	R.VEQLFQVM*NGILAQDSAC#SQR.A	363.64	353.3	405.54	416.61	384.43	412.58
1910	sp|P78527|PRKDC_HUMAN	PRKDC	DNA-dependent protein kinase catalytic subunit OS=Homo sapiens OX=9606 GN=PRKDC PE=1 SV=3	232	GLSSLLCNFTKSM	K.GLSSLLC#NFTK.S	627.83	661.73	663.08	660.3	616.51	646.69
1911	sp|P78527|PRKDC_HUMAN	PRKDC	DNA-dependent protein kinase catalytic subunit OS=Homo sapiens OX=9606 GN=PRKDC PE=1 SV=3	1432	QSIEELCAVNLYG	K.ITAQSIEELC#AVNLYGPDAQVDR.S	263.38	263.36	299.99	288.27	282.01	283.7
1912	sp|P78527|PRKDC_HUMAN	PRKDC	DNA-dependent protein kinase catalytic subunit OS=Homo sapiens OX=9606 GN=PRKDC PE=1 SV=3	795	YKDILPCLDGYLK	K.DILPC#LDGYLK.T	823.4	901.37	865	849.61	834.6	844.46
1913	sp|P78527|PRKDC_HUMAN	PRKDC	DNA-dependent protein kinase catalytic subunit OS=Homo sapiens OX=9606 GN=PRKDC PE=1 SV=3	3347	LSSEPACLAEIEE	R.IIANALSSEPAC#LAEIEEDK.A	189.95	202.83	193.55	212.5	194.64	213.46
1914	sp|P78527|PRKDC_HUMAN	PRKDC	DNA-dependent protein kinase catalytic subunit OS=Homo sapiens OX=9606 GN=PRKDC PE=1 SV=3	3281	SWVQSYCRLSHCR	R.DDWLVSWVQSYC#R.L	154.36	171.27	182.41	179.02	163.18	176.87
1915	sp|P78527|PRKDC_HUMAN	PRKDC	DNA-dependent protein kinase catalytic subunit OS=Homo sapiens OX=9606 GN=PRKDC PE=1 SV=3	1791	IARRGSCVTQVGL	R.GSC#VTQVGLLESVYEM*FR.K	347.44	347.38	348.61	343.51	354.71	376.33
1916	sp|P78527|PRKDC_HUMAN	PRKDC	DNA-dependent protein kinase catalytic subunit OS=Homo sapiens OX=9606 GN=PRKDC PE=1 SV=3	931	QTKVAACELLHSM	K.VAAC#ELLHSMVM*FM*LGK.A	1379.16	1350.63	1490.72	1316.77	1208.14	1218.43
1917	sp|P78527|PRKDC_HUMAN	PRKDC	DNA-dependent protein kinase catalytic subunit OS=Homo sapiens OX=9606 GN=PRKDC PE=1 SV=3	3001	ELASLDCYNHLAE	K.DFWELASLDC#YNHLAEWK.S	298.42	299.13	296.51	291.74	289.91	287.84
1918	sp|P78527|PRKDC_HUMAN	PRKDC	DNA-dependent protein kinase catalytic subunit OS=Homo sapiens OX=9606 GN=PRKDC PE=1 SV=3	90	EILKFLCIFLEKM	K.FLC#IFLEK.M	422.82	447.43	425.51	406.49	387.46	404.41
1919	sp|P78527|PRKDC_HUMAN	PRKDC	DNA-dependent protein kinase catalytic subunit OS=Homo sapiens OX=9606 GN=PRKDC PE=1 SV=3	2342	ILEESLCELVAKQ	K.NILEESLC#ELVAK.Q	785.24	793.52	838.27	832.97	801.19	874.71
1920	sp|P78527|PRKDC_HUMAN	PRKDC	DNA-dependent protein kinase catalytic subunit OS=Homo sapiens OX=9606 GN=PRKDC PE=1 SV=3	1767	LMTEVLCREQQHV	K.FLDALELSQSPM*LLELM*TEVLC#R.E	290.27	275.04	304.05	276.38	289.44	290.57
1921	sp|P78527|PRKDC_HUMAN	PRKDC	DNA-dependent protein kinase catalytic subunit OS=Homo sapiens OX=9606 GN=PRKDC PE=1 SV=3	630	INLVEFCREILPE	K.DFSAFINLVEFC#R.E	55.12	55.1	63.19	58.36	52.69	57.55
1922	sp|P78527|PRKDC_HUMAN	PRKDC	DNA-dependent protein kinase catalytic subunit OS=Homo sapiens OX=9606 GN=PRKDC PE=1 SV=3	1164	PPSASLCLLDLVK	R.GFPPSASLC#LLDLVK.W	506.75	482.27	484.75	461.46	462.16	437.84
1923	sp|P78527|PRKDC_HUMAN	PRKDC	DNA-dependent protein kinase catalytic subunit OS=Homo sapiens OX=9606 GN=PRKDC PE=1 SV=3	42	RGLGQECVLSSSP	R.GLGQEC#VLSSSPAVLALQTSLVFSR.D	173.49	174.14	182.46	172.05	160.48	167.71
1924	sp|P78527|PRKDC_HUMAN	PRKDC	DNA-dependent protein kinase catalytic subunit OS=Homo sapiens OX=9606 GN=PRKDC PE=1 SV=3	1831	LTLLWHCSLDALR	R.SLLTLLWHC#SLDALR.E	312.39	316.93	325.54	302.53	300.91	314.22
1925	sp|P78527|PRKDC_HUMAN	PRKDC	DNA-dependent protein kinase catalytic subunit OS=Homo sapiens OX=9606 GN=PRKDC PE=1 SV=3	1229	TFEGGGCGQPSGI	K.EEGVSFLINTFEGGGC#GQPSGILAQPTLLYLR.G	344.71	326.23	373.66	352.83	345.07	391.47
1926	sp|P78527|PRKDC_HUMAN	PRKDC	DNA-dependent protein kinase catalytic subunit OS=Homo sapiens OX=9606 GN=PRKDC PE=1 SV=3	1377	VLVQTLCEPASIG	R.VLVQTLC#EPASIGFNIGDVQVMAHLPDVC#VNLM*K.A	397.75	390.64	408.74	419.94	402.26	402.82
1927	sp|P78527|PRKDC_HUMAN	PRKDC	DNA-dependent protein kinase catalytic subunit OS=Homo sapiens OX=9606 GN=PRKDC PE=1 SV=3	1399	AHLPDVCVNLMKA	R.VLVQTLC#EPASIGFNIGDVQVMAHLPDVC#VNLM*K.A	448.83	435.87	445.33	435.61	427.55	463.17
1928	sp|P78527|PRKDC_HUMAN	PRKDC	DNA-dependent protein kinase catalytic subunit OS=Homo sapiens OX=9606 GN=PRKDC PE=1 SV=3	1183	GRPQTECRHKSIE	R.GFPPSASLC#LLDLVKWLLAHC#GRPQTEC#R.H	0	0	0	0	0	0
1929	sp|P78527|PRKDC_HUMAN	PRKDC	DNA-dependent protein kinase catalytic subunit OS=Homo sapiens OX=9606 GN=PRKDC PE=1 SV=3	3492	EISSVPCWQFISW	K.EISSVPC#WQFISWISHM*VALLDK.D	226	234.44	247.75	230.38	217.37	223.74
1930	sp|P78527|PRKDC_HUMAN	PRKDC	DNA-dependent protein kinase catalytic subunit OS=Homo sapiens OX=9606 GN=PRKDC PE=1 SV=3	729	DELLASCLTFLLS	K.QYKDELLASC#LTFLLSLPHNIIELDVR.A	269.12	291.01	316.65	310.77	292.72	315.16
1931	sp|P78527|PRKDC_HUMAN	PRKDC	DNA-dependent protein kinase catalytic subunit OS=Homo sapiens OX=9606 GN=PRKDC PE=1 SV=3	1525	FAFGGLCERLVSL	K.QLASGLLELAFAFGGLC#ER.L	63.14	52.28	69.63	74.33	65.18	67.79
1932	sp|P78527|PRKDC_HUMAN	PRKDC	DNA-dependent protein kinase catalytic subunit OS=Homo sapiens OX=9606 GN=PRKDC PE=1 SV=3	1335	RYNYSKCTVVVRI	R.YNYSKC#TVVVR.I	0	0	0	0	0	0
1933	sp|P78527|PRKDC_HUMAN	PRKDC	DNA-dependent protein kinase catalytic subunit OS=Homo sapiens OX=9606 GN=PRKDC PE=1 SV=3	703	DPEKYSCFALFVK	K.YSC#FALFVK.F	312.14	327.14	337.82	313.27	304.95	310.59
1934	sp|P78527|PRKDC_HUMAN	PRKDC	DNA-dependent protein kinase catalytic subunit OS=Homo sapiens OX=9606 GN=PRKDC PE=1 SV=3	3912	SSHALICISHWIL	R.SHFASSHALIC#ISHWILGIGDR.H	193.72	208.91	224.05	214.03	215.17	200.33
1935	sp|P78527|PRKDC_HUMAN	PRKDC	DNA-dependent protein kinase catalytic subunit OS=Homo sapiens OX=9606 GN=PRKDC PE=1 SV=3	2292	PPYDPQCGIQSSE	K.DNSVGIQLLGIVM*ANDLPPYDPQC#GIQSSEYFQALVNNM*SFVR.Y	0	0	0	0	0	0
1936	sp|P78527|PRKDC_HUMAN	PRKDC	DNA-dependent protein kinase catalytic subunit OS=Homo sapiens OX=9606 GN=PRKDC PE=1 SV=3	285	ASQFSTCLLDNYV	R.LFALHASQFSTC#LLDNYVSLFEVLLK.W	0	0	0	0	0	0
1937	sp|P78527|PRKDC_HUMAN	PRKDC	DNA-dependent protein kinase catalytic subunit OS=Homo sapiens OX=9606 GN=PRKDC PE=1 SV=3	1135	DAIDHLCRIIEKK	K.SLGTIQQCCDAIDHLC#R.I	176.66	181.92	192.2	174.49	179.5	191.72
1938	sp|P78527|PRKDC_HUMAN	PRKDC	DNA-dependent protein kinase catalytic subunit OS=Homo sapiens OX=9606 GN=PRKDC PE=1 SV=3	2403	CLEVVLCRVEGMT	K.TLCLEVVLC#R.V	288.72	279.33	300.68	302.2	309.5	287.6
1939	sp|P78527|PRKDC_HUMAN	PRKDC	DNA-dependent protein kinase catalytic subunit OS=Homo sapiens OX=9606 GN=PRKDC PE=1 SV=3	1127	LGTIQQCCDAIDH	K.SLGTIQQC#C#DAIDHLCR.I	61.52	63.19	73.37	74.43	73.21	64.15
1940	sp|P78527|PRKDC_HUMAN	PRKDC	DNA-dependent protein kinase catalytic subunit OS=Homo sapiens OX=9606 GN=PRKDC PE=1 SV=3	2397	GVLKTLCLEVVLC	K.TLC#LEVVLCR.V	0	0	0	0	0	0
1941	sp|P78527|PRKDC_HUMAN	PRKDC	DNA-dependent protein kinase catalytic subunit OS=Homo sapiens OX=9606 GN=PRKDC PE=1 SV=3	1942	RRRLYHCAAYNCA	R.LYHC#AAYNC#AISVIC#CVFNELK.F	35.93	39.49	42.05	35.62	33.9	30.94
1942	sp|P78527|PRKDC_HUMAN	PRKDC	DNA-dependent protein kinase catalytic subunit OS=Homo sapiens OX=9606 GN=PRKDC PE=1 SV=3	1128	GTIQQCCDAIDHL	K.SLGTIQQC#C#DAIDHLCR.I	184.69	183.14	176.4	197.04	193.06	196.64
1943	sp|P78527|PRKDC_HUMAN	PRKDC	DNA-dependent protein kinase catalytic subunit OS=Homo sapiens OX=9606 GN=PRKDC PE=1 SV=3	3403	QPPSWSCGPAAGV	R.AFQHLSEAVQAAEEEAQPPSWSC#GPAAGVIDAYMTLADFCDQQLR.K	53.09	53.96	46.67	44.97	46.78	46.45
1944	sp|P78527|PRKDC_HUMAN	PRKDC	DNA-dependent protein kinase catalytic subunit OS=Homo sapiens OX=9606 GN=PRKDC PE=1 SV=3	1947	HCAAYNCAISVIC	R.LYHC#AAYNC#AISVICCVFNELK.F	0	0	0	0	0	0
1945	sp|P78527|PRKDC_HUMAN	PRKDC	DNA-dependent protein kinase catalytic subunit OS=Homo sapiens OX=9606 GN=PRKDC PE=1 SV=3	1953	CAISVICCVFNEL	R.LYHC#AAYNCAISVIC#C#VFNELK.F	0	0	0	0	0	0
1946	sp|P78527|PRKDC_HUMAN	PRKDC	DNA-dependent protein kinase catalytic subunit OS=Homo sapiens OX=9606 GN=PRKDC PE=1 SV=3	1954	AISVICCVFNELK	R.LYHC#AAYNCAISVIC#C#VFNELK.F	0	0	0	0	0	0
1947	sp|P78527|PRKDC_HUMAN	PRKDC	DNA-dependent protein kinase catalytic subunit OS=Homo sapiens OX=9606 GN=PRKDC PE=1 SV=3	457	PKMQLVCCRAIVK	K.MQLVC#CR.A	230.06	251.59	229.07	250.75	247.98	255.02
1948	sp|P78527|PRKDC_HUMAN	PRKDC	DNA-dependent protein kinase catalytic subunit OS=Homo sapiens OX=9606 GN=PRKDC PE=1 SV=3	458	KMQLVCCRAIVKV	K.MQLVCC#R.A	134.17	129.79	142.96	142.22	143.39	143.96
2019	sp|Q12769|NU160_HUMAN	NUP160	Nuclear pore complex protein Nup160 OS=Homo sapiens OX=9606 GN=NUP160 PE=1 SV=3	1166	RNHDGECTAAPTN	K.RNHDGEC#TAAPTNR.Q	730.98	736.73	828.01	798.49	753.12	820.49
2020	sp|Q12769|NU160_HUMAN	NUP160	Nuclear pore complex protein Nup160 OS=Homo sapiens OX=9606 GN=NUP160 PE=1 SV=3	1309	NNLYHHCVINKLL	K.VQNNLYHHC#VINK.L	151.46	164.35	163.14	162.1	149.26	163.22
2021	sp|Q12769|NU160_HUMAN	NUP160	Nuclear pore complex protein Nup160 OS=Homo sapiens OX=9606 GN=NUP160 PE=1 SV=3	916	RFMLGRCYLVTGE	R.C#YLVTGEGQK.A	772.91	822.74	868.57	903.97	831.55	853.89
2022	sp|Q12769|NU160_HUMAN	NUP160	Nuclear pore complex protein Nup160 OS=Homo sapiens OX=9606 GN=NUP160 PE=1 SV=3	480	KALQIFCRGTERN	K.ALQIFC#R.G	267.19	273.92	256.18	260.68	242.47	238.93
2023	sp|Q12769|NU160_HUMAN	NUP160	Nuclear pore complex protein Nup160 OS=Homo sapiens OX=9606 GN=NUP160 PE=1 SV=3	529	LQQEFWCKFYACC	R.NLQQEFWC#K.F	1124.28	1180.37	1300.74	1357.97	1377.34	1400.43
2024	sp|Q12769|NU160_HUMAN	NUP160	Nuclear pore complex protein Nup160 OS=Homo sapiens OX=9606 GN=NUP160 PE=1 SV=3	1042	QLVVVLCERSQLQ	R.QLVVVLC#ER.S	180.79	185.93	192.46	207.01	202.66	179.83
2025	sp|Q12769|NU160_HUMAN	NUP160	Nuclear pore complex protein Nup160 OS=Homo sapiens OX=9606 GN=NUP160 PE=1 SV=3	135	RLKFQNCSVLPGG	K.FQNC#SVLPGGVYVSETQNR.V	37.39	44.24	42.39	47.15	45.11	48.45
2026	sp|Q12769|NU160_HUMAN	NUP160	Nuclear pore complex protein Nup160 OS=Homo sapiens OX=9606 GN=NUP160 PE=1 SV=3	717	TAGYIVCRGVHKI	R.M*NLTQLYGSNTAGYIVC#R.G	237.01	218.59	254.17	248.43	233.75	239.83
2027	sp|Q12769|NU160_HUMAN	NUP160	Nuclear pore complex protein Nup160 OS=Homo sapiens OX=9606 GN=NUP160 PE=1 SV=3	605	IARDVICLIKCLR	R.DVIC#LIK.C	491.44	508.68	462.26	473.13	455.31	437.55
2028	sp|Q12769|NU160_HUMAN	NUP160	Nuclear pore complex protein Nup160 OS=Homo sapiens OX=9606 GN=NUP160 PE=1 SV=3	65	FREFTVCSIGTAN	R.EFTVC#SIGTANAVAGAVK.Y	201.31	221.22	219.83	234.42	213.24	198.27
2029	sp|Q12769|NU160_HUMAN	NUP160	Nuclear pore complex protein Nup160 OS=Homo sapiens OX=9606 GN=NUP160 PE=1 SV=3	369	PKRGQFCIFQLVS	R.GQFC#IFQLVSTESNR.Y	23.46	24.7	26.17	31.5	26.91	23.12
2030	sp|Q12769|NU160_HUMAN	NUP160	Nuclear pore complex protein Nup160 OS=Homo sapiens OX=9606 GN=NUP160 PE=1 SV=3	473	FTNEALCKALQIF	R.EM*YLQSLFTPGQFTNEALC#K.A	306.83	307.29	318.23	343.03	332.21	352.65
2031	sp|Q12769|NU160_HUMAN	NUP160	Nuclear pore complex protein Nup160 OS=Homo sapiens OX=9606 GN=NUP160 PE=1 SV=3	659	NVMEDICSKLQEI	K.AAEQILEDMITIDVENVM*EDIC#SK.L	0	0	0	0	0	0
2032	sp|Q12769|NU160_HUMAN	NUP160	Nuclear pore complex protein Nup160 OS=Homo sapiens OX=9606 GN=NUP160 PE=1 SV=3	929	GQKALECFCQAAS	K.ALEC#FC#QAASEVGKEEFLDR.L	0	0	0	0	0	0
2033	sp|Q12769|NU160_HUMAN	NUP160	Nuclear pore complex protein Nup160 OS=Homo sapiens OX=9606 GN=NUP160 PE=1 SV=3	931	KALECFCQAASEV	K.ALEC#FC#QAASEVGKEEFLDR.L	298.4	312.07	310.11	333.12	330.1	333.08
2034	sp|Q12769|NU160_HUMAN	NUP160	Nuclear pore complex protein Nup160 OS=Homo sapiens OX=9606 GN=NUP160 PE=1 SV=3	782	IKWGSECLATDVP	K.WGSEC#LATDVPLDTLESNLQHLSVLELTDSGALM*ANR.F	68.85	61.7	62.13	60.16	69.86	65.89
2035	sp|Q12769|NU160_HUMAN	NUP160	Nuclear pore complex protein Nup160 OS=Homo sapiens OX=9606 GN=NUP160 PE=1 SV=3	318	SYKEQMCLMVADM	K.EQMC#LMVADMLEYVPVK.K	28.24	37.6	35.46	31.65	35.54	42.75
2036	sp|Q12769|NU160_HUMAN	NUP160	Nuclear pore complex protein Nup160 OS=Homo sapiens OX=9606 GN=NUP160 PE=1 SV=3	292	LSLAVHCVEHDAF	R.PLSLAVHC#VEHDAFIFALCQDHK.L	0	0	0	0	0	0
2037	sp|Q12769|NU160_HUMAN	NUP160	Nuclear pore complex protein Nup160 OS=Homo sapiens OX=9606 GN=NUP160 PE=1 SV=3	1124	LEKQGNCYLAALN	K.QGNC#YLAALNCLR.L	0	0	0	0	0	0
2038	sp|Q12769|NU160_HUMAN	NUP160	Nuclear pore complex protein Nup160 OS=Homo sapiens OX=9606 GN=NUP160 PE=1 SV=3	1131	YLAALNCLRLIRP	K.QGNCYLAALNC#LR.L	113.61	101.22	101.32	105.08	108.4	97.95
2084	sp|O00410|IPO5_HUMAN	IPO5	Importin-5 OS=Homo sapiens OX=9606 GN=IPO5 PE=1 SV=4	1057	IKHEDPCAKRLAN	K.HEDPC#AK.R	1563.25	1543.29	1715.31	1677.7	1595.92	1647.09
2085	sp|O00410|IPO5_HUMAN	IPO5	Importin-5 OS=Homo sapiens OX=9606 GN=IPO5 PE=1 SV=4	348	ALDRMACGLGGKL	R.M*AC#GLGGK.L	811.71	875.83	804.87	820.09	756.1	750.54
2086	sp|O00410|IPO5_HUMAN	IPO5	Importin-5 OS=Homo sapiens OX=9606 GN=IPO5 PE=1 SV=4	266	QLSLKLCGDTSLN	K.LC#GDTSLNNM*QR.Q	707.72	720.15	709.42	681.43	697.49	690.49
2087	sp|O00410|IPO5_HUMAN	IPO5	Importin-5 OS=Homo sapiens OX=9606 GN=IPO5 PE=1 SV=4	180	KRMLVQCMQDQEH	R.MLVQC#M*QDQEHPSIR.T	334.3	379.81	371.24	364.47	369.05	357.42
2088	sp|O00410|IPO5_HUMAN	IPO5	Importin-5 OS=Homo sapiens OX=9606 GN=IPO5 PE=1 SV=4	972	VNATENCISAVGK	K.ENVNATENC#ISAVGK.I	766.47	769.88	797.95	831.26	766.85	791.63
2089	sp|O00410|IPO5_HUMAN	IPO5	Importin-5 OS=Homo sapiens OX=9606 GN=IPO5 PE=1 SV=4	682	EEKSTACQMLVCY	K.STAC#QM*LVC#YAK.E	0	0	0	0	0	0
2090	sp|O00410|IPO5_HUMAN	IPO5	Importin-5 OS=Homo sapiens OX=9606 GN=IPO5 PE=1 SV=4	687	ACQMLVCYAKELK	K.STAC#QM*LVC#YAK.E	222.76	247.94	236.02	242.5	231.47	254.82
2091	sp|O00410|IPO5_HUMAN	IPO5	Importin-5 OS=Homo sapiens OX=9606 GN=IPO5 PE=1 SV=4	915	PMLQYVCDNSPEV	R.PMLQYVC#DNSPEVR.Q	888.81	921.6	1020.72	1021.62	992.6	971.1
2092	sp|O00410|IPO5_HUMAN	IPO5	Importin-5 OS=Homo sapiens OX=9606 GN=IPO5 PE=1 SV=4	733	MPLLLECARVRGP	R.VAAAESM*PLLLEC#AR.V	1144.48	1168.2	1180.03	1178.75	1138.96	1198.47
2093	sp|O00410|IPO5_HUMAN	IPO5	Importin-5 OS=Homo sapiens OX=9606 GN=IPO5 PE=1 SV=4	420	RVRYAACNAVGQM	R.YAAC#NAVGQM*ATDFAPGFQK.K	919.02	965.95	954.12	936.84	885.12	884.5
2094	sp|O00410|IPO5_HUMAN	IPO5	Importin-5 OS=Homo sapiens OX=9606 GN=IPO5 PE=1 SV=4	110	SMRKKVCDIAAEL	K.VC#DIAAELAR.N	701.33	702.88	715.18	744.74	684.24	708.68
2095	sp|O00410|IPO5_HUMAN	IPO5	Importin-5 OS=Homo sapiens OX=9606 GN=IPO5 PE=1 SV=4	473	INFTEDCPKSLLI	R.VQAHAAAALINFTEDC#PK.S	273.43	282.53	280.72	278.08	274.62	255.62
2096	sp|O00410|IPO5_HUMAN	IPO5	Importin-5 OS=Homo sapiens OX=9606 GN=IPO5 PE=1 SV=4	750	QMWHFMCDALIKA	R.GPEYLTQM*WHFM*C#DALIK.A	300.2	309.68	297.99	330.95	287.54	293.27
2097	sp|O00410|IPO5_HUMAN	IPO5	Importin-5 OS=Homo sapiens OX=9606 GN=IPO5 PE=1 SV=4	944	DNYRPFCTEALPL	R.QAAAYGLGVM*AQYGGDNYRPFC#TEALPLLVR.V	485.39	455.43	492.47	460.56	437.94	433.73
2098	sp|O00410|IPO5_HUMAN	IPO5	Importin-5 OS=Homo sapiens OX=9606 GN=IPO5 PE=1 SV=4	560	RGKTIECISLIGL	K.TIEC#ISLIGLAVGK.E	30.89	41.74	39.38	44.21	35.8	39.79
2099	sp|O00410|IPO5_HUMAN	IPO5	Importin-5 OS=Homo sapiens OX=9606 GN=IPO5 PE=1 SV=4	229	QAVNDSCYQNDDS	K.HFADLLPGFLQAVNDSC#YQNDDSVLK.S	177.25	189.13	194.39	194.05	184.43	191.85
2100	sp|O00410|IPO5_HUMAN	IPO5	Importin-5 OS=Homo sapiens OX=9606 GN=IPO5 PE=1 SV=4	886	DRQWGLCIFDDVI	R.QWGLC#IFDDVIEHC#SPASFK.Y	91.94	114.74	102.9	93.79	96.08	100.7
2101	sp|O00410|IPO5_HUMAN	IPO5	Importin-5 OS=Homo sapiens OX=9606 GN=IPO5 PE=1 SV=4	895	DDVIEHCSPASFK	R.QWGLC#IFDDVIEHC#SPASFK.Y	0	0	0	0	0	0
2102	sp|O00410|IPO5_HUMAN	IPO5	Importin-5 OS=Homo sapiens OX=9606 GN=IPO5 PE=1 SV=4	986	MKFKPDCVNVEEV	K.FKPDC#VNVEEVLPHWLSWLPLHEDK.E	382.97	400.66	406.16	392.84	351.62	347.3
2103	sp|O00410|IPO5_HUMAN	IPO5	Importin-5 OS=Homo sapiens OX=9606 GN=IPO5 PE=1 SV=4	1017	QTFNYLCDLIESN	K.EEAVQTFNYLC#DLIESNHPIVLGPNNTNLPK.I	146.32	165.75	157.89	159.11	154.28	144.85
2104	sp|O00410|IPO5_HUMAN	IPO5	Importin-5 OS=Homo sapiens OX=9606 GN=IPO5 PE=1 SV=4	1078	GGLWTECIAQLSP	R.QVQTSGGLWTEC#IAQLSPEQQAAIQELLNSA.-	150.64	137.78	145.93	160.2	143.33	158.08
2105	sp|O00410|IPO5_HUMAN	IPO5	Importin-5 OS=Homo sapiens OX=9606 GN=IPO5 PE=1 SV=4	776	MHSFAKCIEVMGD	K.C#IEVMGDGC#LNNEHFEELGGILK.A	0	0	0	0	0	0
2106	sp|O00410|IPO5_HUMAN	IPO5	Importin-5 OS=Homo sapiens OX=9606 GN=IPO5 PE=1 SV=4	784	EVMGDGCLNNEHF	K.C#IEVMGDGC#LNNEHFEELGGILK.A	475.11	468.04	501.77	489.42	462.28	496.43
2107	sp|O00410|IPO5_HUMAN	IPO5	Importin-5 OS=Homo sapiens OX=9606 GN=IPO5 PE=1 SV=4	873	LIVNLICPHRPWP	K.VLPWFEQLLPLIVNLIC#PHRPWPDR.Q	0	0	0	0	0	0
2180	sp|Q14697|GANAB_HUMAN	GANAB	Neutral alpha-glucosidase AB OS=Homo sapiens OX=9606 GN=GANAB PE=1 SV=3	502	SDYEGWCWPGSAG	R.DGSDYEGWC#WPGSAGYPDFTNPTM*R.A	125.57	131.57	136.3	146.23	127.22	125.62
2181	sp|Q14697|GANAB_HUMAN	GANAB	Neutral alpha-glucosidase AB OS=Homo sapiens OX=9606 GN=GANAB PE=1 SV=3	423	DDHNLPCDVIWLD	R.WNYRDEADVLEVDQGFDDHNLPC#DVIWLDIEHADGK.R	430.38	424.57	430.55	466.69	435.27	450.68
2182	sp|Q14697|GANAB_HUMAN	GANAB	Neutral alpha-glucosidase AB OS=Homo sapiens OX=9606 GN=GANAB PE=1 SV=3	822	VRRSSECMKDDPI	R.SSEC#M*KDDPITLFVALSPQGTAQGELFLDDGHTFNYQTR.Q	42.99	35.5	36.62	30.48	38.23	36.99
2183	sp|Q14697|GANAB_HUMAN	GANAB	Neutral alpha-glucosidase AB OS=Homo sapiens OX=9606 GN=GANAB PE=1 SV=3	41	RSNFKTCEESSFC	K.TC#EESSFCK.R	281.57	328.46	332.44	365.48	288.69	335.04
2184	sp|Q14697|GANAB_HUMAN	GANAB	Neutral alpha-glucosidase AB OS=Homo sapiens OX=9606 GN=GANAB PE=1 SV=3	47	CEESSFCKRQRSI	K.TCEESSFC#K.R	194.16	206.21	195.69	222.4	197.63	212.45
2196	sp|Q6GMV2|SMYD5_HUMAN	SMYD5	Histone-lysine N-trimethyltransferase SMYD5 OS=Homo sapiens OX=9606 GN=SMYD5 PE=1 SV=2	101	LPHPELCTVRKDL	K.PGQVLPHPELC#TVR.K	347.77	343.38	363.85	359.28	337.52	374.11
2197	sp|Q6GMV2|SMYD5_HUMAN	SMYD5	Histone-lysine N-trimethyltransferase SMYD5 OS=Homo sapiens OX=9606 GN=SMYD5 PE=1 SV=2	136	QYHQVLCPGPSQD	R.LAATEQYHQVLC#PGPSQDDPLHPLNK.L	280.61	275.24	301.85	293.45	252.75	284.5
2198	sp|Q6GMV2|SMYD5_HUMAN	SMYD5	Histone-lysine N-trimethyltransferase SMYD5 OS=Homo sapiens OX=9606 GN=SMYD5 PE=1 SV=2	194	RLFSQFCNKTANE	R.LFSQFC#NK.T	577.33	579.2	549.07	574.86	540.48	562.63
2199	sp|Q6GMV2|SMYD5_HUMAN	SMYD5	Histone-lysine N-trimethyltransferase SMYD5 OS=Homo sapiens OX=9606 GN=SMYD5 PE=1 SV=2	73	YRACDHCLRALEK	R.ACDHC#LR.A	0	0	0	0	0	0
2203	sp|Q8N1F8|S11IP_HUMAN	STK11IP	Serine/threonine-protein kinase 11-interacting protein OS=Homo sapiens OX=9606 GN=STK11IP PE=1 SV=4	538	EVEAELCRPLLVC	K.EVEAELC#R.P	83.9	78.55	87.51	94.95	85.19	80.41
2204	sp|Q8N1F8|S11IP_HUMAN	STK11IP	Serine/threonine-protein kinase 11-interacting protein OS=Homo sapiens OX=9606 GN=STK11IP PE=1 SV=4	1053	WALRVVCQEQLTA	R.VVC#QEQLTALLAWIR.E	48.18	51.04	43.1	43.57	50.64	50.14
2205	sp|Q8N1F8|S11IP_HUMAN	STK11IP	Serine/threonine-protein kinase 11-interacting protein OS=Homo sapiens OX=9606 GN=STK11IP PE=1 SV=4	918	PPAWRNCVSATEE	R.NC#VSATEEEVTPQHR.L	24.79	29.16	28.25	37.58	31.84	31.04
2206	sp|Q8N1F8|S11IP_HUMAN	STK11IP	Serine/threonine-protein kinase 11-interacting protein OS=Homo sapiens OX=9606 GN=STK11IP PE=1 SV=4	122	RGVPLHCLHGLRG	R.GVPLHC#LHGLR.G	131.17	144.34	134.74	140.99	136.8	128.45
2207	sp|Q8N1F8|S11IP_HUMAN	STK11IP	Serine/threonine-protein kinase 11-interacting protein OS=Homo sapiens OX=9606 GN=STK11IP PE=1 SV=4	138	QLETLICSRSLQA	R.GIYSQLETLIC#SR.S	51.33	55.43	54.68	50.93	52.14	44.84
2208	sp|Q8N1F8|S11IP_HUMAN	STK11IP	Serine/threonine-protein kinase 11-interacting protein OS=Homo sapiens OX=9606 GN=STK11IP PE=1 SV=4	201	HNQVQDCQGFLMD	R.FLNLSHNQVQDC#QGFLMDLCELHHLDISYNR.L	97.42	98.51	97.67	99.11	93.63	101.92
2209	sp|Q8N1F8|S11IP_HUMAN	STK11IP	Serine/threonine-protein kinase 11-interacting protein OS=Homo sapiens OX=9606 GN=STK11IP PE=1 SV=4	544	CRPLLVCPLEGPE	K.EVEAELCRPLLVC#PLEGPEGVR.G	0	0	0	0	0	0
2210	sp|Q8N5W9|RFLB_HUMAN	RFLNB	Refilin-B OS=Homo sapiens OX=9606 GN=RFLNB PE=1 SV=1	81	LPLAPGCALRLCP	R.AAAPGTLEPDAAAATPAAPSPASLPLAPGC#ALR.L	52.52	63.14	63.17	56.35	58.12	60.01
2211	sp|Q8N5W9|RFLB_HUMAN	RFLNB	Refilin-B OS=Homo sapiens OX=9606 GN=RFLNB PE=1 SV=1	186	TTLDYNCRKTLRR	K.AVYTTTLDYNC#R.K	221.91	209.65	204.82	208.11	195.75	196.66
2212	sp|Q8N5W9|RFLB_HUMAN	RFLNB	Refilin-B OS=Homo sapiens OX=9606 GN=RFLNB PE=1 SV=1	86	GCALRLCPLSFGE	R.LC#PLSFGEGVEFDPLPPK.E	99.95	98.02	105.56	100.87	99.18	97.76
2213	sp|Q969Z0|FAKD4_HUMAN	TBRG4	FAST kinase domain-containing protein 4 OS=Homo sapiens OX=9606 GN=TBRG4 PE=1 SV=1	246	NRLEDKCLELVEH	K.C#LELVEHFGPNELRK.V	511.79	497.75	570.4	536.02	477.17	451.48
2214	sp|Q969Z0|FAKD4_HUMAN	TBRG4	FAST kinase domain-containing protein 4 OS=Homo sapiens OX=9606 GN=TBRG4 PE=1 SV=1	335	SGEVAHCAKSFAL	R.LATDLLSLM*PSLTSGEVAHC#AK.S	881.2	897.66	924	903.3	887.88	867.51
2215	sp|Q969Z0|FAKD4_HUMAN	TBRG4	FAST kinase domain-containing protein 4 OS=Homo sapiens OX=9606 GN=TBRG4 PE=1 SV=1	370	ITLPHLCSVLLAF	R.AQDITLPHLC#SVLLAFAR.L	224.31	228.16	209.48	216.18	204.21	214.7
2216	sp|Q969Z0|FAKD4_HUMAN	TBRG4	FAST kinase domain-containing protein 4 OS=Homo sapiens OX=9606 GN=TBRG4 PE=1 SV=1	191	AFLAESCATLSQE	K.HLAFLAESC#ATLSQEQHSQELLAELLTHLER.R	72.4	67.25	76.93	70.84	67.23	69.76
2217	sp|Q969Z0|FAKD4_HUMAN	TBRG4	FAST kinase domain-containing protein 4 OS=Homo sapiens OX=9606 GN=TBRG4 PE=1 SV=1	132	HFHQLLCLLNSQI	K.GLLIQDAHFHQLLC#LLNSQIASVWHGTLSK.L	206.86	202.6	220.34	181.96	172.87	162.36
2226	sp|Q92696|PGTA_HUMAN	RABGGTA	Geranylgeranyl transferase type-2 subunit alpha OS=Homo sapiens OX=9606 GN=RABGGTA PE=1 SV=2	186	SWHYRSCLLPQLH	R.SC#LLPQLHPQPDSGPQGR.L	68.17	77.7	79.58	81.11	82.52	77.1
2227	sp|Q92696|PGTA_HUMAN	RABGGTA	Geranylgeranyl transferase type-2 subunit alpha OS=Homo sapiens OX=9606 GN=RABGGTA PE=1 SV=2	532	LQPLASCPRLVLL	R.LQQPAVLQPLASC#PR.L	215	259.29	244.78	245.25	245.93	243.53
2228	sp|Q92696|PGTA_HUMAN	RABGGTA	Geranylgeranyl transferase type-2 subunit alpha OS=Homo sapiens OX=9606 GN=RABGGTA PE=1 SV=2	457	KDLTVLCHLEQLL	K.DLTVLC#HLEQLLLVTHLDLSHNR.L	44.86	45.36	44.39	43.16	50.14	45.03
2229	sp|Q92696|PGTA_HUMAN	RABGGTA	Geranylgeranyl transferase type-2 subunit alpha OS=Homo sapiens OX=9606 GN=RABGGTA PE=1 SV=2	145	DERNFHCWDYRRF	R.NFHC#WDYR.R	101.73	111.18	120.14	143.85	125.7	119.35
2230	sp|Q92696|PGTA_HUMAN	RABGGTA	Geranylgeranyl transferase type-2 subunit alpha OS=Homo sapiens OX=9606 GN=RABGGTA PE=1 SV=2	516	LQELLLCNNRLQQ	R.LQELLLC#NNR.L	218.43	247	259.58	249.47	251.57	255.93
2231	sp|Q92696|PGTA_HUMAN	RABGGTA	Geranylgeranyl transferase type-2 subunit alpha OS=Homo sapiens OX=9606 GN=RABGGTA PE=1 SV=2	99	LGFLESCLRVNPK	K.AELGFLESC#LR.V	0	0	0	0	0	0
2232	sp|Q92696|PGTA_HUMAN	RABGGTA	Geranylgeranyl transferase type-2 subunit alpha OS=Homo sapiens OX=9606 GN=RABGGTA PE=1 SV=2	354	DEQLFRCELSVEK	R.C#ELSVEK.S	252.6	290.93	283.27	321.54	271.09	302.25
2238	sp|Q15149|PLEC_HUMAN	PLEC	Plectin OS=Homo sapiens OX=9606 GN=PLEC PE=1 SV=3	1136	RLQLEACETRTVH	R.LQLEAC#ETR.T	185.81	186.52	179.99	185.6	175.83	172.97
2239	sp|Q15149|PLEC_HUMAN	PLEC	Plectin OS=Homo sapiens OX=9606 GN=PLEC PE=1 SV=3	4494	LAQKAFCGFEDPR	K.AFC#GFEDPR.T	170.79	195.28	163.5	167.44	157.84	167.76
2240	sp|Q15149|PLEC_HUMAN	PLEC	Plectin OS=Homo sapiens OX=9606 GN=PLEC PE=1 SV=3	965	VHKGDECQLVGPA	K.GDEC#QLVGPAQPSHWK.V	242.38	261.84	263.05	254.2	240.38	246.53
2241	sp|Q15149|PLEC_HUMAN	PLEC	Plectin OS=Homo sapiens OX=9606 GN=PLEC PE=1 SV=3	3295	VPLDVACARGCLD	R.VPLDVAC#AR.G	236.19	236.51	254.68	262.56	274.8	289.56
2242	sp|Q15149|PLEC_HUMAN	PLEC	Plectin OS=Homo sapiens OX=9606 GN=PLEC PE=1 SV=3	1098	EREYGSCSHHYQQ	R.EYGSC#SHHYQQLLQSLEQGAQEESR.C	166.63	170.09	177.41	180.26	154.57	167.76
2243	sp|Q15149|PLEC_HUMAN	PLEC	Plectin OS=Homo sapiens OX=9606 GN=PLEC PE=1 SV=3	4454	LLEAQACTGGIID	R.LLEAQAC#TGGIIDPSTGER.F	0	0	0	0	0	0
2244	sp|Q15149|PLEC_HUMAN	PLEC	Plectin OS=Homo sapiens OX=9606 GN=PLEC PE=1 SV=3	3336	GELQQRCRPDQLT	R.C#RPDQLTGLSLLPLSEK.A	264.59	247.95	270.22	289.94	270.88	293.48
2245	sp|Q15149|PLEC_HUMAN	PLEC	Plectin OS=Homo sapiens OX=9606 GN=PLEC PE=1 SV=3	950	LPLLAVCDYKQVE	R.LPLLAVC#DYK.Q	229.57	242.99	237.53	238	224.58	230.06
2246	sp|Q15149|PLEC_HUMAN	PLEC	Plectin OS=Homo sapiens OX=9606 GN=PLEC PE=1 SV=3	992	AAVPSVCFLVPPP	K.VLSSSGSEAAVPSVC#FLVPPPNQEAQEAVTR.L	35.93	44	42.06	43.58	47.37	44.7
2247	sp|Q15149|PLEC_HUMAN	PLEC	Plectin OS=Homo sapiens OX=9606 GN=PLEC PE=1 SV=3	4245	LQLMERCITDPQT	R.C#ITDPQTGLC#LLPLK.E	27.36	36.95	33.96	29.64	30.75	28.9
2248	sp|Q15149|PLEC_HUMAN	PLEC	Plectin OS=Homo sapiens OX=9606 GN=PLEC PE=1 SV=3	4254	DPQTGLCLLPLKE	R.C#ITDPQTGLC#LLPLK.E	85.17	84.61	90.59	79.5	78.21	75.19
2249	sp|Q15149|PLEC_HUMAN	PLEC	Plectin OS=Homo sapiens OX=9606 GN=PLEC PE=1 SV=3	3821	EAESAWCYLYGTG	R.EALEAESAWC#YLYGTGSVAGVYLPGSR.Q	0	0	0	0	0	0
2250	sp|Q15149|PLEC_HUMAN	PLEC	Plectin OS=Homo sapiens OX=9606 GN=PLEC PE=1 SV=3	4071	FLEGTSCIAGVFV	K.FLEGTSC#IAGVFVDATK.E	88.07	82.87	96.88	87.06	83.25	85.1
2251	sp|Q15149|PLEC_HUMAN	PLEC	Plectin OS=Homo sapiens OX=9606 GN=PLEC PE=1 SV=3	3299	VACARGCLDEETS	R.GC#LDEETSR.A	539.8	551.94	534.29	564.66	495.37	524.19
2252	sp|Q15149|PLEC_HUMAN	PLEC	Plectin OS=Homo sapiens OX=9606 GN=PLEC PE=1 SV=3	317	GYQGLRCDNFTSS	R.C#DNFTSSWR.D	0	0	0	0	0	0
2253	sp|Q15149|PLEC_HUMAN	PLEC	Plectin OS=Homo sapiens OX=9606 GN=PLEC PE=1 SV=3	3110	EQKGRLCFEGLRS	R.LC#FEGLR.S	47.96	42.8	45.14	45.89	38.9	45.82
2254	sp|Q15149|PLEC_HUMAN	PLEC	Plectin OS=Homo sapiens OX=9606 GN=PLEC PE=1 SV=3	3493	LLQGSGCLAGIYL	R.TLLQGSGC#LAGIYLEDTK.E	131.31	127.33	150.34	120.82	141.04	146.12
2255	sp|Q15149|PLEC_HUMAN	PLEC	Plectin OS=Homo sapiens OX=9606 GN=PLEC PE=1 SV=3	3667	RQLLERCVEDPET	R.C#VEDPETGLR.L	90.36	88.54	101.17	101.1	96.09	110.41
2256	sp|Q15149|PLEC_HUMAN	PLEC	Plectin OS=Homo sapiens OX=9606 GN=PLEC PE=1 SV=3	3017	DPETGLCLLPLTD	R.CVEDPETGLC#LLPLTDK.A	0	0	0	0	0	0
2428	sp|P10586|PTPRF_HUMAN	PTPRF	Receptor-type tyrosine-protein phosphatase F OS=Homo sapiens OX=9606 GN=PTPRF PE=1 SV=2	1460	EKSRVKCDQYWPA	K.C#DQYWPAR.G	201.8	233.65	219.54	268.5	283.52	269.31
2429	sp|P10586|PTPRF_HUMAN	PTPRF	Receptor-type tyrosine-protein phosphatase F OS=Homo sapiens OX=9606 GN=PTPRF PE=1 SV=2	1891	EDQYQLCYRAALE	R.TQRPAMVQTEDQYQLC#YR.A	150.23	172.34	183.63	206.04	194.26	208.24
2431	sp|P10586|PTPRF_HUMAN	PTPRF	Receptor-type tyrosine-protein phosphatase F OS=Homo sapiens OX=9606 GN=PTPRF PE=1 SV=2	1610	LLEAATCGHTEVP	R.NYM*VQTEDQYVFIHEALLEAATC#GHTEVPAR.N	0	0	0	0	0	0
2432	sp|P10586|PTPRF_HUMAN	PTPRF	Receptor-type tyrosine-protein phosphatase F OS=Homo sapiens OX=9606 GN=PTPRF PE=1 SV=2	1222	PDLSYQCFVLASL	R.GFYNRPLSPDLSYQC#FVLASLK.E	102.15	85.51	91.32	82.17	81.21	81.38
2436	sp|P10586|PTPRF_HUMAN	PTPRF	Receptor-type tyrosine-protein phosphatase F OS=Homo sapiens OX=9606 GN=PTPRF PE=1 SV=2	1536	LRRVKACNPLDAG	K.AC#NPLDAGPM*VVHCSAGVGR.T	0	0	0	0	0	0
2482	sp|Q9BW27|NUP85_HUMAN	NUP85	Nuclear pore complex protein Nup85 OS=Homo sapiens OX=9606 GN=NUP85 PE=1 SV=1	265	QHWHEECERYLQD	K.WQHWHEEC#ER.Y	43.73	47.26	44.77	40.17	45.79	44.79
2483	sp|Q9BW27|NUP85_HUMAN	NUP85	Nuclear pore complex protein Nup85 OS=Homo sapiens OX=9606 GN=NUP85 PE=1 SV=1	112	RSVIRACMEEMHQ	R.AC#MEEM*HQVAIAAK.D	495.06	500.96	494.92	530.5	511.37	531.76
2484	sp|Q9BW27|NUP85_HUMAN	NUP85	Nuclear pore complex protein Nup85 OS=Homo sapiens OX=9606 GN=NUP85 PE=1 SV=1	603	TYELMRCLEDLTS	R.C#LEDLTSR.R	229.32	230.4	234.8	246.77	256.96	228.88
2485	sp|Q9BW27|NUP85_HUMAN	NUP85	Nuclear pore complex protein Nup85 OS=Homo sapiens OX=9606 GN=NUP85 PE=1 SV=1	175	WVRLHVCEVDSLS	R.LHVC#EVDSLSADVLGSENPSK.H	173.32	186.41	203.15	199.8	189.45	201.22
2486	sp|Q9BW27|NUP85_HUMAN	NUP85	Nuclear pore complex protein Nup85 OS=Homo sapiens OX=9606 GN=NUP85 PE=1 SV=1	51	SEMVPSCPFIYII	K.SEM*VPSC#PFIYIIR.K	809.45	813.4	843.05	828.53	826.19	821.87
2487	sp|Q9BW27|NUP85_HUMAN	NUP85	Nuclear pore complex protein Nup85 OS=Homo sapiens OX=9606 GN=NUP85 PE=1 SV=1	35	PGEMLVCETSFNK	K.NQM*YFDWGPGEM*LVC#ETSFNK.K	324.64	335.34	374.25	395.35	363.96	369.1
2488	sp|Q9BW27|NUP85_HUMAN	NUP85	Nuclear pore complex protein Nup85 OS=Homo sapiens OX=9606 GN=NUP85 PE=1 SV=1	515	DYCERGCFSDLDL	R.GC#FSDLDLIDNLGPAM*M*LSDR.L	177.54	191.2	202.12	181.48	184.31	183.95
2489	sp|Q9BW27|NUP85_HUMAN	NUP85	Nuclear pore complex protein Nup85 OS=Homo sapiens OX=9606 GN=NUP85 PE=1 SV=1	364	HQVIKECSIALSN	K.EC#SIALSNWWFVAHLTDLLDHC#K.L	69.51	62.81	68.73	74.37	73.69	68.58
2490	sp|Q9BW27|NUP85_HUMAN	NUP85	Nuclear pore complex protein Nup85 OS=Homo sapiens OX=9606 GN=NUP85 PE=1 SV=1	384	TDLLDHCKLLQSH	K.EC#SIALSNWWFVAHLTDLLDHC#K.L	78.02	80.46	80.87	76.73	80.44	81.19
2491	sp|Q9BW27|NUP85_HUMAN	NUP85	Nuclear pore complex protein Nup85 OS=Homo sapiens OX=9606 GN=NUP85 PE=1 SV=1	230	PASAGICRIMGDL	K.EADASPASAGIC#R.I	541	555.4	528.35	531.97	506.9	530.46
2524	sp|Q13838|DX39B_HUMAN	DDX39B	Spliceosome RNA helicase DDX39B OS=Homo sapiens OX=9606 GN=DDX39B PE=1 SV=1	239	KEIRPVCRKFMQD	K.EIRPVC#R.K	252.62	286.8	286.33	291.8	249.24	259.06
2525	sp|Q13838|DX39B_HUMAN	DDX39B	Spliceosome RNA helicase DDX39B OS=Homo sapiens OX=9606 GN=DDX39B PE=1 SV=1	165	EVLKKNCPHIVVG	K.NC#PHIVVGTPGR.I	167.09	177.64	194.88	195.62	180.58	193.61
2526	sp|Q13838|DX39B_HUMAN	DDX39B	Spliceosome RNA helicase DDX39B OS=Homo sapiens OX=9606 GN=DDX39B PE=1 SV=1	198	HFILDECDKMLEQ	K.HFILDEC#DK.M	275.7	317.05	315.24	330.78	283.53	317.18
2527	sp|Q13838|DX39B_HUMAN	DDX39B	Spliceosome RNA helicase DDX39B OS=Homo sapiens OX=9606 GN=DDX39B PE=1 SV=1	300	VKSVQRCIALAQL	R.C#IALAQLLVEQNFPAIAIHR.G	72.08	67.43	73.2	88.25	73.98	71.74
2528	sp|Q13838|DX39B_HUMAN	DDX39B	Spliceosome RNA helicase DDX39B OS=Homo sapiens OX=9606 GN=DDX39B PE=1 SV=1	120	VSVLVMCHTRELA	K.TAVFVLATLQQLEPVTGQVSVLVMC#HTR.E	31.16	29.36	30.95	32.23	36.65	29.77
2529	sp|Q13838|DX39B_HUMAN	DDX39B	Spliceosome RNA helicase DDX39B OS=Homo sapiens OX=9606 GN=DDX39B PE=1 SV=1	63	LRAIVDCGFEHPS	R.AIVDC#GFEHPSEVQHEC#IPQAILGMDVLC#QAK.S	50.89	62.31	61.65	67.93	60.63	55.22
2530	sp|Q13838|DX39B_HUMAN	DDX39B	Spliceosome RNA helicase DDX39B OS=Homo sapiens OX=9606 GN=DDX39B PE=1 SV=1	75	SEVQHECIPQAIL	R.AIVDC#GFEHPSEVQHEC#IPQAILGMDVLC#QAK.S	0	0	0	0	0	0
2531	sp|Q13838|DX39B_HUMAN	DDX39B	Spliceosome RNA helicase DDX39B OS=Homo sapiens OX=9606 GN=DDX39B PE=1 SV=1	87	LGMDVLCQAKSGM	R.AIVDC#GFEHPSEVQHEC#IPQAILGMDVLC#QAK.S	302.94	309.75	282.07	284.68	287.05	310.02
2532	sp|O00148|DX39A_HUMAN	DDX39A	ATP-dependent RNA helicase DDX39A OS=Homo sapiens OX=9606 GN=DDX39A PE=1 SV=2	164	EVLKKNCPHVVVG	K.NC#PHVVVGTPGR.I	244.64	241.27	266.21	260.84	263.28	250.79
2533	sp|O00148|DX39A_HUMAN	DDX39A	ATP-dependent RNA helicase DDX39A OS=Homo sapiens OX=9606 GN=DDX39A PE=1 SV=2	197	HFVLDECDKMLEQ	K.HFVLDEC#DK.M	554.39	624.65	586.82	646.74	596.19	589.09
2534	sp|O00148|DX39A_HUMAN	DDX39A	ATP-dependent RNA helicase DDX39A OS=Homo sapiens OX=9606 GN=DDX39A PE=1 SV=2	223	TPHEKQCMMFSAT	K.QC#M*M*FSATLSK.D	1616.84	1573.31	1687.39	1547.72	1518.51	1421.47
2535	sp|O00148|DX39A_HUMAN	DDX39A	ATP-dependent RNA helicase DDX39A OS=Homo sapiens OX=9606 GN=DDX39A PE=1 SV=2	119	VTVLVMCHTRELA	K.TAVFVLATLQQIEPVNGQVTVLVMC#HTR.E	79.59	97.12	94.63	91.9	99.8	95.61
2536	sp|O00148|DX39A_HUMAN	DDX39A	ATP-dependent RNA helicase DDX39A OS=Homo sapiens OX=9606 GN=DDX39A PE=1 SV=2	238	KDIRPVCRKFMQD	K.DIRPVC#R.K	301.81	290.18	280.29	268.93	246.43	248.54
2537	sp|O00148|DX39A_HUMAN	DDX39A	ATP-dependent RNA helicase DDX39A OS=Homo sapiens OX=9606 GN=DDX39A PE=1 SV=2	299	VKSVQRCMALAQL	R.C#M*ALAQLLVEQNFPAIAIHR.G	30.13	29.08	27.52	33.65	28.11	32.12
2600	tr|F6R6M7|F6R6M7_HUMAN	DDX39B	Isoform of Q13838, RNA helicase (Fragment) OS=Homo sapiens OX=9606 GN=DDX39B PE=1 SV=1	117	TGQVCFCDSHFPR	K.TAVFVLATLQQLEPVTGQVCFC#DSHFPR.G	0	0	0	0	0	0
2643	sp|Q9H6Y2|WDR55_HUMAN	WDR55	WD repeat-containing protein 55 OS=Homo sapiens OX=9606 GN=WDR55 PE=1 SV=2	306	ELALSHCGRFLAS	R.VVGSVGQHTGEPVEELALSHC#GR.F	76.1	76.63	82.55	80.89	70.12	79.25
2644	sp|Q9H6Y2|WDR55_HUMAN	WDR55	WD repeat-containing protein 55 OS=Homo sapiens OX=9606 GN=WDR55 PE=1 SV=2	191	TASGDGCLGIFNI	K.LLLTASGDGC#LGIFNIK.R	79.58	76.25	85.35	89.86	75.79	81.52
2648	sp|Q9HCK8|CHD8_HUMAN	CHD8	Chromodomain-helicase-DNA-binding protein 8 OS=Homo sapiens OX=9606 GN=CHD8 PE=1 SV=5	1980	APSLSRCSTPLLH	R.C#STPLLHQQYTSR.T	70.96	71.72	81.1	83.41	75.8	87.64
2650	sp|Q9HCK8|CHD8_HUMAN	CHD8	Chromodomain-helicase-DNA-binding protein 8 OS=Homo sapiens OX=9606 GN=CHD8 PE=1 SV=5	1116	TEFREACHIIPHD	R.EAC#HIIPHDFHLQAM*VR.S	112.9	130.62	133.32	148.84	138.49	142.24
2651	sp|Q9HCK8|CHD8_HUMAN	CHD8	Chromodomain-helicase-DNA-binding protein 8 OS=Homo sapiens OX=9606 GN=CHD8 PE=1 SV=5	1691	VDFDKDCEDPEYK	K.DC#EDPEYKPLQGPPK.D	474.92	513.28	561.47	518.29	500.94	501.86
2654	sp|Q9HCK8|CHD8_HUMAN	CHD8	Chromodomain-helicase-DNA-binding protein 8 OS=Homo sapiens OX=9606 GN=CHD8 PE=1 SV=5	1902	LREQVLCHPLLED	R.EQVLC#HPLLEDR.L	0	0	0	0	0	0
2655	sp|Q9HCK8|CHD8_HUMAN	CHD8	Chromodomain-helicase-DNA-binding protein 8 OS=Homo sapiens OX=9606 GN=CHD8 PE=1 SV=5	1947	GVSQTDCNIMQDP	R.HGVSQTDC#NIM*QDPDFSFLAAR.M	109.34	112.46	142.14	112.98	111.04	105.75
2656	sp|Q9HCK8|CHD8_HUMAN	CHD8	Chromodomain-helicase-DNA-binding protein 8 OS=Homo sapiens OX=9606 GN=CHD8 PE=1 SV=5	2300	VELEVECMEEPNH	K.KLVELEVEC#M*EEPNHLDVDLETR.I	198.6	205.11	198.71	208.56	213.7	211.44
2657	sp|Q9HCK8|CHD8_HUMAN	CHD8	Chromodomain-helicase-DNA-binding protein 8 OS=Homo sapiens OX=9606 GN=CHD8 PE=1 SV=5	1913	EDRLALCQPPGPE	R.LALC#QPPGPELPK.W	208.67	226.7	244.04	225.91	221.02	221.45
2662	sp|Q9HCK8|CHD8_HUMAN	CHD8	Chromodomain-helicase-DNA-binding protein 8 OS=Homo sapiens OX=9606 GN=CHD8 PE=1 SV=5	680	NYSYLHCEWATIS	K.NYSYLHC#EWATISQLEK.D	0	0	0	0	0	0
2663	sp|Q9HCK8|CHD8_HUMAN	CHD8	Chromodomain-helicase-DNA-binding protein 8 OS=Homo sapiens OX=9606 GN=CHD8 PE=1 SV=5	1483	RDVETICRAILVY	R.DVETIC#R.A	144.53	164.04	167.42	153.77	161.67	157.02
2664	sp|Q9HCK8|CHD8_HUMAN	CHD8	Chromodomain-helicase-DNA-binding protein 8 OS=Homo sapiens OX=9606 GN=CHD8 PE=1 SV=5	2168	NRIDLVCQAVLSG	R.IDLVC#QAVLSGK.W	180.95	186.96	195.28	179	216.44	178.16
2666	sp|Q9HCK8|CHD8_HUMAN	CHD8	Chromodomain-helicase-DNA-binding protein 8 OS=Homo sapiens OX=9606 GN=CHD8 PE=1 SV=5	2378	NKAELNCLGMEPV	K.AELNC#LGMEPVQTANSR.N	88.28	94.41	91.13	88.74	81.75	85.26
2706	sp|Q96KQ7|EHMT2_HUMAN	EHMT2	Histone-lysine N-methyltransferase EHMT2 OS=Homo sapiens OX=9606 GN=EHMT2 PE=1 SV=3	754	EEDGSTCLHHAAK	K.EEDGSTC#LHHAAK.I	0	0	0	0	0	0
2707	sp|Q96KQ7|EHMT2_HUMAN	EHMT2	Histone-lysine N-methyltransferase EHMT2 OS=Homo sapiens OX=9606 GN=EHMT2 PE=1 SV=3	842	VLLNARCDLHAVN	R.C#DLHAVNYHGDTPLHIAAR.E	0	0	0	0	0	0
2709	sp|Q96KQ7|EHMT2_HUMAN	EHMT2	Histone-lysine N-methyltransferase EHMT2 OS=Homo sapiens OX=9606 GN=EHMT2 PE=1 SV=3	866	RESYHDCVLLFLS	R.ESYHDC#VLLFLSR.G	141.3	152.19	144.92	149.03	149.52	137.13
2710	sp|Q96KQ7|EHMT2_HUMAN	EHMT2	Histone-lysine N-methyltransferase EHMT2 OS=Homo sapiens OX=9606 GN=EHMT2 PE=1 SV=3	1115	RFINHLCDPNIIP	R.FINHLC#DPNIIPVR.V	393.13	432.73	451.34	476.38	436.38	443.63
2711	sp|Q96KQ7|EHMT2_HUMAN	EHMT2	Histone-lysine N-methyltransferase EHMT2 OS=Homo sapiens OX=9606 GN=EHMT2 PE=1 SV=3	596	EPRRPPCDPLADT	R.RPPC#DPLADTIDSSGPSLTLPNGGC#LSAVGLPLGPGR.E	80.92	70.26	83.21	80.46	85.59	77.54
2712	sp|Q96KQ7|EHMT2_HUMAN	EHMT2	Histone-lysine N-methyltransferase EHMT2 OS=Homo sapiens OX=9606 GN=EHMT2 PE=1 SV=3	617	TLPNGGCLSAVGL	R.RPPC#DPLADTIDSSGPSLTLPNGGC#LSAVGLPLGPGR.E	0	0	0	0	0	0
2713	sp|Q96KQ7|EHMT2_HUMAN	EHMT2	Histone-lysine N-methyltransferase EHMT2 OS=Homo sapiens OX=9606 GN=EHMT2 PE=1 SV=3	743	MVQRGGCVYSKEE	R.GGC#VYSK.E	868.93	886.07	829.46	830.16	812.19	790.51
2714	sp|Q96KQ7|EHMT2_HUMAN	EHMT2	Histone-lysine N-methyltransferase EHMT2 OS=Homo sapiens OX=9606 GN=EHMT2 PE=1 SV=3	957	KYISENCETSTMN	K.YISENC#ETSTM*NIDR.N	48.89	46.66	45.95	47.6	51.62	44.29
2715	sp|Q96KQ7|EHMT2_HUMAN	EHMT2	Histone-lysine N-methyltransferase EHMT2 OS=Homo sapiens OX=9606 GN=EHMT2 PE=1 SV=3	1065	PQGTFICEYVGEL	R.ALQTIPQGTFIC#EYVGELISDAEADVR.E	0	0	0	0	0	0
2716	sp|Q96KQ7|EHMT2_HUMAN	EHMT2	Histone-lysine N-methyltransferase EHMT2 OS=Homo sapiens OX=9606 GN=EHMT2 PE=1 SV=3	1168	KSKYFTCQCGSEK	K.YFTC#QCGSEK.C	0	0	0	0	0	0
2717	sp|Q96KQ7|EHMT2_HUMAN	EHMT2	Histone-lysine N-methyltransferase EHMT2 OS=Homo sapiens OX=9606 GN=EHMT2 PE=1 SV=3	428	ELPLCSCRMEAPK	R.GFEELPLCSC#R.M	137.36	136.45	126.96	129.19	127.25	123.73
2823	sp|Q14746|COG2_HUMAN	COG2	Conserved oligomeric Golgi complex subunit 2 OS=Homo sapiens OX=9606 GN=COG2 PE=1 SV=1	358	RRLERQCGSQASV	R.QC#GSQASVK.R	581.28	565.77	557.93	544.87	551.32	544.72
2824	sp|Q14746|COG2_HUMAN	COG2	Conserved oligomeric Golgi complex subunit 2 OS=Homo sapiens OX=9606 GN=COG2 PE=1 SV=1	287	EFVPHHCRLLREV	K.LLEFVPHHC#R.L	54.51	59.48	54.61	57.3	59.21	67.63
2825	sp|Q14746|COG2_HUMAN	COG2	Conserved oligomeric Golgi complex subunit 2 OS=Homo sapiens OX=9606 GN=COG2 PE=1 SV=1	16	KGPDTLCFDKDEF	K.GPDTLC#FDK.D	0	0	0	0	0	0
2826	sp|Q14746|COG2_HUMAN	COG2	Conserved oligomeric Golgi complex subunit 2 OS=Homo sapiens OX=9606 GN=COG2 PE=1 SV=1	579	QDLSDSCFGFLKS	K.IIQDLSDSC#FGFLK.S	127.41	153.28	138.52	135.24	132.91	129.15
2827	sp|Q14746|COG2_HUMAN	COG2	Conserved oligomeric Golgi complex subunit 2 OS=Homo sapiens OX=9606 GN=COG2 PE=1 SV=1	415	PAESPYCLLASHR	R.EIAGSLEAALTDVLEDAPAESPYC#LLASHR.T	151.12	155.12	160.23	147.06	152.99	131.54
2828	sp|Q14746|COG2_HUMAN	COG2	Conserved oligomeric Golgi complex subunit 2 OS=Homo sapiens OX=9606 GN=COG2 PE=1 SV=1	36	DHFVSDCRKRVQL	K.EDFDVDHFVSDC#R.K	211.27	218.31	211.99	218.98	222.59	233.87
2835	sp|Q9NWU1|OXSM_HUMAN	OXSM	3-oxoacyl-[acyl-carrier-protein] synthase, mitochondrial OS=Homo sapiens OX=9606 GN=OXSM PE=1 SV=1	209	HAVSTACTTGAHA	K.GPNHAVSTAC#TTGAHAVGDSFR.F	0	0	0	0	0	0
2836	sp|Q9NWU1|OXSM_HUMAN	OXSM	3-oxoacyl-[acyl-carrier-protein] synthase, mitochondrial OS=Homo sapiens OX=9606 GN=OXSM PE=1 SV=1	86	EYKSIPCSVAAYV	K.SIPC#SVAAYVPR.G	160.52	173.18	174.39	170.39	169.33	194.89
2837	sp|Q9NWU1|OXSM_HUMAN	OXSM	3-oxoacyl-[acyl-carrier-protein] synthase, mitochondrial OS=Homo sapiens OX=9606 GN=OXSM PE=1 SV=1	415	PTLNLDCSEPEFD	K.LPPTLNLDC#SEPEFDLNYVPLK.A	114.81	104.13	120.27	125.14	124.57	124.3
2838	sp|Q9NWU1|OXSM_HUMAN	OXSM	3-oxoacyl-[acyl-carrier-protein] synthase, mitochondrial OS=Homo sapiens OX=9606 GN=OXSM PE=1 SV=1	455	GTNATLCIAGLxx	R.FIGLTNSFGFGGTNATLC#IAGL.-	0	0	0	0	0	0
2845	sp|Q9NU22|MDN1_HUMAN	MDN1	Midasin OS=Homo sapiens OX=9606 GN=MDN1 PE=1 SV=2	2030	VLSRGSCVPHPSR	R.GSC#VPHPSR.H	0	0	0	0	0	0
2846	sp|Q9NU22|MDN1_HUMAN	MDN1	Midasin OS=Homo sapiens OX=9606 GN=MDN1 PE=1 SV=2	521	SDSSVGCEQAPEE	K.HHSWSDSSVGC#EQAPEEVSEAR.R	67.63	64.78	68.21	59.58	59.71	59.35
2847	sp|Q9NU22|MDN1_HUMAN	MDN1	Midasin OS=Homo sapiens OX=9606 GN=MDN1 PE=1 SV=2	2158	LTYKPKCLGEGGK	K.C#LGEGGK.A	542.85	553.7	536.84	520.59	497.03	514.47
2848	sp|Q9NU22|MDN1_HUMAN	MDN1	Midasin OS=Homo sapiens OX=9606 GN=MDN1 PE=1 SV=2	5033	RKEHASCGQTGVE	K.EHASC#GQTGVENM*QNTQAM*ELAGAAPEK.E	222.55	211.62	211.61	201.53	211.77	208.78
2849	sp|Q9NU22|MDN1_HUMAN	MDN1	Midasin OS=Homo sapiens OX=9606 GN=MDN1 PE=1 SV=2	3263	ELHQLQCEWKTRN	K.EELHQLQC#EWK.T	410.15	420.56	427.6	444.29	419.37	418.5
2850	sp|Q9NU22|MDN1_HUMAN	MDN1	Midasin OS=Homo sapiens OX=9606 GN=MDN1 PE=1 SV=2	1122	IQEYIGCYTSDSS	R.INNHEHTDIQEYIGC#YTSDSSGK.L	413.83	417.48	423.91	433.71	405.58	414.09
2851	sp|Q9NU22|MDN1_HUMAN	MDN1	Midasin OS=Homo sapiens OX=9606 GN=MDN1 PE=1 SV=2	4259	LRNLLSCVQEIHS	R.NLLSC#VQEIHSR.L	254.24	244.57	274.03	282.05	254.49	269.88
2852	sp|Q9NU22|MDN1_HUMAN	MDN1	Midasin OS=Homo sapiens OX=9606 GN=MDN1 PE=1 SV=2	3985	AVLSEPCRSSLVE	K.KFEAVLSEPC#R.S	422.95	440.97	413.79	421.34	385.33	393.85
2853	sp|Q9NU22|MDN1_HUMAN	MDN1	Midasin OS=Homo sapiens OX=9606 GN=MDN1 PE=1 SV=2	3528	QLFRHVCQEIISE	R.HVC#QEIISEWDEQER.I	104.23	125.26	129.11	128.32	115.73	127.37
2854	sp|Q9NU22|MDN1_HUMAN	MDN1	Midasin OS=Homo sapiens OX=9606 GN=MDN1 PE=1 SV=2	4409	KIRQQSCETLFHS	R.QQSC#ETLFHSWK.D	465.97	476.01	482.61	457.12	442.66	441.65
2855	sp|Q9NU22|MDN1_HUMAN	MDN1	Midasin OS=Homo sapiens OX=9606 GN=MDN1 PE=1 SV=2	2954	DFMAQACLRRCSK	K.VTADFM*AQAC#LR.R	674.2	683.1	725.15	693.72	710.22	710.27
2856	sp|Q9NU22|MDN1_HUMAN	MDN1	Midasin OS=Homo sapiens OX=9606 GN=MDN1 PE=1 SV=2	1011	IVQKLICQHIVPG	K.LIC#QHIVPGNVK.S	279.91	302.26	277.25	266.19	255.23	239.65
2857	sp|Q9NU22|MDN1_HUMAN	MDN1	Midasin OS=Homo sapiens OX=9606 GN=MDN1 PE=1 SV=2	2890	NFVHAQCLELKAK	K.NFVHAQC#LELK.A	412.97	464.16	478.97	448.82	433.98	468.2
2858	sp|Q9NU22|MDN1_HUMAN	MDN1	Midasin OS=Homo sapiens OX=9606 GN=MDN1 PE=1 SV=2	5386	KRQYQICLAIDDS	R.QYQIC#LAIDDSSSM*VDNHTK.Q	229.07	231.15	234.28	223.35	236.63	224.11
2859	sp|Q9NU22|MDN1_HUMAN	MDN1	Midasin OS=Homo sapiens OX=9606 GN=MDN1 PE=1 SV=2	449	TRRLLSCGGNWYR	R.LLSC#GGNWYR.P	503.42	496.22	503.34	434.39	407.04	430.89
2860	sp|Q9NU22|MDN1_HUMAN	MDN1	Midasin OS=Homo sapiens OX=9606 GN=MDN1 PE=1 SV=2	755	LGHIQTCYRQKRW	K.QNFTFLGHIQTC#YR.Q	94.42	91.53	99.47	94.36	101.15	89.68
2861	sp|Q9NU22|MDN1_HUMAN	MDN1	Midasin OS=Homo sapiens OX=9606 GN=MDN1 PE=1 SV=2	309	VLVESVCKSLQTL	R.SYVLVESVC#K.S	489.63	468.49	529.12	525.1	499.65	500.16
2862	sp|Q9NU22|MDN1_HUMAN	MDN1	Midasin OS=Homo sapiens OX=9606 GN=MDN1 PE=1 SV=2	554	RDLLNWCNRIAHS	R.DLLNWC#NR.I	113.02	114.74	110.47	111.6	90.22	96.78
2863	sp|Q9NU22|MDN1_HUMAN	MDN1	Midasin OS=Homo sapiens OX=9606 GN=MDN1 PE=1 SV=2	1867	KTKIFGCQNPFRQ	K.IFGC#QNPFR.Q	408.68	411.74	397.63	396.81	358.57	355.81
2864	sp|Q9NU22|MDN1_HUMAN	MDN1	Midasin OS=Homo sapiens OX=9606 GN=MDN1 PE=1 SV=2	3308	RLDNLTCHLLKKQ	R.LDNLTC#HLLK.K	517.64	526.04	493.58	505.26	469.46	480.17
2865	sp|Q9NU22|MDN1_HUMAN	MDN1	Midasin OS=Homo sapiens OX=9606 GN=MDN1 PE=1 SV=2	1332	HFKKKLCPQSLFS	K.LC#PQSLFSK.E	675.37	661.28	638.18	637.27	565.35	571.24
2866	sp|Q9NU22|MDN1_HUMAN	MDN1	Midasin OS=Homo sapiens OX=9606 GN=MDN1 PE=1 SV=2	2784	SEHIQNCLGSQTG	K.EVQTVSEHIQNC#LGSQTGGFAGIK.K	276.02	271.29	260.36	247.45	232	244.61
2867	sp|Q9NU22|MDN1_HUMAN	MDN1	Midasin OS=Homo sapiens OX=9606 GN=MDN1 PE=1 SV=2	882	DFRLFACMNPATD	R.LFAC#MNPATDVGK.R	170.06	169.04	172.14	161.41	181.85	163.74
2868	sp|Q9NU22|MDN1_HUMAN	MDN1	Midasin OS=Homo sapiens OX=9606 GN=MDN1 PE=1 SV=2	2816	DKLVVECFSQLKV	K.LVVEC#FSQLK.V	336.74	329.3	331.39	343.14	369.22	349.14
2869	sp|Q9NU22|MDN1_HUMAN	MDN1	Midasin OS=Homo sapiens OX=9606 GN=MDN1 PE=1 SV=2	4517	AIRAILCAIQNLE	R.AILC#AIQNLEER.K	442.09	461.07	443.56	454.17	452.49	447.8
2870	sp|Q9NU22|MDN1_HUMAN	MDN1	Midasin OS=Homo sapiens OX=9606 GN=MDN1 PE=1 SV=2	4192	SSSWDGCQKYFYR	R.LLTEISSSWDGC#QK.Y	90.16	94.96	76.53	88.03	76.16	82.49
2871	sp|Q9NU22|MDN1_HUMAN	MDN1	Midasin OS=Homo sapiens OX=9606 GN=MDN1 PE=1 SV=2	271	PRVTAVCGVVLPG	R.VTAVC#GVVLPGQLPAPGELGGNR.S	46.97	50.51	50.1	43.2	47.6	47.76
2872	sp|Q9NU22|MDN1_HUMAN	MDN1	Midasin OS=Homo sapiens OX=9606 GN=MDN1 PE=1 SV=2	2247	MDNVNFCNPSVLD	K.SGDWLLM*DNVNFC#NPSVLDR.L	227.63	251.13	224.18	233.71	248.59	244.63
2873	sp|Q9NU22|MDN1_HUMAN	MDN1	Midasin OS=Homo sapiens OX=9606 GN=MDN1 PE=1 SV=2	1358	QISTLECNFGHIV	K.LSTQISTLEC#NFGHIVWTEGM*R.R	163.98	169.86	165.63	168.68	171.64	169.94
2874	sp|Q9NU22|MDN1_HUMAN	MDN1	Midasin OS=Homo sapiens OX=9606 GN=MDN1 PE=1 SV=2	1394	LVGDTGCGKTTIC	R.ALEFGEPVLLVGDTGC#GK.T	221.98	233.01	229.26	238.36	223.47	235.74
2875	sp|Q9NU22|MDN1_HUMAN	MDN1	Midasin OS=Homo sapiens OX=9606 GN=MDN1 PE=1 SV=2	2977	SHLISFCLYHTPV	K.NQQPQINEEISHLISFC#LYHTPVTPQELR.D	62.49	59.07	56.38	62.35	67.99	65.44
2876	sp|Q9NU22|MDN1_HUMAN	MDN1	Midasin OS=Homo sapiens OX=9606 GN=MDN1 PE=1 SV=2	1400	CGKTTICQVFAAL	K.TTIC#QVFAALANQK.L	192.6	181.25	193.46	188.72	173.32	174.11
2877	sp|Q9NU22|MDN1_HUMAN	MDN1	Midasin OS=Homo sapiens OX=9606 GN=MDN1 PE=1 SV=2	3162	QEYMQNCEQLLLG	R.RQEYMQNC#EQLLLGSSQAFQHVGQTLGDMAGQEVLPK.E	121.64	136.27	142.53	126.04	125.15	134.53
2878	sp|Q9NU22|MDN1_HUMAN	MDN1	Midasin OS=Homo sapiens OX=9606 GN=MDN1 PE=1 SV=2	666	IEQLAVCVSKGEP	K.FTFAATRPSSVLIEQLAVC#VSK.G	65.74	76.19	67.22	72.02	60.99	79.81
2879	sp|Q9NU22|MDN1_HUMAN	MDN1	Midasin OS=Homo sapiens OX=9606 GN=MDN1 PE=1 SV=2	3690	GSQLLACTLSHNT	R.LLGSQLLAC#TLSHNTLFGEAPSDLM*VKPDGPYDFYQHPNVPEAR.Q	159.5	163.35	166.38	152.91	154.38	148.53
2880	sp|Q9NU22|MDN1_HUMAN	MDN1	Midasin OS=Homo sapiens OX=9606 GN=MDN1 PE=1 SV=2	612	KKAEFFCQLYKPE	K.KAEFFC#QLYKPEIVINELDLQVGR.V	725.78	721.04	715.79	696	661.22	648.43
2881	sp|Q9NU22|MDN1_HUMAN	MDN1	Midasin OS=Homo sapiens OX=9606 GN=MDN1 PE=1 SV=2	3910	EGKDSLCSVLWNL	K.DSLC#SVLWNLYHYYK.Q	113.73	126.54	125.45	125.91	125.15	116.85
2882	sp|Q9NU22|MDN1_HUMAN	MDN1	Midasin OS=Homo sapiens OX=9606 GN=MDN1 PE=1 SV=2	991	SLYEGFCLGFLTQ	R.SLYEGFC#LGFLTQLDR.A	132.67	140.77	131.59	135.1	124.06	130.56
2883	sp|Q9NU22|MDN1_HUMAN	MDN1	Midasin OS=Homo sapiens OX=9606 GN=MDN1 PE=1 SV=2	333	LEGPIGCGKTSLV	K.SLQTLAM*AVASQNAVLLEGPIGC#GK.T	476.58	466.67	497.65	476.21	471.61	458.79
2884	sp|Q9NU22|MDN1_HUMAN	MDN1	Midasin OS=Homo sapiens OX=9606 GN=MDN1 PE=1 SV=2	172	LWDWSVCVPLLRS	R.ELWDWSVC#VPLLR.S	168.44	187.45	189.34	182.56	170.72	170.62
2885	sp|Q9NU22|MDN1_HUMAN	MDN1	Midasin OS=Homo sapiens OX=9606 GN=MDN1 PE=1 SV=2	3195	LPKELLCQLLTSL	K.ELLC#QLLTSLHHFVGEGESK.R	186.12	189.79	178.46	170.1	151.23	154.08
2886	sp|Q9NU22|MDN1_HUMAN	MDN1	Midasin OS=Homo sapiens OX=9606 GN=MDN1 PE=1 SV=2	4345	LSKGQLCGVVLDL	K.GQLC#GVVLDLIPSNLSYPSPIPGSQLPSGC#R.M	0	0	0	0	0	0
2887	sp|Q9NU22|MDN1_HUMAN	MDN1	Midasin OS=Homo sapiens OX=9606 GN=MDN1 PE=1 SV=2	4371	SQLPSGCRMRKQD	K.GQLC#GVVLDLIPSNLSYPSPIPGSQLPSGC#R.M	0	0	0	0	0	0
2888	sp|Q9NU22|MDN1_HUMAN	MDN1	Midasin OS=Homo sapiens OX=9606 GN=MDN1 PE=1 SV=2	3460	AHADTLCSVKSEE	R.LGTLATALLAFPSVGPTFPTYYAHADTLC#SVK.S	261.2	260.36	270.9	263.7	269.77	255.18
2889	sp|Q9NU22|MDN1_HUMAN	MDN1	Midasin OS=Homo sapiens OX=9606 GN=MDN1 PE=1 SV=2	2341	LVGNSVCDILLAL	K.VLLHSLGLVGNSVC#DILLALHTETR.S	111.07	105.63	119.17	113.69	108.85	105.35
2890	sp|Q9NU22|MDN1_HUMAN	MDN1	Midasin OS=Homo sapiens OX=9606 GN=MDN1 PE=1 SV=2	43	TPQDRQCVLSTLA	R.QC#VLSTLAQLLLDK.D	150.18	147.97	160.87	143.62	139.89	142.7
2891	sp|Q9NU22|MDN1_HUMAN	MDN1	Midasin OS=Homo sapiens OX=9606 GN=MDN1 PE=1 SV=2	3727	VPEARQCQPVLQG	R.QC#QPVLQGFSEAVSHLLQDWPEHPALEQLLVVM*DR.I	72.57	69.03	77.61	77.79	66.9	82.3
2892	sp|Q9NU22|MDN1_HUMAN	MDN1	Midasin OS=Homo sapiens OX=9606 GN=MDN1 PE=1 SV=2	95	DLHERLCVSMSKL	R.LC#VSM*SK.L	733.47	750.76	759.27	704.89	711.25	707.23
2893	sp|Q9NU22|MDN1_HUMAN	MDN1	Midasin OS=Homo sapiens OX=9606 GN=MDN1 PE=1 SV=2	1567	NLRPGLCLGRIDP	R.PGLC#LGR.I	42.59	32.76	48.49	48.81	46.14	57.31
2894	sp|Q9NU22|MDN1_HUMAN	MDN1	Midasin OS=Homo sapiens OX=9606 GN=MDN1 PE=1 SV=2	2464	GQILVYCLNRMSM	R.DGQILVYC#LNR.M	37.64	39.49	33.76	28.3	35.68	31.86
2895	sp|Q9NU22|MDN1_HUMAN	MDN1	Midasin OS=Homo sapiens OX=9606 GN=MDN1 PE=1 SV=2	1545	RFTEIWCPQSTSR	R.FTEIWC#PQSTSR.E	328.79	350.32	328.92	329.17	393.38	325.68
2896	sp|Q9NU22|MDN1_HUMAN	MDN1	Midasin OS=Homo sapiens OX=9606 GN=MDN1 PE=1 SV=2	3818	RKLELNCWSMSLD	R.KLELNC#WSM*SLDNTMK.R	0	0	0	0	0	0
2897	sp|Q9NU22|MDN1_HUMAN	MDN1	Midasin OS=Homo sapiens OX=9606 GN=MDN1 PE=1 SV=2	4068	KRMRKMCLTFMKE	K.MC#LTFMK.E	0	0	0	0	0	0
2898	sp|Q9NU22|MDN1_HUMAN	MDN1	Midasin OS=Homo sapiens OX=9606 GN=MDN1 PE=1 SV=2	1416	KLYSVSCHLHMET	K.LYSVSC#HLHMETSDFLGGLR.P	61.84	63.7	64.72	63.59	62.35	66.57
2899	sp|Q9NU22|MDN1_HUMAN	MDN1	Midasin OS=Homo sapiens OX=9606 GN=MDN1 PE=1 SV=2	1105	AATGNHCVRINNH	K.TSLIQWLAAATGNHC#VR.I	78.2	73.73	76.64	85.34	75.08	79.53
2900	sp|Q9NU22|MDN1_HUMAN	MDN1	Midasin OS=Homo sapiens OX=9606 GN=MDN1 PE=1 SV=2	1236	TILHKRCSLPPSY	R.C#SLPPSYC#SKLVKVMLDLQSYR.R	0	0	0	0	0	0
2901	sp|Q9NU22|MDN1_HUMAN	MDN1	Midasin OS=Homo sapiens OX=9606 GN=MDN1 PE=1 SV=2	1243	SLPPSYCSKLVKV	R.C#SLPPSYC#SKLVKVMLDLQSYR.R	0	0	0	0	0	0
2902	sp|Q9NU22|MDN1_HUMAN	MDN1	Midasin OS=Homo sapiens OX=9606 GN=MDN1 PE=1 SV=2	1839	LEGLNACFDHRGE	K.AGHWVVLDELNLASQSVLEGLNAC#FDHR.G	108.77	109.12	104.98	104.3	102.52	106.45
2903	sp|Q9NU22|MDN1_HUMAN	MDN1	Midasin OS=Homo sapiens OX=9606 GN=MDN1 PE=1 SV=2	979	FAASNPCGNIQRS	R.FAASNPC#GNIQR.S	510.65	529.64	501.76	513.2	482.93	473.54
2904	sp|Q9NU22|MDN1_HUMAN	MDN1	Midasin OS=Homo sapiens OX=9606 GN=MDN1 PE=1 SV=2	57	LLLDKDCTVLVGR	K.DC#TVLVGR.Q	311.6	324.18	340.38	337.8	329.09	351.64
2905	sp|Q9NU22|MDN1_HUMAN	MDN1	Midasin OS=Homo sapiens OX=9606 GN=MDN1 PE=1 SV=2	4604	LFFSQSCSLLVRL	K.HLFFSQSC#SLLVR.L	225.56	223.95	216.31	236.38	231.59	221.08
2906	sp|Q9NU22|MDN1_HUMAN	MDN1	Midasin OS=Homo sapiens OX=9606 GN=MDN1 PE=1 SV=2	2397	CWEVYVCSQHSPA	R.AFSEACWEVYVC#SQHSPANR.K	0	0	0	0	0	0
2907	sp|Q9NU22|MDN1_HUMAN	MDN1	Midasin OS=Homo sapiens OX=9606 GN=MDN1 PE=1 SV=2	3069	RPIFSKCCFEVLT	K.C#CFEVLTSSWR.A	0	0	0	0	0	0
2908	sp|Q96GM8|TOE1_HUMAN	TOE1	Target of EGR1 protein 1 OS=Homo sapiens OX=9606 GN=TOE1 PE=1 SV=1	371	PPKKQVCGDSIKP	K.QVC#GDSIKPEETEQEVAADETR.N	147.61	143.04	149.8	143.2	152.32	143.14
2909	sp|Q96GM8|TOE1_HUMAN	TOE1	Target of EGR1 protein 1 OS=Homo sapiens OX=9606 GN=TOE1 PE=1 SV=1	80	KSLLNQCIEERYK	K.SLLNQC#IEER.Y	405.6	404.09	386.47	404.97	400.71	406.89
2910	sp|Q96GM8|TOE1_HUMAN	TOE1	Target of EGR1 protein 1 OS=Homo sapiens OX=9606 GN=TOE1 PE=1 SV=1	271	HLTLEFCNYPSSM	R.AAGSPHLTLEFC#NYPSSM*R.D	209.23	200.86	191.09	183.09	179.48	186.41
2913	sp|P38936|CDN1A_HUMAN	CDKN1A	Cyclin-dependent kinase inhibitor 1 OS=Homo sapiens OX=9606 GN=CDKN1A PE=1 SV=3	117	VDLSLSCTLVPRS	R.RPGTSPALLQGTAEEDHVDLSLSC#TLVPR.S	55.96	50.41	50.56	55.46	55.94	58.87
2931	sp|P49790-3|NU153-3_HUMAN	NUP153	Isoform of P49790, Isoform 3 of Nuclear pore complex protein Nup153 OS=Homo sapiens OX=9606 GN=NUP153 PE=1 SV=2	21	KIRTRRCHQGPIK	R.C#HQGPIK.P	536	544.12	585.62	623.1	636.33	647.36
2932	sp|P49790-3|NU153-3_HUMAN	NUP153	Isoform of P49790, Isoform 3 of Nuclear pore complex protein Nup153 OS=Homo sapiens OX=9606 GN=NUP153 PE=1 SV=2	1096	SVAPFTCKTSEAK	K.SASVAPFTC#K.T	598.71	617.01	683.39	708.91	662.2	684.15
2933	sp|P49790-3|NU153-3_HUMAN	NUP153	Isoform of P49790, Isoform 3 of Nuclear pore complex protein Nup153 OS=Homo sapiens OX=9606 GN=NUP153 PE=1 SV=2	616	TVNSTNCKKTPPE	K.TAELSGSSSTLEPIISSSAHHVTTVNSTNC#K.K	49.74	78.96	46.09	46.28	54.94	43.79
2934	sp|P49790-3|NU153-3_HUMAN	NUP153	Isoform of P49790, Isoform 3 of Nuclear pore complex protein Nup153 OS=Homo sapiens OX=9606 GN=NUP153 PE=1 SV=2	624	KTPPEDCEGPFRP	K.KTPPEDC#EGPFRPAEILK.E	800.58	784.53	793.2	770.03	756.66	762.55
2935	sp|P49790-3|NU153-3_HUMAN	NUP153	Isoform of P49790, Isoform 3 of Nuclear pore complex protein Nup153 OS=Homo sapiens OX=9606 GN=NUP153 PE=1 SV=2	1160	DNEEPKCQPVFSF	K.C#QPVFSFGNSEQTK.D	173.28	169.81	188.38	185.08	186.52	182.92
2936	sp|P49790-3|NU153-3_HUMAN	NUP153	Isoform of P49790, Isoform 3 of Nuclear pore complex protein Nup153 OS=Homo sapiens OX=9606 GN=NUP153 PE=1 SV=2	888	PEGSWDCELCLVQ	K.KPEGSWDC#ELC#LVQNK.A	153.98	158.86	161.92	174.4	164.79	171.05
2937	sp|P49790-3|NU153-3_HUMAN	NUP153	Isoform of P49790, Isoform 3 of Nuclear pore complex protein Nup153 OS=Homo sapiens OX=9606 GN=NUP153 PE=1 SV=2	891	SWDCELCLVQNKA	K.KPEGSWDC#ELC#LVQNK.A	0	0	0	0	0	0
2938	sp|P49790-3|NU153-3_HUMAN	NUP153	Isoform of P49790, Isoform 3 of Nuclear pore complex protein Nup153 OS=Homo sapiens OX=9606 GN=NUP153 PE=1 SV=2	480	KLISSSCAQAIIP	K.LISSSC#AQAIIPSWPLK.V	0	0	0	0	0	0
2939	sp|P49790-3|NU153-3_HUMAN	NUP153	Isoform of P49790, Isoform 3 of Nuclear pore complex protein Nup153 OS=Homo sapiens OX=9606 GN=NUP153 PE=1 SV=2	404	QRIDNKCSTGYEK	K.C#STGYEK.N	0	0	0	0	0	0
2940	sp|P49790-3|NU153-3_HUMAN	NUP153	Isoform of P49790, Isoform 3 of Nuclear pore complex protein Nup153 OS=Homo sapiens OX=9606 GN=NUP153 PE=1 SV=2	902	KADSTKCLACESA	K.C#LAC#ESAK.P	0	0	0	0	0	0
2941	sp|P49790-3|NU153-3_HUMAN	NUP153	Isoform of P49790, Isoform 3 of Nuclear pore complex protein Nup153 OS=Homo sapiens OX=9606 GN=NUP153 PE=1 SV=2	905	STKCLACESAKPG	K.C#LAC#ESAK.P	323.99	338.74	374.13	391.37	393.2	391.82
2942	sp|P49790-3|NU153-3_HUMAN	NUP153	Isoform of P49790, Isoform 3 of Nuclear pore complex protein Nup153 OS=Homo sapiens OX=9606 GN=NUP153 PE=1 SV=2	148	ESPALHCQPSTSS	R.SHLNFSM*LESPALHC#QPSTSSAFPIGSSGFSLVK.E	140.8	133.71	141.17	145.46	148.06	135.62
2943	sp|P49790-3|NU153-3_HUMAN	NUP153	Isoform of P49790, Isoform 3 of Nuclear pore complex protein Nup153 OS=Homo sapiens OX=9606 GN=NUP153 PE=1 SV=2	784	TPKPGTCVKRALT	K.CVACETPKPGTC#VK.R	370.21	360.74	385.6	369.81	392.54	444.12
2944	sp|P49790-3|NU153-3_HUMAN	NUP153	Isoform of P49790, Isoform 3 of Nuclear pore complex protein Nup153 OS=Homo sapiens OX=9606 GN=NUP153 PE=1 SV=2	712	DNKCIACQAAKLS	K.CIAC#QAAK.L	0	0	0	0	0	0
2945	sp|P49790-3|NU153-3_HUMAN	NUP153	Isoform of P49790, Isoform 3 of Nuclear pore complex protein Nup153 OS=Homo sapiens OX=9606 GN=NUP153 PE=1 SV=2	698	SWQCDTCLLQNKV	K.AGSSWQCDTC#LLQNK.V	86.54	98.87	98.17	103.68	116.2	105.02
2946	sp|P49790-3|NU153-3_HUMAN	NUP153	Isoform of P49790, Isoform 3 of Nuclear pore complex protein Nup153 OS=Homo sapiens OX=9606 GN=NUP153 PE=1 SV=2	695	AGSSWQCDTCLLQ	K.AGSSWQC#DTCLLQNK.V	146.18	140.12	142.71	158.43	148.43	162.28
2947	sp|P49790-3|NU153-3_HUMAN	NUP153	Isoform of P49790, Isoform 3 of Nuclear pore complex protein Nup153 OS=Homo sapiens OX=9606 GN=NUP153 PE=1 SV=2	834	WECSVCCVSNNAE	K.RPIGSWECSVCC#VSNNAEDNK.C	121.99	133.53	130.42	145.73	132.94	135.39
2948	sp|P49790-3|NU153-3_HUMAN	NUP153	Isoform of P49790, Isoform 3 of Nuclear pore complex protein Nup153 OS=Homo sapiens OX=9606 GN=NUP153 PE=1 SV=2	66	NKNEDVCSCSTDT	K.NEDVC#SCSTDTSEVPR.W	0	0	0	0	0	0
2949	sp|P27635|RL10_HUMAN	RPL10	60S ribosomal protein L10 OS=Homo sapiens OX=9606 GN=RPL10 PE=1 SV=4	105	INKMLSCAGADRL	K.M*LSC#AGADR.L	621.31	640.23	606.14	626.87	629.6	627.93
2950	sp|P27635|RL10_HUMAN	RPL10	60S ribosomal protein L10 OS=Homo sapiens OX=9606 GN=RPL10 PE=1 SV=4	80	KYMVKSCGKDGFH	K.SC#GKDGFHIR.V	0	0	0	0	0	0
2951	sp|P27635|RL10_HUMAN	RPL10	60S ribosomal protein L10 OS=Homo sapiens OX=9606 GN=RPL10 PE=1 SV=4	195	RLIPDGCGVKYIP	R.LIPDGC#GVK.Y	1007.33	1031.6	1090.38	1033.8	1047.52	1054.62
2952	sp|P27635|RL10_HUMAN	RPL10	60S ribosomal protein L10 OS=Homo sapiens OX=9606 GN=RPL10 PE=1 SV=4	49	VDEFPLCGHMVSD	K.AKVDEFPLC#GHM*VSDEYEQLSSEALEAAR.I	1583.88	1555.3	1631.86	1622.75	1547.61	1550.56
2963	sp|Q6P2E9|EDC4_HUMAN	EDC4	Enhancer of mRNA-decapping protein 4 OS=Homo sapiens OX=9606 GN=EDC4 PE=1 SV=1	838	DITRETCSTLAES	R.ETC#STLAESPR.N	460.76	470.62	481.82	444.08	477.9	481.22
2964	sp|Q6P2E9|EDC4_HUMAN	EDC4	Enhancer of mRNA-decapping protein 4 OS=Homo sapiens OX=9606 GN=EDC4 PE=1 SV=1	1054	KKTVPPCVSRSLE	K.TVPPC#VSR.S	188.42	192.77	198.61	178.61	167.04	163.81
2965	sp|Q6P2E9|EDC4_HUMAN	EDC4	Enhancer of mRNA-decapping protein 4 OS=Homo sapiens OX=9606 GN=EDC4 PE=1 SV=1	299	VKGHSTCLSEGAL	K.GHSTC#LSEGALSPDGTVLATASHDGYVK.F	117.87	124.41	111.18	106.46	116.21	113.43
2966	sp|Q6P2E9|EDC4_HUMAN	EDC4	Enhancer of mRNA-decapping protein 4 OS=Homo sapiens OX=9606 GN=EDC4 PE=1 SV=1	976	ELLQRLCTQLEGL	R.LC#TQLEGLQSTVTGHVER.A	0	0	0	0	0	0
2967	sp|Q6P2E9|EDC4_HUMAN	EDC4	Enhancer of mRNA-decapping protein 4 OS=Homo sapiens OX=9606 GN=EDC4 PE=1 SV=1	1130	PAFEKSCQAMFQQ	K.SC#QAMFQQINDSFR.L	190.75	203.45	210.63	212.45	219.67	209.26
2968	sp|Q6P2E9|EDC4_HUMAN	EDC4	Enhancer of mRNA-decapping protein 4 OS=Homo sapiens OX=9606 GN=EDC4 PE=1 SV=1	54	LVPDPLCSGDSTS	K.LDRPAGGPSAESPRPSSAYNGDLNGLLVPDPLC#SGDSTSANK.T	339.31	330.23	357.04	361.28	358.45	373.69
2969	sp|Q6P2E9|EDC4_HUMAN	EDC4	Enhancer of mRNA-decapping protein 4 OS=Homo sapiens OX=9606 GN=EDC4 PE=1 SV=1	413	PPSLKVCLDLSAE	K.VC#LDLSAEYLILSDVQR.K	0	0	0	0	0	0
2970	sp|Q6P2E9|EDC4_HUMAN	EDC4	Enhancer of mRNA-decapping protein 4 OS=Homo sapiens OX=9606 GN=EDC4 PE=1 SV=1	194	NSPQLACLDEAGN	K.GFTGSVADLAFAHLNSPQLAC#LDEAGNLFVWR.L	160.29	165.66	174.8	169.54	179.18	167.7
2971	sp|Q6P2E9|EDC4_HUMAN	EDC4	Enhancer of mRNA-decapping protein 4 OS=Homo sapiens OX=9606 GN=EDC4 PE=1 SV=1	510	VLIKLFCVHTKAL	K.LFC#VHTK.A	0	0	0	0	0	0
2972	sp|Q6P2E9|EDC4_HUMAN	EDC4	Enhancer of mRNA-decapping protein 4 OS=Homo sapiens OX=9606 GN=EDC4 PE=1 SV=1	350	DGRPLSCLLFCDN	K.PHDGRPLSC#LLFC#DNHK.K	0	0	0	0	0	0
2973	sp|Q6P2E9|EDC4_HUMAN	EDC4	Enhancer of mRNA-decapping protein 4 OS=Homo sapiens OX=9606 GN=EDC4 PE=1 SV=1	354	LSCLLFCDNHKKQ	K.PHDGRPLSC#LLFC#DNHK.K	0	0	0	0	0	0
2974	sp|Q6P2E9|EDC4_HUMAN	EDC4	Enhancer of mRNA-decapping protein 4 OS=Homo sapiens OX=9606 GN=EDC4 PE=1 SV=1	384	RELKMWCTVSWTC	K.MWC#TVSWTCLQTIR.F	117.75	122.09	108.69	125.16	116.91	105.49
2975	sp|Q6P2E9|EDC4_HUMAN	EDC4	Enhancer of mRNA-decapping protein 4 OS=Homo sapiens OX=9606 GN=EDC4 PE=1 SV=1	90	GDDSSTCIGILAK	K.QVICLSGDDSSTC#IGILAK.E	0	0	0	0	0	0
2976	sp|Q6P2E9|EDC4_HUMAN	EDC4	Enhancer of mRNA-decapping protein 4 OS=Homo sapiens OX=9606 GN=EDC4 PE=1 SV=1	238	FRRIIWCPFIPEE	R.IIWC#PFIPEESEDCCEESSPTVALLHEDR.A	0	0	0	0	0	0
2977	sp|Q6P2E9|EDC4_HUMAN	EDC4	Enhancer of mRNA-decapping protein 4 OS=Homo sapiens OX=9606 GN=EDC4 PE=1 SV=1	248	PEESEDCCEESSP	R.IIWCPFIPEESEDC#CEESSPTVALLHEDR.A	64.59	58.51	58.89	62.25	65.67	57.28
2978	sp|Q96JX3|SRAC1_HUMAN	SERAC1	Protein SERAC1 OS=Homo sapiens OX=9606 GN=SERAC1 PE=1 SV=1	627	VNHLNICKPKKKD	K.LHVVPVESADLGIGDLIPVDVNHLNIC#K.P	171.94	164.73	174.72	176.04	166.29	160.84
2979	sp|Q96JX3|SRAC1_HUMAN	SERAC1	Protein SERAC1 OS=Homo sapiens OX=9606 GN=SERAC1 PE=1 SV=1	131	DIEDHECAVWLLL	R.NPFADPFSTVDIEDHEC#AVWLLLR.K	61.01	58.85	70.95	59.83	62.89	61.4
2983	sp|P46976-2|GLYG-2_HUMAN	GYG1	Isoform of P46976, Isoform GN-1 of Glycogenin-1 OS=Homo sapiens OX=9606 GN=GYG1 PE=1 SV=4	271	GLVKDTCSYVNVE	K.DTC#SYVNVEDVSGAISHLSLGEIPAM*AQPFVSSEER.K	158.75	147.69	160.09	161.65	167.04	154.41
2984	sp|Q13395|TARB1_HUMAN	TARBP1	Probable methyltransferase TARBP1 OS=Homo sapiens OX=9606 GN=TARBP1 PE=1 SV=1	592	FKPSPTCSSIGLH	K.PSPTC#SSIGLHK.T	161.42	149.73	176.52	161.46	160.97	166.41
2985	sp|Q13395|TARB1_HUMAN	TARBP1	Probable methyltransferase TARBP1 OS=Homo sapiens OX=9606 GN=TARBP1 PE=1 SV=1	443	GQPIGSCSPLGLK	R.SPGQPIGSC#SPLGLK.L	259.97	272.11	273.01	279.64	273.12	270.63
2986	sp|Q13395|TARB1_HUMAN	TARBP1	Probable methyltransferase TARBP1 OS=Homo sapiens OX=9606 GN=TARBP1 PE=1 SV=1	1556	LDLTQYCFPEKSL	K.SLDLTQYC#FPEK.S	258.71	252.55	270.34	261.53	235.09	237.14
2987	sp|Q13395|TARB1_HUMAN	TARBP1	Probable methyltransferase TARBP1 OS=Homo sapiens OX=9606 GN=TARBP1 PE=1 SV=1	691	LLKTDRCLQLLLK	R.C#LQLLLK.L	239.53	250.24	252.69	237.66	230	219.69
2988	sp|Q13395|TARB1_HUMAN	TARBP1	Probable methyltransferase TARBP1 OS=Homo sapiens OX=9606 GN=TARBP1 PE=1 SV=1	625	WETGENCFMPDWF	K.SSAWETGENC#FM*PDWFEAK.L	112.98	120.48	107.66	116.98	113.24	114.6
2989	sp|Q13395|TARB1_HUMAN	TARBP1	Probable methyltransferase TARBP1 OS=Homo sapiens OX=9606 GN=TARBP1 PE=1 SV=1	1232	LPKFWDCFSYGEE	K.FWDC#FSYGEENLK.T	44.06	58.26	49.89	50.63	58.03	57.56
2990	sp|Q13395|TARB1_HUMAN	TARBP1	Probable methyltransferase TARBP1 OS=Homo sapiens OX=9606 GN=TARBP1 PE=1 SV=1	202	LPVLVQCGGAALR	R.LLPVLVQC#GGAALR.A	63.79	62.74	63.52	64.78	65.26	70.64
2991	sp|Q13395|TARB1_HUMAN	TARBP1	Probable methyltransferase TARBP1 OS=Homo sapiens OX=9606 GN=TARBP1 PE=1 SV=1	483	MTSRHWCAVPILF	R.HWC#AVPILFLSK.A	113.6	114.53	126.14	122.17	118.78	117.19
2992	sp|Q13395|TARB1_HUMAN	TARBP1	Probable methyltransferase TARBP1 OS=Homo sapiens OX=9606 GN=TARBP1 PE=1 SV=1	532	LRGAAQCYLLQTA	R.GAAQC#YLLQTAM*NLLDVEK.V	199.68	203.69	213.08	205.04	207.81	194.37
2993	sp|Q13395|TARB1_HUMAN	TARBP1	Probable methyltransferase TARBP1 OS=Homo sapiens OX=9606 GN=TARBP1 PE=1 SV=1	1583	IQQLDVCVEIPQQ	R.EGIPANLIQQLDVC#VEIPQQGIIR.S	0	0	0	0	0	0
2994	sp|Q13395|TARB1_HUMAN	TARBP1	Probable methyltransferase TARBP1 OS=Homo sapiens OX=9606 GN=TARBP1 PE=1 SV=1	576	SLWTELCDWLRVN	R.GTSLWTELC#DWLR.V	153.09	170.31	166.18	159.88	173.63	175.96
2995	sp|Q13395|TARB1_HUMAN	TARBP1	Probable methyltransferase TARBP1 OS=Homo sapiens OX=9606 GN=TARBP1 PE=1 SV=1	517	LRDVIHCTMITHQ	K.ALGIDGLLALRDVIHC#TMITHQILLR.G	0	0	0	0	0	0
2996	sp|Q13395|TARB1_HUMAN	TARBP1	Probable methyltransferase TARBP1 OS=Homo sapiens OX=9606 GN=TARBP1 PE=1 SV=1	1355	HPLKDYCLETIFY	K.DYC#LETIFYILPR.L	148.3	144	155.96	164.51	144.45	150.71
2997	sp|Q13395|TARB1_HUMAN	TARBP1	Probable methyltransferase TARBP1 OS=Homo sapiens OX=9606 GN=TARBP1 PE=1 SV=1	1100	ENLGHDCAANIVM	R.LVQDVQTFIENLGHDC#AANIVM*ENTK.R	246.69	257.28	275.44	252.05	262.83	249.56
2998	sp|Q13395|TARB1_HUMAN	TARBP1	Probable methyltransferase TARBP1 OS=Homo sapiens OX=9606 GN=TARBP1 PE=1 SV=1	751	VSDLDRCHLYLMV	R.C#HLYLMVLTELINLHLK.V	13.5	13.31	13.41	15.36	17.86	12.14
2999	sp|Q13395|TARB1_HUMAN	TARBP1	Probable methyltransferase TARBP1 OS=Homo sapiens OX=9606 GN=TARBP1 PE=1 SV=1	1245	NLKTSICTFLAVL	K.TSIC#TFLAVLSHLDIITQNIPEK.K	0	0	0	0	0	0
3000	sp|Q13395|TARB1_HUMAN	TARBP1	Probable methyltransferase TARBP1 OS=Homo sapiens OX=9606 GN=TARBP1 PE=1 SV=1	950	VLPVFHCLKVLVP	R.TLQSALEALTVLSSDQVLPVFHC#LK.V	151.49	162.99	169.1	154.36	146.13	147.82
3001	sp|Q13395|TARB1_HUMAN	TARBP1	Probable methyltransferase TARBP1 OS=Homo sapiens OX=9606 GN=TARBP1 PE=1 SV=1	24	ALLGALCQGEASA	R.ALLGALC#QGEASAER.V	264.89	254.84	276.26	253.03	262.03	251.31
3002	sp|Q13395|TARB1_HUMAN	TARBP1	Probable methyltransferase TARBP1 OS=Homo sapiens OX=9606 GN=TARBP1 PE=1 SV=1	150	LAAVGPCLRPRED	R.APGAEAAVEVLAAVGPC#LRPR.E	207.14	204.71	214.92	213.76	198.98	205.04
3003	sp|Q13395|TARB1_HUMAN	TARBP1	Probable methyltransferase TARBP1 OS=Homo sapiens OX=9606 GN=TARBP1 PE=1 SV=1	1481	TNLGGLCRTCEVF	R.LIVVASLIDKPTNLGGLC#R.T	120.28	131.36	135.93	141.3	146.08	130.19
3004	sp|Q13395|TARB1_HUMAN	TARBP1	Probable methyltransferase TARBP1 OS=Homo sapiens OX=9606 GN=TARBP1 PE=1 SV=1	868	YAHPLECSSVLEE	K.PHAEEQSSYAHPLEC#SSVLEESSSSQGWGK.I	55.03	60.08	64.53	56.8	56.7	56.48
3005	sp|P51148|RAB5C_HUMAN	RAB5C	Ras-related protein Rab-5C OS=Homo sapiens OX=9606 GN=RAB5C PE=1 SV=2	64	FLTQTVCLDDTTV	K.GQFHEYQESTIGAAFLTQTVC#LDDTTVK.F	296.75	291.58	301.11	295.73	295	304.21
3012	sp|P30048|PRDX3_HUMAN	PRDX3	Thioredoxin-dependent peroxide reductase, mitochondrial OS=Homo sapiens OX=9606 GN=PRDX3 PE=1 SV=3	229	ETHGEVCPANWTP	K.AFQYVETHGEVC#PANWTPDSPTIKPSPAASK.E	561.01	598.42	584.24	556.8	544.77	596.9
3014	sp|O95613|PCNT_HUMAN	PCNT	Pericentrin OS=Homo sapiens OX=9606 GN=PCNT PE=1 SV=4	1252	PESVRECEQPIRR	R.EC#EQPIR.R	0	0	0	0	0	0
3015	sp|O95613|PCNT_HUMAN	PCNT	Pericentrin OS=Homo sapiens OX=9606 GN=PCNT PE=1 SV=4	2729	RIEHSRCEALLAQ	R.C#EALLAQER.S	239.32	246.01	225.78	247.34	246.35	233.54
3016	sp|O95613|PCNT_HUMAN	PCNT	Pericentrin OS=Homo sapiens OX=9606 GN=PCNT PE=1 SV=4	2576	KVEQEKCIAGDLQ	K.C#IAGDLQK.T	664.36	691.67	664.3	667.92	617.68	607.24
3017	sp|O95613|PCNT_HUMAN	PCNT	Pericentrin OS=Homo sapiens OX=9606 GN=PCNT PE=1 SV=4	1315	HQELLECLKEESA	K.HQELLEC#LK.E	351.48	368.44	375.28	381.1	381.53	385.01
3018	sp|O95613|PCNT_HUMAN	PCNT	Pericentrin OS=Homo sapiens OX=9606 GN=PCNT PE=1 SV=4	357	ESEKDLCLENLRK	K.DLC#LENLR.K	366.31	386.2	365.07	378.83	381.97	401.61
3019	sp|O95613|PCNT_HUMAN	PCNT	Pericentrin OS=Homo sapiens OX=9606 GN=PCNT PE=1 SV=4	1119	SHEIEECRSELEV	K.DQVLSLSHEIEEC#R.S	12.42	18.88	22.64	19.65	21.49	22.95
3020	sp|O95613|PCNT_HUMAN	PCNT	Pericentrin OS=Homo sapiens OX=9606 GN=PCNT PE=1 SV=4	2150	NQAIDACDANTTP	K.NQAIDAC#DANTTPGGVTDVIK.N	146.92	147.57	165.86	188.18	183.07	180.62
3021	sp|O95613|PCNT_HUMAN	PCNT	Pericentrin OS=Homo sapiens OX=9606 GN=PCNT PE=1 SV=4	430	QSEHGRCLEDLEF	R.C#LEDLEFK.F	311.54	339.24	291.02	323.83	334.31	332.77
3022	sp|O95613|PCNT_HUMAN	PCNT	Pericentrin OS=Homo sapiens OX=9606 GN=PCNT PE=1 SV=4	860	LHVKEDCALQLML	K.EDC#ALQLMLAR.S	135.37	142.78	141.14	128.56	120.21	126.54
3023	sp|O95613|PCNT_HUMAN	PCNT	Pericentrin OS=Homo sapiens OX=9606 GN=PCNT PE=1 SV=4	2628	QLSRSLCEVQQEV	R.SLC#EVQQEVLQLR.S	220.89	229.89	188.79	159.36	180.72	159.56
3024	sp|O95613|PCNT_HUMAN	PCNT	Pericentrin OS=Homo sapiens OX=9606 GN=PCNT PE=1 SV=4	2254	SGALSLCSADTSL	K.DWTLEPWPSLPVTPHSGALSLC#SADTSLGDR.A	0	0	0	0	0	0
3025	sp|O95613|PCNT_HUMAN	PCNT	Pericentrin OS=Homo sapiens OX=9606 GN=PCNT PE=1 SV=4	1190	GERVGLCLDDAGA	R.VGLC#LDDAGAGLALSTAPALEETWSDVALPELDR.T	108.79	109.57	119.35	134.04	119.16	113.55
3026	sp|O95613|PCNT_HUMAN	PCNT	Pericentrin OS=Homo sapiens OX=9606 GN=PCNT PE=1 SV=4	2614	DLKSDLCESRQKS	K.SDLC#ESR.Q	316.19	325.8	311.55	301.44	293.13	306.44
3027	sp|O95613|PCNT_HUMAN	PCNT	Pericentrin OS=Homo sapiens OX=9606 GN=PCNT PE=1 SV=4	3330	STSKKSCHPMIKQ	K.SC#HPMIK.Q	0	0	0	0	0	0
3028	sp|O95613|PCNT_HUMAN	PCNT	Pericentrin OS=Homo sapiens OX=9606 GN=PCNT PE=1 SV=4	1943	HQRFLRCQVELDR	R.C#QVELDR.R	36.44	37.13	40.63	39.27	45.2	40.35
3029	sp|O95613|PCNT_HUMAN	PCNT	Pericentrin OS=Homo sapiens OX=9606 GN=PCNT PE=1 SV=4	2185	IQEKSECQDMSLS	K.SEC#QDMSLSSPTSVLGGSR.H	39.52	42.3	43	49.03	43.1	44.49
3030	sp|O95613|PCNT_HUMAN	PCNT	Pericentrin OS=Homo sapiens OX=9606 GN=PCNT PE=1 SV=4	563	VEVGLSCVGLEEK	R.EDALLDSVEVGLSC#VGLEEKPEK.G	297.42	304.97	332.34	345.95	322.01	327.69
3031	sp|O95613|PCNT_HUMAN	PCNT	Pericentrin OS=Homo sapiens OX=9606 GN=PCNT PE=1 SV=4	2446	QEVPTACPDWRGD	K.TQEVPTAC#PDWR.G	211.59	234.87	248.82	255.96	254.15	252.86
3032	sp|O95613|PCNT_HUMAN	PCNT	Pericentrin OS=Homo sapiens OX=9606 GN=PCNT PE=1 SV=4	2059	EKVLEDCQLPKVD	K.VLEDC#QLPK.V	138.36	131.73	127.78	138.93	132.08	124.06
3033	sp|O95613|PCNT_HUMAN	PCNT	Pericentrin OS=Homo sapiens OX=9606 GN=PCNT PE=1 SV=4	1625	TLDAGRCPEPPSG	R.C#PEPPSGSPPEGPEIQLEVTQR.A	56.14	53.08	56.35	69.36	55.52	54.38
3034	sp|O95613|PCNT_HUMAN	PCNT	Pericentrin OS=Homo sapiens OX=9606 GN=PCNT PE=1 SV=4	974	LDSLESCYLSEFQ	R.HLSSLDSLESC#YLSEFQTIR.E	104.72	87.98	98.56	109.91	91.08	88.54
3035	sp|O95613|PCNT_HUMAN	PCNT	Pericentrin OS=Homo sapiens OX=9606 GN=PCNT PE=1 SV=4	321	EEVVLRCGQEAAE	R.C#GQEAAELK.E	85.85	90.69	94.25	108.35	98.06	104.3
3036	sp|O95613|PCNT_HUMAN	PCNT	Pericentrin OS=Homo sapiens OX=9606 GN=PCNT PE=1 SV=4	2026	MSVLTVCQRQLQS	K.QEGVMSVLTVC#QR.Q	104.87	104.49	98.57	95.81	91.61	86.96
3037	sp|O95613|PCNT_HUMAN	PCNT	Pericentrin OS=Homo sapiens OX=9606 GN=PCNT PE=1 SV=4	2278	QGPGLLCSPGVSA	R.ADTSLPQTQGPGLLC#SPGVSAAALALQWAESPPADDHHVQR.T	23.31	30.26	26.26	26.79	25.34	25.17
3038	sp|O95613|PCNT_HUMAN	PCNT	Pericentrin OS=Homo sapiens OX=9606 GN=PCNT PE=1 SV=4	215	GMFTKECEQECEL	K.EC#EQECELAITDLESGREDEAGLHQSQAVHGLELEALR.L	0	0	0	0	0	0
3039	sp|O95613|PCNT_HUMAN	PCNT	Pericentrin OS=Homo sapiens OX=9606 GN=PCNT PE=1 SV=4	64	KEDSALCGGGDIC	K.EDSALC#GGGDICK.S	0	0	0	0	0	0
3065	sp|Q9Y277|VDAC3_HUMAN	VDAC3	Voltage-dependent anion-selective channel protein 3 OS=Homo sapiens OX=9606 GN=VDAC3 PE=1 SV=1	36	DLKTKSCSGVEFS	K.SC#SGVEFSTSGHAYTDTGK.A	3719.49	3783.04	3740.17	3436.62	3450.69	3416.51
3066	sp|Q9Y277|VDAC3_HUMAN	VDAC3	Voltage-dependent anion-selective channel protein 3 OS=Homo sapiens OX=9606 GN=VDAC3 PE=1 SV=1	229	AKYMLDCRTSLSA	R.FGIAAKYM*LDC#R.T	291.42	286.99	287.16	302.97	307.7	311.56
3067	sp|Q9Y277|VDAC3_HUMAN	VDAC3	Voltage-dependent anion-selective channel protein 3 OS=Homo sapiens OX=9606 GN=VDAC3 PE=1 SV=1	65	ETKYKVCNYGLTF	K.VC#NYGLTFTQK.W	1193.39	1195.76	1279.24	1285.38	1178.02	1178.7
3074	sp|Q7Z6Z7|HUWE1_HUMAN	HUWE1	E3 ubiquitin-protein ligase HUWE1 OS=Homo sapiens OX=9606 GN=HUWE1 PE=1 SV=3	3361	RTKETNCESDRER	K.ETNC#ESDR.E	75.7	74.34	65.34	65.39	71.46	65.46
3075	sp|Q7Z6Z7|HUWE1_HUMAN	HUWE1	E3 ubiquitin-protein ligase HUWE1 OS=Homo sapiens OX=9606 GN=HUWE1 PE=1 SV=3	2721	RDQSAQCTASKSN	R.DQSAQC#TASK.S	574.71	606.98	579.12	585.94	557.2	581.39
3076	sp|Q7Z6Z7|HUWE1_HUMAN	HUWE1	E3 ubiquitin-protein ligase HUWE1 OS=Homo sapiens OX=9606 GN=HUWE1 PE=1 SV=3	3333	QAAPVVCRHVLDT	K.HASGGSTVHIHPQAAPVVC#R.H	0	0	0	0	0	0
3077	sp|Q7Z6Z7|HUWE1_HUMAN	HUWE1	E3 ubiquitin-protein ligase HUWE1 OS=Homo sapiens OX=9606 GN=HUWE1 PE=1 SV=3	1401	SPEEVACRKEEEE	R.AESPEEVAC#R.K	621.93	657.95	650.56	638.09	640.28	667.34
3078	sp|Q7Z6Z7|HUWE1_HUMAN	HUWE1	E3 ubiquitin-protein ligase HUWE1 OS=Homo sapiens OX=9606 GN=HUWE1 PE=1 SV=3	3259	KKSSKSCGSSSHE	K.SC#GSSSHENRPLDLLHK.M	0	0	0	0	0	0
3079	sp|Q7Z6Z7|HUWE1_HUMAN	HUWE1	E3 ubiquitin-protein ligase HUWE1 OS=Homo sapiens OX=9606 GN=HUWE1 PE=1 SV=3	467	EHEVDLCRKECPF	R.LEHEVDLC#R.K	94.84	103.03	111.75	109.94	91.16	106.49
3080	sp|Q7Z6Z7|HUWE1_HUMAN	HUWE1	E3 ubiquitin-protein ligase HUWE1 OS=Homo sapiens OX=9606 GN=HUWE1 PE=1 SV=3	1832	HIIEDPCTLRHTM	R.HIIEDPC#TLR.H	198.15	183.08	175.14	174.94	170.97	174.01
3081	sp|Q7Z6Z7|HUWE1_HUMAN	HUWE1	E3 ubiquitin-protein ligase HUWE1 OS=Homo sapiens OX=9606 GN=HUWE1 PE=1 SV=3	4211	EYVHLVCQMRMTG	K.EYVHLVC#QMR.M	82.51	81.04	88.23	81.25	87.25	88.56
3082	sp|Q7Z6Z7|HUWE1_HUMAN	HUWE1	E3 ubiquitin-protein ligase HUWE1 OS=Homo sapiens OX=9606 GN=HUWE1 PE=1 SV=3	3239	SSESELCIETPKL	R.SSESELC#IETPK.L	354.69	363.58	375.68	386.8	349.12	383.16
3083	sp|Q7Z6Z7|HUWE1_HUMAN	HUWE1	E3 ubiquitin-protein ligase HUWE1 OS=Homo sapiens OX=9606 GN=HUWE1 PE=1 SV=3	3658	QQRRAQCETLSPD	R.AQC#ETLSPDGLPEEQPQTTK.L	312.67	311.96	327.75	337.18	329.27	321.19
3084	sp|Q7Z6Z7|HUWE1_HUMAN	HUWE1	E3 ubiquitin-protein ligase HUWE1 OS=Homo sapiens OX=9606 GN=HUWE1 PE=1 SV=3	1252	QKAAFTCIKNLWN	K.AAFTC#IK.N	628.65	637.34	599.35	609.45	549.76	549.23
3085	sp|Q7Z6Z7|HUWE1_HUMAN	HUWE1	E3 ubiquitin-protein ligase HUWE1 OS=Homo sapiens OX=9606 GN=HUWE1 PE=1 SV=3	2666	AESMHDCVSVVKV	K.VLDAESMHDC#VSVVK.V	142.44	141.49	136.12	128.79	126.84	108.51
3086	sp|Q7Z6Z7|HUWE1_HUMAN	HUWE1	E3 ubiquitin-protein ligase HUWE1 OS=Homo sapiens OX=9606 GN=HUWE1 PE=1 SV=3	471	DLCRKECPFVIKP	K.EC#PFVIK.P	708.26	736.01	704.4	685.97	676.13	727.4
3087	sp|Q7Z6Z7|HUWE1_HUMAN	HUWE1	E3 ubiquitin-protein ligase HUWE1 OS=Homo sapiens OX=9606 GN=HUWE1 PE=1 SV=3	624	LQSFVQCQPFERL	R.GLQSFVQC#QPFER.L	257.46	268.44	255.75	251.67	237.64	247.91
3088	sp|Q7Z6Z7|HUWE1_HUMAN	HUWE1	E3 ubiquitin-protein ligase HUWE1 OS=Homo sapiens OX=9606 GN=HUWE1 PE=1 SV=3	4126	DNRLLECYFTRSF	R.LLEC#YFTR.S	103.22	106.16	108.47	123.52	121.74	119.22
3089	sp|Q7Z6Z7|HUWE1_HUMAN	HUWE1	E3 ubiquitin-protein ligase HUWE1 OS=Homo sapiens OX=9606 GN=HUWE1 PE=1 SV=3	790	NTTDDHCQEFVNQ	K.FVESILSNNTTDDHC#QEFVNQK.G	267.08	263.53	267.47	267.12	238.7	251.52
3090	sp|Q7Z6Z7|HUWE1_HUMAN	HUWE1	E3 ubiquitin-protein ligase HUWE1 OS=Homo sapiens OX=9606 GN=HUWE1 PE=1 SV=3	4341	LPSAHTCFNQLDL	R.LPSAHTC#FNQLDLPAYESFEK.L	155.29	173.14	160.87	190.91	180.38	196.77
3091	sp|Q7Z6Z7|HUWE1_HUMAN	HUWE1	E3 ubiquitin-protein ligase HUWE1 OS=Homo sapiens OX=9606 GN=HUWE1 PE=1 SV=3	689	KLLEEICNLGRDP	K.LLEEIC#NLGR.D	175.36	205.93	192.56	206.6	192.9	181.42
3092	sp|Q7Z6Z7|HUWE1_HUMAN	HUWE1	E3 ubiquitin-protein ligase HUWE1 OS=Homo sapiens OX=9606 GN=HUWE1 PE=1 SV=3	4367	LLAIQECSEGFGL	R.HM*LLLAIQEC#SEGFGLA.-	50.18	54.64	61.26	59.33	63.97	69.09
3093	sp|Q7Z6Z7|HUWE1_HUMAN	HUWE1	E3 ubiquitin-protein ligase HUWE1 OS=Homo sapiens OX=9606 GN=HUWE1 PE=1 SV=3	1462	DTVYRVCDLIMTA	R.VC#DLIMTAIK.R	0	0	0	0	0	0
3094	sp|Q7Z6Z7|HUWE1_HUMAN	HUWE1	E3 ubiquitin-protein ligase HUWE1 OS=Homo sapiens OX=9606 GN=HUWE1 PE=1 SV=3	29	IDKLKVCNDEQLL	K.VC#NDEQLLLELQQIK.T	46.92	41.55	48.87	43.09	42.09	38.65
3095	sp|Q7Z6Z7|HUWE1_HUMAN	HUWE1	E3 ubiquitin-protein ligase HUWE1 OS=Homo sapiens OX=9606 GN=HUWE1 PE=1 SV=3	1159	MLQKFLCSGGHNA	K.FLC#SGGHNALFETFNWALSM*GGK.V	175.14	167.65	172.15	160.5	176.99	180.13
3096	sp|Q7Z6Z7|HUWE1_HUMAN	HUWE1	E3 ubiquitin-protein ligase HUWE1 OS=Homo sapiens OX=9606 GN=HUWE1 PE=1 SV=3	1278	SMLAILCHILRGE	R.M*AESMLAILC#HILR.G	173.98	173.29	176.84	163.6	177.41	183.08
3097	sp|Q7Z6Z7|HUWE1_HUMAN	HUWE1	E3 ubiquitin-protein ligase HUWE1 OS=Homo sapiens OX=9606 GN=HUWE1 PE=1 SV=3	612	NVFSALCLNARGL	R.EVLGSLPNVFSALC#LNAR.G	0	0	0	0	0	0
3098	sp|Q7Z6Z7|HUWE1_HUMAN	HUWE1	E3 ubiquitin-protein ligase HUWE1 OS=Homo sapiens OX=9606 GN=HUWE1 PE=1 SV=3	1447	DTMLPGCFHLLDE	K.FQDADPLEQDELHTFTDTMLPGC#FHLLDELPDTVYR.V	183.71	185.12	184.91	204.53	195.77	185.74
3099	sp|Q7Z6Z7|HUWE1_HUMAN	HUWE1	E3 ubiquitin-protein ligase HUWE1 OS=Homo sapiens OX=9606 GN=HUWE1 PE=1 SV=3	1133	RLTFFICSVGFTS	R.LTFFIC#SVGFTSPM*LFDER.K	20.8	22.17	20.52	21.02	20.53	19.97
3100	sp|Q7Z6Z7|HUWE1_HUMAN	HUWE1	E3 ubiquitin-protein ligase HUWE1 OS=Homo sapiens OX=9606 GN=HUWE1 PE=1 SV=3	2106	ELIKEDCSVLAFV	K.EDC#SVLAFVLDHLLPHTQNAEDK.D	154.05	166.62	169.35	157.86	159.45	152.71
3101	sp|Q7Z6Z7|HUWE1_HUMAN	HUWE1	E3 ubiquitin-protein ligase HUWE1 OS=Homo sapiens OX=9606 GN=HUWE1 PE=1 SV=3	2181	RLQAVMCIISTIM	R.LQAVMC#IISTIM*ESC#PSTSSFYSSATAK.T	48.59	48.05	60.59	56.01	58.8	57
3102	sp|Q7Z6Z7|HUWE1_HUMAN	HUWE1	E3 ubiquitin-protein ligase HUWE1 OS=Homo sapiens OX=9606 GN=HUWE1 PE=1 SV=3	2190	STIMESCPSTSSF	R.LQAVMC#IISTIM*ESC#PSTSSFYSSATAK.T	0	0	0	0	0	0
3103	sp|Q7Z6Z7|HUWE1_HUMAN	HUWE1	E3 ubiquitin-protein ligase HUWE1 OS=Homo sapiens OX=9606 GN=HUWE1 PE=1 SV=3	1879	VLGPAACRNPDIF	R.VLGPAAC#R.N	457.76	477.59	441.37	538.44	523.12	545.83
3104	sp|Q7Z6Z7|HUWE1_HUMAN	HUWE1	E3 ubiquitin-protein ligase HUWE1 OS=Homo sapiens OX=9606 GN=HUWE1 PE=1 SV=3	3635	HLGYTLCKQIGTL	R.HLGYTLC#K.Q	382.2	383.65	407.1	411.55	368.1	384.91
3105	sp|Q7Z6Z7|HUWE1_HUMAN	HUWE1	E3 ubiquitin-protein ligase HUWE1 OS=Homo sapiens OX=9606 GN=HUWE1 PE=1 SV=3	4099	INPSSHCNPNHLS	R.VTYTINPSSHC#NPNHLSYFK.F	0	0	0	0	0	0
3106	sp|Q7Z6Z7|HUWE1_HUMAN	HUWE1	E3 ubiquitin-protein ligase HUWE1 OS=Homo sapiens OX=9606 GN=HUWE1 PE=1 SV=3	1762	TVLIRACVSMLGV	R.AC#VSMLGVPVDPDTLHATLR.L	0	0	0	0	0	0
3107	sp|Q7Z6Z7|HUWE1_HUMAN	HUWE1	E3 ubiquitin-protein ligase HUWE1 OS=Homo sapiens OX=9606 GN=HUWE1 PE=1 SV=3	1567	LEVVQPCLQAAKE	K.LLEVVQPC#LQAAK.E	0	0	0	0	0	0
3108	sp|Q7Z6Z7|HUWE1_HUMAN	HUWE1	E3 ubiquitin-protein ligase HUWE1 OS=Homo sapiens OX=9606 GN=HUWE1 PE=1 SV=3	3296	MDAALGCRTNIFQ	K.SSNQLSWLSVSMDAALGC#R.T	47.41	47.76	47.19	46.39	44.79	46.9
3109	sp|Q7Z6Z7|HUWE1_HUMAN	HUWE1	E3 ubiquitin-protein ligase HUWE1 OS=Homo sapiens OX=9606 GN=HUWE1 PE=1 SV=3	3213	RVLRNLCYHAQTR	R.NLC#YHAQTR.H	215.65	220.76	228.24	231.44	203.16	221.92
3110	sp|Q7Z6Z7|HUWE1_HUMAN	HUWE1	E3 ubiquitin-protein ligase HUWE1 OS=Homo sapiens OX=9606 GN=HUWE1 PE=1 SV=3	19	TEAPADCRALIDK	K.TPTEAPADC#R.A	76.98	79.88	85.21	83.37	83.47	79.21
3111	sp|Q7Z6Z7|HUWE1_HUMAN	HUWE1	E3 ubiquitin-protein ligase HUWE1 OS=Homo sapiens OX=9606 GN=HUWE1 PE=1 SV=3	1628	DRSGRWCSYSASN	R.WC#SYSASNNSTIDSAWK.S	122.61	108.94	109.97	115.81	116.15	129.07
3112	sp|Q7Z6Z7|HUWE1_HUMAN	HUWE1	E3 ubiquitin-protein ligase HUWE1 OS=Homo sapiens OX=9606 GN=HUWE1 PE=1 SV=3	349	LSSIIDCTGTASY	K.LSSIIDC#TGTASYHGFLPVLVR.N	44.52	46.94	41.59	39.3	42.36	38.71
3113	sp|Q7Z6Z7|HUWE1_HUMAN	HUWE1	E3 ubiquitin-protein ligase HUWE1 OS=Homo sapiens OX=9606 GN=HUWE1 PE=1 SV=3	1891	FTEVANCCIRIAL	R.NPDIFTEVANC#CIR.I	144.25	152.67	152.06	145.54	152.89	158.41
3114	sp|Q7Z6Z7|HUWE1_HUMAN	HUWE1	E3 ubiquitin-protein ligase HUWE1 OS=Homo sapiens OX=9606 GN=HUWE1 PE=1 SV=3	182	GFGLAECCRDLHM	K.ENGFGLAEC#CR.D	0	0	0	0	0	0
3197	sp|P42704|LPPRC_HUMAN	LRPPRC	Leucine-rich PPR motif-containing protein, mitochondrial OS=Homo sapiens OX=9606 GN=LRPPRC PE=1 SV=3	113	KVFNDTCRSGGLG	K.VFNDTC#R.S	190.17	186.89	195	199.49	188.13	194.65
3198	sp|P42704|LPPRC_HUMAN	LRPPRC	Leucine-rich PPR motif-containing protein, mitochondrial OS=Homo sapiens OX=9606 GN=LRPPRC PE=1 SV=3	863	RIHDVLCKLVEKG	R.IHDVLC#K.L	573.07	640.34	546.31	582.9	513.58	533.48
3199	sp|P42704|LPPRC_HUMAN	LRPPRC	Leucine-rich PPR motif-containing protein, mitochondrial OS=Homo sapiens OX=9606 GN=LRPPRC PE=1 SV=3	930	QWFCDRCVANNQV	R.C#VANNQVETLEK.L	650.82	716.9	793.72	870.92	791.25	832.76
3200	sp|P42704|LPPRC_HUMAN	LRPPRC	Leucine-rich PPR motif-containing protein, mitochondrial OS=Homo sapiens OX=9606 GN=LRPPRC PE=1 SV=3	1043	KDILIACRLNQKK	K.DILIAC#R.L	597.72	653.46	616.66	605.02	552.51	575.75
3201	sp|P42704|LPPRC_HUMAN	LRPPRC	Leucine-rich PPR motif-containing protein, mitochondrial OS=Homo sapiens OX=9606 GN=LRPPRC PE=1 SV=3	927	ARLQWFCDRCVAN	R.LQWFC#DR.C	428.6	443.18	446.35	410.62	408.61	412.62
3202	sp|P42704|LPPRC_HUMAN	LRPPRC	Leucine-rich PPR motif-containing protein, mitochondrial OS=Homo sapiens OX=9606 GN=LRPPRC PE=1 SV=3	484	TDYVIPCFDSVNS	K.GM*QELGVHPDQETYTDYVIPC#FDSVNSAR.A	242.02	233.25	258.47	249.58	258.8	258.46
3203	sp|P42704|LPPRC_HUMAN	LRPPRC	Leucine-rich PPR motif-containing protein, mitochondrial OS=Homo sapiens OX=9606 GN=LRPPRC PE=1 SV=3	500	ILQENGCLSDSDM	R.AILQENGC#LSDSDM*FSQAGLR.S	240.15	226.62	250.68	240.46	239.3	244.33
3204	sp|P42704|LPPRC_HUMAN	LRPPRC	Leucine-rich PPR motif-containing protein, mitochondrial OS=Homo sapiens OX=9606 GN=LRPPRC PE=1 SV=3	130	LLLLRSCGSLLPE	R.SC#GSLLPELK.L	749.69	775.61	818.64	825.3	775.33	838.68
3205	sp|P42704|LPPRC_HUMAN	LRPPRC	Leucine-rich PPR motif-containing protein, mitochondrial OS=Homo sapiens OX=9606 GN=LRPPRC PE=1 SV=3	208	RLIASYCNVGDIE	R.LIASYC#NVGDIEGASK.I	252.92	262.32	265.57	258.53	234.67	264.38
3206	sp|P42704|LPPRC_HUMAN	LRPPRC	Leucine-rich PPR motif-containing protein, mitochondrial OS=Homo sapiens OX=9606 GN=LRPPRC PE=1 SV=3	952	TQKLFECDRDQMY	K.LFEC#DRDQM*YYNLLK.L	528.23	541.93	547.42	514.87	477.81	488.09
3207	sp|P42704|LPPRC_HUMAN	LRPPRC	Leucine-rich PPR motif-containing protein, mitochondrial OS=Homo sapiens OX=9606 GN=LRPPRC PE=1 SV=3	413	LQFTLHCALLANK	K.EVQM*HSFPLQFTLHC#ALLANK.T	77.4	72.46	75.46	65.98	57.99	43.84
3208	sp|P42704|LPPRC_HUMAN	LRPPRC	Leucine-rich PPR motif-containing protein, mitochondrial OS=Homo sapiens OX=9606 GN=LRPPRC PE=1 SV=3	690	QLILVLCSEENMQ	K.QLILVLC#SEENM*QK.A	181.13	185.8	192.18	209.17	183.18	182.19
3209	sp|P42704|LPPRC_HUMAN	LRPPRC	Leucine-rich PPR motif-containing protein, mitochondrial OS=Homo sapiens OX=9606 GN=LRPPRC PE=1 SV=3	380	SFFLQHCVTMNTP	K.EDGPSVFGSFFLQHC#VTMNTPVEK.L	210.99	219.52	232.03	235.1	217.88	214.98
3210	sp|P42704|LPPRC_HUMAN	LRPPRC	Leucine-rich PPR motif-containing protein, mitochondrial OS=Homo sapiens OX=9606 GN=LRPPRC PE=1 SV=3	848	LEVAIDCYEKYKV	K.GDLSTALEVAIDC#YEK.Y	432.71	466.64	468.86	464.79	431.75	450.85
3211	sp|P42704|LPPRC_HUMAN	LRPPRC	Leucine-rich PPR motif-containing protein, mitochondrial OS=Homo sapiens OX=9606 GN=LRPPRC PE=1 SV=3	361	LQILLACPVSKED	K.LEDVALQILLAC#PVSK.E	229.96	263.83	260.73	269.22	254.76	258.25
3212	sp|P42704|LPPRC_HUMAN	LRPPRC	Leucine-rich PPR motif-containing protein, mitochondrial OS=Homo sapiens OX=9606 GN=LRPPRC PE=1 SV=3	1277	RALLQRCGAIAEQ	R.C#GAIAEQTPILLLFLLR.N	26.24	25.33	35.41	33.81	28.3	29.4
3213	sp|P42704|LPPRC_HUMAN	LRPPRC	Leucine-rich PPR motif-containing protein, mitochondrial OS=Homo sapiens OX=9606 GN=LRPPRC PE=1 SV=3	722	ALINLCCRHDKVE	K.YESDM*VTGGYAALINLCC#R.H	36.49	35.81	37.22	40.06	37.76	37.75
3214	sp|P42704|LPPRC_HUMAN	LRPPRC	Leucine-rich PPR motif-containing protein, mitochondrial OS=Homo sapiens OX=9606 GN=LRPPRC PE=1 SV=3	721	AALINLCCRHDKV	K.AKYESDMVTGGYAALINLC#CR.H	62.63	64.98	61.61	64.61	67.09	60.47
3523	sp|Q9NXU5|ARL15_HUMAN	ARL15	ADP-ribosylation factor-like protein 15 OS=Homo sapiens OX=9606 GN=ARL15 PE=1 SV=1	133	LQHPQLCTLPFLI	R.NELHSALQHPQLC#TLPFLILANHQDK.P	84.62	93.02	106.06	107.81	89.43	108.56
3524	sp|Q9NXU5|ARL15_HUMAN	ARL15	ADP-ribosylation factor-like protein 15 OS=Homo sapiens OX=9606 GN=ARL15 PE=1 SV=1	175	RWILQPCSLDDMD	R.WILQPC#SLDDM*DALK.D	0	0	0	0	0	0
3525	sp|Q9NXU5|ARL15_HUMAN	ARL15	ADP-ribosylation factor-like protein 15 OS=Homo sapiens OX=9606 GN=ARL15 PE=1 SV=1	53	SLLSKLCSESPDN	K.LC#SESPDNVVSTTGFSIK.A	91.77	102.48	105.83	100.88	97.32	95.27
3531	sp|Q9Y6X4|F169A_HUMAN	FAM169A	Soluble lamin-associated protein of 75 kDa OS=Homo sapiens OX=9606 GN=FAM169A PE=1 SV=2	138	NEIPFLCHSSTDY	R.NEIPFLC#HSSTDYAK.I	433.58	435.25	479.32	480.45	433	441.34
3532	sp|Q9Y6X4|F169A_HUMAN	FAM169A	Soluble lamin-associated protein of 75 kDa OS=Homo sapiens OX=9606 GN=FAM169A PE=1 SV=2	225	SLMYTACKQYFEK	R.YPLSSLM*YTAC#K.Q	81.61	80.48	93.78	72.94	105.19	90.76
3533	sp|Q9Y6X4|F169A_HUMAN	FAM169A	Soluble lamin-associated protein of 75 kDa OS=Homo sapiens OX=9606 GN=FAM169A PE=1 SV=2	167	KPTGSICASFLTQ	K.KGEAIGFYSVKPTGSIC#ASFLTQSYQLPVLDTMFLR.K	155.72	170.46	197	177.17	184.21	202.51
3534	sp|Q9Y6X4|F169A_HUMAN	FAM169A	Soluble lamin-associated protein of 75 kDa OS=Homo sapiens OX=9606 GN=FAM169A PE=1 SV=2	29	YMSDLRCGDPENP	R.C#GDPENPECFSLLNITIPISLSNVGFVPLYGGDQTQK.I	45.67	56.53	61.75	65.85	60.39	64.52
3535	sp|Q9Y6X4|F169A_HUMAN	FAM169A	Soluble lamin-associated protein of 75 kDa OS=Homo sapiens OX=9606 GN=FAM169A PE=1 SV=2	37	DPENPECFSLLNI	R.CGDPENPEC#FSLLNITIPISLSNVGFVPLYGGDQTQK.I	18.81	20.42	25.86	23.37	24.58	24.66
3540	sp|P00441|SODC_HUMAN	SOD1	Superoxide dismutase [Cu-Zn] OS=Homo sapiens OX=9606 GN=SOD1 PE=1 SV=2	147	AGSRLACGVIGIA	R.LAC#GVIGIAQ.-	17.18	19.17	15.35	18.07	18.81	18.58
3541	sp|P00441|SODC_HUMAN	SOD1	Superoxide dismutase [Cu-Zn] OS=Homo sapiens OX=9606 GN=SOD1 PE=1 SV=2	112	SLSGDHCIIGRTL	K.DGVADVSIEDSVISLSGDHC#IIGR.T	138.63	135.77	137.32	132.22	160.25	163.63
3544	sp|O15085|ARHGB_HUMAN	ARHGEF11	Rho guanine nucleotide exchange factor 11 OS=Homo sapiens OX=9606 GN=ARHGEF11 PE=1 SV=1	1047	RAFFIICTSKLGP	R.AFFIIC#TSK.L	199.37	223.69	197.88	208.55	203.03	201.71
3545	sp|O15085|ARHGB_HUMAN	ARHGEF11	Rho guanine nucleotide exchange factor 11 OS=Homo sapiens OX=9606 GN=ARHGEF11 PE=1 SV=1	688	SPSLGFCTDTLLP	R.SIESPSLGFC#TDTLLPHLLEDDLGQLSDLEPEPDAQNWQHTVGK.D	0	0	0	0	0	0
3546	sp|O15085|ARHGB_HUMAN	ARHGEF11	Rho guanine nucleotide exchange factor 11 OS=Homo sapiens OX=9606 GN=ARHGEF11 PE=1 SV=1	402	DARGVLCEAQEAA	R.GVLC#EAQEAAM*PEIQEQIHDYR.T	39.54	50.74	41.88	41.25	48.52	51.15
3550	sp|Q99986|VRK1_HUMAN	VRK1	Serine/threonine-protein kinase VRK1 OS=Homo sapiens OX=9606 GN=VRK1 PE=1 SV=1	220	KEDPKRCHDGTIE	R.C#HDGTIEFTSIDAHNGVAPSR.R	0	0	0	0	0	0
3551	sp|Q99986|VRK1_HUMAN	VRK1	Serine/threonine-protein kinase VRK1 OS=Homo sapiens OX=9606 GN=VRK1 PE=1 SV=1	205	GLAYRYCPEGVHK	R.YC#PEGVHK.E	329.49	315.93	313.02	287.71	265.71	287.84
3552	sp|Q99986|VRK1_HUMAN	VRK1	Serine/threonine-protein kinase VRK1 OS=Homo sapiens OX=9606 GN=VRK1 PE=1 SV=1	50	GQGGFGCIYLADM	K.VGLPIGQGGFGC#IYLADMNSSESVGSDAPCVVK.V	354.05	361.33	365.15	362.5	355.95	352.67
3623	sp|O95486|SC24A_HUMAN	SEC24A	Protein transport protein Sec24A OS=Homo sapiens OX=9606 GN=SEC24A PE=1 SV=2	388	NPELFRCTLTSIP	R.C#TLTSIPQTQALLNK.A	0	0	0	0	0	0
3624	sp|O95486|SC24A_HUMAN	SEC24A	Protein transport protein Sec24A OS=Homo sapiens OX=9606 GN=SEC24A PE=1 SV=2	824	IRVHTLCLPVVST	R.VHTLC#LPVVSTLNDVFLGADVQAISGLLANM*AVDR.S	42.55	37.84	34.41	38.5	36.09	43.14
3625	sp|O95486|SC24A_HUMAN	SEC24A	Protein transport protein Sec24A OS=Homo sapiens OX=9606 GN=SEC24A PE=1 SV=2	704	DLASLGCISRYSA	K.LALDCSGQQVAVDLFLLSGQYSDLASLGC#ISR.Y	18.96	26.96	23.01	20.99	23.4	21.57
3626	sp|P42695|CNDD3_HUMAN	NCAPD3	Condensin-2 complex subunit D3 OS=Homo sapiens OX=9606 GN=NCAPD3 PE=1 SV=2	1484	NKDTPACSRRSLR	K.DTPAC#SR.R	608.22	621.16	595.85	535.42	570.7	563
3627	sp|P42695|CNDD3_HUMAN	NCAPD3	Condensin-2 complex subunit D3 OS=Homo sapiens OX=9606 GN=NCAPD3 PE=1 SV=2	572	VSILKHCDVSGMK	K.HC#DVSGM*K.E	558.01	565.58	608.03	572.68	565.05	567.12
3628	sp|P42695|CNDD3_HUMAN	NCAPD3	Condensin-2 complex subunit D3 OS=Homo sapiens OX=9606 GN=NCAPD3 PE=1 SV=2	931	ITLGKLCLQHEDL	K.LC#LQHEDLAK.K	169.59	186.87	166.9	178.84	146.78	146.58
3629	sp|P42695|CNDD3_HUMAN	NCAPD3	Condensin-2 complex subunit D3 OS=Homo sapiens OX=9606 GN=NCAPD3 PE=1 SV=2	1389	GSPEKTCSQVSSY	K.TC#SQVSSYSLEQESNGEIEHVTK.R	197.27	211.85	213.13	230.11	211.18	187.57
3630	sp|P42695|CNDD3_HUMAN	NCAPD3	Condensin-2 complex subunit D3 OS=Homo sapiens OX=9606 GN=NCAPD3 PE=1 SV=2	952	VRELEVCEDVAVR	R.ELEVC#EDVAVR.N	204.33	193.35	190.7	187.28	196.86	193.82
3631	sp|P42695|CNDD3_HUMAN	NCAPD3	Condensin-2 complex subunit D3 OS=Homo sapiens OX=9606 GN=NCAPD3 PE=1 SV=2	361	ILLQHICAKVVDK	R.ILLQHIC#AK.V	352.27	377.9	346.55	353.78	304.8	337.57
3632	sp|P42695|CNDD3_HUMAN	NCAPD3	Condensin-2 complex subunit D3 OS=Homo sapiens OX=9606 GN=NCAPD3 PE=1 SV=2	330	TSQVINCRNQAVQ	R.APLAVTSQVINC#R.N	311.85	305.13	302.54	328.45	311.92	314.97
3633	sp|P42695|CNDD3_HUMAN	NCAPD3	Condensin-2 complex subunit D3 OS=Homo sapiens OX=9606 GN=NCAPD3 PE=1 SV=2	631	VPVVMDCESTVQE	R.GVVPVVMDC#ESTVQEK.A	216	213.28	225.3	215.02	222.89	209.9
3634	sp|P42695|CNDD3_HUMAN	NCAPD3	Condensin-2 complex subunit D3 OS=Homo sapiens OX=9606 GN=NCAPD3 PE=1 SV=2	986	IPNISMCLKDSDP	K.YIPNISM*C#LK.D	117.24	110.33	109.23	117.6	106.68	98.99
3635	sp|P42695|CNDD3_HUMAN	NCAPD3	Condensin-2 complex subunit D3 OS=Homo sapiens OX=9606 GN=NCAPD3 PE=1 SV=2	1456	QGNDILCLSLPDK	R.SQGNDILC#LSLPDKPPPQPQQWNVR.S	261.46	257.67	265.22	283.72	281.15	263.59
3636	sp|P42695|CNDD3_HUMAN	NCAPD3	Condensin-2 complex subunit D3 OS=Homo sapiens OX=9606 GN=NCAPD3 PE=1 SV=2	15	SGLQPWCPLDLRL	R.GLGSGLQPWC#PLDLR.L	159.35	158.41	172.97	159.24	165.28	166.34
3637	sp|P42695|CNDD3_HUMAN	NCAPD3	Condensin-2 complex subunit D3 OS=Homo sapiens OX=9606 GN=NCAPD3 PE=1 SV=2	760	TLGHILCVIGHIA	K.ISSQQNPNSNTLGHILC#VIGHIAK.H	0	0	0	0	0	0
3638	sp|P42695|CNDD3_HUMAN	NCAPD3	Condensin-2 complex subunit D3 OS=Homo sapiens OX=9606 GN=NCAPD3 PE=1 SV=2	867	GDIAQLCPARVEK	K.YIFTLGDIAQLC#PAR.V	72.11	86.98	71.52	62.59	64.95	61.7
3639	sp|P42695|CNDD3_HUMAN	NCAPD3	Condensin-2 complex subunit D3 OS=Homo sapiens OX=9606 GN=NCAPD3 PE=1 SV=2	1059	FQHFIECIFHFNN	K.RNPVM*FFQHFIEC#IFHFNNYEK.H	167.71	159.38	184.96	188.72	173.91	191.23
3640	sp|P42695|CNDD3_HUMAN	NCAPD3	Condensin-2 complex subunit D3 OS=Homo sapiens OX=9606 GN=NCAPD3 PE=1 SV=2	1039	ASFGEFCLAHLLL	R.FVSTLIDSHPDIASFGEFC#LAHLLLK.R	59.73	66.69	55.13	61.68	63.82	60.44
3641	sp|P42695|CNDD3_HUMAN	NCAPD3	Condensin-2 complex subunit D3 OS=Homo sapiens OX=9606 GN=NCAPD3 PE=1 SV=2	541	VGSGERCVMAMLR	R.C#VM*AMLR.R	20.57	23.36	21.37	19.81	17.6	23.74
3642	sp|P42695|CNDD3_HUMAN	NCAPD3	Condensin-2 complex subunit D3 OS=Homo sapiens OX=9606 GN=NCAPD3 PE=1 SV=2	588	WILQDQCRDPAVS	K.EDLWILQDQC#R.D	95.14	96.63	99.68	93.02	94.44	101.81
3643	sp|P42695|CNDD3_HUMAN	NCAPD3	Condensin-2 complex subunit D3 OS=Homo sapiens OX=9606 GN=NCAPD3 PE=1 SV=2	285	YGLYLLCSPIHGE	K.YIPELAYYGLYLLC#SPIHGEGDK.V	141.81	156.16	162.33	162.45	156.18	163.12
3644	sp|P42695|CNDD3_HUMAN	NCAPD3	Condensin-2 complex subunit D3 OS=Homo sapiens OX=9606 GN=NCAPD3 PE=1 SV=2	259	EPVLHECHVTQAR	K.EKPQC#VQNCIEVFVSLTNFEPVLHEC#HVTQAR.A	0	0	0	0	0	0
3645	sp|P42695|CNDD3_HUMAN	NCAPD3	Condensin-2 complex subunit D3 OS=Homo sapiens OX=9606 GN=NCAPD3 PE=1 SV=2	238	LKEKPQCVQNCIE	K.EKPQC#VQNCIEVFVSLTNFEPVLHEC#HVTQAR.A	0	0	0	0	0	0
3674	sp|Q8N3C0|ASCC3_HUMAN	ASCC3	Activating signal cointegrator 1 complex subunit 3 OS=Homo sapiens OX=9606 GN=ASCC3 PE=1 SV=3	2101	KGKPESCAVTPRF	K.GKPESC#AVTPR.F	366.42	354.45	361.65	404.94	390.36	384.09
3675	sp|Q8N3C0|ASCC3_HUMAN	ASCC3	Activating signal cointegrator 1 complex subunit 3 OS=Homo sapiens OX=9606 GN=ASCC3 PE=1 SV=3	1874	NSELAKCLPIESN	K.C#LPIESNPHSFDSPHTK.A	320.72	333.81	373.17	349.68	333.23	358.95
3676	sp|Q8N3C0|ASCC3_HUMAN	ASCC3	Activating signal cointegrator 1 complex subunit 3 OS=Homo sapiens OX=9606 GN=ASCC3 PE=1 SV=3	324	AKPNYGCQVTIQS	K.PNYGC#QVTIQSEQEK.Q	283.09	269.67	291.41	302.31	283.91	261.83
3677	sp|Q8N3C0|ASCC3_HUMAN	ASCC3	Activating signal cointegrator 1 complex subunit 3 OS=Homo sapiens OX=9606 GN=ASCC3 PE=1 SV=3	310	QALQDNCKKILGE	R.FQALQDNC#K.K	243.2	246.74	239.74	257.67	248.61	243.94
3678	sp|Q8N3C0|ASCC3_HUMAN	ASCC3	Activating signal cointegrator 1 complex subunit 3 OS=Homo sapiens OX=9606 GN=ASCC3 PE=1 SV=3	1906	SRAMLPCPDYDTD	R.AM*LPC#PDYDTDTK.T	68.41	72.75	75.75	81.74	81.74	83.14
3679	sp|Q8N3C0|ASCC3_HUMAN	ASCC3	Activating signal cointegrator 1 complex subunit 3 OS=Homo sapiens OX=9606 GN=ASCC3 PE=1 SV=3	1535	FPGQHYCPRMASM	R.PSVRPVPLEVHIQGFPGQHYC#PR.M	158.36	153.45	155.95	166.71	165.06	167.23
3680	sp|Q8N3C0|ASCC3_HUMAN	ASCC3	Activating signal cointegrator 1 complex subunit 3 OS=Homo sapiens OX=9606 GN=ASCC3 PE=1 SV=3	131	SSATAACNATNRI	K.QMFGPFPSSSATAAC#NATNR.I	63.92	79.95	73.7	83.66	77.49	71.9
3681	sp|Q8N3C0|ASCC3_HUMAN	ASCC3	Activating signal cointegrator 1 complex subunit 3 OS=Homo sapiens OX=9606 GN=ASCC3 PE=1 SV=3	208	EHLQEACTPELKP	K.FLNEHLQEAC#TPELKPVEK.T	484.35	480.21	515.28	539.38	487.4	488.54
3682	sp|Q8N3C0|ASCC3_HUMAN	ASCC3	Activating signal cointegrator 1 complex subunit 3 OS=Homo sapiens OX=9606 GN=ASCC3 PE=1 SV=3	1638	EELFVNCKVQVLI	K.TVEELFVNC#K.V	119.76	120.86	122.32	124.76	119.93	121.94
3683	sp|Q8N3C0|ASCC3_HUMAN	ASCC3	Activating signal cointegrator 1 complex subunit 3 OS=Homo sapiens OX=9606 GN=ASCC3 PE=1 SV=3	225	NGSFLWCEVEKYL	K.TNGSFLWC#EVEK.Y	262.1	279.01	310.54	323.76	304.03	320.36
3684	sp|Q8N3C0|ASCC3_HUMAN	ASCC3	Activating signal cointegrator 1 complex subunit 3 OS=Homo sapiens OX=9606 GN=ASCC3 PE=1 SV=3	366	VSEGLMCFDPKEL	K.AGEDLEVSEGLM*C#FDPK.E	52.68	52.25	58.2	57.85	46.05	51.18
3685	sp|Q8N3C0|ASCC3_HUMAN	ASCC3	Activating signal cointegrator 1 complex subunit 3 OS=Homo sapiens OX=9606 GN=ASCC3 PE=1 SV=3	742	IERAKNCGHIPFF	K.NC#GHIPFFFPTQGHDYVLAEK.Q	273.16	271.03	322.91	345.42	306.22	318.37
3686	sp|Q8N3C0|ASCC3_HUMAN	ASCC3	Activating signal cointegrator 1 complex subunit 3 OS=Homo sapiens OX=9606 GN=ASCC3 PE=1 SV=3	1315	PITALGCKAYEAL	R.HPPHTELLDLQPLPITALGC#K.A	133.35	125.41	132.05	128.55	122.1	135.72
3687	sp|Q8N3C0|ASCC3_HUMAN	ASCC3	Activating signal cointegrator 1 complex subunit 3 OS=Homo sapiens OX=9606 GN=ASCC3 PE=1 SV=3	1343	TLYHTDCNVLLGA	K.AYEALYNFSHFNPVQTQIFHTLYHTDC#NVLLGAPTGSGK.T	101.08	101.04	93.69	96.14	88.29	97.12
3688	sp|Q8N3C0|ASCC3_HUMAN	ASCC3	Activating signal cointegrator 1 complex subunit 3 OS=Homo sapiens OX=9606 GN=ASCC3 PE=1 SV=3	1042	TLLSNFCELSTPG	K.VREEEIEELDTLLSNFC#ELSTPGGVENSYGK.I	57.97	60.09	54.99	53.62	59.14	53.11
3689	sp|Q8N3C0|ASCC3_HUMAN	ASCC3	Activating signal cointegrator 1 complex subunit 3 OS=Homo sapiens OX=9606 GN=ASCC3 PE=1 SV=3	1283	LGAEAVCIINFQH	R.WLGAEAVC#IINFQHLILPER.H	0	0	0	0	0	0
3690	sp|Q8N3C0|ASCC3_HUMAN	ASCC3	Activating signal cointegrator 1 complex subunit 3 OS=Homo sapiens OX=9606 GN=ASCC3 PE=1 SV=3	1840	DRLKPECSTEELL	R.LKPEC#STEELLSILSDAEEYTDLPVR.H	160.58	177.77	175.81	168.87	180.06	172.93
3691	sp|Q8N3C0|ASCC3_HUMAN	ASCC3	Activating signal cointegrator 1 complex subunit 3 OS=Homo sapiens OX=9606 GN=ASCC3 PE=1 SV=3	1175	GLKVKQCVHQIPS	K.QC#VHQIPSVM*MEASIQPITR.T	151.36	179	167.42	169.59	181.62	164.91
3692	sp|Q8N3C0|ASCC3_HUMAN	ASCC3	Activating signal cointegrator 1 complex subunit 3 OS=Homo sapiens OX=9606 GN=ASCC3 PE=1 SV=3	704	NNMDEVCYENVLK	K.M*QQLNNMDEVC#YENVLK.Q	164.89	157.03	157.29	162.55	163.01	160.6
3693	sp|Q8N3C0|ASCC3_HUMAN	ASCC3	Activating signal cointegrator 1 complex subunit 3 OS=Homo sapiens OX=9606 GN=ASCC3 PE=1 SV=3	248	PRVEDLCCTLYDM	R.VEDLC#CTLYDMLASIK.S	14.99	21.38	19.07	14.82	17.98	17.16
3694	sp|Q8N3C0|ASCC3_HUMAN	ASCC3	Activating signal cointegrator 1 complex subunit 3 OS=Homo sapiens OX=9606 GN=ASCC3 PE=1 SV=3	249	RVEDLCCTLYDML	R.VEDLCC#TLYDM*LASIK.S	114.32	123.87	108.14	124.55	105.7	120.68
3695	sp|Q07065|CKAP4_HUMAN	CKAP4	Cytoskeleton-associated protein 4 OS=Homo sapiens OX=9606 GN=CKAP4 PE=1 SV=2	100	ASSSASCSRRLGR	K.SSSSSSASAAAAAAAASSSASC#SR.R	0	0	0	0	0	0
3696	sp|Q9UBS0|KS6B2_HUMAN	RPS6KB2	Ribosomal protein S6 kinase beta-2 OS=Homo sapiens OX=9606 GN=RPS6KB2 PE=1 SV=2	66	ERIGPHCFELLRV	R.IGPHC#FELLR.V	0	0	0	0	0	0
3697	sp|Q9UBS0|KS6B2_HUMAN	RPS6KB2	Ribosomal protein S6 kinase beta-2 OS=Homo sapiens OX=9606 GN=RPS6KB2 PE=1 SV=2	348	DPPFRPCLQSEED	R.VDPPFRPC#LQSEEDVSQFDTR.F	100.3	95.03	103.39	103.17	99.28	93.58
3699	sp|Q9UBS0|KS6B2_HUMAN	RPS6KB2	Ribosomal protein S6 kinase beta-2 OS=Homo sapiens OX=9606 GN=RPS6KB2 PE=1 SV=2	230	AVTHTFCGTIEYM	K.ESIHEGAVTHTFC#GTIEYMAPEILVR.S	52.29	56.95	55.07	55.67	47.46	60.3
3700	sp|Q9UBS0|KS6B2_HUMAN	RPS6KB2	Ribosomal protein S6 kinase beta-2 OS=Homo sapiens OX=9606 GN=RPS6KB2 PE=1 SV=2	150	LYLILECLSGGEL	K.LYLILEC#LSGGELFTHLER.E	17.01	16.01	21.49	20.78	23.21	17.92
3701	sp|P29401|TKT_HUMAN	TKT	Transketolase OS=Homo sapiens OX=9606 GN=TKT PE=1 SV=3	133	QGLGAACGMAYTG	K.QAFTDVATGSLGQGLGAAC#GM*AYTGK.Y	115.01	106.06	114.3	108.73	122.08	119.04
3702	sp|P29401|TKT_HUMAN	TKT	Transketolase OS=Homo sapiens OX=9606 GN=TKT PE=1 SV=3	386	NRTVPFCSTFAAF	R.TVPFC#STFAAFFTR.A	333.31	318.7	363	342.5	345.82	309.67
3703	sp|P29401|TKT_HUMAN	TKT	Transketolase OS=Homo sapiens OX=9606 GN=TKT PE=1 SV=3	225	HSVEELCKAFGQA	R.CEAFGWHAIIVDGHSVEELC#K.A	125.91	130.68	144.43	172.91	158.47	142.83
3704	sp|P29401|TKT_HUMAN	TKT	Transketolase OS=Homo sapiens OX=9606 GN=TKT PE=1 SV=3	206	DIYQKRCEAFGWH	R.C#EAFGWHAIIVDGHSVEELCK.A	0	0	0	0	0	0
3705	sp|P29401|TKT_HUMAN	TKT	Transketolase OS=Homo sapiens OX=9606 GN=TKT PE=1 SV=3	417	NLCGSHCGVSIGE	R.MAAISESNINLCGSHC#GVSIGEDGPSQM*ALEDLAMFR.S	0	0	0	0	0	0
3715	sp|Q9Y385|UB2J1_HUMAN	UBE2J1	Ubiquitin-conjugating enzyme E2 J1 OS=Homo sapiens OX=9606 GN=UBE2J1 PE=1 SV=2	91	EVGKKICLSISGH	K.IC#LSISGHHPETWQPSWSIR.T	0	0	0	0	0	0
3716	sp|Q96A49|SYAP1_HUMAN	SYAP1	Synapse-associated protein 1 OS=Homo sapiens OX=9606 GN=SYAP1 PE=1 SV=1	283	SDAFDACNLNQED	K.TQEDEEEISTSPGVSEFVSDAFDAC#NLNQEDLRK.E	150.13	153.24	146.07	177.23	173.97	180.52
3717	sp|P68371|TBB4B_HUMAN	TUBB4B	Tubulin beta-4B chain OS=Homo sapiens OX=9606 GN=TUBB4B PE=1 SV=1	303	KNMMAACDPRHGR	K.NM*M*AAC#DPR.H	2623.96	2721.82	2871.53	2840.04	2693.03	2760.25
3718	sp|P68371|TBB4B_HUMAN	TUBB4B	Tubulin beta-4B chain OS=Homo sapiens OX=9606 GN=TUBB4B PE=1 SV=1	354	NVKTAVCDIPPRG	K.TAVC#DIPPR.G	2520.03	2581.75	2686.77	2634.38	2516.45	2639.15
3719	sp|P68371|TBB4B_HUMAN	TUBB4B	Tubulin beta-4B chain OS=Homo sapiens OX=9606 GN=TUBB4B PE=1 SV=1	12	HLQAGQCGNQIGA	R.EIVHIQAGQC#GNQIGAK.F	754.81	732.18	788.64	763.64	731.01	728.21
3720	sp|P68371|TBB4B_HUMAN	TUBB4B	Tubulin beta-4B chain OS=Homo sapiens OX=9606 GN=TUBB4B PE=1 SV=1	239	MSGVTTCLRFPGQ	K.LTTPTYGDLNHLVSATM*SGVTTC#LR.F	2849.61	2921.58	3009.29	2909.39	2971.35	2889.61
3721	sp|P68371|TBB4B_HUMAN	TUBB4B	Tubulin beta-4B chain OS=Homo sapiens OX=9606 GN=TUBB4B PE=1 SV=1	127	RKEAESCDCLQGF	R.KEAESC#DC#LQGFQLTHSLGGGTGSGMGTLLISK.I	1049.52	990.46	1043.89	1063.4	1097.39	1070.35
3722	sp|P68371|TBB4B_HUMAN	TUBB4B	Tubulin beta-4B chain OS=Homo sapiens OX=9606 GN=TUBB4B PE=1 SV=1	129	EAESCDCLQGFQL	R.KEAESC#DC#LQGFQLTHSLGGGTGSGMGTLLISK.I	656.13	613.82	660.59	639.97	640.91	653.39
3733	sp|P07437|TBB5_HUMAN	TUBB	Tubulin beta chain OS=Homo sapiens OX=9606 GN=TUBB PE=1 SV=2	303	KNMMAACDPRHGR	K.NM*M*AAC#DPR.H	3102.22	3217.05	3394.15	3333	3162.62	3255.37
3735	sp|P07437|TBB5_HUMAN	TUBB	Tubulin beta chain OS=Homo sapiens OX=9606 GN=TUBB PE=1 SV=2	12	HIQAGQCGNQIGA	R.EIVHIQAGQC#GNQIGAK.F	836.61	824.9	877.42	848.03	814.8	811.63
3760	sp|Q9BUF5|TBB6_HUMAN	TUBB6	Tubulin beta-6 chain OS=Homo sapiens OX=9606 GN=TUBB6 PE=1 SV=1	303	RNMMAACDPRHGR	K.NM*M*AAC#DPR.H	2623.96	2721.82	2871.53	2840.04	2693.03	2760.25
3762	sp|Q9BUF5|TBB6_HUMAN	TUBB6	Tubulin beta-6 chain OS=Homo sapiens OX=9606 GN=TUBB6 PE=1 SV=1	12	HIQAGQCGNQIGT	R.EIVHIQAGQC#GNQIGTK.F	629.27	618.61	635.45	604.99	590.81	586.04
3763	sp|Q9BUF5|TBB6_HUMAN	TUBB6	Tubulin beta-6 chain OS=Homo sapiens OX=9606 GN=TUBB6 PE=1 SV=1	201	NTDETYCIDNEAL	K.VSDTVVEPYNATLSVHQLVENTDETYC#IDNEALYDICFR.T	301.77	291.45	309.69	318	312.46	322.07
3764	sp|Q9BUF5|TBB6_HUMAN	TUBB6	Tubulin beta-6 chain OS=Homo sapiens OX=9606 GN=TUBB6 PE=1 SV=1	129	ECEHCDCLQGFQL	K.ECEHCDC#LQGFQLTHSLGGGTGSGM*GTLLISK.I	0	0	0	0	0	0
3765	sp|Q9BUF5|TBB6_HUMAN	TUBB6	Tubulin beta-6 chain OS=Homo sapiens OX=9606 GN=TUBB6 PE=1 SV=1	211	EALYDICFRTLKL	K.VSDTVVEPYNATLSVHQLVENTDETYCIDNEALYDIC#FR.T	0	0	0	0	0	0
3787	sp|Q6NUK1|SCMC1_HUMAN	SLC25A24	Calcium-binding mitochondrial carrier protein SCaMC-1 OS=Homo sapiens OX=9606 GN=SLC25A24 PE=1 SV=2	330	YSGIYDCAKKILK	K.TGQYSGIYDC#AK.K	626.06	682.61	720.95	735.75	723.2	715.9
3788	sp|Q6NUK1|SCMC1_HUMAN	SLC25A24	Calcium-binding mitochondrial carrier protein SCaMC-1 OS=Homo sapiens OX=9606 GN=SLC25A24 PE=1 SV=2	391	VMVLLGCGALSST	K.DSVNPGVM*VLLGC#GALSSTC#GQLASYPLALVR.T	77.8	81.96	86.32	89.44	91.83	85.94
3789	sp|Q6NUK1|SCMC1_HUMAN	SLC25A24	Calcium-binding mitochondrial carrier protein SCaMC-1 OS=Homo sapiens OX=9606 GN=SLC25A24 PE=1 SV=2	398	GALSSTCGQLASY	K.DSVNPGVM*VLLGC#GALSSTC#GQLASYPLALVR.T	114.3	128.96	123.95	142.57	120.51	123.52
3793	sp|O14929|HAT1_HUMAN	HAT1	Histone acetyltransferase type B catalytic subunit OS=Homo sapiens OX=9606 GN=HAT1 PE=1 SV=1	27	KLAEYKCNTNTAI	K.C#NTNTAIELK.L	554.63	599.33	638.69	659.45	575.28	605.86
3794	sp|O14929|HAT1_HUMAN	HAT1	Histone acetyltransferase type B catalytic subunit OS=Homo sapiens OX=9606 GN=HAT1 PE=1 SV=1	101	VDENFDCVEADDV	K.VDENFDC#VEADDVEGK.I	165.3	187	193.58	214.1	207.16	199.31
3795	sp|O14929|HAT1_HUMAN	HAT1	Histone acetyltransferase type B catalytic subunit OS=Homo sapiens OX=9606 GN=HAT1 PE=1 SV=1	376	LAKMRKCLRPEEL	K.C#LRPEELTNQM*NQIEISMQHEQLEESFQELVEDYRR.V	256.06	287.82	304.08	299.84	284.9	292.07
3796	sp|O14929|HAT1_HUMAN	HAT1	Histone acetyltransferase type B catalytic subunit OS=Homo sapiens OX=9606 GN=HAT1 PE=1 SV=1	120	IIPPGFCTNTNDF	R.QIIPPGFC#TNTNDFLSLLEK.E	117.55	118.33	123.26	112.18	101.12	109.3
3797	sp|O14929|HAT1_HUMAN	HAT1	Histone acetyltransferase type B catalytic subunit OS=Homo sapiens OX=9606 GN=HAT1 PE=1 SV=1	299	LCQDLPCFSREKL	K.LCQDLPC#FSR.E	333.66	343.22	328.79	346.78	331.78	356.7
3798	sp|O14929|HAT1_HUMAN	HAT1	Histone acetyltransferase type B catalytic subunit OS=Homo sapiens OX=9606 GN=HAT1 PE=1 SV=1	294	FVLVKLCQDLPCF	K.LC#QDLPCFSR.E	0	0	0	0	0	0
3804	sp|P08559-4|ODPA-4_HUMAN	PDHA1	Isoform of P08559, Isoform 4 of Pyruvate dehydrogenase E1 component subunit alpha, somatic form, mitochondrial OS=Homo sapiens OX=9606 GN=PDHA1 PE=1 SV=3	311	RFAAAYCRSGKGP	R.FAAAYC#R.S	419.55	461.5	416.41	442.82	377.42	404.04
3805	sp|P08559-4|ODPA-4_HUMAN	PDHA1	Isoform of P08559, Isoform 4 of Pyruvate dehydrogenase E1 component subunit alpha, somatic form, mitochondrial OS=Homo sapiens OX=9606 GN=PDHA1 PE=1 SV=3	299	DGMDILCVREATR	R.VDGM*DILC#VR.E	278.02	303.05	288.48	306.15	280.84	287.85
3806	sp|P08559-4|ODPA-4_HUMAN	PDHA1	Isoform of P08559, Isoform 4 of Pyruvate dehydrogenase E1 component subunit alpha, somatic form, mitochondrial OS=Homo sapiens OX=9606 GN=PDHA1 PE=1 SV=3	219	AGIALACKYNGKD	K.NFYGGNGIVGAQVPLGAGIALAC#K.Y	120.21	133.78	139.02	126.86	117.32	122.95
3807	sp|P08559-4|ODPA-4_HUMAN	PDHA1	Isoform of P08559, Isoform 4 of Pyruvate dehydrogenase E1 component subunit alpha, somatic form, mitochondrial OS=Homo sapiens OX=9606 GN=PDHA1 PE=1 SV=3	46	HLGLPKCWDYSHS	K.C#WDYSHSLK.T	123.47	121.32	122.89	131.81	116.69	107.9
3808	sp|P08559-4|ODPA-4_HUMAN	PDHA1	Isoform of P08559, Isoform 4 of Pyruvate dehydrogenase E1 component subunit alpha, somatic form, mitochondrial OS=Homo sapiens OX=9606 GN=PDHA1 PE=1 SV=3	260	LPCIFICENNRYG	K.LPCIFIC#ENNR.Y	145.81	159.37	156.28	158.86	162.62	162.56
3809	sp|P08559-4|ODPA-4_HUMAN	PDHA1	Isoform of P08559, Isoform 4 of Pyruvate dehydrogenase E1 component subunit alpha, somatic form, mitochondrial OS=Homo sapiens OX=9606 GN=PDHA1 PE=1 SV=3	256	ALWKLPCIFICEN	K.LPC#IFICENNR.Y	282.12	319.49	318.96	316.84	301.48	295.04
3810	sp|P08559-4|ODPA-4_HUMAN	PDHA1	Isoform of P08559, Isoform 4 of Pyruvate dehydrogenase E1 component subunit alpha, somatic form, mitochondrial OS=Homo sapiens OX=9606 GN=PDHA1 PE=1 SV=3	129	KIIRGFCHLCDGQ	R.GFC#HLCDGQEACC#VGLEAGINPTDHLITAYR.A	33.12	37.35	32.6	35.71	31.52	29.2
3811	sp|P08559-4|ODPA-4_HUMAN	PDHA1	Isoform of P08559, Isoform 4 of Pyruvate dehydrogenase E1 component subunit alpha, somatic form, mitochondrial OS=Homo sapiens OX=9606 GN=PDHA1 PE=1 SV=3	138	CDGQEACCVGLEA	R.GFCHLCDGQEAC#CVGLEAGINPTDHLITAYR.A	32.06	29.62	31.49	26.51	24.2	25.97
3812	sp|P08559-4|ODPA-4_HUMAN	PDHA1	Isoform of P08559, Isoform 4 of Pyruvate dehydrogenase E1 component subunit alpha, somatic form, mitochondrial OS=Homo sapiens OX=9606 GN=PDHA1 PE=1 SV=3	132	RGFCHLCDGQEAC	R.GFCHLC#DGQEACCVGLEAGINPTDHLITAYR.A	0	0	0	0	0	0
3813	sp|P08559-4|ODPA-4_HUMAN	PDHA1	Isoform of P08559, Isoform 4 of Pyruvate dehydrogenase E1 component subunit alpha, somatic form, mitochondrial OS=Homo sapiens OX=9606 GN=PDHA1 PE=1 SV=3	139	DGQEACCVGLEAG	R.GFC#HLCDGQEACC#VGLEAGINPTDHLITAYR.A	0	0	0	0	0	0
3840	sp|P36404|ARL2_HUMAN	ARL2	ADP-ribosylation factor-like protein 2 OS=Homo sapiens OX=9606 GN=ARL2 PE=1 SV=4	153	IRSHHWCIQGCSA	R.SHHWC#IQGCSAVTGENLLPGIDWLLDDISSR.I	139.61	141.57	130.1	136.86	145.28	138.29
3842	sp|Q9P2R3|ANFY1_HUMAN	ANKFY1	Rabankyrin-5 OS=Homo sapiens OX=9606 GN=ANKFY1 PE=1 SV=2	1060	KGNANLCRAIVRS	K.GNANLC#R.A	0	0	0	0	0	0
3843	sp|Q9P2R3|ANFY1_HUMAN	ANKFY1	Rabankyrin-5 OS=Homo sapiens OX=9606 GN=ANKFY1 PE=1 SV=2	460	DTATGNCLLQRAA	R.GSHTDAPDTATGNC#LLQR.A	201.17	195.16	192.92	203.82	195.58	195.12
3844	sp|Q9P2R3|ANFY1_HUMAN	ANKFY1	Rabankyrin-5 OS=Homo sapiens OX=9606 GN=ANKFY1 PE=1 SV=2	34	AETEKRCALLAAQ	R.C#ALLAAQANK.E	402.6	417.95	433.05	457.78	416.14	433.43
3845	sp|Q9P2R3|ANFY1_HUMAN	ANKFY1	Rabankyrin-5 OS=Homo sapiens OX=9606 GN=ANKFY1 PE=1 SV=2	742	NNEPTACFLIRSG	R.AIDENNEPTAC#FLIR.S	220.08	219.73	212.14	216.66	203.22	217
3846	sp|Q9P2R3|ANFY1_HUMAN	ANKFY1	Rabankyrin-5 OS=Homo sapiens OX=9606 GN=ANKFY1 PE=1 SV=2	675	LVVDAICTRGADM	R.NQLPLVVDAIC#TR.G	74.42	69.3	73.36	80.84	77.85	77.94
3847	sp|Q9P2R3|ANFY1_HUMAN	ANKFY1	Rabankyrin-5 OS=Homo sapiens OX=9606 GN=ANKFY1 PE=1 SV=2	389	FSQLLQCKQLDLE	R.TPLHVSIM*AGNEYVFSQLLQC#K.Q	175.89	185.69	173.85	175.42	156.63	186.08
3848	sp|Q9P2R3|ANFY1_HUMAN	ANKFY1	Rabankyrin-5 OS=Homo sapiens OX=9606 GN=ANKFY1 PE=1 SV=2	499	TPLHTACRHGLAN	K.WGETPLHTAC#R.H	433.2	470.17	494.24	496.52	464.28	486.91
3849	sp|Q9P2R3|ANFY1_HUMAN	ANKFY1	Rabankyrin-5 OS=Homo sapiens OX=9606 GN=ANKFY1 PE=1 SV=2	716	HGCDATCWGPGPG	R.HGCDATC#WGPGPGGCLQTLLHR.A	0	0	0	0	0	0
3850	sp|Q9P2R3|ANFY1_HUMAN	ANKFY1	Rabankyrin-5 OS=Homo sapiens OX=9606 GN=ANKFY1 PE=1 SV=2	1105	SKEPPWCDGSYCY	K.EPPWC#DGSYCYECTAR.F	55.55	54.43	63.57	55.79	53.65	55.32
3869	sp|Q5JTH9|RRP12_HUMAN	RRP12	RRP12-like protein OS=Homo sapiens OX=9606 GN=RRP12 PE=1 SV=2	673	TLITKGCQAEADR	K.GC#QAEADR.A	288.76	281.63	269.5	241.36	243.39	246.62
3870	sp|Q5JTH9|RRP12_HUMAN	RRP12	RRP12-like protein OS=Homo sapiens OX=9606 GN=RRP12 PE=1 SV=2	261	AAQHGVCSVLKGS	K.AAQHGVC#SVLK.G	404.19	409.82	389.12	356.35	319.23	333.96
3871	sp|Q5JTH9|RRP12_HUMAN	RRP12	RRP12-like protein OS=Homo sapiens OX=9606 GN=RRP12 PE=1 SV=2	662	DLRVTVCQALRTL	R.VTVC#QALR.T	501.65	479.48	480.24	461.94	466.05	488.64
3872	sp|Q5JTH9|RRP12_HUMAN	RRP12	RRP12-like protein OS=Homo sapiens OX=9606 GN=RRP12 PE=1 SV=2	839	KRPRLKCLLHIVR	K.C#LLHIVR.K	276.7	276.77	261.27	265.15	244.43	240.01
3873	sp|Q5JTH9|RRP12_HUMAN	RRP12	RRP12-like protein OS=Homo sapiens OX=9606 GN=RRP12 PE=1 SV=2	446	KEILKECVAPHMA	K.EC#VAPHM*ADIGSVTSSASGPAQSVAK.M	403.08	389.35	387.61	381.52	338.21	335.47
3874	sp|Q5JTH9|RRP12_HUMAN	RRP12	RRP12-like protein OS=Homo sapiens OX=9606 GN=RRP12 PE=1 SV=2	288	ISTAKFCIQEIEK	K.FC#IQEIEK.S	356.55	357.85	378.38	358.21	328.19	318
3875	sp|Q5JTH9|RRP12_HUMAN	RRP12	RRP12-like protein OS=Homo sapiens OX=9606 GN=RRP12 PE=1 SV=2	102	LSGLSDCTNVTFS	K.SSGTFLSGLSDC#TNVTFSK.V	147.79	146.45	142.6	118.71	137.13	135.01
3876	sp|Q5JTH9|RRP12_HUMAN	RRP12	RRP12-like protein OS=Homo sapiens OX=9606 GN=RRP12 PE=1 SV=2	344	HVLVTACAMQAFH	R.VM*TLSHVLVTAC#AM*QAFHSLFHAR.P	18.45	22.21	18.63	20.92	19.57	19.51
3877	sp|Q5JTH9|RRP12_HUMAN	RRP12	RRP12-like protein OS=Homo sapiens OX=9606 GN=RRP12 PE=1 SV=2	799	RVLEEVCASPQGP	R.VLEEVC#ASPQGPGALFVQSHLEDLKK.T	420.48	448.47	481.36	461.08	460.62	445.09
3878	sp|Q5JTH9|RRP12_HUMAN	RRP12	RRP12-like protein OS=Homo sapiens OX=9606 GN=RRP12 PE=1 SV=2	317	LKDLLPCFPEGLV	K.DLLPC#FPEGLVK.S	857.77	827.71	928.33	899.49	882.9	921.61
3879	sp|Q5JTH9|RRP12_HUMAN	RRP12	RRP12-like protein OS=Homo sapiens OX=9606 GN=RRP12 PE=1 SV=2	423	FGTAVTCLLSPHS	R.FFGTAVTC#LLSPHSQVLTAATQSLK.E	122.7	138.07	138.02	134.97	125.32	124.06
3880	sp|Q5JTH9|RRP12_HUMAN	RRP12	RRP12-like protein OS=Homo sapiens OX=9606 GN=RRP12 PE=1 SV=2	216	LRWVLSCLATLLR	R.WVLSC#LATLLR.K	163.97	181.41	174.55	166.48	165.3	178.7
3881	sp|Q5JTH9|RRP12_HUMAN	RRP12	RRP12-like protein OS=Homo sapiens OX=9606 GN=RRP12 PE=1 SV=2	630	TLLPGFCTRPTDV	K.IYDTLQWQM*WTLLPGFC#TRPTDVAISFK.G	343.22	345.92	381.78	364.08	355.02	336.03
3882	sp|Q5JTH9|RRP12_HUMAN	RRP12	RRP12-like protein OS=Homo sapiens OX=9606 GN=RRP12 PE=1 SV=2	865	IPEVILCTKEVSV	K.EFITALIPEVILC#TK.E	171.87	175.78	186.5	161.76	158.45	171.13
3883	sp|Q5JTH9|RRP12_HUMAN	RRP12	RRP12-like protein OS=Homo sapiens OX=9606 GN=RRP12 PE=1 SV=2	125	AAHKEICAVLAAV	K.EIC#AVLAAVTEVIR.S	240.5	251.93	252.34	255.47	242.56	253.79
3884	sp|Q5JTH9|RRP12_HUMAN	RRP12	RRP12-like protein OS=Homo sapiens OX=9606 GN=RRP12 PE=1 SV=2	763	VVALAPCADEAAI	R.LSVLDLVVALAPC#ADEAAISK.L	465.23	459.47	480.54	458.78	455.53	470.91
3885	sp|Q5JTH9|RRP12_HUMAN	RRP12	RRP12-like protein OS=Homo sapiens OX=9606 GN=RRP12 PE=1 SV=2	948	QLLENVCLLLASR	K.GLM*GTSTVEQLLENVC#LLLASR.T	107.9	117.2	117.04	127.32	129.33	134.73
3886	sp|Q5JTH9|RRP12_HUMAN	RRP12	RRP12-like protein OS=Homo sapiens OX=9606 GN=RRP12 PE=1 SV=2	326	EGLVKSCSETLLR	K.SC#SETLLR.V	56.12	61.86	54.03	62.62	57.47	57.79
3887	sp|Q5JTH9|RRP12_HUMAN	RRP12	RRP12-like protein OS=Homo sapiens OX=9606 GN=RRP12 PE=1 SV=2	512	HPVMRKCLQSLCD	K.C#LQSLC#DLR.L	0	0	0	0	0	0
3888	sp|Q5JTH9|RRP12_HUMAN	RRP12	RRP12-like protein OS=Homo sapiens OX=9606 GN=RRP12 PE=1 SV=2	517	KCLQSLCDLRLSP	K.C#LQSLC#DLR.L	306.73	301.81	322.65	320.79	297.89	298.64
3927	sp|P30260|CDC27_HUMAN	CDC27	Cell division cycle protein 27 homolog OS=Homo sapiens OX=9606 GN=CDC27 PE=1 SV=2	137	LAKGSECYQKSLS	K.GSEC#YQK.S	0	0	0	0	0	0
3928	sp|P30260|CDC27_HUMAN	CDC27	Cell division cycle protein 27 homolog OS=Homo sapiens OX=9606 GN=CDC27 PE=1 SV=2	503	NTGWVLCQIGRAY	K.EAINILSHLPSHHYNTGWVLC#QIGR.A	136.64	133.9	134.04	129.2	119.7	122.82
3929	sp|P30260|CDC27_HUMAN	CDC27	Cell division cycle protein 27 homolog OS=Homo sapiens OX=9606 GN=CDC27 PE=1 SV=2	673	QSSVLLCHIGVVQ	K.ALDINPQSSVLLC#HIGVVQHALK.K	222.06	232.82	202.71	203.97	201.41	202.61
3930	sp|P30260|CDC27_HUMAN	CDC27	Cell division cycle protein 27 homolog OS=Homo sapiens OX=9606 GN=CDC27 PE=1 SV=2	156	SPFESLCEIGEKP	K.SLSLNPFLWSPFESLC#EIGEKPDPDQTFK.F	113.96	132.28	133.92	126.14	122.81	134.66
3931	sp|P30260|CDC27_HUMAN	CDC27	Cell division cycle protein 27 homolog OS=Homo sapiens OX=9606 GN=CDC27 PE=1 SV=2	576	WCAAGNCFSLQRE	K.NSPEAWCAAGNC#FSLQR.E	114.52	117.74	136.94	149.05	128.33	127.18
3932	sp|P30260|CDC27_HUMAN	CDC27	Cell division cycle protein 27 homolog OS=Homo sapiens OX=9606 GN=CDC27 PE=1 SV=2	79	YLLAKCCVDLSKL	K.CC#VDLSK.L	0	0	0	0	0	0
3946	sp|P15374|UCHL3_HUMAN	UCHL3	Ubiquitin carboxyl-terminal hydrolase isozyme L3 OS=Homo sapiens OX=9606 GN=UCHL3 PE=1 SV=1	95	QTISNACGTIGLI	K.QTISNAC#GTIGLIHAIANNK.D	168.43	196.22	169.68	187.88	192.82	194.07
3947	sp|P15374|UCHL3_HUMAN	UCHL3	Ubiquitin carboxyl-terminal hydrolase isozyme L3 OS=Homo sapiens OX=9606 GN=UCHL3 PE=1 SV=1	50	MVPRPVCAVLLLF	R.PVC#AVLLLFPITEK.Y	113.08	111.03	127.23	136.14	113.14	112.44
3951	sp|A8MVW0|F1712_HUMAN	FAM171A2	Protein FAM171A2 OS=Homo sapiens OX=9606 GN=FAM171A2 PE=1 SV=1	742	ESRTGLCSPEDNS	R.TGLC#SPEDNSLTPLLDEVAAPEGR.A	134.57	157.44	153.41	132.45	145.68	138.11
3952	sp|A8MVW0|F1712_HUMAN	FAM171A2	Protein FAM171A2 OS=Homo sapiens OX=9606 GN=FAM171A2 PE=1 SV=1	522	AGQLIFCGSIDHL	K.TPDFLLSQSVDQLARPPSLGQAGQLIFC#GSIDHLK.D	102.72	95.87	101.88	97.77	99.16	98.03
3953	sp|O43159|RRP8_HUMAN	RRP8	Ribosomal RNA-processing protein 8 OS=Homo sapiens OX=9606 GN=RRP8 PE=1 SV=2	60	QHPPSLCISDSEE	R.ALEAASLSQHPPSLC#ISDSEEEEEERK.K	197.57	221.41	209.68	181.6	196.41	199.79
3954	sp|O43159|RRP8_HUMAN	RRP8	Ribosomal RNA-processing protein 8 OS=Homo sapiens OX=9606 GN=RRP8 PE=1 SV=2	451	GLQLQPCLYKRRx	K.AQLSGLQLQPC#LYK.R	216.7	226.37	245.83	235.54	255.82	242.22
3955	sp|O43159|RRP8_HUMAN	RRP8	Ribosomal RNA-processing protein 8 OS=Homo sapiens OX=9606 GN=RRP8 PE=1 SV=2	103	QKQGPPCSDSEEE	K.QGPPC#SDSEEEVER.K	0	0	0	0	0	0
3956	sp|O43159|RRP8_HUMAN	RRP8	Ribosomal RNA-processing protein 8 OS=Homo sapiens OX=9606 GN=RRP8 PE=1 SV=2	332	IRNPVHCFDLASL	R.NPVHC#FDLASLDPR.V	169.91	171.86	181.87	191.69	173.95	183.78
3957	sp|O43159|RRP8_HUMAN	RRP8	Ribosomal RNA-processing protein 8 OS=Homo sapiens OX=9606 GN=RRP8 PE=1 SV=2	317	VVADFGCGDCRLA	R.QRPASLVVADFGC#GDCR.L	298.96	278.56	285.67	263.35	287.87	254.84
3958	sp|O43159|RRP8_HUMAN	RRP8	Ribosomal RNA-processing protein 8 OS=Homo sapiens OX=9606 GN=RRP8 PE=1 SV=2	320	DFGCGDCRLASSI	R.QRPASLVVADFGCGDC#R.L	0	0	0	0	0	0
3961	sp|O95817|BAG3_HUMAN	BAG3	BAG family molecular chaperone regulator 3 OS=Homo sapiens OX=9606 GN=BAG3 PE=1 SV=3	151	TQPDKQCGQVAAA	K.QC#GQVAAAAAAQPPASHGPER.S	76.18	83.2	82.18	88.84	85.36	88.52
3962	sp|O95817|BAG3_HUMAN	BAG3	BAG family molecular chaperone regulator 3 OS=Homo sapiens OX=9606 GN=BAG3 PE=1 SV=3	373	PPAPVPCPPPSPG	K.VPPAPVPC#PPPSPGPSAVPSSPK.S	53.26	52.97	48.34	53.82	45.22	44.98
3963	sp|O95817|BAG3_HUMAN	BAG3	BAG family molecular chaperone regulator 3 OS=Homo sapiens OX=9606 GN=BAG3 PE=1 SV=3	179	SPAASDCSSSSSS	R.SQSPAASDC#SSSSSSASLPSSGR.S	0	0	0	0	0	0
3966	sp|Q8TC12|RDH11_HUMAN	RDH11	Retinol dehydrogenase 11 OS=Homo sapiens OX=9606 GN=RDH11 PE=1 SV=2	203	NAGLAYCHSKLAN	K.FYNAGLAYC#HSK.L	387.61	394.01	419.6	396.69	375.31	393.16
3967	sp|Q8TC12|RDH11_HUMAN	RDH11	Retinol dehydrogenase 11 OS=Homo sapiens OX=9606 GN=RDH11 PE=1 SV=2	33	MLSSGVCTSTVQL	K.M*LSSGVC#TSTVQLPGK.V	897.56	901.94	939.2	988.35	914.44	929.82
3968	sp|Q8TC12|RDH11_HUMAN	RDH11	Retinol dehydrogenase 11 OS=Homo sapiens OX=9606 GN=RDH11 PE=1 SV=2	270	AQTSLHCALTEGL	K.TPQQGAQTSLHC#ALTEGLEILSGNHFSDC#HVAWVSAQAR.N	0	0	0	0	0	0
3969	sp|Q8TC12|RDH11_HUMAN	RDH11	Retinol dehydrogenase 11 OS=Homo sapiens OX=9606 GN=RDH11 PE=1 SV=2	287	GNHFSDCHVAWVS	K.TPQQGAQTSLHC#ALTEGLEILSGNHFSDC#HVAWVSAQAR.N	0	0	0	0	0	0
3970	sp|Q8TC12|RDH11_HUMAN	RDH11	Retinol dehydrogenase 11 OS=Homo sapiens OX=9606 GN=RDH11 PE=1 SV=2	310	RLWDVSCDLLGLP	R.LWDVSC#DLLGLPID.-	0	0	0	0	0	0
3971	sp|Q8TC12|RDH11_HUMAN	RDH11	Retinol dehydrogenase 11 OS=Homo sapiens OX=9606 GN=RDH11 PE=1 SV=2	133	NAGVMMCPYSKTA	K.HLHVLINNAGVMMC#PYSK.T	53.22	51.38	57.19	46.94	43.95	38.51
3988	sp|Q9HAV4|XPO5_HUMAN	XPO5	Exportin-5 OS=Homo sapiens OX=9606 GN=XPO5 PE=1 SV=1	419	KTDSPSCEYSRFD	K.TDSPSC#EYSR.F	149.18	134.52	139.69	135.23	132.29	129.62
3989	sp|Q9HAV4|XPO5_HUMAN	XPO5	Exportin-5 OS=Homo sapiens OX=9606 GN=XPO5 PE=1 SV=1	605	NVRRHACSSIIKM	R.HAC#SSIIK.M	985.92	1041.22	998.81	903.11	850.64	864.1
3990	sp|Q9HAV4|XPO5_HUMAN	XPO5	Exportin-5 OS=Homo sapiens OX=9606 GN=XPO5 PE=1 SV=1	1157	KRLIAGCIGKPLG	R.LIAGC#IGK.P	547.16	523.71	547.97	525.18	528.67	533.69
3991	sp|Q9HAV4|XPO5_HUMAN	XPO5	Exportin-5 OS=Homo sapiens OX=9606 GN=XPO5 PE=1 SV=1	736	GVVKRTCWPTDLE	R.TC#WPTDLEEAK.A	461.52	473.97	531.69	512.09	478	508.68
3992	sp|Q9HAV4|XPO5_HUMAN	XPO5	Exportin-5 OS=Homo sapiens OX=9606 GN=XPO5 PE=1 SV=1	941	NQRSLLCGEDEAA	R.SLLC#GEDEAADENPESQEM*LEEQLVR.M	121.63	120.31	137	138.14	135.67	132.01
3993	sp|Q9HAV4|XPO5_HUMAN	XPO5	Exportin-5 OS=Homo sapiens OX=9606 GN=XPO5 PE=1 SV=1	1052	RTTSQLCWPLLKQ	R.TTSQLC#WPLLK.Q	434.11	457.81	502.81	484.14	416.54	432.45
3994	sp|Q9HAV4|XPO5_HUMAN	XPO5	Exportin-5 OS=Homo sapiens OX=9606 GN=XPO5 PE=1 SV=1	1089	HGQHDGCMASLVH	K.GLQM*HGQHDGC#M*ASLVHLAFQIYEALRPR.Y	49.15	55.72	58.88	51.91	51.18	50.53
3995	sp|Q9HAV4|XPO5_HUMAN	XPO5	Exportin-5 OS=Homo sapiens OX=9606 GN=XPO5 PE=1 SV=1	847	STLYENCFHILGK	R.FFSTLYENC#FHILGK.A	239.67	262.75	267.21	271.34	244.49	258.92
3996	sp|Q9HAV4|XPO5_HUMAN	XPO5	Exportin-5 OS=Homo sapiens OX=9606 GN=XPO5 PE=1 SV=1	1025	MKHEDVCTALLIT	K.HEDVC#TALLITAFNSLAWK.D	65.61	77.66	90.67	88.37	82.71	76.55
3997	sp|Q9HAV4|XPO5_HUMAN	XPO5	Exportin-5 OS=Homo sapiens OX=9606 GN=XPO5 PE=1 SV=1	646	LTQMEKCALMEAL	K.C#ALM*EALVLISNQFK.N	382.97	385.51	434.01	454.23	418.66	421.62
3998	sp|Q9HAV4|XPO5_HUMAN	XPO5	Exportin-5 OS=Homo sapiens OX=9606 GN=XPO5 PE=1 SV=1	248	HITAENCKLLEIL	R.VGVAALNTLAGYIDWVSM*SHITAENC#K.L	318.68	326.68	328.45	317.69	303.78	311.38
3999	sp|Q9HAV4|XPO5_HUMAN	XPO5	Exportin-5 OS=Homo sapiens OX=9606 GN=XPO5 PE=1 SV=1	903	KPLVLFCPPEHYE	K.PLVLFC#PPEHYEALVSPILGPLFTYLHM*R.L	399.69	388.98	429.28	413.42	407.1	397.31
4000	sp|Q9HAV4|XPO5_HUMAN	XPO5	Exportin-5 OS=Homo sapiens OX=9606 GN=XPO5 PE=1 SV=1	1044	WKDTLSCQRTTSQ	K.DTLSC#QR.T	593.89	600.79	541.97	538.78	505.64	488.93
4001	sp|Q9HAV4|XPO5_HUMAN	XPO5	Exportin-5 OS=Homo sapiens OX=9606 GN=XPO5 PE=1 SV=1	1131	SLDQFDCKLLNPS	K.DSLDQFDC#K.L	436.87	418.25	421.63	440.16	388.8	402.78
4002	sp|Q9HAV4|XPO5_HUMAN	XPO5	Exportin-5 OS=Homo sapiens OX=9606 GN=XPO5 PE=1 SV=1	44	EEFKEKCPICVPC	K.C#PIC#VPC#GLR.L	0	0	0	0	0	0
4003	sp|Q9HAV4|XPO5_HUMAN	XPO5	Exportin-5 OS=Homo sapiens OX=9606 GN=XPO5 PE=1 SV=1	47	KEKCPICVPCGLR	K.C#PIC#VPC#GLR.L	0	0	0	0	0	0
4004	sp|Q9HAV4|XPO5_HUMAN	XPO5	Exportin-5 OS=Homo sapiens OX=9606 GN=XPO5 PE=1 SV=1	50	CPICVPCGLRLAE	K.C#PIC#VPC#GLR.L	0	0	0	0	0	0
4005	sp|Q9HAV4|XPO5_HUMAN	XPO5	Exportin-5 OS=Homo sapiens OX=9606 GN=XPO5 PE=1 SV=1	724	RARMSFCVYSILG	R.MSFC#VYSILGVVK.R	112.74	117.5	120.86	119.7	115.16	111.83
4006	sp|Q9HAV4|XPO5_HUMAN	XPO5	Exportin-5 OS=Homo sapiens OX=9606 GN=XPO5 PE=1 SV=1	765	PIFRNPCTEQILK	R.NPC#TEQILK.L	238.37	262.77	256.62	277.15	255.97	261.41
4007	sp|Q9HAV4|XPO5_HUMAN	XPO5	Exportin-5 OS=Homo sapiens OX=9606 GN=XPO5 PE=1 SV=1	714	PGLEDPCGLNRAR	K.SCDPGLEDPC#GLNR.A	0	0	0	0	0	0
4008	sp|Q9HAV4|XPO5_HUMAN	XPO5	Exportin-5 OS=Homo sapiens OX=9606 GN=XPO5 PE=1 SV=1	976	MDLITVCCVSKKG	R.EVMDLITVC#CVSK.K	0	0	0	0	0	0
4016	tr|Q5LJA9|Q5LJA9_HUMAN	UCHL5	Isoform of Q9Y5K5, Ubiquitin carboxyl-terminal hydrolase (Fragment) OS=Homo sapiens OX=9606 GN=UCHL5 PE=1 SV=1	243	ELKPSACLDLPKW	K.PSAC#LDLPK.W	0	0	0	0	0	0
4017	tr|Q5LJA9|Q5LJA9_HUMAN	UCHL5	Isoform of Q9Y5K5, Ubiquitin carboxyl-terminal hydrolase (Fragment) OS=Homo sapiens OX=9606 GN=UCHL5 PE=1 SV=1	203	PIDLGACNQDDWI	R.EGPIDLGAC#NQDDWISAVRPVIEK.R	213.02	208.76	214.5	208.63	194.71	225.38
4018	tr|Q5LJA9|Q5LJA9_HUMAN	UCHL5	Isoform of Q9Y5K5, Ubiquitin carboxyl-terminal hydrolase (Fragment) OS=Homo sapiens OX=9606 GN=UCHL5 PE=1 SV=1	100	QVINNACATQAIV	K.QVINNAC#ATQAIVSVLLNC#THQDVHLGETLSEFK.E	219.59	223.72	222.98	235.48	223.86	228.85
4019	tr|Q5LJA9|Q5LJA9_HUMAN	UCHL5	Isoform of Q9Y5K5, Ubiquitin carboxyl-terminal hydrolase (Fragment) OS=Homo sapiens OX=9606 GN=UCHL5 PE=1 SV=1	112	VSVLLNCTHQDVH	K.QVINNAC#ATQAIVSVLLNC#THQDVHLGETLSEFK.E	0	0	0	0	0	0
4039	sp|P53350|PLK1_HUMAN	PLK1	Serine/threonine-protein kinase PLK1 OS=Homo sapiens OX=9606 GN=PLK1 PE=1 SV=1	164	RQIVLGCQYLHRN	R.QIVLGC#QYLHR.N	40.39	44.36	43.26	30.75	29.42	36.96
4040	sp|P53350|PLK1_HUMAN	PLK1	Serine/threonine-protein kinase PLK1 OS=Homo sapiens OX=9606 GN=PLK1 PE=1 SV=1	67	KGGFAKCFEISDA	K.C#FEISDADTK.E	100.9	111.98	119.94	127.33	133.34	111.85
4041	sp|P53350|PLK1_HUMAN	PLK1	Serine/threonine-protein kinase PLK1 OS=Homo sapiens OX=9606 GN=PLK1 PE=1 SV=1	372	TGEVVDCHLSDML	R.ETGEVVDC#HLSDMLQQLHSVNASK.P	278.79	272.42	277.57	262.96	265.84	265.56
4042	sp|P53350|PLK1_HUMAN	PLK1	Serine/threonine-protein kinase PLK1 OS=Homo sapiens OX=9606 GN=PLK1 PE=1 SV=1	212	ERKKTLCGTPNYI	K.TLC#GTPNYIAPEVLSK.K	137.89	121.74	133.94	122.55	103.47	114.79
4043	sp|P53350|PLK1_HUMAN	PLK1	Serine/threonine-protein kinase PLK1 OS=Homo sapiens OX=9606 GN=PLK1 PE=1 SV=1	428	GLGYQLCDNSVGV	K.YGLGYQLC#DNSVGVLFNDSTR.L	141.6	146.09	154.01	145.78	137.41	150.27
4044	sp|P53350|PLK1_HUMAN	PLK1	Serine/threonine-protein kinase PLK1 OS=Homo sapiens OX=9606 GN=PLK1 PE=1 SV=1	544	HTKLILCPLMAAV	K.LILC#PLMAAVTYIDEK.R	118.76	112.06	132.75	124.7	117.85	123.6
4045	sp|P53350|PLK1_HUMAN	PLK1	Serine/threonine-protein kinase PLK1 OS=Homo sapiens OX=9606 GN=PLK1 PE=1 SV=1	573	LEEYGCCKELASR	R.LSLLEEYGCC#K.E	43.47	40.93	44.53	41.78	41.98	37.74
4046	sp|Q9H6R7|WDCP_HUMAN	WDCP	WD repeat and coiled-coil-containing protein OS=Homo sapiens OX=9606 GN=WDCP PE=1 SV=1	574	LVEMQRCLSELTN	R.C#LSELTNR.L	103.79	113	113.44	114.11	116.55	105.02
4047	sp|Q9H6R7|WDCP_HUMAN	WDCP	WD repeat and coiled-coil-containing protein OS=Homo sapiens OX=9606 GN=WDCP PE=1 SV=1	302	EGNSLICLRKKDY	K.SEGNSLIC#LR.K	109.41	100.63	110.19	110.44	96.89	106.23
4048	sp|Q9H6R7|WDCP_HUMAN	WDCP	WD repeat and coiled-coil-containing protein OS=Homo sapiens OX=9606 GN=WDCP PE=1 SV=1	623	KRAVLLCDGKLRL	R.AVLLC#DGK.L	566.65	560.96	580.11	566.2	559.33	591.99
4049	sp|Q9H6R7|WDCP_HUMAN	WDCP	WD repeat and coiled-coil-containing protein OS=Homo sapiens OX=9606 GN=WDCP PE=1 SV=1	91	VTVWQLCPSPMES	K.HVTVWQLC#PSPM*ESSK.W	80.08	80.07	79.88	66.69	68.31	74.78
4050	sp|Q9H6R7|WDCP_HUMAN	WDCP	WD repeat and coiled-coil-containing protein OS=Homo sapiens OX=9606 GN=WDCP PE=1 SV=1	472	SLSPDFCHQNKGL	K.LIESLSPDFC#HQNK.G	310.41	327.08	350.15	313.1	338.78	339.41
4051	sp|Q9H6R7|WDCP_HUMAN	WDCP	WD repeat and coiled-coil-containing protein OS=Homo sapiens OX=9606 GN=WDCP PE=1 SV=1	229	LPLDKICGLNASE	K.IC#GLNASETFNIPPNSK.D	0	0	0	0	0	0
4052	sp|Q9H6R7|WDCP_HUMAN	WDCP	WD repeat and coiled-coil-containing protein OS=Homo sapiens OX=9606 GN=WDCP PE=1 SV=1	507	SPLSSICDGSIAL	K.EIQSPLSSIC#DGSIALDAEPVTQPASLPR.H	45.55	38.65	42.81	42.71	42.46	40.86
4053	sp|Q9H6R7|WDCP_HUMAN	WDCP	WD repeat and coiled-coil-containing protein OS=Homo sapiens OX=9606 GN=WDCP PE=1 SV=1	125	CVWHPKCAILTVL	K.C#AILTVLTAQDVSIFPNVHSDDSQVK.A	160.17	161.29	192.38	189.35	191.59	195.55
4054	sp|Q9H6R7|WDCP_HUMAN	WDCP	WD repeat and coiled-coil-containing protein OS=Homo sapiens OX=9606 GN=WDCP PE=1 SV=1	392	ERPKGICFLTDQL	K.GIC#FLTDQLLLILVGK.Q	20.95	23.91	20.8	24.44	18.51	23.74
4055	sp|Q9H6R7|WDCP_HUMAN	WDCP	WD repeat and coiled-coil-containing protein OS=Homo sapiens OX=9606 GN=WDCP PE=1 SV=1	106	WLTSQTCEIRGSL	K.WLTSQTC#EIR.G	231.11	219.69	236.54	226.32	214.57	226.29
4056	sp|Q9H6R7|WDCP_HUMAN	WDCP	WD repeat and coiled-coil-containing protein OS=Homo sapiens OX=9606 GN=WDCP PE=1 SV=1	59	VIGQFECVCGLSW	K.VIGQFEC#VCGLSWAPPVADDTPVLLAVQHEK.H	98.76	91.83	101.42	107.96	106	108.51
4071	sp|Q8ND56|LS14A_HUMAN	LSM14A	Protein LSM14 homolog A OS=Homo sapiens OX=9606 GN=LSM14A PE=1 SV=3	78	IKDLTVCEPPKPQ	K.DLTVC#EPPK.P	452.44	476.33	468.86	526.32	473.16	503.7
4072	sp|Q8ND56|LS14A_HUMAN	LSM14A	Protein LSM14 homolog A OS=Homo sapiens OX=9606 GN=LSM14A PE=1 SV=3	361	DPLGPNCYYDKTK	K.GDSGVDTQNSEGNADEEDPLGPNC#YYDK.T	0	0	0	0	0	0
4073	sp|Q8ND56|LS14A_HUMAN	LSM14A	Protein LSM14 homolog A OS=Homo sapiens OX=9606 GN=LSM14A PE=1 SV=3	375	FFDNISCDDNRER	K.SFFDNISC#DDNR.E	468.45	495.7	480.91	488.29	461.41	465.07
4074	sp|Q8ND56|LS14A_HUMAN	LSM14A	Protein LSM14 homolog A OS=Homo sapiens OX=9606 GN=LSM14A PE=1 SV=3	85	EPPKPQCSLPQDP	K.DLTVCEPPKPQC#SLPQDPAIVQSSLGSSTSSFQSM*GSYGPFGR.M	158.46	152.45	170.49	159.1	166.17	155.14
4090	sp|P54252|ATX3_HUMAN	ATXN3	Ataxin-3 OS=Homo sapiens OX=9606 GN=ATXN3 PE=1 SV=5	14	KQEGSLCAQHCLN	K.QEGSLC#AQHCLNNLLQGEYFSPVELSSIAHQLDEEER.M	146.58	148.97	148.83	145.93	129.84	129.87
4113	sp|Q13608|PEX6_HUMAN	PEX6	Peroxisome assembly factor 2 OS=Homo sapiens OX=9606 GN=PEX6 PE=1 SV=2	167	RGRARLCPESGDS	R.LC#PESGDSSRPPPPPVVSSFAVSGTVR.R	106.65	102.36	93.47	102.57	99.6	97.22
4114	sp|Q13608|PEX6_HUMAN	PEX6	Peroxisome assembly factor 2 OS=Homo sapiens OX=9606 GN=PEX6 PE=1 SV=2	309	PEDKGSCSLLPGP	K.GSC#SLLPGPPFAR.E	183.85	189.79	180.63	162.89	168.03	181.4
4115	sp|Q13608|PEX6_HUMAN	PEX6	Peroxisome assembly factor 2 OS=Homo sapiens OX=9606 GN=PEX6 PE=1 SV=2	358	QEGDVLCVPTIGQ	R.VVQEGDVLC#VPTIGQVEILEGSPEK.L	0	0	0	0	0	0
4116	sp|Q13608|PEX6_HUMAN	PEX6	Peroxisome assembly factor 2 OS=Homo sapiens OX=9606 GN=PEX6 PE=1 SV=2	798	ARAAAPCIIFFDE	R.AAAPC#IIFFDELDSLAPSR.G	0	0	0	0	0	0
4117	sp|Q13608|PEX6_HUMAN	PEX6	Peroxisome assembly factor 2 OS=Homo sapiens OX=9606 GN=PEX6 PE=1 SV=2	521	FSRARRCRPAVLL	R.C#RPAVLLLTAVDLLGR.D	0	0	0	0	0	0
4118	sp|Q13608|PEX6_HUMAN	PEX6	Peroxisome assembly factor 2 OS=Homo sapiens OX=9606 GN=PEX6 PE=1 SV=2	668	EDEGELCAAGFPL	K.NSGLAGGLTEEDEGELC#AAGFPLLAEDFGQALEQLQTAHSQAVGAPK.I	0	0	0	0	0	0
4119	sp|Q13608|PEX6_HUMAN	PEX6	Peroxisome assembly factor 2 OS=Homo sapiens OX=9606 GN=PEX6 PE=1 SV=2	283	LAFNLGCDPLEMG	R.LGPGSGPLGEPLADGLALVPATLAFNLGC#DPLEM*GELR.I	30.21	22.39	29.07	28.53	28.81	32.86
4120	sp|Q13608|PEX6_HUMAN	PEX6	Peroxisome assembly factor 2 OS=Homo sapiens OX=9606 GN=PEX6 PE=1 SV=2	484	TVVAAACSHLGLH	K.TTVVAAAC#SHLGLHLLK.V	99.46	104.58	98.77	102.15	98.14	104.4
4121	sp|Q13608|PEX6_HUMAN	PEX6	Peroxisome assembly factor 2 OS=Homo sapiens OX=9606 GN=PEX6 PE=1 SV=2	761	KAVATECSLTFLS	K.AVATEC#SLTFLSVK.G	99.77	107.44	108.58	100.17	103.59	84.43
4122	sp|Q13608|PEX6_HUMAN	PEX6	Peroxisome assembly factor 2 OS=Homo sapiens OX=9606 GN=PEX6 PE=1 SV=2	564	EDPLNSCPPLMVV	R.HLLLNEDPLNSC#PPLM*VVATTSR.A	0	0	0	0	0	0
4140	sp|P84243|H33_HUMAN	H3-3B	Histone H3.3 OS=Homo sapiens OX=9606 GN=H3-3B PE=1 SV=2	111	FEDTNLCAIHAKR	R.FQSAAIGALQEASEAYLVGLFEDTNLC#AIHAK.R	186.99	201.92	216.24	199.73	212.29	205.19
4142	sp|Q8IXI1|MIRO2_HUMAN	RHOT2	Mitochondrial Rho GTPase 2 OS=Homo sapiens OX=9606 GN=RHOT2 PE=1 SV=2	519	MDGQTPCLFVSSK	K.HHYMDGQTPC#LFVSSK.A	0	0	0	0	0	0
4143	sp|Q8IXI1|MIRO2_HUMAN	RHOT2	Mitochondrial Rho GTPase 2 OS=Homo sapiens OX=9606 GN=RHOT2 PE=1 SV=2	376	YLDVRSCLGHLGY	R.SC#LGHLGYLGYPTLC#EQDQAHAITVTR.E	0	0	0	0	0	0
4144	sp|Q8IXI1|MIRO2_HUMAN	RHOT2	Mitochondrial Rho GTPase 2 OS=Homo sapiens OX=9606 GN=RHOT2 PE=1 SV=2	389	LGYPTLCEQDQAH	R.SC#LGHLGYLGYPTLC#EQDQAHAITVTR.E	48.87	45.06	51.35	48.33	50.48	46.72
4145	sp|Q8IXI1|MIRO2_HUMAN	RHOT2	Mitochondrial Rho GTPase 2 OS=Homo sapiens OX=9606 GN=RHOT2 PE=1 SV=2	185	KQLRPACAQALTR	K.QLRPAC#AQALTR.I	44.45	41.59	42.27	46.58	47.56	49.27
4146	sp|Q8IXI1|MIRO2_HUMAN	RHOT2	Mitochondrial Rho GTPase 2 OS=Homo sapiens OX=9606 GN=RHOT2 PE=1 SV=2	504	PKSFAHCASVYKH	K.SFAHC#ASVYK.H	78.54	82.09	75.62	68.05	70.63	66.37
4147	sp|Q8IXI1|MIRO2_HUMAN	RHOT2	Mitochondrial Rho GTPase 2 OS=Homo sapiens OX=9606 GN=RHOT2 PE=1 SV=2	216	NAFQKSCFGHPLA	K.SC#FGHPLAPQALEDVK.T	343.07	348.2	361.31	338.45	323.21	328.82
4148	sp|Q8IXI1|MIRO2_HUMAN	RHOT2	Mitochondrial Rho GTPase 2 OS=Homo sapiens OX=9606 GN=RHOT2 PE=1 SV=2	297	IHVPPGCSTELNH	R.FGYSDALELTADYLSPLIHVPPGC#STELNHLGYQFVQR.V	61.91	65.46	68.41	70.36	71.92	76.09
4149	sp|Q9GZT9|EGLN1_HUMAN	EGLN1	Egl nine homolog 1 OS=Homo sapiens OX=9606 GN=EGLN1 PE=1 SV=1	127	AAAASPCRAAAGG	K.AKPPADPAAAASPC#R.A	355.42	354.75	345.83	347.34	333.65	334.41
4150	sp|Q9GZT9|EGLN1_HUMAN	EGLN1	Egl nine homolog 1 OS=Homo sapiens OX=9606 GN=EGLN1 PE=1 SV=1	58	KKHKLVCQGSEGA	K.LVC#QGSEGALGHGVGPHQHSGPAPPAAVPPPR.A	53.09	59.85	60.43	52.27	58.06	61.12
4151	sp|Q9GZT9|EGLN1_HUMAN	EGLN1	Egl nine homolog 1 OS=Homo sapiens OX=9606 GN=EGLN1 PE=1 SV=1	201	LEYIVPCMNKHGI	K.LALEYIVPC#M*NK.H	107.62	117.8	122.39	122.75	129.97	127.57
4152	sp|Q9GZT9|EGLN1_HUMAN	EGLN1	Egl nine homolog 1 OS=Homo sapiens OX=9606 GN=EGLN1 PE=1 SV=1	266	EGKEPGCETIGLL	K.EPGC#ETIGLLMSSMDDLIR.H	0	0	0	0	0	0
4153	sp|Q9GZT9|EGLN1_HUMAN	EGLN1	Egl nine homolog 1 OS=Homo sapiens OX=9606 GN=EGLN1 PE=1 SV=1	208	MNKHGICVVDDFL	K.HGIC#VVDDFLGK.E	116.78	122.29	131.67	106.46	113.16	109.08
4154	sp|Q9GZT9|EGLN1_HUMAN	EGLN1	Egl nine homolog 1 OS=Homo sapiens OX=9606 GN=EGLN1 PE=1 SV=1	43	RSSFYCCKEHQRQ	R.SSFYCC#K.E	0	0	0	0	0	0
4162	sp|Q6ZMG9|CERS6_HUMAN	CERS6	Ceramide synthase 6 OS=Homo sapiens OX=9606 GN=CERS6 PE=1 SV=1	63	RFVAKPCAIALNI	K.PC#AIALNIQANGPQIAPPNAILEK.V	159.69	148.13	188.75	179.65	154.63	160.7
4163	sp|Q6ZMG9|CERS6_HUMAN	CERS6	Ceramide synthase 6 OS=Homo sapiens OX=9606 GN=CERS6 PE=1 SV=1	236	VGTLVLCLHDSAD	R.VGTLVLC#LHDSADALLEAAK.M	105.75	107.62	104.46	93.03	93.29	96.39
4167	sp|Q2M296|MTHSD_HUMAN	MTHFSD	Methenyltetrahydrofolate synthase domain-containing protein OS=Homo sapiens OX=9606 GN=MTHFSD PE=1 SV=2	267	HLPEPGCQQTVPL	K.DVTLQGEHQHLPEPGC#QQTVPLSVGR.R	59.58	58.88	69.45	79.6	75.86	67.85
4168	sp|Q2M296|MTHSD_HUMAN	MTHFSD	Methenyltetrahydrofolate synthase domain-containing protein OS=Homo sapiens OX=9606 GN=MTHFSD PE=1 SV=2	361	AQQAVSCLQGLRL	R.AFLHYPDSAAAQQAVSC#LQGLR.L	36.84	45.98	43.3	39.38	41.37	37.83
4177	sp|Q92552|RT27_HUMAN	MRPS27	28S ribosomal protein S27, mitochondrial OS=Homo sapiens OX=9606 GN=MRPS27 PE=1 SV=3	49	REKEHYCLADLAS	K.EHYC#LADLASLMDK.T	887.84	861.29	936.01	924.3	898.8	865.7
4178	sp|Q92552|RT27_HUMAN	MRPS27	28S ribosomal protein S27, mitochondrial OS=Homo sapiens OX=9606 GN=MRPS27 PE=1 SV=3	367	KEKLSTCEAEDIA	K.LSTC#EAEDIATYEQNLQQWHLDLVQLIQR.E	101.72	109.18	105.12	112.2	103.69	96.36
4179	sp|Q92552|RT27_HUMAN	MRPS27	28S ribosomal protein S27, mitochondrial OS=Homo sapiens OX=9606 GN=MRPS27 PE=1 SV=3	101	FRHSPNCWYLRNW	R.HSPNC#WYLR.N	115.06	117.86	108.92	117.73	120.67	113.73
4185	sp|Q5GLZ8|HERC4_HUMAN	HERC4	Probable E3 ubiquitin-protein ligase HERC4 OS=Homo sapiens OX=9606 GN=HERC4 PE=1 SV=1	175	LGLGTDCKKQTSP	K.YGQLGLGTDC#K.K	34.5	38.56	37.14	36.91	36.74	30.34
4186	sp|Q5GLZ8|HERC4_HUMAN	HERC4	Probable E3 ubiquitin-protein ligase HERC4 OS=Homo sapiens OX=9606 GN=HERC4 PE=1 SV=1	1025	LPVSHTCFNLLDL	K.LVIQSTGGGEEYLPVSHTC#FNLLDLPK.Y	95.99	91.54	108.42	94.17	95.57	97.47
4187	sp|Q5GLZ8|HERC4_HUMAN	HERC4	Probable E3 ubiquitin-protein ligase HERC4 OS=Homo sapiens OX=9606 GN=HERC4 PE=1 SV=1	513	YLTLPECPLMSDS	R.FYLTLPEC#PLM*SDSNNFTTIAIPFGTALVNLEK.A	102.28	107.61	109.01	105.45	114.93	107.58
4188	sp|Q5GLZ8|HERC4_HUMAN	HERC4	Probable E3 ubiquitin-protein ligase HERC4 OS=Homo sapiens OX=9606 GN=HERC4 PE=1 SV=1	41	RVRDVGCGLRHTV	R.DVGC#GLR.H	0	0	0	0	0	0
4189	sp|Q5GLZ8|HERC4_HUMAN	HERC4	Probable E3 ubiquitin-protein ligase HERC4 OS=Homo sapiens OX=9606 GN=HERC4 PE=1 SV=1	708	IESVNPCLILVVR	R.QNVSSLFLPVIESVNPC#LILVVR.R	114.18	124.22	111.92	128.53	118.94	131.38
4190	sp|Q5GLZ8|HERC4_HUMAN	HERC4	Probable E3 ubiquitin-protein ligase HERC4 OS=Homo sapiens OX=9606 GN=HERC4 PE=1 SV=1	301	IVTEIACGRQHTS	K.VFELMGSIVTEIAC#GR.Q	50.66	51.25	54.79	64.16	50.79	57.01
4191	sp|Q5GLZ8|HERC4_HUMAN	HERC4	Probable E3 ubiquitin-protein ligase HERC4 OS=Homo sapiens OX=9606 GN=HERC4 PE=1 SV=1	352	YPYNGQCLPDIDS	K.GNWYPYNGQC#LPDIDSEEYFCVK.R	34.97	33.36	32.89	29.13	27.66	26.33
4192	sp|Q5GLZ8|HERC4_HUMAN	HERC4	Probable E3 ubiquitin-protein ligase HERC4 OS=Homo sapiens OX=9606 GN=HERC4 PE=1 SV=1	60	TVYTCGCNDLGQL	R.HTVFVLDDGTVYTCGC#NDLGQLGHEK.S	123.74	126.49	143.7	136.31	127.02	136.69
4220	sp|Q5VZK9|CARL1_HUMAN	CARMIL1	F-actin-uncapping protein LRRC16A OS=Homo sapiens OX=9606 GN=CARMIL1 PE=1 SV=1	913	LEDLDTCMMTPKS	R.LEDLDTC#M*M*TPK.S	121.63	133.66	132.31	131.15	124.95	121.1
4221	sp|Q5VZK9|CARL1_HUMAN	CARMIL1	F-actin-uncapping protein LRRC16A OS=Homo sapiens OX=9606 GN=CARMIL1 PE=1 SV=1	450	LLLGLACNHNLKG	K.ALLLGLAC#NHNLK.G	206.95	200.67	218.6	220.37	211.34	213.53
4222	sp|Q5VZK9|CARL1_HUMAN	CARMIL1	F-actin-uncapping protein LRRC16A OS=Homo sapiens OX=9606 GN=CARMIL1 PE=1 SV=1	860	LDALSHCHHKLAD	R.IVDEILDALSHC#HHK.L	163.34	166.12	159.57	147.61	159.03	150.18
4223	sp|Q5VZK9|CARL1_HUMAN	CARMIL1	F-actin-uncapping protein LRRC16A OS=Homo sapiens OX=9606 GN=CARMIL1 PE=1 SV=1	708	LNSLRNCGGDAIQ	R.NC#GGDAIQEDLK.S	175.98	182.06	218.76	222.98	216.58	228.33
4224	sp|Q5VZK9|CARL1_HUMAN	CARMIL1	F-actin-uncapping protein LRRC16A OS=Homo sapiens OX=9606 GN=CARMIL1 PE=1 SV=1	464	SLDLSNCELRSGG	K.GVSLDLSNC#ELR.S	0	0	0	0	0	0
4225	sp|Q5VZK9|CARL1_HUMAN	CARMIL1	F-actin-uncapping protein LRRC16A OS=Homo sapiens OX=9606 GN=CARMIL1 PE=1 SV=1	790	DAAENLCPNVMKK	K.ALLESMVDAAENLC#PNVM*K.K	97.38	84.25	93.34	85.23	82.66	87.1
4238	sp|P55263|ADK_HUMAN	ADK	Adenosine kinase OS=Homo sapiens OX=9606 GN=ADK PE=1 SV=2	353	IIRRTGCTFPEKP	R.TGC#TFPEK.P	701.33	715.76	751.44	806.09	766.09	771.16
4239	sp|P55263|ADK_HUMAN	ADK	Adenosine kinase OS=Homo sapiens OX=9606 GN=ADK PE=1 SV=2	160	NLAAANCYKKEKH	R.SLIANLAAANC#YK.K	108.88	110.01	99.24	106.34	95.23	95.19
4240	sp|P55263|ADK_HUMAN	ADK	Adenosine kinase OS=Homo sapiens OX=9606 GN=ADK PE=1 SV=2	106	AATFFGCIGIDKF	K.AATFFGC#IGIDK.F	59.01	60.57	66.01	57.75	61.09	62.32
4241	sp|P55263|ADK_HUMAN	ADK	Adenosine kinase OS=Homo sapiens OX=9606 GN=ADK PE=1 SV=2	336	DKPLTECIRAGHY	K.EIIDTNGAGDAFVGGFLSQLVSDKPLTEC#IR.A	75.84	77.88	76.89	93.63	77.05	74.47
4242	sp|P55263|ADK_HUMAN	ADK	Adenosine kinase OS=Homo sapiens OX=9606 GN=ADK PE=1 SV=2	140	EQPTGTCAACITG	K.AAEAHVDAHYYEQNEQPTGTC#AACITGDNR.S	0	0	0	0	0	0
4278	sp|O75717|WDHD1_HUMAN	WDHD1	WD repeat and HMG-box DNA-binding protein 1 OS=Homo sapiens OX=9606 GN=WDHD1 PE=1 SV=1	60	GEKAYSCALKSGK	K.AYSC#ALK.S	239.22	244.13	220.3	234.02	214.87	232.92
4279	sp|O75717|WDHD1_HUMAN	WDHD1	WD repeat and HMG-box DNA-binding protein 1 OS=Homo sapiens OX=9606 GN=WDHD1 PE=1 SV=1	180	WPLLQKCNDVINA	K.C#NDVINAK.S	280.13	275.23	271.77	270.76	259.46	276.26
4280	sp|O75717|WDHD1_HUMAN	WDHD1	WD repeat and HMG-box DNA-binding protein 1 OS=Homo sapiens OX=9606 GN=WDHD1 PE=1 SV=1	773	KMLALSCKLEREF	K.M*LALSC#K.L	544.3	570.35	532.97	566.53	526.06	520.48
4281	sp|O75717|WDHD1_HUMAN	WDHD1	WD repeat and HMG-box DNA-binding protein 1 OS=Homo sapiens OX=9606 GN=WDHD1 PE=1 SV=1	1008	SETPAICPPQNTE	K.NVLSETPAIC#PPQNTENQRPK.T	175.26	177.37	196.42	203.62	203.87	202.24
4282	sp|O75717|WDHD1_HUMAN	WDHD1	WD repeat and HMG-box DNA-binding protein 1 OS=Homo sapiens OX=9606 GN=WDHD1 PE=1 SV=1	716	SFKLPYCQIATEK	K.LPYC#QIATEK.G	0	0	0	0	0	0
4283	sp|O75717|WDHD1_HUMAN	WDHD1	WD repeat and HMG-box DNA-binding protein 1 OS=Homo sapiens OX=9606 GN=WDHD1 PE=1 SV=1	156	FLASASCDGSVRV	K.DIFLASASC#DGSVR.V	53.64	51.96	49.96	64.62	58.72	49.69
4284	sp|O75717|WDHD1_HUMAN	WDHD1	WD repeat and HMG-box DNA-binding protein 1 OS=Homo sapiens OX=9606 GN=WDHD1 PE=1 SV=1	598	GFDGDQCLGVQLL	R.GTGFDGDQC#LGVQLLELGK.K	49.82	50.27	57.71	49.28	51.77	51.8
4285	sp|O75717|WDHD1_HUMAN	WDHD1	WD repeat and HMG-box DNA-binding protein 1 OS=Homo sapiens OX=9606 GN=WDHD1 PE=1 SV=1	639	SAEGTPCYVDSEG	K.SYLAWIGFSAEGTPC#YVDSEGIVR.M	0	0	0	0	0	0
4286	sp|O75717|WDHD1_HUMAN	WDHD1	WD repeat and HMG-box DNA-binding protein 1 OS=Homo sapiens OX=9606 GN=WDHD1 PE=1 SV=1	781	LEREFRCVELADL	R.C#VELADLMTQNAVNLAIK.Y	124.5	116.43	127.92	131.56	135.53	122.34
4287	sp|O75717|WDHD1_HUMAN	WDHD1	WD repeat and HMG-box DNA-binding protein 1 OS=Homo sapiens OX=9606 GN=WDHD1 PE=1 SV=1	170	QISDQTCAISWPL	R.VWQISDQTC#AISWPLLQK.C	70.06	75.83	75.4	76.26	75.09	69.7
4288	sp|O75717|WDHD1_HUMAN	WDHD1	WD repeat and HMG-box DNA-binding protein 1 OS=Homo sapiens OX=9606 GN=WDHD1 PE=1 SV=1	662	NTWTPICNTREHC	R.GLGNTWTPIC#NTR.E	343.94	333.72	369.34	376.05	365.05	361.84
4289	sp|O75717|WDHD1_HUMAN	WDHD1	WD repeat and HMG-box DNA-binding protein 1 OS=Homo sapiens OX=9606 GN=WDHD1 PE=1 SV=1	304	GLLENVCDPSGKT	R.ISYTDAEGNLGLLENVC#DPSGK.T	145.29	149.8	168.76	177.01	154.46	170.3
4290	sp|O75717|WDHD1_HUMAN	WDHD1	WD repeat and HMG-box DNA-binding protein 1 OS=Homo sapiens OX=9606 GN=WDHD1 PE=1 SV=1	513	LASKLHCLHFSSW	K.LHC#LHFSSWDSSK.E	150.81	150.15	152.39	170.84	143.02	155.63
4291	sp|O75717|WDHD1_HUMAN	WDHD1	WD repeat and HMG-box DNA-binding protein 1 OS=Homo sapiens OX=9606 GN=WDHD1 PE=1 SV=1	285	LAWHPTCGRISYT	K.GYAICGLAWHPTC#GR.I	68.9	82.19	74.83	75.07	71.72	73.09
4305	sp|O60294|TYW4_HUMAN	LCMT2	tRNA wybutosine-synthesizing protein 4 OS=Homo sapiens OX=9606 GN=LCMT2 PE=1 SV=3	408	GSQIGSCGTGVQW	K.GSQIGSC#GTGVQWDGR.L	102.62	114.96	102.16	122.85	113.68	119.45
4306	sp|O60294|TYW4_HUMAN	LCMT2	tRNA wybutosine-synthesizing protein 4 OS=Homo sapiens OX=9606 GN=LCMT2 PE=1 SV=3	133	GETPELCALTGPF	R.IGETPELC#ALTGPFER.G	0	0	0	0	0	0
4307	sp|O60294|TYW4_HUMAN	LCMT2	tRNA wybutosine-synthesizing protein 4 OS=Homo sapiens OX=9606 GN=LCMT2 PE=1 SV=3	570	FLRPISCGFLWES	R.PISC#GFLWESVDIQPPITPR.Y	25.44	34.88	31.84	37.6	33.84	29.81
4308	sp|P12268|IMDH2_HUMAN	IMPDH2	Inosine-5'-monophosphate dehydrogenase 2 OS=Homo sapiens OX=9606 GN=IMPDH2 PE=1 SV=2	140	KARHGFCGIPITD	R.HGFC#GIPITDTGR.M	481.94	524.04	520.14	543.05	515.33	537.18
4309	sp|P12268|IMDH2_HUMAN	IMPDH2	Inosine-5'-monophosphate dehydrogenase 2 OS=Homo sapiens OX=9606 GN=IMPDH2 PE=1 SV=2	246	AKKQLLCGAAIGT	K.QLLC#GAAIGTHEDDK.Y	279.98	269.17	282.04	286.85	284.63	280.37
4310	sp|P12268|IMDH2_HUMAN	IMPDH2	Inosine-5'-monophosphate dehydrogenase 2 OS=Homo sapiens OX=9606 GN=IMPDH2 PE=1 SV=2	173	KEEEHDCFLEEIM	K.EEEHDC#FLEEIM*TK.R	1346.7	1397.33	1457.42	1481.26	1462.47	1544.61
4311	sp|P12268|IMDH2_HUMAN	IMPDH2	Inosine-5'-monophosphate dehydrogenase 2 OS=Homo sapiens OX=9606 GN=IMPDH2 PE=1 SV=2	331	MGSGSICITQEVL	R.VGM*GSGSIC#ITQEVLAC#GRPQATAVYK.V	1633.9	1624.01	1708.51	1612.08	1460.21	1293.03
4312	sp|P12268|IMDH2_HUMAN	IMPDH2	Inosine-5'-monophosphate dehydrogenase 2 OS=Homo sapiens OX=9606 GN=IMPDH2 PE=1 SV=2	339	TQEVLACGRPQAT	R.VGM*GSGSIC#ITQEVLAC#GRPQATAVYK.V	0	0	0	0	0	0
4313	sp|P12268|IMDH2_HUMAN	IMPDH2	Inosine-5'-monophosphate dehydrogenase 2 OS=Homo sapiens OX=9606 GN=IMPDH2 PE=1 SV=2	468	AGIQHSCQDIGAK	K.FVPYLIAGIQHSC#QDIGAK.S	208.35	225.01	237.33	239.11	231.31	214.73
4326	sp|Q9UKV3|ACINU_HUMAN	ACIN1	Apoptotic chromatin condensation inducer in the nucleus OS=Homo sapiens OX=9606 GN=ACIN1 PE=1 SV=2	733	RGSPKKCEAEEAE	K.KC#EAEEAEPPAATQPQTSETQTSHLPESER.I	71.13	69.62	74.29	76.03	72.03	82.25
4327	sp|Q9UKV3|ACINU_HUMAN	ACIN1	Apoptotic chromatin condensation inducer in the nucleus OS=Homo sapiens OX=9606 GN=ACIN1 PE=1 SV=2	1052	DKIKSHCFVTYST	K.SHC#FVTYSTVEEAVATR.T	302.44	298.61	300.51	316.97	293.59	306.42
4328	sp|Q9UKV3|ACINU_HUMAN	ACIN1	Apoptotic chromatin condensation inducer in the nucleus OS=Homo sapiens OX=9606 GN=ACIN1 PE=1 SV=2	1083	SNPKFLCADYAEQ	K.FLC#ADYAEQDELDYHR.G	74.41	91.05	90.39	87.59	80.23	96.15
4329	sp|Q9UKV3|ACINU_HUMAN	ACIN1	Apoptotic chromatin condensation inducer in the nucleus OS=Homo sapiens OX=9606 GN=ACIN1 PE=1 SV=2	691	VPQLQVCEPKERT	K.DPSSGQEVATPPVPQLQVC#EPK.E	55.82	45.05	53.71	45.86	51.08	49.45
4330	sp|Q9UKV3|ACINU_HUMAN	ACIN1	Apoptotic chromatin condensation inducer in the nucleus OS=Homo sapiens OX=9606 GN=ACIN1 PE=1 SV=2	1223	KTKAAPCIYWLPL	K.AAPC#IYWLPLTDSQIVQK.E	79.17	80.14	82.38	79.15	78.62	70.65
4331	sp|Q9UKV3|ACINU_HUMAN	ACIN1	Apoptotic chromatin condensation inducer in the nucleus OS=Homo sapiens OX=9606 GN=ACIN1 PE=1 SV=2	546	KGITEECLKQPSL	K.GITEEC#LK.Q	1044.75	1052.1	988.9	981.3	915.76	870.67
4351	sp|P40227|TCPZ_HUMAN	CCT6A	T-complex protein 1 subunit zeta OS=Homo sapiens OX=9606 GN=CCT6A PE=1 SV=3	282	ELKRKVCGDSDKG	K.VC#GDSDK.G	721.04	778.87	732.76	754.99	681.07	678.3
4352	sp|P40227|TCPZ_HUMAN	CCT6A	T-complex protein 1 subunit zeta OS=Homo sapiens OX=9606 GN=CCT6A PE=1 SV=3	233	DAYILTCNVSLEY	K.RVEDAYILTC#NVSLEYEK.T	167.79	180.21	184.43	171.09	179.37	177.74
4353	sp|P40227|TCPZ_HUMAN	CCT6A	T-complex protein 1 subunit zeta OS=Homo sapiens OX=9606 GN=CCT6A PE=1 SV=3	508	KQLLHSCTVIATN	K.QLLHSC#TVIATNILLVDEIM*R.A	243.12	272.65	273.24	263.82	263.66	255.03
4354	sp|P40227|TCPZ_HUMAN	CCT6A	T-complex protein 1 subunit zeta OS=Homo sapiens OX=9606 GN=CCT6A PE=1 SV=3	499	GVWDNYCVKKQLL	K.IQAEHSESGQLVGVDLNTGEPM*VAAEVGVWDNYC#VK.K	644.6	627.05	650.63	671.38	629.11	624.19
4355	sp|P40227|TCPZ_HUMAN	CCT6A	T-complex protein 1 subunit zeta OS=Homo sapiens OX=9606 GN=CCT6A PE=1 SV=3	406	NAIDDGCVVPGAG	K.NAIDDGC#VVPGAGAVEVAM*AEALIK.H	505.87	546.13	553.51	544.14	525.75	533.06
4356	sp|P40227|TCPZ_HUMAN	CCT6A	T-complex protein 1 subunit zeta OS=Homo sapiens OX=9606 GN=CCT6A PE=1 SV=3	328	ERLTLACGGVALN	R.LTLAC#GGVALNSFDDLSPDC#LGHAGLVYEYTLGEEK.F	0	0	0	0	0	0
4357	sp|P40227|TCPZ_HUMAN	CCT6A	T-complex protein 1 subunit zeta OS=Homo sapiens OX=9606 GN=CCT6A PE=1 SV=3	343	DDLSPDCLGHAGL	R.LTLAC#GGVALNSFDDLSPDC#LGHAGLVYEYTLGEEK.F	373.03	370.02	385.35	406.77	391.19	404.45
4365	sp|O75746|CMC1_HUMAN	SLC25A12	Calcium-binding mitochondrial carrier protein Aralar1 OS=Homo sapiens OX=9606 GN=SLC25A12 PE=1 SV=2	375	YKNSFDCFKKVLR	K.NSFDC#FK.K	772.76	758.61	935.44	876.08	802.51	818.17
4366	sp|O75746|CMC1_HUMAN	SLC25A12	Calcium-binding mitochondrial carrier protein Aralar1 OS=Homo sapiens OX=9606 GN=SLC25A12 PE=1 SV=2	563	YSGVIDCFRKILR	R.AGQTTYSGVIDC#FR.K	326.99	346.59	353.52	344.86	329.69	338.82
4367	sp|O75746|CMC1_HUMAN	SLC25A12	Calcium-binding mitochondrial carrier protein Aralar1 OS=Homo sapiens OX=9606 GN=SLC25A12 PE=1 SV=2	130	IPFNWDCEFIRLH	K.EIFGQTIIHHHIPFNWDC#EFIR.L	0	0	0	0	0	0
4368	sp|O75746|CMC1_HUMAN	SLC25A12	Calcium-binding mitochondrial carrier protein Aralar1 OS=Homo sapiens OX=9606 GN=SLC25A12 PE=1 SV=2	505	FPVYAHCKLLLAD	R.DIPFSAIYFPVYAHC#K.L	73.02	70	70.8	64.3	59.19	58.28
4373	sp|O43818|U3IP2_HUMAN	RRP9	U3 small nucleolar RNA-interacting protein 2 OS=Homo sapiens OX=9606 GN=RRP9 PE=1 SV=1	399	TGSHSSCVRLWQC	R.GEPGLEQPFWISSVAALLNTDLVATGSHSSC#VR.L	158.19	181.95	177.91	188.22	167.24	175.85
4374	sp|O43818|U3IP2_HUMAN	RRP9	U3 small nucleolar RNA-interacting protein 2 OS=Homo sapiens OX=9606 GN=RRP9 PE=1 SV=1	405	CVRLWQCGEGFRQ	R.LWQC#GEGFR.Q	105.3	105.58	106	110.02	103.02	109.09
4375	sp|O43818|U3IP2_HUMAN	RRP9	U3 small nucleolar RNA-interacting protein 2 OS=Homo sapiens OX=9606 GN=RRP9 PE=1 SV=1	416	RQLDLLCDIPLVG	R.QLDLLC#DIPLVGFINSLK.F	52.5	51.95	53.05	59.83	42.34	51.15
4376	sp|O95394|AGM1_HUMAN	PGM3	Phosphoacetylglucosamine mutase OS=Homo sapiens OX=9606 GN=PGM3 PE=1 SV=1	200	LTKQASCSGDEYR	K.QASC#SGDEYR.S	621.15	655.53	598.18	596.34	599.9	608.15
4377	sp|O95394|AGM1_HUMAN	PGM3	Phosphoacetylglucosamine mutase OS=Homo sapiens OX=9606 GN=PGM3 PE=1 SV=1	348	MKVPVYCTKTGVK	K.VPVYC#TK.T	469.64	514.22	490.8	510.08	484.14	532.46
4378	sp|O95394|AGM1_HUMAN	PGM3	Phosphoacetylglucosamine mutase OS=Homo sapiens OX=9606 GN=PGM3 PE=1 SV=1	249	GKLNHLCGADFVK	K.LNHLC#GADFVK.S	475.24	506.18	464.75	488.76	466.02	454.68
4379	sp|O95394|AGM1_HUMAN	PGM3	Phosphoacetylglucosamine mutase OS=Homo sapiens OX=9606 GN=PGM3 PE=1 SV=1	93	WEEHATCLANAEE	K.LVDPLGEM*LAPSWEEHATC#LANAEEQDM*QR.V	253.06	261.68	245.06	255.34	250.07	248.12
4404	sp|P51553|IDH3G_HUMAN	IDH3G	Isocitrate dehydrogenase [NAD] subunit gamma, mitochondrial OS=Homo sapiens OX=9606 GN=IDH3G PE=1 SV=1	81	SVFRHACVPVDFE	R.HAC#VPVDFEEVHVSSNADEEDIR.N	224.15	233.89	226.93	253.84	216.55	241.42
4405	sp|P51553|IDH3G_HUMAN	IDH3G	Isocitrate dehydrogenase [NAD] subunit gamma, mitochondrial OS=Homo sapiens OX=9606 GN=IDH3G PE=1 SV=1	148	YANVIHCKSLPGV	R.TSLDLYANVIHC#K.S	201.24	226.45	231.55	244.17	210.3	227.38
4406	sp|P51553|IDH3G_HUMAN	IDH3G	Isocitrate dehydrogenase [NAD] subunit gamma, mitochondrial OS=Homo sapiens OX=9606 GN=IDH3G PE=1 SV=1	333	ATLLASCMMLDHL	K.NIANPTATLLASC#M*M*LDHLK.L	908.09	925.59	985.38	951.96	916.76	900.77
4407	sp|P51553|IDH3G_HUMAN	IDH3G	Isocitrate dehydrogenase [NAD] subunit gamma, mitochondrial OS=Homo sapiens OX=9606 GN=IDH3G PE=1 SV=1	236	GLFLQCCREVAAR	K.LGDGLFLQCC#R.E	484.69	413.05	385.33	378.95	379.04	383.15
4408	sp|P51553|IDH3G_HUMAN	IDH3G	Isocitrate dehydrogenase [NAD] subunit gamma, mitochondrial OS=Homo sapiens OX=9606 GN=IDH3G PE=1 SV=1	235	DGLFLQCCREVAA	K.LGDGLFLQC#CR.E	272.01	286.4	291.83	285.72	301.19	308.14
4427	sp|P45880|VDAC2_HUMAN	VDAC2	Voltage-dependent anion-selective channel protein 2 OS=Homo sapiens OX=9606 GN=VDAC2 PE=1 SV=2	47	DVKTKSCSGVEFS	K.SC#SGVEFSTSGSSNTDTGK.V	394.18	403.05	423.81	419.04	413.86	403.53
4428	sp|P45880|VDAC2_HUMAN	VDAC2	Voltage-dependent anion-selective channel protein 2 OS=Homo sapiens OX=9606 GN=VDAC2 PE=1 SV=2	13	TCARPMCIPPSYA	R.PM*C#IPPSYADLGK.A	2889.33	2544.8	3142.17	3120.22	2922.56	3014.16
4429	sp|P45880|VDAC2_HUMAN	VDAC2	Voltage-dependent anion-selective channel protein 2 OS=Homo sapiens OX=9606 GN=VDAC2 PE=1 SV=2	76	ETKYKWCEYGLTF	K.WC#EYGLTFTEK.W	1466.12	1503.34	1570.45	1515.96	1713.19	1542.18
4430	sp|P45880|VDAC2_HUMAN	VDAC2	Voltage-dependent anion-selective channel protein 2 OS=Homo sapiens OX=9606 GN=VDAC2 PE=1 SV=2	210	SIYQKVCEDLDTS	K.VC#EDLDTSVNLAWTSGTNC#TR.F	381.38	373.14	397.34	392.49	409.35	401.85
4431	sp|P45880|VDAC2_HUMAN	VDAC2	Voltage-dependent anion-selective channel protein 2 OS=Homo sapiens OX=9606 GN=VDAC2 PE=1 SV=2	227	WTSGTNCTRFGIA	K.VC#EDLDTSVNLAWTSGTNC#TR.F	0	0	0	0	0	0
4432	sp|P45880|VDAC2_HUMAN	VDAC2	Voltage-dependent anion-selective channel protein 2 OS=Homo sapiens OX=9606 GN=VDAC2 PE=1 SV=2	103	AIEDQICQGLKLT	K.WNTDNTLGTEIAIEDQIC#QGLK.L	575.85	580.08	626.25	599.71	594.48	581.61
4449	sp|O14727|APAF_HUMAN	APAF1	Apoptotic protease-activating factor 1 OS=Homo sapiens OX=9606 GN=APAF1 PE=1 SV=2	749	TNSVNHCRFSPDD	R.NTMFGHTNSVNHC#R.F	0	0	0	0	0	0
4450	sp|O14727|APAF_HUMAN	APAF1	Apoptotic protease-activating factor 1 OS=Homo sapiens OX=9606 GN=APAF1 PE=1 SV=2	8	DAKARNCLLQHRE	R.NC#LLQHR.E	0	0	0	0	0	0
4451	sp|O14727|APAF_HUMAN	APAF1	Apoptotic protease-activating factor 1 OS=Homo sapiens OX=9606 GN=APAF1 PE=1 SV=2	450	FLTEKNCSQLQDL	K.NC#SQLQDLHK.K	390.95	408.94	471.01	484.37	462.01	473.05
4452	sp|O14727|APAF_HUMAN	APAF1	Apoptotic protease-activating factor 1 OS=Homo sapiens OX=9606 GN=APAF1 PE=1 SV=2	203	MKLQNLCTRLDQD	K.LQNLC#TR.L	415.73	441.14	412.77	393.27	386.76	393.62
4453	sp|O14727|APAF_HUMAN	APAF1	Apoptotic protease-activating factor 1 OS=Homo sapiens OX=9606 GN=APAF1 PE=1 SV=2	158	IHGMAGCGKSVLA	K.GEPGWVTIHGMAGC#GK.S	269.04	267.79	279.83	278.47	263.56	263.4
4454	sp|O14727|APAF_HUMAN	APAF1	Apoptotic protease-activating factor 1 OS=Homo sapiens OX=9606 GN=APAF1 PE=1 SV=2	675	DRFIATCSVDKKV	R.FIATC#SVDK.K	302.88	322.22	314.91	333.9	301.54	325.63
4455	sp|O14727|APAF_HUMAN	APAF1	Apoptotic protease-activating factor 1 OS=Homo sapiens OX=9606 GN=APAF1 PE=1 SV=2	426	NKSLLFCDRNGKS	K.SLLFC#DR.N	331.43	409.77	298.41	279.21	393.5	317.8
4456	sp|O14727|APAF_HUMAN	APAF1	Apoptotic protease-activating factor 1 OS=Homo sapiens OX=9606 GN=APAF1 PE=1 SV=2	115	YVRTVLCEGGVPQ	R.TVLC#EGGVPQRPVVFVTR.K	158.77	153.65	170.19	156.59	157.7	150.38
4457	sp|O14727|APAF_HUMAN	APAF1	Apoptotic protease-activating factor 1 OS=Homo sapiens OX=9606 GN=APAF1 PE=1 SV=2	761	DKLLASCSADGTL	K.LLASC#SADGTLK.L	0	0	0	0	0	0
4458	sp|O14727|APAF_HUMAN	APAF1	Apoptotic protease-activating factor 1 OS=Homo sapiens OX=9606 GN=APAF1 PE=1 SV=2	177	HSLLEGCFPGGVH	R.DHSLLEGC#FPGGVHWVSVGK.Q	235.06	231.47	252.58	259.9	250.26	247.14
4459	sp|O14727|APAF_HUMAN	APAF1	Apoptotic protease-activating factor 1 OS=Homo sapiens OX=9606 GN=APAF1 PE=1 SV=2	569	IVQLGLCEPETSE	R.QPFPNIVQLGLC#EPETSEVYQQAK.L	187.31	178.05	189.23	200.36	241.52	188.5
4460	sp|O14727|APAF_HUMAN	APAF1	Apoptotic protease-activating factor 1 OS=Homo sapiens OX=9606 GN=APAF1 PE=1 SV=2	538	ILDEKDCAVSENF	K.DC#AVSENFQEFLSLNGHLLGR.Q	0	0	0	0	0	0
4461	sp|O14727|APAF_HUMAN	APAF1	Apoptotic protease-activating factor 1 OS=Homo sapiens OX=9606 GN=APAF1 PE=1 SV=2	501	KMHKELCALMFSL	K.ELC#ALMFSLDWIK.A	11.19	16.03	10.73	15.29	14.95	12.3
4462	sp|O14727|APAF_HUMAN	APAF1	Apoptotic protease-activating factor 1 OS=Homo sapiens OX=9606 GN=APAF1 PE=1 SV=2	633	GQRIASCGADKTL	R.IASC#GADK.T	302.27	299.1	294.58	326.37	332.35	332.89
4537	sp|P22307|SCP2_HUMAN	SCP2	Sterol carrier protein 2 OS=Homo sapiens OX=9606 GN=SCP2 PE=1 SV=2	94	INVNNNCATGSTA	R.AIYHSLGM*TGIPIINVNNNC#ATGSTALFM*AR.Q	336.41	328.54	371.98	344.22	359.51	346.08
4538	sp|P22307|SCP2_HUMAN	SCP2	Sterol carrier protein 2 OS=Homo sapiens OX=9606 GN=SCP2 PE=1 SV=2	495	SDKKADCTITMAD	K.ADC#TITM*ADSDFLALMTGK.M	162.57	148.63	162.49	162.76	148.9	163.25
4539	sp|P22307|SCP2_HUMAN	SCP2	Sterol carrier protein 2 OS=Homo sapiens OX=9606 GN=SCP2 PE=1 SV=2	71	VFGDSTCGQRAIY	K.ALADAQIPYSAVDQACVGYVFGDSTC#GQR.A	71.37	67.49	76.39	68.23	67.6	69.41
4540	sp|P22307|SCP2_HUMAN	SCP2	Sterol carrier protein 2 OS=Homo sapiens OX=9606 GN=SCP2 PE=1 SV=2	307	VIELHDCFSTNEL	K.SGLTPNDIDVIELHDC#FSTNELLTYEALGLCPEGQGATLVDR.G	37.6	31.76	33.41	29.87	34.37	36.67
4549	sp|Q9H4L4|SENP3_HUMAN	SENP3	Sentrin-specific protease 3 OS=Homo sapiens OX=9606 GN=SENP3 PE=1 SV=2	243	DSGLLSCTLPNGF	K.SPLDPDSGLLSC#TLPNGFGGQSGPEGER.S	56.48	56.64	52.06	56.57	47.28	63.01
4550	sp|Q9H4L4|SENP3_HUMAN	SENP3	Sentrin-specific protease 3 OS=Homo sapiens OX=9606 GN=SENP3 PE=1 SV=2	316	REEHVTCVQSILD	K.AGQHSPLREEHVTC#VQSILDEFLQTYGSLIPLSTDEVVEK.L	51.27	60.01	53.86	52.22	43.9	52.23
4551	sp|Q9H4L4|SENP3_HUMAN	SENP3	Sentrin-specific protease 3 OS=Homo sapiens OX=9606 GN=SENP3 PE=1 SV=2	274	ILISNVCSIGDHV	R.SLAPPDASILISNVC#SIGDHVAQELFQGSDLGM*AEEAERPGEK.A	379.15	367.57	418.21	371.63	370.71	369.92
4552	sp|Q9H4L4|SENP3_HUMAN	SENP3	Sentrin-specific protease 3 OS=Homo sapiens OX=9606 GN=SENP3 PE=1 SV=2	532	QNNDSDCGAFVLQ	R.QNNDSDC#GAFVLQYCK.H	89.75	82	72.07	78.59	80.4	83.93
4557	sp|Q15269|PWP2_HUMAN	PWP2	Periodic tryptophan protein 2 homolog OS=Homo sapiens OX=9606 GN=PWP2 PE=2 SV=2	630	GMSKFVCIYHVRE	K.FVC#IYHVR.E	74.76	85.57	85.52	88.53	90.71	76
4558	sp|Q15269|PWP2_HUMAN	PWP2	Periodic tryptophan protein 2 homolog OS=Homo sapiens OX=9606 GN=PWP2 PE=2 SV=2	863	DDLSKLCSWNHYN	K.LC#SWNHYNM*QYALAVSK.Q	277.71	302.84	312.41	260.93	267.29	259.48
4559	sp|Q15269|PWP2_HUMAN	PWP2	Periodic tryptophan protein 2 homolog OS=Homo sapiens OX=9606 GN=PWP2 PE=2 SV=2	716	FSPTGRCWAATTT	R.C#WAATTTEGLLIYSLDTR.V	45.95	38.54	39.22	41.87	40.63	38.52
4560	sp|Q15269|PWP2_HUMAN	PWP2	Periodic tryptophan protein 2 homolog OS=Homo sapiens OX=9606 GN=PWP2 PE=2 SV=2	647	KRFEISCNLSLDA	K.RFEISC#NLSLDAMEEFLNR.R	122.62	134.16	151.87	145.11	127.64	120.88
4561	sp|Q15269|PWP2_HUMAN	PWP2	Periodic tryptophan protein 2 homolog OS=Homo sapiens OX=9606 GN=PWP2 PE=2 SV=2	508	GPISGLCFNPMKS	R.LLDVLSGHEGPISGLC#FNPM*K.S	306.7	296.18	307.5	298.82	273.64	282.73
4562	sp|Q15269|PWP2_HUMAN	PWP2	Periodic tryptophan protein 2 homolog OS=Homo sapiens OX=9606 GN=PWP2 PE=2 SV=2	86	LLVSLVCRSVLHH	R.LAIIVDEGGDALLVSLVC#R.S	199.72	204.89	197.64	187.22	201.57	199.87
4563	sp|Q15269|PWP2_HUMAN	PWP2	Periodic tryptophan protein 2 homolog OS=Homo sapiens OX=9606 GN=PWP2 PE=2 SV=2	60	TRYNVKCVGLSPD	K.C#VGLSPDGR.L	311.89	363.7	337.83	322.47	353.05	333.27
4564	sp|Q15269|PWP2_HUMAN	PWP2	Periodic tryptophan protein 2 homolog OS=Homo sapiens OX=9606 GN=PWP2 PE=2 SV=2	158	WTDDSRCFVVGSK	R.C#FVVGSK.D	101.1	107.79	116.1	109.32	114.92	120.07
4565	sp|Q15269|PWP2_HUMAN	PWP2	Periodic tryptophan protein 2 homolog OS=Homo sapiens OX=9606 GN=PWP2 PE=2 SV=2	24	GNLNFTCDGNSVI	R.GNLNFTC#DGNSVISPVGNR.V	100.03	108.64	103.56	113.24	105.01	108.15
4567	tr|A0A0B4J2E5|A0A0B4J2E5_HUMAN	LOC102724159	Utp12 domain-containing protein OS=Homo sapiens OX=9606 GN=LOC102724159 PE=1 SV=1	24	GNLNFTCNGNSVI	R.GNLNFTC#NGNSVISPVGNR.V	234.13	237.83	254.12	243.09	252.66	239.27
4575	sp|Q96HE7|ERO1A_HUMAN	ERO1A	ERO1-like protein alpha OS=Homo sapiens OX=9606 GN=ERO1A PE=1 SV=2	104	DCAVKPCQSDEVP	K.PC#QSDEVPDGIK.S	558.77	562.69	628.09	639.51	606.28	655.01
4576	sp|Q96HE7|ERO1A_HUMAN	ERO1A	ERO1-like protein alpha OS=Homo sapiens OX=9606 GN=ERO1A PE=1 SV=2	208	VIYEENCFKPQTI	K.IWNVIYEENC#FKPQTIK.R	73	63.5	76.19	59.9	66.06	63.29
4577	sp|Q96HE7|ERO1A_HUMAN	ERO1A	ERO1-like protein alpha OS=Homo sapiens OX=9606 GN=ERO1A PE=1 SV=2	166	DSSDNFCEADDIQ	K.HDDSSDNFC#EADDIQSPEAEYVDLLLNPER.Y	68.27	68.61	71.97	74.28	65.46	71.87
4578	sp|Q96HE7|ERO1A_HUMAN	ERO1A	ERO1-like protein alpha OS=Homo sapiens OX=9606 GN=ERO1A PE=1 SV=2	241	SWLEGLCVEKRAF	K.RPLNPLASGQGTSEENTFYSWLEGLC#VEK.R	239.53	236.04	261.54	254.29	256.61	271.18
4579	sp|Q96HE7|ERO1A_HUMAN	ERO1A	ERO1-like protein alpha OS=Homo sapiens OX=9606 GN=ERO1A PE=1 SV=2	131	NNLIEECEQAERL	K.YSEEANNLIEEC#EQAER.L	125.07	120.93	111.89	125.5	135.92	122.96
4580	sp|Q96HE7|ERO1A_HUMAN	ERO1A	ERO1-like protein alpha OS=Homo sapiens OX=9606 GN=ERO1A PE=1 SV=2	85	VNLKRPCPFWNDI	K.RPC#PFWNDISQCGR.R	0	0	0	0	0	0
4581	sp|Q96HE7|ERO1A_HUMAN	ERO1A	ERO1-like protein alpha OS=Homo sapiens OX=9606 GN=ERO1A PE=1 SV=2	94	WNDISQCGRRDCA	K.RPCPFWNDISQC#GR.R	137.11	118.03	128.7	129.91	122.57	133.07
4582	sp|Q96HE7|ERO1A_HUMAN	ERO1A	ERO1-like protein alpha OS=Homo sapiens OX=9606 GN=ERO1A PE=1 SV=2	394	IMDCVGCFKCRLW	R.IMDCVGC#FK.C	119.23	130.16	130.65	125.51	124.7	126.74
4583	sp|Q96HE7|ERO1A_HUMAN	ERO1A	ERO1-like protein alpha OS=Homo sapiens OX=9606 GN=ERO1A PE=1 SV=2	99	QCGRRDCAVKPCQ	R.DC#AVKPCQSDEVPDGIK.S	61.86	68.08	65.51	59.63	57.59	61.92
4584	sp|Q96HE7|ERO1A_HUMAN	ERO1A	ERO1-like protein alpha OS=Homo sapiens OX=9606 GN=ERO1A PE=1 SV=2	37	AAQRCFCQVSGYL	R.CFC#QVSGYLDDCTCDVETIDR.F	63.58	61.77	57.41	68.66	57.9	61.6
4585	sp|Q96HE7|ERO1A_HUMAN	ERO1A	ERO1-like protein alpha OS=Homo sapiens OX=9606 GN=ERO1A PE=1 SV=2	391	ISRIMDCVGCFKC	R.IMDC#VGCFK.C	0	0	0	0	0	0
4588	sp|Q9BU61|NDUF3_HUMAN	NDUFAF3	NADH dehydrogenase [ubiquinone] 1 alpha subcomplex assembly factor 3 OS=Homo sapiens OX=9606 GN=NDUFAF3 PE=1 SV=1	157	ATFNFLCHEGRVT	R.GIAVEVQDTPNACATFNFLC#HEGR.V	48.32	53.83	61.22	52.03	49.8	52.97
4589	sp|Q9BU61|NDUF3_HUMAN	NDUFAF3	NADH dehydrogenase [ubiquinone] 1 alpha subcomplex assembly factor 3 OS=Homo sapiens OX=9606 GN=NDUFAF3 PE=1 SV=1	150	QDTPNACATFNFL	R.GIAVEVQDTPNAC#ATFNFLCHEGR.V	0	0	0	0	0	0
4590	sp|Q15417|CNN3_HUMAN	CNN3	Calponin-3 OS=Homo sapiens OX=9606 GN=CNN3 PE=1 SV=1	173	QMGTNKCASQAGM	K.C#ASQAGM*TAYGTR.R	526.63	543.15	597.54	635.07	603.72	631.9
4591	sp|Q15417|CNN3_HUMAN	CNN3	Calponin-3 OS=Homo sapiens OX=9606 GN=CNN3 PE=1 SV=1	273	VYDPKYCAAPTEP	K.YC#AAPTEPVIHNGSQGTGTNGSEISDSDYQAEYPDEYHGEYQDDYPR.D	39.21	39.15	38.27	38.15	45.03	41.42
4592	sp|Q15417|CNN3_HUMAN	CNN3	Calponin-3 OS=Homo sapiens OX=9606 GN=CNN3 PE=1 SV=1	59	KDGIILCELINKL	K.DGIILC#ELINK.L	168.06	183.77	184.73	177.13	171.55	171.92
4599	sp|Q9NPH0|PPA6_HUMAN	ACP6	Lysophosphatidic acid phosphatase type 6 OS=Homo sapiens OX=9606 GN=ACP6 PE=1 SV=3	267	AHNLPSCPMLKRF	R.MGIDSSDKVDFFILLDNVAAEQAHNLPSC#PM*LK.R	579.42	584.98	600.84	555.63	570.73	601.18
4600	sp|Q9NPH0|PPA6_HUMAN	ACP6	Lysophosphatidic acid phosphatase type 6 OS=Homo sapiens OX=9606 GN=ACP6 PE=1 SV=3	183	LAGLFQCQKEGPI	R.CLLAGLFQC#QK.E	84.58	76.71	91.87	89.23	174.2	92.6
4601	sp|Q9NPH0|PPA6_HUMAN	ACP6	Lysophosphatidic acid phosphatase type 6 OS=Homo sapiens OX=9606 GN=ACP6 PE=1 SV=3	393	GCPDGLCPLDMFL	R.GCPDGLC#PLDMFLNAMSVYTLSPEK.Y	105.39	121.3	108.27	116.32	101.59	115.56
4604	sp|Q9UM54|MYO6_HUMAN	MYO6	Unconventional myosin-VI OS=Homo sapiens OX=9606 GN=MYO6 PE=1 SV=4	252	HIFYRLCAGASED	R.LC#AGASEDIR.E	47.98	57.39	55.6	60.56	58.41	60.83
4605	sp|Q9UM54|MYO6_HUMAN	MYO6	Unconventional myosin-VI OS=Homo sapiens OX=9606 GN=MYO6 PE=1 SV=4	362	GSTSGGCNLKNKS	R.VVAGVLHLGNIDFEEAGSTSGGC#NLK.N	146.78	140.7	147.55	136.7	141.52	139.51
4606	sp|Q9UM54|MYO6_HUMAN	MYO6	Unconventional myosin-VI OS=Homo sapiens OX=9606 GN=MYO6 PE=1 SV=4	587	HFAGAVCYETTQF	R.HFAGAVC#YETTQFVEK.N	0	0	0	0	0	0
4607	sp|Q9UM54|MYO6_HUMAN	MYO6	Unconventional myosin-VI OS=Homo sapiens OX=9606 GN=MYO6 PE=1 SV=4	1102	DTINTSCDIELLA	R.DTINTSC#DIELLAACR.E	155.94	163.41	172.21	190.4	183.63	191.14
4668	sp|P34932|HSP74_HUMAN	HSPA4	Heat shock 70 kDa protein 4 OS=Homo sapiens OX=9606 GN=HSPA4 PE=1 SV=4	779	KELTSTCSPIISK	K.ELTSTC#SPIISK.P	286.87	315.36	300.93	312.28	321.53	308.04
4669	sp|P34932|HSP74_HUMAN	HSPA4	Heat shock 70 kDa protein 4 OS=Homo sapiens OX=9606 GN=HSPA4 PE=1 SV=4	417	EEGSSDCEVFSKN	R.WNSPAEEGSSDC#EVFSK.N	207.21	216.47	206.03	227.54	217.06	194.24
4670	sp|P34932|HSP74_HUMAN	HSPA4	Heat shock 70 kDa protein 4 OS=Homo sapiens OX=9606 GN=HSPA4 PE=1 SV=4	167	QIAGLNCLRLMNE	R.SVM*DATQIAGLNC#LR.L	141.41	126.67	142.36	146.31	144.64	139.99
4671	sp|P34932|HSP74_HUMAN	HSPA4	Heat shock 70 kDa protein 4 OS=Homo sapiens OX=9606 GN=HSPA4 PE=1 SV=4	34	NEYSDRCTPACIS	R.C#TPAC#ISFGPK.N	211.82	231.31	224.13	256.19	236.86	240.78
4672	sp|P34932|HSP74_HUMAN	HSPA4	Heat shock 70 kDa protein 4 OS=Homo sapiens OX=9606 GN=HSPA4 PE=1 SV=4	38	DRCTPACISFGPK	R.C#TPAC#ISFGPK.N	0	0	0	0	0	0
4673	sp|P34932|HSP74_HUMAN	HSPA4	Heat shock 70 kDa protein 4 OS=Homo sapiens OX=9606 GN=HSPA4 PE=1 SV=4	310	GKFLEMCNDLLAR	K.FLEM*C#NDLLAR.V	247.76	249.86	241.26	252.73	238.96	240.56
4674	sp|P34932|HSP74_HUMAN	HSPA4	Heat shock 70 kDa protein 4 OS=Homo sapiens OX=9606 GN=HSPA4 PE=1 SV=4	245	VLVNHFCEEFGKK	R.KFDEVLVNHFC#EEFGK.K	551.38	599.35	592.37	646.91	616	669.68
4675	sp|P34932|HSP74_HUMAN	HSPA4	Heat shock 70 kDa protein 4 OS=Homo sapiens OX=9606 GN=HSPA4 PE=1 SV=4	140	KKPVVDCVVSVPC	K.KPVVDC#VVSVPC#FYTDAER.R	76.5	80.56	82.47	86.84	80.56	90.43
4676	sp|P34932|HSP74_HUMAN	HSPA4	Heat shock 70 kDa protein 4 OS=Homo sapiens OX=9606 GN=HSPA4 PE=1 SV=4	146	CVVSVPCFYTDAE	K.KPVVDC#VVSVPC#FYTDAER.R	223.12	239.26	234.94	264.05	231.83	272.69
4677	sp|P34932|HSP74_HUMAN	HSPA4	Heat shock 70 kDa protein 4 OS=Homo sapiens OX=9606 GN=HSPA4 PE=1 SV=4	290	LPLSIECFMNDVD	K.LM*SANASDLPLSIEC#FM*NDVDVSGTMNR.G	755.37	754.25	831.31	828.31	772.7	793.57
4702	sp|Q01780|EXOSX_HUMAN	EXOSC10	Exosome component 10 OS=Homo sapiens OX=9606 GN=EXOSC10 PE=1 SV=2	93	VMQYHGCRSNIKD	R.VMQYHGC#R.S	218.24	210.09	203.1	212.22	220.19	210.12
4703	sp|Q01780|EXOSX_HUMAN	EXOSC10	Exosome component 10 OS=Homo sapiens OX=9606 GN=EXOSC10 PE=1 SV=2	411	HLLKLYCNVDSNK	K.LYC#NVDSNK.Q	274.12	284.95	288.87	292.52	278.34	268.69
4704	sp|Q01780|EXOSX_HUMAN	EXOSC10	Exosome component 10 OS=Homo sapiens OX=9606 GN=EXOSC10 PE=1 SV=2	307	NEKLLNCQEFAVD	K.LLNC#QEFAVDLEHHSYR.S	0	0	0	0	0	0
4705	sp|Q01780|EXOSX_HUMAN	EXOSC10	Exosome component 10 OS=Homo sapiens OX=9606 GN=EXOSC10 PE=1 SV=2	73	PGFQAFCETQGDR	R.SFPGFQAFC#ETQGDR.L	105.51	118.4	111.17	106.1	113.93	103.15
4706	sp|Q01780|EXOSX_HUMAN	EXOSC10	Exosome component 10 OS=Homo sapiens OX=9606 GN=EXOSC10 PE=1 SV=2	612	LFGPHDCSHAPPD	R.LENVLFGPHDC#SHAPPDGYPIIPTSGSVPVQK.Q	124	126.44	127.95	126.54	119.78	122.13
4707	sp|Q01780|EXOSX_HUMAN	EXOSC10	Exosome component 10 OS=Homo sapiens OX=9606 GN=EXOSC10 PE=1 SV=2	288	PIEETPCHFISSL	K.PQPQLYRPIEETPC#HFISSLDELVELNEK.L	269.52	295.59	332.94	326.84	314	314.93
4708	sp|Q01780|EXOSX_HUMAN	EXOSC10	Exosome component 10 OS=Homo sapiens OX=9606 GN=EXOSC10 PE=1 SV=2	651	NLLGTTCLIATAV	K.EDNLLGTTC#LIATAVITLFNEPSAEDSKK.G	0	0	0	0	0	0
4709	sp|Q01780|EXOSX_HUMAN	EXOSC10	Exosome component 10 OS=Homo sapiens OX=9606 GN=EXOSC10 PE=1 SV=2	83	GDRLLQCMSRVMQ	R.LLQC#M*SR.V	81.24	86.85	98.48	88.31	77.47	89.39
4710	sp|Q01780|EXOSX_HUMAN	EXOSC10	Exosome component 10 OS=Homo sapiens OX=9606 GN=EXOSC10 PE=1 SV=2	554	PQGIIACCNPVPP	K.EPQGIIAC#CNPVPPLVR.Q	12.86	15.01	19.67	19.05	18.85	19.71
4720	sp|Q712K3|UB2R2_HUMAN	UBE2R2	Ubiquitin-conjugating enzyme E2 R2 OS=Homo sapiens OX=9606 GN=UBE2R2 PE=1 SV=1	191	TTLAEYCIKTKVP	K.VPTTLAEYC#IK.T	112.71	136.06	119.36	118.05	116.34	121.15
4721	sp|Q712K3|UB2R2_HUMAN	UBE2R2	Ubiquitin-conjugating enzyme E2 R2 OS=Homo sapiens OX=9606 GN=UBE2R2 PE=1 SV=1	93	YENGDVCISILHP	K.M*WHPNIYENGDVC#ISILHPPVDDPQSGELPSER.W	226.56	233.41	251.02	225.64	217.09	210.74
4722	sp|Q6Q0C0|TRAF7_HUMAN	TRAF7	E3 ubiquitin-protein ligase TRAF7 OS=Homo sapiens OX=9606 GN=TRAF7 PE=1 SV=1	426	IKVWDTCTTYKCQ	K.VWDTC#TTYK.C	383.63	386.15	423.82	404.86	404.64	431.72
4723	sp|Q6Q0C0|TRAF7_HUMAN	TRAF7	E3 ubiquitin-protein ligase TRAF7 OS=Homo sapiens OX=9606 GN=TRAF7 PE=1 SV=1	210	EVDPRGCPFTIKL	R.GC#PFTIK.L	0	0	0	0	0	0
4724	sp|Q6Q0C0|TRAF7_HUMAN	TRAF7	E3 ubiquitin-protein ligase TRAF7 OS=Homo sapiens OX=9606 GN=TRAF7 PE=1 SV=1	188	GELFIHCRHGCRV	K.LTVVVNNIAVAEQIGELFIHC#R.H	27.76	22.41	29.3	30.45	22.79	27.61
4725	sp|Q6Q0C0|TRAF7_HUMAN	TRAF7	E3 ubiquitin-protein ligase TRAF7 OS=Homo sapiens OX=9606 GN=TRAF7 PE=1 SV=1	161	ALKSEKCPVDNVK	K.C#PVDNVK.L	548.55	538.85	592.28	608.8	573.08	567.96
4726	sp|Q6Q0C0|TRAF7_HUMAN	TRAF7	E3 ubiquitin-protein ligase TRAF7 OS=Homo sapiens OX=9606 GN=TRAF7 PE=1 SV=1	146	DPVITTCGHTFCR	K.DPVITTC#GHTFC#R.R	96.68	101.44	90.4	103.8	94.21	97.13
4727	sp|Q6Q0C0|TRAF7_HUMAN	TRAF7	E3 ubiquitin-protein ligase TRAF7 OS=Homo sapiens OX=9606 GN=TRAF7 PE=1 SV=1	151	TCGHTFCRRCALK	K.DPVITTC#GHTFC#R.R	0	0	0	0	0	0
4728	sp|Q6Q0C0|TRAF7_HUMAN	TRAF7	E3 ubiquitin-protein ligase TRAF7 OS=Homo sapiens OX=9606 GN=TRAF7 PE=1 SV=1	239	CPNNPSCPPLLRM	R.CPNNPSC#PPLLR.M	53.35	60.06	53	56.95	61.56	65.94
4729	sp|Q6Q0C0|TRAF7_HUMAN	TRAF7	E3 ubiquitin-protein ligase TRAF7 OS=Homo sapiens OX=9606 GN=TRAF7 PE=1 SV=1	135	LCCQLCCSVFKDP	K.LCCQLCC#SVFK.D	44.14	50.51	53.56	54.72	63.78	59.08
4738	sp|P51649|SSDH_HUMAN	ALDH5A1	Succinate-semialdehyde dehydrogenase, mitochondrial OS=Homo sapiens OX=9606 GN=ALDH5A1 PE=1 SV=2	110	AAYEAFCRWREVS	R.AAYEAFC#R.W	338.11	355.76	337.29	339.51	298.67	289.75
4739	sp|P51649|SSDH_HUMAN	ALDH5A1	Succinate-semialdehyde dehydrogenase, mitochondrial OS=Homo sapiens OX=9606 GN=ALDH5A1 PE=1 SV=2	272	EVGEAICTDPLVS	K.EVGEAIC#TDPLVSK.I	137.38	152.2	134.55	147.88	135.45	127.94
4740	sp|P51649|SSDH_HUMAN	ALDH5A1	Succinate-semialdehyde dehydrogenase, mitochondrial OS=Homo sapiens OX=9606 GN=ALDH5A1 PE=1 SV=2	93	LGMVADCGVREAR	R.WLPAAATFPVQDPASGAALGM*VADC#GVR.E	139.24	139.37	144.65	157.14	156.94	143.74
4741	sp|P51649|SSDH_HUMAN	ALDH5A1	Succinate-semialdehyde dehydrogenase, mitochondrial OS=Homo sapiens OX=9606 GN=ALDH5A1 PE=1 SV=2	502	LISSVECPFGGVK	R.VAEQLEVGM*VGVNEGLISSVEC#PFGGVK.Q	151.6	170.28	177.71	172.14	165.46	174.3
4742	sp|P51649|SSDH_HUMAN	ALDH5A1	Succinate-semialdehyde dehydrogenase, mitochondrial OS=Homo sapiens OX=9606 GN=ALDH5A1 PE=1 SV=2	259	VYNVIPCSRKNAK	K.PAEDTPFSALALAELASQAGIPSGVYNVIPC#SR.K	22.49	24.27	23.23	19.02	22.88	26
4743	sp|P51649|SSDH_HUMAN	ALDH5A1	Succinate-semialdehyde dehydrogenase, mitochondrial OS=Homo sapiens OX=9606 GN=ALDH5A1 PE=1 SV=2	531	LELKYVCYGGLxx	K.YVC#YGGL.-	135.05	144.04	150.36	155.12	161.62	139.78
4744	sp|P51649|SSDH_HUMAN	ALDH5A1	Succinate-semialdehyde dehydrogenase, mitochondrial OS=Homo sapiens OX=9606 GN=ALDH5A1 PE=1 SV=2	426	FEPTLLCNVTQDM	K.NFFEPTLLC#NVTQDMLC#THEETFGPLAPVIK.F	207.91	205.34	235.43	250.03	223.75	255.5
4745	sp|P51649|SSDH_HUMAN	ALDH5A1	Succinate-semialdehyde dehydrogenase, mitochondrial OS=Homo sapiens OX=9606 GN=ALDH5A1 PE=1 SV=2	434	VTQDMLCTHEETF	K.NFFEPTLLC#NVTQDMLC#THEETFGPLAPVIK.F	66.33	56.59	71.46	73.47	75.82	73.65
4746	sp|P51649|SSDH_HUMAN	ALDH5A1	Succinate-semialdehyde dehydrogenase, mitochondrial OS=Homo sapiens OX=9606 GN=ALDH5A1 PE=1 SV=2	340	RNTGQTCVCSNQF	R.NTGQTC#VCSNQFLVQR.G	370.17	398.46	426.77	438.8	426.6	414.57
4770	sp|Q9P2N6|KANL3_HUMAN	KANSL3	KAT8 regulatory NSL complex subunit 3 OS=Homo sapiens OX=9606 GN=KANSL3 PE=1 SV=2	161	LANEGACNEPVLR	R.LANEGAC#NEPVLR.R	183.7	198.54	186.14	194.24	205.44	190.78
4771	sp|Q9P2N6|KANL3_HUMAN	KANSL3	KAT8 regulatory NSL complex subunit 3 OS=Homo sapiens OX=9606 GN=KANSL3 PE=1 SV=2	324	GVGVLQCLEHMIG	K.VIPVATHLLNNGSGVGVLQC#LEHM*IGAVR.S	63.59	64.08	67.89	65.48	70.04	61.71
4772	sp|Q9P2N6|KANL3_HUMAN	KANSL3	KAT8 regulatory NSL complex subunit 3 OS=Homo sapiens OX=9606 GN=KANSL3 PE=1 SV=2	459	QSMVDRCIQDEIV	R.C#IQDEIVDFLTGVLTR.A	0	0	0	0	0	0
4773	sp|Q9P2N6|KANL3_HUMAN	KANSL3	KAT8 regulatory NSL complex subunit 3 OS=Homo sapiens OX=9606 GN=KANSL3 PE=1 SV=2	411	GQNSLQCHPEAME	K.TPVLFVIGQNSLQC#HPEAMEDFR.E	0	0	0	0	0	0
4803	sp|Q13409|DC1I2_HUMAN	DYNC1I2	Cytoplasmic dynein 1 intermediate chain 2 OS=Homo sapiens OX=9606 GN=DYNC1I2 PE=1 SV=3	386	HTHPVYCVNVVGT	R.TPLSAAAHTHPVYC#VNVVGTQNAHNLISISTDGK.I	0	0	0	0	0	0
4804	sp|Q13409|DC1I2_HUMAN	DYNC1I2	Cytoplasmic dynein 1 intermediate chain 2 OS=Homo sapiens OX=9606 GN=DYNC1I2 PE=1 SV=3	408	STDGKICSWSLDM	K.IC#SWSLDM*LSHPQDSM*ELVHK.Q	428.62	434.64	429.48	438.72	404.19	385.39
4805	sp|Q13409|DC1I2_HUMAN	DYNC1I2	Cytoplasmic dynein 1 intermediate chain 2 OS=Homo sapiens OX=9606 GN=DYNC1I2 PE=1 SV=3	331	PEYVFHCQSAVMS	K.TTPEYVFHC#QSAVMSATFAK.F	330.81	361.2	352.21	361.54	338.39	355.79
4806	sp|Q13409|DC1I2_HUMAN	DYNC1I2	Cytoplasmic dynein 1 intermediate chain 2 OS=Homo sapiens OX=9606 GN=DYNC1I2 PE=1 SV=3	460	GSVYTACRHGSKA	K.AVAVTSMSFPVGDVNNFVVGSEEGSVYTAC#R.H	83.9	79.04	76.02	77.97	80.67	84.22
4807	sp|Q13409|DC1I2_HUMAN	DYNC1I2	Cytoplasmic dynein 1 intermediate chain 2 OS=Homo sapiens OX=9606 GN=DYNC1I2 PE=1 SV=3	284	KHRVVSCLDWSSQ	R.VVSC#LDWSSQYPELLVASYNNNEDAPHEPDGVALVWNMK.Y	67.18	68.12	74.21	79.94	65.38	61.46
4833	sp|Q99614|TTC1_HUMAN	TTC1	Tetratricopeptide repeat protein 1 OS=Homo sapiens OX=9606 GN=TTC1 PE=1 SV=1	28	DTQEAECAGPPVP	K.VTDTQEAEC#AGPPVPDPK.N	181.5	193.58	181.93	187.89	209.62	224.1
4834	sp|Q99614|TTC1_HUMAN	TTC1	Tetratricopeptide repeat protein 1 OS=Homo sapiens OX=9606 GN=TTC1 PE=1 SV=1	8	GEKSENCGVPEDL	K.SENC#GVPEDLLNGLK.V	164.18	193.22	191.21	199.74	197.28	197.63
4835	sp|Q99614|TTC1_HUMAN	TTC1	Tetratricopeptide repeat protein 1 OS=Homo sapiens OX=9606 GN=TTC1 PE=1 SV=1	149	LEMCPSCFQKERS	R.ALEM*CPSC#FQK.E	293.83	318.73	285.65	312.1	378.56	341.38
4836	sp|Q99614|TTC1_HUMAN	TTC1	Tetratricopeptide repeat protein 1 OS=Homo sapiens OX=9606 GN=TTC1 PE=1 SV=1	66	EECFHDCSASFEE	K.LLRDDEAHLQEDQGEEECFHDC#SASFEEEPGADK.V	187.88	194.86	182.37	182.31	212.37	208.25
4853	sp|O43929|ORC4_HUMAN	ORC4	Origin recognition complex subunit 4 OS=Homo sapiens OX=9606 GN=ORC4 PE=1 SV=2	421	LQKYPNCPTDVRQ	K.YPNC#PTDVR.Q	353.71	368.12	340.59	336.55	327.57	353.51
4854	sp|O43929|ORC4_HUMAN	ORC4	Origin recognition complex subunit 4 OS=Homo sapiens OX=9606 GN=ORC4 PE=1 SV=2	309	MEASQLCSMDSKA	R.VTASHPFMTAVDLMEASQLC#SM*DSK.A	0	0	0	0	0	0
4855	sp|O43929|ORC4_HUMAN	ORC4	Origin recognition complex subunit 4 OS=Homo sapiens OX=9606 GN=ORC4 PE=1 SV=2	152	GDRTSSCPVIFIL	R.TSSC#PVIFILDEFDLFAHHK.N	47.92	56.45	50.17	51.69	40.82	57.74
4856	sp|O43929|ORC4_HUMAN	ORC4	Origin recognition complex subunit 4 OS=Homo sapiens OX=9606 GN=ORC4 PE=1 SV=2	194	AVIGLTCRLDILE	K.NQTLLYNLFDISQSAQTPIAVIGLTC#R.L	66.78	72.33	74.35	82.49	75.88	65.44
4857	sp|O43929|ORC4_HUMAN	ORC4	Origin recognition complex subunit 4 OS=Homo sapiens OX=9606 GN=ORC4 PE=1 SV=2	16	SLIHTECLSQVQR	K.SNSLIHTEC#LSQVQR.I	48.41	54.78	49.85	55.48	54.58	53.32
4866	sp|Q53ET0|CRTC2_HUMAN	CRTC2	CREB-regulated transcription coactivator 2 OS=Homo sapiens OX=9606 GN=CRTC2 PE=1 SV=2	515	GLPSQSCSVQSSG	K.SLQQPGLPSQSC#SVQSSGGQPPGR.Q	22.98	26.8	26.06	30.16	29.29	29.59
4867	sp|Q53ET0|CRTC2_HUMAN	CRTC2	CREB-regulated transcription coactivator 2 OS=Homo sapiens OX=9606 GN=CRTC2 PE=1 SV=2	675	NMLSDPCALLPDP	R.M*EPLGLEGLNMLSDPC#ALLPDPAVEESFR.S	61.58	59.48	66.71	68.92	61.63	69.77
4870	sp|P49821|NDUV1_HUMAN	NDUFV1	NADH dehydrogenase [ubiquinone] flavoprotein 1, mitochondrial OS=Homo sapiens OX=9606 GN=NDUFV1 PE=1 SV=4	125	EGEPGTCKDREIL	K.YLVVNADEGEPGTC#K.D	238.2	220.14	265.26	272.01	262.56	284.1
4871	sp|P49821|NDUV1_HUMAN	NDUFV1	NADH dehydrogenase [ubiquinone] flavoprotein 1, mitochondrial OS=Homo sapiens OX=9606 GN=NDUFV1 PE=1 SV=4	286	GHVNHPCTVEEEM	K.LFNISGHVNHPC#TVEEEM*SVPLK.E	172.73	169.15	191.6	192.82	171.28	192.48
4872	sp|P49821|NDUV1_HUMAN	NDUFV1	NADH dehydrogenase [ubiquinone] flavoprotein 1, mitochondrial OS=Homo sapiens OX=9606 GN=NDUFV1 PE=1 SV=4	142	HKLLEGCLVGGRA	K.LLEGC#LVGGR.A	214.81	215.49	201.94	184.76	197.41	183.3
4873	sp|P49821|NDUV1_HUMAN	NDUFV1	NADH dehydrogenase [ubiquinone] flavoprotein 1, mitochondrial OS=Homo sapiens OX=9606 GN=NDUFV1 PE=1 SV=4	187	LIGKNACGSGYDF	K.NAC#GSGYDFDVFVVR.G	235.36	257.49	255.07	271.14	260.46	261.07
4874	sp|P49821|NDUV1_HUMAN	NDUFV1	NADH dehydrogenase [ubiquinone] flavoprotein 1, mitochondrial OS=Homo sapiens OX=9606 GN=NDUFV1 PE=1 SV=4	425	IEGHTICALGDGA	K.QIEGHTIC#ALGDGAAWPVQGLIR.H	120.64	111.03	107.94	111.27	101.65	104.3
4875	sp|P49821|NDUV1_HUMAN	NDUFV1	NADH dehydrogenase [ubiquinone] flavoprotein 1, mitochondrial OS=Homo sapiens OX=9606 GN=NDUFV1 PE=1 SV=4	206	GAGAYICGEETAL	R.GAGAYIC#GEETALIESIEGK.Q	157.49	161.88	161.61	154.31	153.62	156.95
4876	sp|P49821|NDUV1_HUMAN	NDUFV1	NADH dehydrogenase [ubiquinone] flavoprotein 1, mitochondrial OS=Homo sapiens OX=9606 GN=NDUFV1 PE=1 SV=4	238	DVGVFGCPTTVAN	R.LKPPFPADVGVFGC#PTTVANVETVAVSPTIC#R.R	70.72	70.93	68.26	73.15	76.2	73.41
4877	sp|P49821|NDUV1_HUMAN	NDUFV1	NADH dehydrogenase [ubiquinone] flavoprotein 1, mitochondrial OS=Homo sapiens OX=9606 GN=NDUFV1 PE=1 SV=4	255	AVSPTICRRGGTW	R.LKPPFPADVGVFGC#PTTVANVETVAVSPTIC#R.R	56.38	54.34	50.7	63.26	51.63	54.27
4878	sp|P49821|NDUV1_HUMAN	NDUFV1	NADH dehydrogenase [ubiquinone] flavoprotein 1, mitochondrial OS=Homo sapiens OX=9606 GN=NDUFV1 PE=1 SV=4	382	HESCGQCTPCREG	K.HESCGQC#TPCR.E	0	0	0	0	0	0
4879	sp|P49821|NDUV1_HUMAN	NDUFV1	NADH dehydrogenase [ubiquinone] flavoprotein 1, mitochondrial OS=Homo sapiens OX=9606 GN=NDUFV1 PE=1 SV=4	385	CGQCTPCREGVDW	K.HESCGQC#TPC#R.E	1799.91	1770.91	1725.84	1819.69	1729.16	1818.78
4915	sp|Q01813|PFKAP_HUMAN	PFKP	ATP-dependent 6-phosphofructokinase, platelet type OS=Homo sapiens OX=9606 GN=PFKP PE=1 SV=2	112	GRLKAACNLLQRG	K.AAC#NLLQR.G	271.96	294.09	262.57	274.76	264	246.08
4916	sp|Q01813|PFKAP_HUMAN	PFKP	ATP-dependent 6-phosphofructokinase, platelet type OS=Homo sapiens OX=9606 GN=PFKP PE=1 SV=2	411	QIPKTNCNVAVIN	K.TNC#NVAVINVGAPAAGM*NAAVR.S	86.53	87.52	99.45	93.67	96.92	98.48
4917	sp|Q01813|PFKAP_HUMAN	PFKP	ATP-dependent 6-phosphofructokinase, platelet type OS=Homo sapiens OX=9606 GN=PFKP PE=1 SV=2	360	RLPLMECVQMTQD	R.LPLM*EC#VQMTQDVQK.A	626.97	616.76	639.55	614.98	623.73	615.98
4918	sp|Q01813|PFKAP_HUMAN	PFKP	ATP-dependent 6-phosphofructokinase, platelet type OS=Homo sapiens OX=9606 GN=PFKP PE=1 SV=2	641	VLRNESCSENYTT	R.NESC#SENYTTDFIYQLYSEEGK.G	211.39	232.25	224.05	251.57	223.79	237.67
4919	sp|Q01813|PFKAP_HUMAN	PFKP	ATP-dependent 6-phosphofructokinase, platelet type OS=Homo sapiens OX=9606 GN=PFKP PE=1 SV=2	123	RGITNLCVIGGDG	R.GITNLC#VIGGDGSLTGANLFR.K	29.22	34.36	37.31	27.83	28.86	32.53
4920	sp|Q01813|PFKAP_HUMAN	PFKP	ATP-dependent 6-phosphofructokinase, platelet type OS=Homo sapiens OX=9606 GN=PFKP PE=1 SV=2	179	SIDNDFCGTDMTI	K.YAYLNVVGM*VGSIDNDFC#GTDMTIGTDSALHR.I	210.23	200.95	224.85	218.9	219.41	229.71
4921	sp|Q01813|PFKAP_HUMAN	PFKP	ATP-dependent 6-phosphofructokinase, platelet type OS=Homo sapiens OX=9606 GN=PFKP PE=1 SV=2	343	TPDTPACVVSLNG	R.M*GVEAVIALLEATPDTPAC#VVSLNGNHAVR.L	143.37	155.46	150.88	146.99	132.59	134.33
4922	sp|Q01813|PFKAP_HUMAN	PFKP	ATP-dependent 6-phosphofructokinase, platelet type OS=Homo sapiens OX=9606 GN=PFKP PE=1 SV=2	718	TTDDSICVLGISK	K.FTTDDSIC#VLGISK.R	75.02	69.37	77.81	68.01	63.19	66.63
4923	sp|Q01813|PFKAP_HUMAN	PFKP	ATP-dependent 6-phosphofructokinase, platelet type OS=Homo sapiens OX=9606 GN=PFKP PE=1 SV=2	563	NTITDTCDRIKQS	K.HEEFCVPMVMVPATVSNNVPGSDFSIGADTALNTITDTC#DR.I	43.72	43.78	57.7	45.96	45.85	59.37
4948	sp|P55196|AFAD_HUMAN	AFDN	Afadin OS=Homo sapiens OX=9606 GN=AFDN PE=1 SV=3	841	LELAADCHLSRIV	K.QGLELAADC#HLSR.I	303.05	311.02	255.98	262.08	264.49	271.31
4949	sp|P55196|AFAD_HUMAN	AFDN	Afadin OS=Homo sapiens OX=9606 GN=AFDN PE=1 SV=3	1206	VSTGNLCTEEQTP	K.ITSVSTGNLC#TEEQTPPPRPEAYPIPTQTYTR.E	207.55	210.39	214.55	212	196.66	212.48
4950	sp|P55196|AFAD_HUMAN	AFDN	Afadin OS=Homo sapiens OX=9606 GN=AFDN PE=1 SV=3	1684	PEAPGLCRPPLPR	R.LLEPEAPGLC#RPPLPR.D	92.73	98.89	108.38	106.21	109.79	112.41
4951	sp|P55196|AFAD_HUMAN	AFDN	Afadin OS=Homo sapiens OX=9606 GN=AFDN PE=1 SV=3	870	PNINSTCFKLNSL	K.YAPDDIPNINSTC#FK.L	266.42	274.4	268.63	268.57	273.18	271.97
4952	sp|P55196|AFAD_HUMAN	AFDN	Afadin OS=Homo sapiens OX=9606 GN=AFDN PE=1 SV=3	811	DPDSGLCSHYWGA	R.LVTDPDSGLC#SHYWGAIIR.Q	228.52	262.73	253.45	249.86	253.5	261.68
4953	sp|P55196|AFAD_HUMAN	AFDN	Afadin OS=Homo sapiens OX=9606 GN=AFDN PE=1 SV=3	960	EFLDPLCQRGFCR	R.NIPNGLQEFLDPLC#QR.G	88.95	82.78	93.96	93.13	89.78	86.25
4954	sp|P55196|AFAD_HUMAN	AFDN	Afadin OS=Homo sapiens OX=9606 GN=AFDN PE=1 SV=3	733	FKYLVHCLQSELN	K.YLVHC#LQSELNNYMPAFLDDPEENSLQRPK.I	219.24	208.93	214.28	219.3	202.29	201.03
4955	sp|P55196|AFAD_HUMAN	AFDN	Afadin OS=Homo sapiens OX=9606 GN=AFDN PE=1 SV=3	942	PEDGYSCDVVRNI	R.EVQLEEDPDLQLPFLLPEDGYSC#DVVR.N	202.86	191.56	186.04	198.04	164.35	178.32
4956	sp|P55196|AFAD_HUMAN	AFDN	Afadin OS=Homo sapiens OX=9606 GN=AFDN PE=1 SV=3	324	ILDDDECPLQIFR	K.EIILDDDEC#PLQIFR.E	94.42	84.69	88.65	91.11	91.51	101.49
4957	sp|P55196|AFAD_HUMAN	AFDN	Afadin OS=Homo sapiens OX=9606 GN=AFDN PE=1 SV=3	1764	VGAHDACRDAKEK	K.FVAYNEEEEEEDCSLAGPNSYPGSTGAAVGAHDAC#R.D	29.95	24.23	26.92	26.07	25.89	30.9
5039	sp|Q92922|SMRC1_HUMAN	SMARCC1	SWI/SNF complex subunit SMARCC1 OS=Homo sapiens OX=9606 GN=SMARCC1 PE=1 SV=3	845	KELTDTCKERESD	K.ELTDTC#K.E	385.97	392.83	407.4	398.02	402.17	396.11
5040	sp|Q92922|SMRC1_HUMAN	SMARCC1	SWI/SNF complex subunit SMARCC1 OS=Homo sapiens OX=9606 GN=SMARCC1 PE=1 SV=3	164	TLVQNNCLTRPNI	K.TLVQNNC#LTR.P	286.76	280.37	296.49	277.4	272.34	283.16
5041	sp|Q92922|SMRC1_HUMAN	SMARCC1	SWI/SNF complex subunit SMARCC1 OS=Homo sapiens OX=9606 GN=SMARCC1 PE=1 SV=3	520	NLTGDVCAVMRVH	R.NLTGDVC#AVMR.V	363.73	383.58	342.16	419.78	349.49	380.61
5043	sp|Q92922|SMRC1_HUMAN	SMARCC1	SWI/SNF complex subunit SMARCC1 OS=Homo sapiens OX=9606 GN=SMARCC1 PE=1 SV=3	119	KAGGALCHILGAA	K.AGGALC#HILGAAYK.Y	344.52	333.7	336.44	359.33	334.71	333.59
5044	sp|Q92922|SMRC1_HUMAN	SMARCC1	SWI/SNF complex subunit SMARCC1 OS=Homo sapiens OX=9606 GN=SMARCC1 PE=1 SV=3	761	YGLESSCIAGTGP	K.VDPTYGLESSC#IAGTGPDEPEK.L	198.11	198.89	222.54	209.71	229.26	237.47
5045	sp|Q92922|SMRC1_HUMAN	SMARCC1	SWI/SNF complex subunit SMARCC1 OS=Homo sapiens OX=9606 GN=SMARCC1 PE=1 SV=3	462	SWFDYNCIHVIER	R.SVDLGEDNVTEQTNHIIIPSYASWFDYNC#IHVIER.R	144.38	146	149.58	149.22	147.39	157.86
5046	sp|P53621|COPA_HUMAN	COPA	Coatomer subunit alpha OS=Homo sapiens OX=9606 GN=COPA PE=1 SV=2	254	HYNNVSCAVFHPR	R.GHYNNVSC#AVFHPR.Q	197.37	203.91	209.03	203.63	189.01	196.01
5047	sp|P53621|COPA_HUMAN	COPA	Coatomer subunit alpha OS=Homo sapiens OX=9606 GN=COPA PE=1 SV=2	580	KGNNVYCLDRECR	K.GNNVYC#LDR.E	276.39	291.69	269.33	262.91	259.83	234.78
5048	sp|P53621|COPA_HUMAN	COPA	Coatomer subunit alpha OS=Homo sapiens OX=9606 GN=COPA PE=1 SV=2	245	AWEVDTCRGHYNN	K.AWEVDTC#R.G	271.38	273.54	304	279.38	276.99	281.19
5049	sp|P53621|COPA_HUMAN	COPA	Coatomer subunit alpha OS=Homo sapiens OX=9606 GN=COPA PE=1 SV=2	1148	RKILSACEKNPTD	K.ILSAC#EK.N	413.75	416.19	384.29	418.73	436.75	412.66
5050	sp|P53621|COPA_HUMAN	COPA	Coatomer subunit alpha OS=Homo sapiens OX=9606 GN=COPA PE=1 SV=2	522	RKLDALCNIHENI	R.KLDALC#NIHENIR.V	621.44	615.9	626.92	658.45	601.74	613.1
5051	sp|P53621|COPA_HUMAN	COPA	Coatomer subunit alpha OS=Homo sapiens OX=9606 GN=COPA PE=1 SV=2	693	HQIVEMCYQRTKN	K.LGEVALLQGNHQIVEM*C#YQR.T	271.9	271.8	306.06	269.91	264.89	297.91
5052	sp|P53621|COPA_HUMAN	COPA	Coatomer subunit alpha OS=Homo sapiens OX=9606 GN=COPA PE=1 SV=2	975	TYQALPCLPSMYG	R.TTYQALPC#LPSM*YGYPNR.N	165.81	172.7	184.44	191.9	179.22	184.34
5053	sp|P53621|COPA_HUMAN	COPA	Coatomer subunit alpha OS=Homo sapiens OX=9606 GN=COPA PE=1 SV=2	1169	HNPFDICAASYRP	K.NPTDAYQLNYDM*HNPFDIC#AASYR.P	430.94	446.58	453.7	440	442.93	464.92
5054	sp|P53621|COPA_HUMAN	COPA	Coatomer subunit alpha OS=Homo sapiens OX=9606 GN=COPA PE=1 SV=2	1057	QQLITICREYIVG	K.QEIAEAQQLITIC#R.E	143.27	161.03	139.42	159.29	145.03	152.43
5055	sp|P53621|COPA_HUMAN	COPA	Coatomer subunit alpha OS=Homo sapiens OX=9606 GN=COPA PE=1 SV=2	1013	IQRLQLCYQLTTV	R.LQLC#YQLTTVGK.F	92.96	88.68	89.72	93.24	89.28	84.8
5056	sp|P53621|COPA_HUMAN	COPA	Coatomer subunit alpha OS=Homo sapiens OX=9606 GN=COPA PE=1 SV=2	921	SPTQIWCNNSQLP	K.GTSPTQIWC#NNSQLPVDHILAGSFETAM*R.L	100.37	103.68	108.72	102.6	100.36	97.04
5057	sp|P53621|COPA_HUMAN	COPA	Coatomer subunit alpha OS=Homo sapiens OX=9606 GN=COPA PE=1 SV=2	380	ENAVLLCTRASNL	K.FPVFNM*SYNPAENAVLLC#TR.A	205.12	206.52	227.66	213.79	208.39	213.42
5058	sp|P53621|COPA_HUMAN	COPA	Coatomer subunit alpha OS=Homo sapiens OX=9606 GN=COPA PE=1 SV=2	453	KVQVPNCDEIFYA	K.VQVPNC#DEIFYAGTGNLLLR.D	106.66	103.96	103.82	105.02	105.83	104.44
5059	sp|P53621|COPA_HUMAN	COPA	Coatomer subunit alpha OS=Homo sapiens OX=9606 GN=COPA PE=1 SV=2	85	NYKLRRCLFTLLG	R.C#LFTLLGHLDYIR.T	0	0	0	0	0	0
5060	sp|P53621|COPA_HUMAN	COPA	Coatomer subunit alpha OS=Homo sapiens OX=9606 GN=COPA PE=1 SV=2	1085	EQQKRICEMAAYF	R.IC#EMAAYFTHSNLQPVHMILVLR.T	0	0	0	0	0	0
5061	sp|P53621|COPA_HUMAN	COPA	Coatomer subunit alpha OS=Homo sapiens OX=9606 GN=COPA PE=1 SV=2	655	FSLALECGNIEIA	R.FSLALEC#GNIEIALEAAK.A	505.22	529.29	536.45	565.3	519.86	548.14
5062	sp|P53621|COPA_HUMAN	COPA	Coatomer subunit alpha OS=Homo sapiens OX=9606 GN=COPA PE=1 SV=2	514	KHAIVICNRKLDA	K.HAIVIC#NR.K	0	0	0	0	0	0
5063	sp|P53621|COPA_HUMAN	COPA	Coatomer subunit alpha OS=Homo sapiens OX=9606 GN=COPA PE=1 SV=2	41	LWDYRMCTLIDKF	R.M*C#TLIDK.F	318.77	334.96	335.56	333.53	310.26	300.04
5064	sp|P53621|COPA_HUMAN	COPA	Coatomer subunit alpha OS=Homo sapiens OX=9606 GN=COPA PE=1 SV=2	1185	GKPVEKCPLSGAC	K.C#PLSGAC#YSPEFK.G	257.14	262.25	318.26	297.7	276.42	286.39
5065	sp|P53621|COPA_HUMAN	COPA	Coatomer subunit alpha OS=Homo sapiens OX=9606 GN=COPA PE=1 SV=2	1191	CPLSGACYSPEFK	K.C#PLSGAC#YSPEFK.G	64.41	67.93	66.42	71.72	66.84	60.37
5150	sp|Q8IWE4|DCNL3_HUMAN	DCUN1D3	DCN1-like protein 3 OS=Homo sapiens OX=9606 GN=DCUN1D3 PE=1 SV=1	66	EAATEACQLPTSS	K.KAEAATEAC#QLPTSSGDAGR.E	83.87	86.57	90.94	85.28	97.54	88.54
5151	sp|Q8IWE4|DCNL3_HUMAN	DCUN1D3	DCN1-like protein 3 OS=Homo sapiens OX=9606 GN=DCUN1D3 PE=1 SV=1	151	KEFFDGCKAISAD	K.EFFDGC#K.A	327.51	350.17	332.95	335.86	324.43	328.01
5152	sp|Q8IWE4|DCNL3_HUMAN	DCUN1D3	DCN1-like protein 3 OS=Homo sapiens OX=9606 GN=DCUN1D3 PE=1 SV=1	163	DSIDGICARFPSL	K.AISADSIDGIC#AR.F	91.05	98.58	98.22	102.95	96.02	94.03
5153	sp|Q8IWE4|DCNL3_HUMAN	DCUN1D3	DCN1-like protein 3 OS=Homo sapiens OX=9606 GN=DCUN1D3 PE=1 SV=1	44	EEQVPPCGKPGGD	R.EEQVPPC#GK.P	107.55	112.76	117.41	112.18	113.77	117.62
5154	sp|Q8IWE4|DCNL3_HUMAN	DCUN1D3	DCN1-like protein 3 OS=Homo sapiens OX=9606 GN=DCUN1D3 PE=1 SV=1	140	FQAATMCKFTRKE	K.FQAATM*C#K.F	152.2	141.65	149.24	138.04	156.55	144.75
5155	sp|Q12768|WASC5_HUMAN	WASHC5	WASH complex subunit 5 OS=Homo sapiens OX=9606 GN=WASHC5 PE=1 SV=1	969	NELNYSCRFDSKH	R.QQIANELNYSC#R.F	485.34	495.35	513.39	513.26	506.69	520.46
5156	sp|Q12768|WASC5_HUMAN	WASHC5	WASH complex subunit 5 OS=Homo sapiens OX=9606 GN=WASHC5 PE=1 SV=1	385	HTADSACDPNNKR	R.WLM*LHTADSAC#DPNNK.R	879.79	921.17	927.49	921.89	989.85	883.19
5157	sp|Q12768|WASC5_HUMAN	WASHC5	WASH complex subunit 5 OS=Homo sapiens OX=9606 GN=WASHC5 PE=1 SV=1	838	TDPKMTCHIDQLN	K.MTC#HIDQLNTWYDM*K.T	562.17	581.46	583.85	559.12	563.68	586.28
5158	sp|Q12768|WASC5_HUMAN	WASHC5	WASH complex subunit 5 OS=Homo sapiens OX=9606 GN=WASHC5 PE=1 SV=1	786	YNVEQECNNFLRT	R.IINYNVEQEC#NNFLR.T	74.81	76.47	76.91	78.9	65.16	70.75
5159	sp|Q12768|WASC5_HUMAN	WASHC5	WASH complex subunit 5 OS=Homo sapiens OX=9606 GN=WASHC5 PE=1 SV=1	881	GLDRLLCFMIVKE	R.LLC#FM*IVK.E	47.74	52.18	57.09	47.69	51	48.65
5160	sp|Q12768|WASC5_HUMAN	WASHC5	WASH complex subunit 5 OS=Homo sapiens OX=9606 GN=WASHC5 PE=1 SV=1	11	LAENNLCGQAILR	-.MLDFLAENNLC#GQAILR.I	34.99	36.63	27.27	29.51	29.62	30.03
5161	sp|Q12768|WASC5_HUMAN	WASHC5	WASH complex subunit 5 OS=Homo sapiens OX=9606 GN=WASHC5 PE=1 SV=1	21	ILRIVSCGNAIIA	R.IVSC#GNAIIAELLR.L	134.57	150.27	133.4	131.54	129.49	127.23
5162	sp|Q12768|WASC5_HUMAN	WASHC5	WASH complex subunit 5 OS=Homo sapiens OX=9606 GN=WASHC5 PE=1 SV=1	521	ESNLQVCQFLADT	K.TVQLIQALEEVQEFHQLESNLQVC#QFLADTR.K	155.3	152.45	158.06	169.03	160.88	153.01
5163	sp|Q12768|WASC5_HUMAN	WASHC5	WASH complex subunit 5 OS=Homo sapiens OX=9606 GN=WASHC5 PE=1 SV=1	369	LNCLRDCNVAIRW	R.DC#NVAIR.W	0	0	0	0	0	0
5164	sp|Q12768|WASC5_HUMAN	WASHC5	WASH complex subunit 5 OS=Homo sapiens OX=9606 GN=WASHC5 PE=1 SV=1	1064	KNLGMVCRKPTDP	K.NLGMVC#R.K	0	0	0	0	0	0
5165	sp|Q12768|WASC5_HUMAN	WASHC5	WASH complex subunit 5 OS=Homo sapiens OX=9606 GN=WASHC5 PE=1 SV=1	187	SNMDDICKLLRST	R.SSADSNM*DDIC#K.L	119.28	122.01	120.66	117.9	116.3	119.06
5175	sp|P61978|HNRPK_HUMAN	HNRNPK	Heterogeneous nuclear ribonucleoprotein K OS=Homo sapiens OX=9606 GN=HNRNPK PE=1 SV=1	145	KGSDFDCELRLLI	K.GSDFDC#ELR.L	354.01	379.97	367.93	403.61	397.58	393.93
5176	sp|P61978|HNRPK_HUMAN	HNRNPK	Heterogeneous nuclear ribonucleoprotein K OS=Homo sapiens OX=9606 GN=HNRNPK PE=1 SV=1	132	ESDAVECLNYQHY	K.IIPTLEEGLQLPSPTATSQLPLESDAVEC#LNYQHYK.G	777.28	785.35	779.47	734.35	717.1	763.23
5177	sp|P61978|HNRPK_HUMAN	HNRNPK	Heterogeneous nuclear ribonucleoprotein K OS=Homo sapiens OX=9606 GN=HNRNPK PE=1 SV=1	185	KLFQECCPHSTDR	K.LFQECC#PHSTDR.V	111.77	104.18	109.66	91.3	104.87	98.78
5178	sp|P61978|HNRPK_HUMAN	HNRNPK	Heterogeneous nuclear ribonucleoprotein K OS=Homo sapiens OX=9606 GN=HNRNPK PE=1 SV=1	184	IKLFQECCPHSTD	K.LFQEC#CPHSTDR.V	0	0	0	0	0	0
5183	sp|Q6P1R3|MSD2_HUMAN	MSANTD2	Myb/SANT-like DNA-binding domain-containing protein 2 OS=Homo sapiens OX=9606 GN=MSANTD2 PE=1 SV=1	99	AAAAAACRGMSWT	R.SAASSSVSFSPGGGGGGAAAAAAAAC#R.G	48.75	51.97	58.89	64	62.76	64.06
5188	sp|Q8WX92|NELFB_HUMAN	NELFB	Negative elongation factor B OS=Homo sapiens OX=9606 GN=NELFB PE=1 SV=1	235	TRNVHYCTLRAEL	R.NVHYC#TLR.A	126.7	136.29	137.77	144.14	126.81	136.2
5189	sp|Q8WX92|NELFB_HUMAN	NELFB	Negative elongation factor B OS=Homo sapiens OX=9606 GN=NELFB PE=1 SV=1	141	KELYRACAVEVKR	R.AC#AVEVK.R	434.41	459.39	409.8	447.68	409.05	419.31
5190	sp|Q8WX92|NELFB_HUMAN	NELFB	Negative elongation factor B OS=Homo sapiens OX=9606 GN=NELFB PE=1 SV=1	23	KETLTNCTEPLKA	K.ETLTNC#TEPLK.A	519.54	520.54	564.47	577.42	555.12	539.3
5191	sp|Q8WX92|NELFB_HUMAN	NELFB	Negative elongation factor B OS=Homo sapiens OX=9606 GN=NELFB PE=1 SV=1	115	LQPVVMCVMKHLP	K.MPSLQPVVMC#VMK.H	350.51	370.46	392.63	384.74	346.17	358.42
5192	sp|Q8WX92|NELFB_HUMAN	NELFB	Negative elongation factor B OS=Homo sapiens OX=9606 GN=NELFB PE=1 SV=1	306	DLSMILCDPFAIN	K.GQEQVLGDLSM*ILC#DPFAINTLALSTVR.H	226.72	213.52	242.72	236.62	241.45	231.49
5193	sp|Q8WX92|NELFB_HUMAN	NELFB	Negative elongation factor B OS=Homo sapiens OX=9606 GN=NELFB PE=1 SV=1	265	CHKFTWCLDACIR	K.FTWC#LDACIR.E	252.26	230.95	227.63	237.58	238.65	233.26
5206	sp|Q5JWF2|GNAS1_HUMAN	GNAS	Guanine nucleotide-binding protein G(s) subunit alpha isoforms XLas OS=Homo sapiens OX=9606 GN=GNAS PE=1 SV=2	817	EYQLIDCAQYFLD	R.SNEYQLIDC#AQYFLDK.I	181.04	182.48	205.34	202.02	206.43	178.61
5207	sp|Q5JWF2|GNAS1_HUMAN	GNAS	Guanine nucleotide-binding protein G(s) subunit alpha isoforms XLas OS=Homo sapiens OX=9606 GN=GNAS PE=1 SV=2	880	RRKWIQCFNDVTA	K.WIQC#FNDVTAIIFVVASSSYNMVIR.E	0	0	0	0	0	0
5208	sp|Q5JWF2|GNAS1_HUMAN	GNAS	Guanine nucleotide-binding protein G(s) subunit alpha isoforms XLas OS=Homo sapiens OX=9606 GN=GNAS PE=1 SV=2	1002	GDGRHYCYPHFTC	R.HYC#YPHFTC#AVDTENIR.R	0	0	0	0	0	0
5209	sp|Q5JWF2|GNAS1_HUMAN	GNAS	Guanine nucleotide-binding protein G(s) subunit alpha isoforms XLas OS=Homo sapiens OX=9606 GN=GNAS PE=1 SV=2	1008	CYPHFTCAVDTEN	R.HYC#YPHFTC#AVDTENIR.R	116.45	108.63	113.41	106.47	109.98	104.76
5335	sp|P17858|PFKAL_HUMAN	PFKL	ATP-dependent 6-phosphofructokinase, liver type OS=Homo sapiens OX=9606 GN=PFKL PE=1 SV=6	351	RLPLMECVQMTKE	R.LPLM*EC#VQM*TK.E	955.19	960.14	999.76	986.55	966.75	953.69
5336	sp|P17858|PFKAL_HUMAN	PFKL	ATP-dependent 6-phosphofructokinase, liver type OS=Homo sapiens OX=9606 GN=PFKL PE=1 SV=6	630	VLRNEKCHDYYTT	K.C#HDYYTTEFLYNLYSSEGK.G	416.49	424.82	463.24	468.1	432.62	448.82
5337	sp|P17858|PFKAL_HUMAN	PFKL	ATP-dependent 6-phosphofructokinase, liver type OS=Homo sapiens OX=9606 GN=PFKL PE=1 SV=6	708	NAPDSACVIGLKK	R.VFANAPDSAC#VIGLK.K	560.52	602.55	614.22	599.76	549.22	529.42
5338	sp|P17858|PFKAL_HUMAN	PFKL	ATP-dependent 6-phosphofructokinase, liver type OS=Homo sapiens OX=9606 GN=PFKL PE=1 SV=6	170	SIDNDFCGTDMTI	R.TYSHLNIAGLVGSIDNDFC#GTDM*TIGTDSALHR.I	212.28	224.63	215.45	208.12	207.32	209.88
5339	sp|P17858|PFKAL_HUMAN	PFKL	ATP-dependent 6-phosphofructokinase, liver type OS=Homo sapiens OX=9606 GN=PFKL PE=1 SV=6	114	HGITNLCVIGGDG	R.AAAYNLVQHGITNLC#VIGGDGSLTGANIFR.S	125.41	134.33	132.55	133.38	137.46	111.52
5340	sp|P17858|PFKAL_HUMAN	PFKL	ATP-dependent 6-phosphofructokinase, liver type OS=Homo sapiens OX=9606 GN=PFKL PE=1 SV=6	334	TPDTPACVVTLSG	K.M*GM*EAVMALLEATPDTPAC#VVTLSGNQSVR.L	348.91	360.42	389.36	370.92	369.89	366.5
5347	sp|O75616|ERAL1_HUMAN	ERAL1	GTPase Era, mitochondrial OS=Homo sapiens OX=9606 GN=ERAL1 PE=1 SV=2	278	SHPGTHCPSPAVK	R.QAFHSHPGTHC#PSPAVK.D	144.07	141.03	134.98	121.11	119.52	129.82
5348	sp|O75616|ERAL1_HUMAN	ERAL1	GTPase Era, mitochondrial OS=Homo sapiens OX=9606 GN=ERAL1 PE=1 SV=2	150	KVHTTRCQALGVI	R.C#QALGVITEK.E	582.21	597.64	665.6	745.74	668.31	692.44
5349	sp|O75616|ERAL1_HUMAN	ERAL1	GTPase Era, mitochondrial OS=Homo sapiens OX=9606 GN=ERAL1 PE=1 SV=2	86	DSSVTPCVPAVSM	R.SNGQGSALDHFLGFSQPDSSVTPC#VPAVSM*NR.D	102	89.85	111.24	111.13	101.7	96.73
5350	sp|O75616|ERAL1_HUMAN	ERAL1	GTPase Era, mitochondrial OS=Homo sapiens OX=9606 GN=ERAL1 PE=1 SV=2	425	LMDIFLCDVDIRL	K.GHVISQIAQEAGHDLMDIFLC#DVDIR.L	63.09	75.41	73.95	69.97	69.78	71.54
5351	sp|O75616|ERAL1_HUMAN	ERAL1	GTPase Era, mitochondrial OS=Homo sapiens OX=9606 GN=ERAL1 PE=1 SV=2	348	QTPEEICANIIRE	K.QYLLTQAQPGPWEYHSAVLTSQTPEEIC#ANIIR.E	107.39	110.5	108.2	112.88	99.13	104.71
5364	tr|C9J6P4|C9J6P4_HUMAN	ZC3HAV1	Isoform of Q7Z2W4, Zinc finger CCCH-type antiviral protein 1 OS=Homo sapiens OX=9606 GN=ZC3HAV1 PE=1 SV=1	96	LNLLGRCNYSQSE	R.C#NYSQSER.N	0	0	0	0	0	0
5365	tr|C9J6P4|C9J6P4_HUMAN	ZC3HAV1	Isoform of Q7Z2W4, Zinc finger CCCH-type antiviral protein 1 OS=Homo sapiens OX=9606 GN=ZC3HAV1 PE=1 SV=1	272	ASAERSCTPSPDQ	R.SC#TPSPDQISHR.A	158.23	169.4	156.81	184.35	175.86	183.66
5366	tr|C9J6P4|C9J6P4_HUMAN	ZC3HAV1	Isoform of Q7Z2W4, Zinc finger CCCH-type antiviral protein 1 OS=Homo sapiens OX=9606 GN=ZC3HAV1 PE=1 SV=1	15	FITKILCAHGGRM	K.ILC#AHGGR.M	438.71	466.71	472.58	466.02	460.04	471.79
5367	tr|C9J6P4|C9J6P4_HUMAN	ZC3HAV1	Isoform of Q7Z2W4, Zinc finger CCCH-type antiviral protein 1 OS=Homo sapiens OX=9606 GN=ZC3HAV1 PE=1 SV=1	953	IYSHKNCPYDAKN	K.NC#PYDAK.N	0	0	0	0	0	0
5368	tr|C9J6P4|C9J6P4_HUMAN	ZC3HAV1	Isoform of Q7Z2W4, Zinc finger CCCH-type antiviral protein 1 OS=Homo sapiens OX=9606 GN=ZC3HAV1 PE=1 SV=1	174	CSRLHICDHFTRG	R.LHIC#DHFTR.G	156.05	188.51	165.89	151.55	156.59	160.33
5369	tr|C9J6P4|C9J6P4_HUMAN	ZC3HAV1	Isoform of Q7Z2W4, Zinc finger CCCH-type antiviral protein 1 OS=Homo sapiens OX=9606 GN=ZC3HAV1 PE=1 SV=1	703	NFRVMSCDSFPIR	R.VMSC#DSFPIR.R	225.57	234.54	239.17	233.04	217.03	222.14
5370	tr|C9J6P4|C9J6P4_HUMAN	ZC3HAV1	Isoform of Q7Z2W4, Zinc finger CCCH-type antiviral protein 1 OS=Homo sapiens OX=9606 GN=ZC3HAV1 PE=1 SV=1	767	ESLYQSCPRGVVP	K.NSNVDSSYLESLYQSC#PR.G	92.33	84.65	105.69	109.26	106.42	96.98
5371	tr|C9J6P4|C9J6P4_HUMAN	ZC3HAV1	Isoform of Q7Z2W4, Zinc finger CCCH-type antiviral protein 1 OS=Homo sapiens OX=9606 GN=ZC3HAV1 PE=1 SV=1	219	QNIQDICNSKHMQ	R.EHGLNPDVVQNIQDIC#NSK.H	192.45	210.43	208.8	203.94	192.92	190.24
5372	tr|C9J6P4|C9J6P4_HUMAN	ZC3HAV1	Isoform of Q7Z2W4, Zinc finger CCCH-type antiviral protein 1 OS=Homo sapiens OX=9606 GN=ZC3HAV1 PE=1 SV=1	920	AYVESICSNNFDS	R.AYVESIC#SNNFDSFLHETHENK.Y	204.77	203.93	210.21	186.57	193.98	213.35
5373	tr|C9J6P4|C9J6P4_HUMAN	ZC3HAV1	Isoform of Q7Z2W4, Zinc finger CCCH-type antiviral protein 1 OS=Homo sapiens OX=9606 GN=ZC3HAV1 PE=1 SV=1	989	PPQFDSCVDTRSN	K.FTEGNITYTSPPPQFDSC#VDTR.S	0	0	0	0	0	0
5374	tr|C9J6P4|C9J6P4_HUMAN	ZC3HAV1	Isoform of Q7Z2W4, Zinc finger CCCH-type antiviral protein 1 OS=Homo sapiens OX=9606 GN=ZC3HAV1 PE=1 SV=1	843	RPQEDFCFLSSKK	R.PQEDFC#FLSSK.K	415.61	439.33	453.3	487.3	438.94	480.03
5375	tr|C9J6P4|C9J6P4_HUMAN	ZC3HAV1	Isoform of Q7Z2W4, Zinc finger CCCH-type antiviral protein 1 OS=Homo sapiens OX=9606 GN=ZC3HAV1 PE=1 SV=1	150	FFMPEICKSYKGE	K.EELAVLLLQSDPFFMPEIC#K.S	131.39	127.74	138.26	130.11	136.4	131.96
5376	tr|C9J6P4|C9J6P4_HUMAN	ZC3HAV1	Isoform of Q7Z2W4, Zinc finger CCCH-type antiviral protein 1 OS=Homo sapiens OX=9606 GN=ZC3HAV1 PE=1 SV=1	38	LSEPQLCEVLQVA	R.M*ALDALLQEIALSEPQLC#EVLQVAGPDR.F	117.63	124.24	120.45	124.16	124.55	118.14
5377	tr|C9J6P4|C9J6P4_HUMAN	ZC3HAV1	Isoform of Q7Z2W4, Zinc finger CCCH-type antiviral protein 1 OS=Homo sapiens OX=9606 GN=ZC3HAV1 PE=1 SV=1	82	KYCQRPCDNLHLC	R.PC#DNLHLC#K.L	163.9	161.66	176.44	177.09	161.52	164.08
5378	tr|C9J6P4|C9J6P4_HUMAN	ZC3HAV1	Isoform of Q7Z2W4, Zinc finger CCCH-type antiviral protein 1 OS=Homo sapiens OX=9606 GN=ZC3HAV1 PE=1 SV=1	88	CDNLHLCKLNLLG	R.PC#DNLHLC#K.L	0	0	0	0	0	0
5379	tr|C9J6P4|C9J6P4_HUMAN	ZC3HAV1	Isoform of Q7Z2W4, Zinc finger CCCH-type antiviral protein 1 OS=Homo sapiens OX=9606 GN=ZC3HAV1 PE=1 SV=1	592	GAQGQNCTQVPVS	R.AAVWGAQGQNC#TQVPVSSASELTR.K	104.99	107.09	119.26	118.63	111.07	117.77
5380	tr|C9J6P4|C9J6P4_HUMAN	ZC3HAV1	Isoform of Q7Z2W4, Zinc finger CCCH-type antiviral protein 1 OS=Homo sapiens OX=9606 GN=ZC3HAV1 PE=1 SV=1	689	NPGIHLCSVGSYT	K.GYCNPGIHLC#SVGSYTINFR.V	0	0	0	0	0	0
5381	tr|C9J6P4|C9J6P4_HUMAN	ZC3HAV1	Isoform of Q7Z2W4, Zinc finger CCCH-type antiviral protein 1 OS=Homo sapiens OX=9606 GN=ZC3HAV1 PE=1 SV=1	168	CNQQPPCSRLHIC	R.QQICNQQPPC#SR.L	197.53	206.42	204.52	231.86	225.63	220.41
5382	tr|C9J6P4|C9J6P4_HUMAN	ZC3HAV1	Isoform of Q7Z2W4, Zinc finger CCCH-type antiviral protein 1 OS=Homo sapiens OX=9606 GN=ZC3HAV1 PE=1 SV=1	640	ICLDHLCKGCPLN	R.VDDHDSEEICLDHLC#K.G	340.9	361.34	338.7	334.11	321.29	353.63
5383	tr|C9J6P4|C9J6P4_HUMAN	ZC3HAV1	Isoform of Q7Z2W4, Zinc finger CCCH-type antiviral protein 1 OS=Homo sapiens OX=9606 GN=ZC3HAV1 PE=1 SV=1	78	VCRRKYCQRPCDN	K.YC#QRPCDNLHLCK.L	129.08	128.88	119.87	145.19	125.16	131.9
5418	sp|Q8N5C6|SRBD1_HUMAN	SRBD1	S1 RNA-binding domain-containing protein 1 OS=Homo sapiens OX=9606 GN=SRBD1 PE=1 SV=2	397	CQKRHVCIQSSLA	R.HVC#IQSSLAK.V	323.29	338.01	351.56	348.62	333.87	353.19
5419	sp|Q8N5C6|SRBD1_HUMAN	SRBD1	S1 RNA-binding domain-containing protein 1 OS=Homo sapiens OX=9606 GN=SRBD1 PE=1 SV=2	294	EGKMSECLLKAML	K.M*SEC#LLK.A	568.1	579.63	575.6	563.84	560.38	561.04
5420	sp|Q8N5C6|SRBD1_HUMAN	SRBD1	S1 RNA-binding domain-containing protein 1 OS=Homo sapiens OX=9606 GN=SRBD1 PE=1 SV=2	762	PKSFQQCAGFIRI	K.SFQQC#AGFIR.I	93.52	89.13	95.05	90.52	93.03	93.45
5421	sp|Q8N5C6|SRBD1_HUMAN	SRBD1	S1 RNA-binding domain-containing protein 1 OS=Homo sapiens OX=9606 GN=SRBD1 PE=1 SV=2	165	TVWGGTCKKEEND	K.ASNLEGESNSSETPSTSTVWGGTC#K.K	85.65	93.11	82.85	100.92	88.58	96.69
5422	sp|Q8N5C6|SRBD1_HUMAN	SRBD1	S1 RNA-binding domain-containing protein 1 OS=Homo sapiens OX=9606 GN=SRBD1 PE=1 SV=2	502	LIYPLLCREFRAK	R.LIYPLLC#R.E	187.14	190.66	198.35	197.16	185.88	195.91
5423	sp|Q8N5C6|SRBD1_HUMAN	SRBD1	S1 RNA-binding domain-containing protein 1 OS=Homo sapiens OX=9606 GN=SRBD1 PE=1 SV=2	827	NPLDQTCIHPESY	K.TAVNVLLKPNPLDQTC#IHPESYDIAMR.F	11.8	12.85	8.16	14.86	18.81	10.05
5424	sp|Q8N5C6|SRBD1_HUMAN	SRBD1	S1 RNA-binding domain-containing protein 1 OS=Homo sapiens OX=9606 GN=SRBD1 PE=1 SV=2	571	DVVYLHCGQGFRE	K.LAIISPTSQILHTDVVYLHC#GQGFR.E	108.26	109.6	107.74	107.89	99.95	93.82
5425	sp|Q8N5C6|SRBD1_HUMAN	SRBD1	S1 RNA-binding domain-containing protein 1 OS=Homo sapiens OX=9606 GN=SRBD1 PE=1 SV=2	912	FKRSIVCLEDLQI	R.SIVC#LEDLQIGTVLTGK.V	135.62	127.94	136.26	131.03	115.33	121.21
5436	sp|Q13885|TBB2A_HUMAN	TUBB2A	Tubulin beta-2A chain OS=Homo sapiens OX=9606 GN=TUBB2A PE=1 SV=1	211	EALYDICFRTLKL	K.VSDTVVEPYNATLSVHQLVENTDETYSIDNEALYDIC#FR.T	0	0	0	0	0	0
5437	sp|Q13885|TBB2A_HUMAN	TUBB2A	Tubulin beta-2A chain OS=Homo sapiens OX=9606 GN=TUBB2A PE=1 SV=1	127	RKESESCDCLQGF	K.ESESC#DC#LQGFQLTHSLGGGTGSGM*GTLLISK.I	369.27	347.76	361.65	377.68	354.83	362.21
5438	sp|Q13885|TBB2A_HUMAN	TUBB2A	Tubulin beta-2A chain OS=Homo sapiens OX=9606 GN=TUBB2A PE=1 SV=1	129	ESESCDCLQGFQL	K.ESESC#DC#LQGFQLTHSLGGGTGSGM*GTLLISK.I	644.85	632.37	663.57	629.12	622.87	607.09
5439	sp|Q7Z4R8|CF120_HUMAN	C6orf120	UPF0669 protein C6orf120 OS=Homo sapiens OX=9606 GN=C6orf120 PE=1 SV=1	99	ELQSATCGPDAVS	K.GDADLYVSASSLHPSFDDYELQSATC#GPDAVSIPAHFR.R	125.21	128.29	124.54	113.97	114.13	115.5
5440	sp|P29353|SHC1_HUMAN	SHC1	SHC-transforming protein 1 OS=Homo sapiens OX=9606 GN=SHC1 PE=1 SV=4	416	MPPPPPCPGRELF	K.QMPPPPPC#PGR.E	158.67	172.43	159.71	161.31	174.21	176.05
5441	sp|P29353|SHC1_HUMAN	SHC1	SHC-transforming protein 1 OS=Homo sapiens OX=9606 GN=SHC1 PE=1 SV=4	248	NLMAADCKQIIAN	K.FAGM*PITLTVSTSSLNLM*AADC#K.Q	47.6	44.73	47.62	61.42	49.14	57.84
5442	sp|P29353|SHC1_HUMAN	SHC1	SHC-transforming protein 1 OS=Homo sapiens OX=9606 GN=SHC1 PE=1 SV=4	287	PVNQRACHILECP	R.AC#HILEC#PEGLAQDVISTIGQAFELR.F	0	0	0	0	0	0
5443	sp|P29353|SHC1_HUMAN	SHC1	SHC-transforming protein 1 OS=Homo sapiens OX=9606 GN=SHC1 PE=1 SV=4	292	ACHILECPEGLAQ	R.AC#HILEC#PEGLAQDVISTIGQAFELR.F	0	0	0	0	0	0
5447	sp|P29353-6|SHC1-6_HUMAN	SHC1	Isoform of P29353, Isoform 6 of SHC-transforming protein 1 OS=Homo sapiens OX=9606 GN=SHC1 PE=1 SV=4	416	MPPPPPCPAGREL	K.QM*PPPPPC#PAGR.E	46.1	43.54	49.36	40.28	50.87	38.98
5475	sp|Q9H4B0|OSGP2_HUMAN	OSGEPL1	Probable tRNA N6-adenosine threonylcarbamoyltransferase, mitochondrial OS=Homo sapiens OX=9606 GN=OSGEPL1 PE=2 SV=2	216	LIKHPECSTMSGG	K.HPEC#STM*SGGK.A	187.48	207.87	209.74	197.72	219.35	214.74
5476	sp|Q9H4B0|OSGP2_HUMAN	OSGEPL1	Probable tRNA N6-adenosine threonylcarbamoyltransferase, mitochondrial OS=Homo sapiens OX=9606 GN=OSGEPL1 PE=2 SV=2	390	IRYEPKCPLGVDI	K.C#PLGVDISK.E	499.55	517.76	511.99	550.44	502.25	529.02
5477	sp|Q9H4B0|OSGP2_HUMAN	OSGEPL1	Probable tRNA N6-adenosine threonylcarbamoyltransferase, mitochondrial OS=Homo sapiens OX=9606 GN=OSGEPL1 PE=2 SV=2	249	LHHAKNCDFSFTG	K.NC#DFSFTGLQHVTDK.I	362.01	400.49	430.17	432.35	396.46	397.74
5478	sp|Q9H4B0|OSGP2_HUMAN	OSGEPL1	Probable tRNA N6-adenosine threonylcarbamoyltransferase, mitochondrial OS=Homo sapiens OX=9606 GN=OSGEPL1 PE=2 SV=2	295	VQHTMACHLVKRT	K.GQILSSAADIAATVQHTM*AC#HLVK.R	392.09	393.03	355.1	359.04	351.65	354.6
5479	sp|Q9H4B0|OSGP2_HUMAN	OSGEPL1	Probable tRNA N6-adenosine threonylcarbamoyltransferase, mitochondrial OS=Homo sapiens OX=9606 GN=OSGEPL1 PE=2 SV=2	46	LGIETSCDDTAAA	K.IVLGIETSC#DDTAAAVVDETGNVLGEAIHSQTEVHLK.T	0	0	0	0	0	0
5480	sp|Q9H4B0|OSGP2_HUMAN	OSGEPL1	Probable tRNA N6-adenosine threonylcarbamoyltransferase, mitochondrial OS=Homo sapiens OX=9606 GN=OSGEPL1 PE=2 SV=2	356	CPPPRLCTDNGIM	R.LC#TDNGIMIAWNGIER.L	56.75	45.78	53.37	53.4	50.75	50.77
5481	sp|Q9H4B0|OSGP2_HUMAN	OSGEPL1	Probable tRNA N6-adenosine threonylcarbamoyltransferase, mitochondrial OS=Homo sapiens OX=9606 GN=OSGEPL1 PE=2 SV=2	350	TQCTLLCPPPRLC	R.ALEILTNATQCTLLC#PPPR.L	27.42	34.37	34.11	31.31	26.18	31.9
5492	sp|P42166|LAP2A_HUMAN	TMPO	Lamina-associated polypeptide 2, isoform alpha OS=Homo sapiens OX=9606 GN=TMPO PE=1 SV=2	341	SGIQPLCPERSHI	K.SGIQPLC#PER.S	383.34	413.83	431.35	435.29	428.78	434.24
5493	sp|P42166|LAP2A_HUMAN	TMPO	Lamina-associated polypeptide 2, isoform alpha OS=Homo sapiens OX=9606 GN=TMPO PE=1 SV=2	330	DIVENICGREKSG	K.DIVENIC#GR.E	338.86	350.64	342.59	348.33	344.03	343.6
5494	sp|P42166|LAP2A_HUMAN	TMPO	Lamina-associated polypeptide 2, isoform alpha OS=Homo sapiens OX=9606 GN=TMPO PE=1 SV=2	518	QLPSLACKYPVSS	R.QLPSLAC#K.Y	802.7	751.9	722.07	745.26	707.57	706.3
5495	sp|P42166|LAP2A_HUMAN	TMPO	Lamina-associated polypeptide 2, isoform alpha OS=Homo sapiens OX=9606 GN=TMPO PE=1 SV=2	684	LFGGEVCKVIKKR	K.GGTLFGGEVC#K.V	534.48	543.49	569.42	593.38	544.28	556.95
5496	sp|P42166|LAP2A_HUMAN	TMPO	Lamina-associated polypeptide 2, isoform alpha OS=Homo sapiens OX=9606 GN=TMPO PE=1 SV=2	280	RNLFISCKSSHDR	R.NLFISC#K.S	277.48	303.95	292.33	313.48	294.25	275.05
5497	sp|P42166|LAP2A_HUMAN	TMPO	Lamina-associated polypeptide 2, isoform alpha OS=Homo sapiens OX=9606 GN=TMPO PE=1 SV=2	629	DAASYICEAAFDE	K.TYDAASYIC#EAAFDEVK.M	157.36	140.3	155.06	156.81	153.26	161.59
5498	sp|P42166|LAP2A_HUMAN	TMPO	Lamina-associated polypeptide 2, isoform alpha OS=Homo sapiens OX=9606 GN=TMPO PE=1 SV=2	561	AASTESCNQQLDL	K.VDDEILGFISEATPLGGIQAASTESC#NQQLDLALCR.A	164.44	161.35	173.66	170.53	173.93	178.54
5499	sp|Q6NXT1|ANR54_HUMAN	ANKRD54	Ankyrin repeat domain-containing protein 54 OS=Homo sapiens OX=9606 GN=ANKRD54 PE=1 SV=2	265	ERLDDLCTRLQMT	R.LDDLC#TR.L	615.27	585.43	599.93	615.51	596.77	623.46
5500	sp|Q6NXT1|ANR54_HUMAN	ANKRD54	Ankyrin repeat domain-containing protein 54 OS=Homo sapiens OX=9606 GN=ANKRD54 PE=1 SV=2	230	QEGHAQCLEAVRL	K.LNILQEGHAQC#LEAVR.L	179.64	194.12	177.32	171.77	188.31	174.02
5501	sp|Q6NXT1|ANR54_HUMAN	ANKRD54	Ankyrin repeat domain-containing protein 54 OS=Homo sapiens OX=9606 GN=ANKRD54 PE=1 SV=2	152	ALHFASCNGNDQI	R.TALHFASC#NGNDQIVQLLLDHGADPNQR.D	111.85	113.87	114.85	120.64	123.82	108.73
5502	sp|Q6NXT1|ANR54_HUMAN	ANKRD54	Ankyrin repeat domain-containing protein 54 OS=Homo sapiens OX=9606 GN=ANKRD54 PE=1 SV=2	185	PLHLAACTNHVPV	R.DGLGNTPLHLAAC#TNHVPVITTLLR.G	229.69	205.79	226.12	232.16	248.92	210.13
5503	sp|Q6NXT1|ANR54_HUMAN	ANKRD54	Ankyrin repeat domain-containing protein 54 OS=Homo sapiens OX=9606 GN=ANKRD54 PE=1 SV=2	23	SSSEGECAVAPEP	R.SGHSSSEGEC#AVAPEPLTDAEGLFSFADFGSALGGGGAGLSGR.A	27.65	41.76	36.37	34.53	36.72	38.75
5520	sp|Q96RL1|UIMC1_HUMAN	UIMC1	BRCA1-A complex subunit RAP80 OS=Homo sapiens OX=9606 GN=UIMC1 PE=1 SV=2	601	EGSGRACSTVEGK	R.AC#STVEGK.W	1334.46	1328.05	1363.37	1341.06	1334.67	1379.71
5521	sp|Q96RL1|UIMC1_HUMAN	UIMC1	BRCA1-A complex subunit RAP80 OS=Homo sapiens OX=9606 GN=UIMC1 PE=1 SV=2	661	GMEEAGCSREMQS	R.VPSPGM*EEAGC#SR.E	11.6	12.57	14.79	12.16	10.09	13.88
5522	sp|Q96RL1|UIMC1_HUMAN	UIMC1	BRCA1-A complex subunit RAP80 OS=Homo sapiens OX=9606 GN=UIMC1 PE=1 SV=2	524	ERHAMYCNGLMEE	R.HAM*YC#NGLM*EEDTVLTR.R	67.31	70.37	72.39	72.43	69.87	76.45
5523	sp|Q96RL1|UIMC1_HUMAN	UIMC1	BRCA1-A complex subunit RAP80 OS=Homo sapiens OX=9606 GN=UIMC1 PE=1 SV=2	121	AESLNSCRPSDAS	K.AIAESLNSC#R.P	0	0	0	0	0	0
5524	sp|Q96RL1|UIMC1_HUMAN	UIMC1	BRCA1-A complex subunit RAP80 OS=Homo sapiens OX=9606 GN=UIMC1 PE=1 SV=2	336	SLIQNECGQGEQA	K.GFGEPVLPRPPSLIQNEC#GQGEQASEK.N	149.56	163.25	150.55	169.4	144.25	161.2
5525	sp|Q96RL1|UIMC1_HUMAN	UIMC1	BRCA1-A complex subunit RAP80 OS=Homo sapiens OX=9606 GN=UIMC1 PE=1 SV=2	298	YTKVILCQLEVYQ	K.VILC#QLEVYQK.S	180.59	179.88	183.5	176.84	177.95	171.3
5526	sp|Q96RL1|UIMC1_HUMAN	UIMC1	BRCA1-A complex subunit RAP80 OS=Homo sapiens OX=9606 GN=UIMC1 PE=1 SV=2	691	ISEATDCLVDFKK	K.SFVSISEATDC#LVDFKK.Q	626.07	653.47	669.58	615	599.23	608.81
5527	sp|Q96RL1|UIMC1_HUMAN	UIMC1	BRCA1-A complex subunit RAP80 OS=Homo sapiens OX=9606 GN=UIMC1 PE=1 SV=2	283	FWGIPFCPDGVDP	K.GLQDTGGTVNYFWGIPFC#PDGVDPNQYTK.V	167.21	174.68	176.53	187.47	179.18	178.22
5528	sp|Q96RL1|UIMC1_HUMAN	UIMC1	BRCA1-A complex subunit RAP80 OS=Homo sapiens OX=9606 GN=UIMC1 PE=1 SV=2	257	GDTSRHCLPTLAD	R.HC#LPTLADAK.G	267.08	292.18	273.43	294.69	254.77	273.59
5529	sp|Q96RL1|UIMC1_HUMAN	UIMC1	BRCA1-A complex subunit RAP80 OS=Homo sapiens OX=9606 GN=UIMC1 PE=1 SV=2	445	AEEITVCPETQLS	R.SLVLMPESSAEEITVC#PETQLSSSETFDLER.E	74.63	71.98	72.29	71.06	71.1	70.02
5530	sp|Q96RL1|UIMC1_HUMAN	UIMC1	BRCA1-A complex subunit RAP80 OS=Homo sapiens OX=9606 GN=UIMC1 PE=1 SV=2	577	PFREYQCHVDSCL	R.EYQC#HVDSCLQLAK.A	183.17	191.47	181.07	192.99	170.62	194.43
5531	sp|Q96RL1|UIMC1_HUMAN	UIMC1	BRCA1-A complex subunit RAP80 OS=Homo sapiens OX=9606 GN=UIMC1 PE=1 SV=2	511	CPLCDQCFPPTKI	K.EVAISTFSSSNQVSCPLCDQC#FPPTK.I	0	0	0	0	0	0
5544	sp|Q5JWR5|DOP1_HUMAN	DOP1A	Protein dopey-1 OS=Homo sapiens OX=9606 GN=DOP1A PE=2 SV=1	1025	YWNKSPCYPGEES	K.SPC#YPGEESDK.H	65.46	69.45	78.87	82.56	76.77	81.48
5545	sp|Q5JWR5|DOP1_HUMAN	DOP1A	Protein dopey-1 OS=Homo sapiens OX=9606 GN=DOP1A PE=2 SV=1	2415	SKVTSRCGGHSGS	R.C#GGHSGSPILYSNAFPNK.D	47.5	58.75	73.82	66.13	56.91	59.1
5546	sp|Q5JWR5|DOP1_HUMAN	DOP1A	Protein dopey-1 OS=Homo sapiens OX=9606 GN=DOP1A PE=2 SV=1	910	VPSSSICEDVISQ	K.SVELFYQLHNLVPSSSIC#EDVISQQLTHK.D	0	0	0	0	0	0
5547	sp|Q5JWR5|DOP1_HUMAN	DOP1A	Protein dopey-1 OS=Homo sapiens OX=9606 GN=DOP1A PE=2 SV=1	1531	QKVILHCLLSSIF	K.VILHC#LLSSIFSAQK.W	62.42	69.53	68.87	59.39	48.9	61.89
5548	sp|Q5JWR5|DOP1_HUMAN	DOP1A	Protein dopey-1 OS=Homo sapiens OX=9606 GN=DOP1A PE=2 SV=1	70	GKRLAQCLHPALP	R.LAQC#LHPALPGGVHR.K	56.04	57.95	60.77	58.59	61.49	64.43
5554	sp|Q14C86|GAPD1_HUMAN	GAPVD1	GTPase-activating protein and VPS9 domain-containing protein 1 OS=Homo sapiens OX=9606 GN=GAPVD1 PE=1 SV=2	293	MYKTLSCVDRLEV	K.TLSC#VDR.L	343.88	355.33	336.31	304.89	328.17	317.11
5555	sp|Q14C86|GAPD1_HUMAN	GAPVD1	GTPase-activating protein and VPS9 domain-containing protein 1 OS=Homo sapiens OX=9606 GN=GAPVD1 PE=1 SV=2	789	EDLRSECSSDFGG	R.SEC#SSDFGGK.D	544.11	544.62	549.6	579.32	569.21	609.98
5556	sp|Q14C86|GAPD1_HUMAN	GAPVD1	GTPase-activating protein and VPS9 domain-containing protein 1 OS=Homo sapiens OX=9606 GN=GAPVD1 PE=1 SV=2	1253	RYFTTVCVRLLLE	R.YFTTVC#VR.L	290.49	317.6	310.49	325.01	317.78	308.57
5557	sp|Q14C86|GAPD1_HUMAN	GAPVD1	GTPase-activating protein and VPS9 domain-containing protein 1 OS=Homo sapiens OX=9606 GN=GAPVD1 PE=1 SV=2	741	LQELESCSGLGST	R.LQELESC#SGLGSTSDDTDVR.E	89.8	89.25	87.27	106.36	92.7	96.98
5558	sp|Q14C86|GAPD1_HUMAN	GAPVD1	GTPase-activating protein and VPS9 domain-containing protein 1 OS=Homo sapiens OX=9606 GN=GAPVD1 PE=1 SV=2	568	TLRFSLCSDNLEG	R.FSLC#SDNLEGISEGPSNR.S	128.76	131.35	147.18	144.46	136.43	155.59
5559	sp|Q14C86|GAPD1_HUMAN	GAPVD1	GTPase-activating protein and VPS9 domain-containing protein 1 OS=Homo sapiens OX=9606 GN=GAPVD1 PE=1 SV=2	1129	KLRLALCSADSVA	R.LALC#SADSVAFPVLTHSTR.N	202.33	223.39	212.49	215.56	194.14	205.57
5560	sp|Q14C86|GAPD1_HUMAN	GAPVD1	GTPase-activating protein and VPS9 domain-containing protein 1 OS=Homo sapiens OX=9606 GN=GAPVD1 PE=1 SV=2	176	LLRRGTCAFSILF	R.GTC#AFSILFK.L	131.33	144.92	145.18	132.31	130.64	110.65
5561	sp|Q14C86|GAPD1_HUMAN	GAPVD1	GTPase-activating protein and VPS9 domain-containing protein 1 OS=Homo sapiens OX=9606 GN=GAPVD1 PE=1 SV=2	374	GKFDKSCVAAFLD	K.SC#VAAFLDVVIGGR.A	342.75	350.65	330.09	345.56	329.91	337.41
5562	sp|Q14C86|GAPD1_HUMAN	GAPVD1	GTPase-activating protein and VPS9 domain-containing protein 1 OS=Homo sapiens OX=9606 GN=GAPVD1 PE=1 SV=2	275	LKQNTYCFPHSLR	K.QNTYC#FPHSLR.W	104.32	96.17	114.58	103.98	98.38	102.21
5563	sp|Q14C86|GAPD1_HUMAN	GAPVD1	GTPase-activating protein and VPS9 domain-containing protein 1 OS=Homo sapiens OX=9606 GN=GAPVD1 PE=1 SV=2	1160	EDNEIVCFLKVQI	R.NGLPDHTDPEDNEIVC#FLK.V	195.54	193.6	214.49	224.52	213.51	225.52
5564	sp|Q14C86|GAPD1_HUMAN	GAPVD1	GTPase-activating protein and VPS9 domain-containing protein 1 OS=Homo sapiens OX=9606 GN=GAPVD1 PE=1 SV=2	306	GEVRAMCTDLLLA	R.AM*C#TDLLLACFICPAVVNPEQYGIISDAPINEVAR.F	26.31	23.22	35.66	31.26	29.3	22.5
5565	sp|Q14C86|GAPD1_HUMAN	GAPVD1	GTPase-activating protein and VPS9 domain-containing protein 1 OS=Homo sapiens OX=9606 GN=GAPVD1 PE=1 SV=2	316	LLACFICPAVVNP	R.AM*CTDLLLACFIC#PAVVNPEQYGIISDAPINEVAR.F	0	0	0	0	0	0
5566	sp|Q14C86|GAPD1_HUMAN	GAPVD1	GTPase-activating protein and VPS9 domain-containing protein 1 OS=Homo sapiens OX=9606 GN=GAPVD1 PE=1 SV=2	70	EASPAECCQHAKI	R.LIITSAEASPAEC#CQHAK.I	109.35	110.35	117.89	121.08	122.11	123.09
5567	sp|Q14C86|GAPD1_HUMAN	GAPVD1	GTPase-activating protein and VPS9 domain-containing protein 1 OS=Homo sapiens OX=9606 GN=GAPVD1 PE=1 SV=2	71	ASPAECCQHAKIL	R.LIITSAEASPAECC#QHAK.I	0	0	0	0	0	0
5661	tr|A0A1B0GV68|A0A1B0GV68_HUMAN	FARP1	Isoform of Q9Y4F1, FERM, ARHGEF and pleckstrin domain-containing protein 1 OS=Homo sapiens OX=9606 GN=FARP1 PE=1 SV=1	490	SIPFIDCSDVDSE	R.GSSTSIPFIDC#SDVDSEYDLLR.E	33.58	30.7	34.88	33.47	27.27	31.17
5665	sp|Q9Y4F1|FARP1_HUMAN	FARP1	FERM, ARHGEF and pleckstrin domain-containing protein 1 OS=Homo sapiens OX=9606 GN=FARP1 PE=1 SV=1	522	LLNDQACPRTDDE	K.QASPLISPLLNDQAC#PR.T	55.97	59.83	54.29	62.79	58.51	57.27
5666	sp|Q9Y4F1|FARP1_HUMAN	FARP1	FERM, ARHGEF and pleckstrin domain-containing protein 1 OS=Homo sapiens OX=9606 GN=FARP1 PE=1 SV=1	674	FELQKVCYLPLNT	K.VC#YLPLNTFLLR.P	221.65	246.52	250.18	257.87	259.73	251.54
5667	sp|Q9Y4F1|FARP1_HUMAN	FARP1	FERM, ARHGEF and pleckstrin domain-containing protein 1 OS=Homo sapiens OX=9606 GN=FARP1 PE=1 SV=1	70	VLLDAVCNHLNLV	K.VLLDAVC#NHLNLVEGDYFGLEFPDHK.K	30.44	44.49	40.49	41.92	39.14	37.47
5668	sp|Q9Y4F1|FARP1_HUMAN	FARP1	FERM, ARHGEF and pleckstrin domain-containing protein 1 OS=Homo sapiens OX=9606 GN=FARP1 PE=1 SV=1	151	AQGRLTCNDTSAA	R.LTC#NDTSAALLISHIVQSEIGDFDEALDREHLAK.N	153.59	142.67	164.82	170.12	159.35	156.43
5669	sp|Q9Y4F1|FARP1_HUMAN	FARP1	FERM, ARHGEF and pleckstrin domain-containing protein 1 OS=Homo sapiens OX=9606 GN=FARP1 PE=1 SV=1	309	KSFWKICVEHHAF	K.IC#VEHHAFFR.L	123.19	118.67	129.02	132.29	126.95	131.4
5670	sp|Q9Y4F1|FARP1_HUMAN	FARP1	FERM, ARHGEF and pleckstrin domain-containing protein 1 OS=Homo sapiens OX=9606 GN=FARP1 PE=1 SV=1	665	RRLENFCRDFELQ	R.RLENFC#R.D	152.45	153.45	144.6	161.67	140.25	149.71
5671	sp|Q9Y4F1|FARP1_HUMAN	FARP1	FERM, ARHGEF and pleckstrin domain-containing protein 1 OS=Homo sapiens OX=9606 GN=FARP1 PE=1 SV=1	824	EWGVPHCLTLRGQ	K.VHGQLPLYGMTIEESEDEWGVPHC#LTLR.G	17.51	22.51	17.89	17.19	19.31	16.73
5689	sp|P10074|TZAP_HUMAN	ZBTB48	Telomere zinc finger-associated protein OS=Homo sapiens OX=9606 GN=ZBTB48 PE=1 SV=2	265	NVIRKPCAAEPAL	R.KPC#AAEPALSAGSLAAEPAENRK.G	222.99	232.03	231.43	235.27	223.73	199.34
5690	sp|P10074|TZAP_HUMAN	ZBTB48	Telomere zinc finger-associated protein OS=Homo sapiens OX=9606 GN=ZBTB48 PE=1 SV=2	200	KQALKPCPLEDKK	K.QALKPC#PLEDK.K	393.64	359.98	378.59	394.81	411.75	417.02
5696	sp|P49006|MRP_HUMAN	MARCKSL1	MARCKS-related protein OS=Homo sapiens OX=9606 GN=MARCKSL1 PE=1 SV=2	134	QGEIGACSDEGTA	K.EGGGDSSASSPTEEEQEQGEIGAC#SDEGTAQEGK.A	9.85	12.05	9.73	12.34	13.02	12.1
5697	sp|Q9BW92|SYTM_HUMAN	TARS2	Threonine--tRNA ligase, mitochondrial OS=Homo sapiens OX=9606 GN=TARS2 PE=1 SV=1	185	PVLERICQELTAA	R.IC#QELTAAAR.P	475.97	475.04	462.85	453.13	430.09	450.09
5698	sp|Q9BW92|SYTM_HUMAN	TARS2	Threonine--tRNA ligase, mitochondrial OS=Homo sapiens OX=9606 GN=TARS2 PE=1 SV=1	554	LGRPHQCGTIQLD	K.IDVHLHDALGRPHQC#GTIQLDFQLPLR.F	150.67	146.15	165.71	170.82	162.34	175.05
5699	sp|Q9BW92|SYTM_HUMAN	TARS2	Threonine--tRNA ligase, mitochondrial OS=Homo sapiens OX=9606 GN=TARS2 PE=1 SV=1	603	GVLAESCGGKWPL	R.LLGVLAESC#GGK.W	196.72	199.48	227.02	220.07	211.77	218.75
5700	sp|Q9BW92|SYTM_HUMAN	TARS2	Threonine--tRNA ligase, mitochondrial OS=Homo sapiens OX=9606 GN=TARS2 PE=1 SV=1	506	GFLGDPCLWDQAE	R.LALSTRPSGFLGDPC#LWDQAEQVLK.Q	221.41	220.95	270.84	256.01	244.4	265.38
5701	sp|Q9BW92|SYTM_HUMAN	TARS2	Threonine--tRNA ligase, mitochondrial OS=Homo sapiens OX=9606 GN=TARS2 PE=1 SV=1	322	ELSPGSCFFLPRG	K.EQELFFFHELSPGSC#FFLPR.G	164.51	185.97	191.95	211.02	194.3	179.54
5702	sp|Q9BW92|SYTM_HUMAN	TARS2	Threonine--tRNA ligase, mitochondrial OS=Homo sapiens OX=9606 GN=TARS2 PE=1 SV=1	152	FLGAVLCRGPSTE	K.AVFWHSSTHVLGAAAEQFLGAVLC#R.G	65.75	72.19	74.45	77.45	76.53	63.92
5703	sp|Q9BW92|SYTM_HUMAN	TARS2	Threonine--tRNA ligase, mitochondrial OS=Homo sapiens OX=9606 GN=TARS2 PE=1 SV=1	240	GTLVDLCQGPHLR	K.VTGPTATVYGCGTLVDLC#QGPHLR.H	48.59	41.41	45.36	46.45	56.92	48.83
5704	sp|Q9BW92|SYTM_HUMAN	TARS2	Threonine--tRNA ligase, mitochondrial OS=Homo sapiens OX=9606 GN=TARS2 PE=1 SV=1	453	GLTRLRCFQQDDA	R.C#FQQDDAHIFCTTDQLEAEIQSCLDFLR.S	0	0	0	0	0	0
5718	sp|Q9H165|BC11A_HUMAN	BCL11A	B-cell lymphoma/leukemia 11A OS=Homo sapiens OX=9606 GN=BCL11A PE=1 SV=2	221	SGLGAECPSQPPL	R.VGIPSGLGAEC#PSQPPLHGIHIADNNPFNLLR.I	93.64	87.34	96.91	86.44	90.13	79.83
5719	sp|Q9H165|BC11A_HUMAN	BCL11A	B-cell lymphoma/leukemia 11A OS=Homo sapiens OX=9606 GN=BCL11A PE=1 SV=2	754	GKVFKNCSNLTVH	K.NC#SNLTVHR.R	36.19	38.17	37.75	34.29	34.5	32.37
5720	sp|Q9H165|BC11A_HUMAN	BCL11A	B-cell lymphoma/leukemia 11A OS=Homo sapiens OX=9606 GN=BCL11A PE=1 SV=2	607	TVNGRGCSPGESA	R.GC#SPGESASGGLSK.K	32.93	39.46	39.89	39.5	38.02	43.58
5730	sp|P07814|SYEP_HUMAN	EPRS1	Bifunctional glutamate/proline--tRNA ligase OS=Homo sapiens OX=9606 GN=EPRS1 PE=1 SV=5	350	MSSNNGCMRDPTL	K.IDM*SSNNGC#M*R.D	121.62	142.96	126.03	131.25	113.27	124.96
5731	sp|P07814|SYEP_HUMAN	EPRS1	Bifunctional glutamate/proline--tRNA ligase OS=Homo sapiens OX=9606 GN=EPRS1 PE=1 SV=5	1377	PRDMKSCQFVAVR	K.SC#QFVAVR.R	99.67	98.22	96.24	108.2	96.58	109.98
5732	sp|P07814|SYEP_HUMAN	EPRS1	Bifunctional glutamate/proline--tRNA ligase OS=Homo sapiens OX=9606 GN=EPRS1 PE=1 SV=5	744	PSLNNNCTTSEDS	K.ERPTPSLNNNC#TTSEDSLVLYNR.V	340.4	359.33	377.44	386.04	368.16	356.05
5733	sp|P07814|SYEP_HUMAN	EPRS1	Bifunctional glutamate/proline--tRNA ligase OS=Homo sapiens OX=9606 GN=EPRS1 PE=1 SV=5	660	LMLGDPCLKDLKK	K.HEELM*LGDPC#LK.D	496.05	524.73	547.67	595.16	552.62	576.12
5734	sp|P07814|SYEP_HUMAN	EPRS1	Bifunctional glutamate/proline--tRNA ligase OS=Homo sapiens OX=9606 GN=EPRS1 PE=1 SV=5	1487	IPFKPLCELQPGA	K.PLC#ELQPGAK.C	1040.96	1016.93	1106.01	1153.49	997.59	1083.41
5735	sp|P07814|SYEP_HUMAN	EPRS1	Bifunctional glutamate/proline--tRNA ligase OS=Homo sapiens OX=9606 GN=EPRS1 PE=1 SV=5	1148	IKLNQWCNVVRWE	K.LNQWC#NVVR.W	482.71	509.58	463.04	459.08	438.49	432.42
5736	sp|P07814|SYEP_HUMAN	EPRS1	Bifunctional glutamate/proline--tRNA ligase OS=Homo sapiens OX=9606 GN=EPRS1 PE=1 SV=5	697	SCKEAPCVLIYIP	K.EAPC#VLIYIPDGHTK.E	273.77	261.89	281.88	298.76	291.87	287.39
5737	sp|P07814|SYEP_HUMAN	EPRS1	Bifunctional glutamate/proline--tRNA ligase OS=Homo sapiens OX=9606 GN=EPRS1 PE=1 SV=5	1480	MGAKSLCIPFKPL	K.SLC#IPFK.P	714.99	682.93	666.57	698.01	655.15	668.89
5738	sp|P07814|SYEP_HUMAN	EPRS1	Bifunctional glutamate/proline--tRNA ligase OS=Homo sapiens OX=9606 GN=EPRS1 PE=1 SV=5	1076	KLGVENCYFPMFV	K.LGVENC#YFPM*FVSQSALEK.E	920.49	925.49	934.92	952.64	906.86	949.03
5739	sp|P07814|SYEP_HUMAN	EPRS1	Bifunctional glutamate/proline--tRNA ligase OS=Homo sapiens OX=9606 GN=EPRS1 PE=1 SV=5	680	RRGFFICDQPYEP	R.GFFIC#DQPYEPVSPYSC#K.E	92.52	103.98	107.55	99.35	89.05	91.98
5740	sp|P07814|SYEP_HUMAN	EPRS1	Bifunctional glutamate/proline--tRNA ligase OS=Homo sapiens OX=9606 GN=EPRS1 PE=1 SV=5	692	PVSPYSCKEAPCV	R.GFFIC#DQPYEPVSPYSC#K.E	39.59	46.05	53.03	44.98	43	54.09
5741	sp|P07814|SYEP_HUMAN	EPRS1	Bifunctional glutamate/proline--tRNA ligase OS=Homo sapiens OX=9606 GN=EPRS1 PE=1 SV=5	1301	LPPRVACVQVVII	R.VAC#VQVVIIPC#GITNALSEEDK.E	199.88	210.23	194.21	226.53	204.92	212.79
5742	sp|P07814|SYEP_HUMAN	EPRS1	Bifunctional glutamate/proline--tRNA ligase OS=Homo sapiens OX=9606 GN=EPRS1 PE=1 SV=5	1309	QVVIIPCGITNAL	R.VAC#VQVVIIPC#GITNALSEEDK.E	178.38	185.84	197.9	191.48	193.03	192.37
5743	sp|P07814|SYEP_HUMAN	EPRS1	Bifunctional glutamate/proline--tRNA ligase OS=Homo sapiens OX=9606 GN=EPRS1 PE=1 SV=5	856	INEAVECLLSLKA	K.INEAVEC#LLSLK.A	254.52	283.7	257.84	265.04	254.03	262
5744	sp|P07814|SYEP_HUMAN	EPRS1	Bifunctional glutamate/proline--tRNA ligase OS=Homo sapiens OX=9606 GN=EPRS1 PE=1 SV=5	1448	IVQIPFCGEIDCE	K.IVQIPFC#GEIDC#EDWIK.K	96.28	97.35	111.19	109.31	105.01	99.19
5745	sp|P07814|SYEP_HUMAN	EPRS1	Bifunctional glutamate/proline--tRNA ligase OS=Homo sapiens OX=9606 GN=EPRS1 PE=1 SV=5	1453	FCGEIDCEDWIKK	K.IVQIPFC#GEIDC#EDWIK.K	0	0	0	0	0	0
5746	sp|P07814|SYEP_HUMAN	EPRS1	Bifunctional glutamate/proline--tRNA ligase OS=Homo sapiens OX=9606 GN=EPRS1 PE=1 SV=5	1046	YHDISGCYILRPW	K.SEM*IEYHDISGC#YILRPWAYAIWEAIK.D	445.19	432.44	444.86	434.61	399.42	400.21
5747	sp|P07814|SYEP_HUMAN	EPRS1	Bifunctional glutamate/proline--tRNA ligase OS=Homo sapiens OX=9606 GN=EPRS1 PE=1 SV=5	381	PTYDFACPIVDSI	K.YNVYPTYDFAC#PIVDSIEGVTHALR.T	250.6	256.69	249.6	256.04	254.38	252.53
5748	sp|P07814|SYEP_HUMAN	EPRS1	Bifunctional glutamate/proline--tRNA ligase OS=Homo sapiens OX=9606 GN=EPRS1 PE=1 SV=5	623	LPIPVICVTYEHL	K.VTWLAETTHALPIPVIC#VTYEHLITK.P	312.08	330.25	328.28	352.31	334.8	345.06
5749	sp|P07814|SYEP_HUMAN	EPRS1	Bifunctional glutamate/proline--tRNA ligase OS=Homo sapiens OX=9606 GN=EPRS1 PE=1 SV=5	123	LSLADLCVWATLK	R.TYLVGNSLSLADLC#VWATLK.G	57.13	65.48	58.72	65.67	68.53	64.13
5750	sp|P07814|SYEP_HUMAN	EPRS1	Bifunctional glutamate/proline--tRNA ligase OS=Homo sapiens OX=9606 GN=EPRS1 PE=1 SV=5	92	ATKLSSCDSFTST	K.LSSC#DSFTSTINELNHC#LSLR.T	267.53	254.33	284.52	261.65	273.79	262.48
5751	sp|P07814|SYEP_HUMAN	EPRS1	Bifunctional glutamate/proline--tRNA ligase OS=Homo sapiens OX=9606 GN=EPRS1 PE=1 SV=5	105	INELNHCLSLRTY	K.LSSC#DSFTSTINELNHC#LSLR.T	0	0	0	0	0	0
5752	sp|P07814|SYEP_HUMAN	EPRS1	Bifunctional glutamate/proline--tRNA ligase OS=Homo sapiens OX=9606 GN=EPRS1 PE=1 SV=5	337	QFGQSCCLRAKID	K.GSQFGQSCC#LR.A	0	0	0	0	0	0
5766	sp|Q6YN16|HSDL2_HUMAN	HSDL2	Hydroxysteroid dehydrogenase-like protein 2 OS=Homo sapiens OX=9606 GN=HSDL2 PE=1 SV=1	166	VWFKQHCAYTIAK	K.QHC#AYTIAK.Y	865.33	839.72	804.81	800.96	742.3	746.96
5767	sp|Q6YN16|HSDL2_HUMAN	HSDL2	Hydroxysteroid dehydrogenase-like protein 2 OS=Homo sapiens OX=9606 GN=HSDL2 PE=1 SV=1	218	PGIESQCRKVDII	K.TAIHTAAM*DM*LGGPGIESQC#R.K	425.54	466.86	470.85	435.34	450.13	457.43
5768	sp|Q6YN16|HSDL2_HUMAN	HSDL2	Hydroxysteroid dehydrogenase-like protein 2 OS=Homo sapiens OX=9606 GN=HSDL2 PE=1 SV=1	11	TGRLAGCTVFITG	R.LAGC#TVFITGASR.G	0	0	0	0	0	0
5769	sp|Q6YN16|HSDL2_HUMAN	HSDL2	Hydroxysteroid dehydrogenase-like protein 2 OS=Homo sapiens OX=9606 GN=HSDL2 PE=1 SV=1	71	GGKALPCIVDVRD	K.ALPC#IVDVR.D	110.44	117.88	108.17	124.36	112.78	117.7
5770	sp|Q6YN16|HSDL2_HUMAN	HSDL2	Hydroxysteroid dehydrogenase-like protein 2 OS=Homo sapiens OX=9606 GN=HSDL2 PE=1 SV=1	136	YLASKACIPYLKK	K.AC#IPYLK.K	0	0	0	0	0	0
5784	sp|Q5SY16|NOL9_HUMAN	NOL9	Polynucleotide 5'-hydroxyl-kinase NOL9 OS=Homo sapiens OX=9606 GN=NOL9 PE=1 SV=1	107	LESASSCHRPLLI	R.RPNTATPSPIPSPTPASEPESEPELESASSC#HR.P	0	0	0	0	0	0
5785	sp|Q5SY16|NOL9_HUMAN	NOL9	Polynucleotide 5'-hydroxyl-kinase NOL9 OS=Homo sapiens OX=9606 GN=NOL9 PE=1 SV=1	581	ASWVGLCKIQDDV	R.ITHSDVAPTHILYAVNASWVGLC#K.I	132.22	149.34	137.55	153.53	123.05	134.99
5786	sp|Q5SY16|NOL9_HUMAN	NOL9	Polynucleotide 5'-hydroxyl-kinase NOL9 OS=Homo sapiens OX=9606 GN=NOL9 PE=1 SV=1	219	QNFSPQCSIVLLE	R.WSM*QNFSPQC#SIVLLEHLK.T	399.19	411.87	412.64	410.67	406.62	397.26
5787	sp|Q5SY16|NOL9_HUMAN	NOL9	Polynucleotide 5'-hydroxyl-kinase NOL9 OS=Homo sapiens OX=9606 GN=NOL9 PE=1 SV=1	637	ELRTVNCLLVGAI	R.TVNC#LLVGAIAIPHC#VLK.C	0	0	0	0	0	0
5788	sp|Q5SY16|NOL9_HUMAN	NOL9	Polynucleotide 5'-hydroxyl-kinase NOL9 OS=Homo sapiens OX=9606 GN=NOL9 PE=1 SV=1	648	AIAIPHCVLKCQR	R.TVNC#LLVGAIAIPHC#VLK.C	336.99	366.67	341.87	331.34	328.12	324.04
5789	sp|Q5SY16|NOL9_HUMAN	NOL9	Polynucleotide 5'-hydroxyl-kinase NOL9 OS=Homo sapiens OX=9606 GN=NOL9 PE=1 SV=1	140	FTFSGICRVTCLY	R.ALLLLPVEQGFTFSGIC#R.V	36.76	39.87	34.74	32.41	34.31	31.18
5790	sp|Q5SY16|NOL9_HUMAN	NOL9	Polynucleotide 5'-hydroxyl-kinase NOL9 OS=Homo sapiens OX=9606 GN=NOL9 PE=1 SV=1	603	LAQTPICDCLGFG	R.GYTNGPILLAQTPIC#DCLGFGICR.G	97.22	97.27	98.93	110.05	95.07	94.9
5791	sp|P84085|ARF5_HUMAN	ARF5	ADP-ribosylation factor 5 OS=Homo sapiens OX=9606 GN=ARF5 PE=1 SV=2	62	VEYKNICFTVWDV	K.NIC#FTVWDVGGQDK.I	270.3	322.92	332.96	331.51	329.46	325.14
5792	sp|P84085|ARF5_HUMAN	ARF5	ADP-ribosylation factor 5 OS=Homo sapiens OX=9606 GN=ARF5 PE=1 SV=2	159	WYVQATCATQGTG	R.TWYVQATC#ATQGTGLYDGLDWLSHELSK.R	282.63	285.23	313.04	306.88	302.52	302.37
5793	sp|Q32P28|P3H1_HUMAN	P3H1	Prolyl 3-hydroxylase 1 OS=Homo sapiens OX=9606 GN=P3H1 PE=1 SV=2	645	AEVQPQCGRAVGF	K.TVTAEVQPQC#GR.A	0	0	0	0	0	0
5794	sp|Q32P28|P3H1_HUMAN	P3H1	Prolyl 3-hydroxylase 1 OS=Homo sapiens OX=9606 GN=P3H1 PE=1 SV=2	591	PVHVDNCILNAET	R.KDDSHPVHVDNC#ILNAETLVC#VK.E	0	0	0	0	0	0
5795	sp|Q32P28|P3H1_HUMAN	P3H1	Prolyl 3-hydroxylase 1 OS=Homo sapiens OX=9606 GN=P3H1 PE=1 SV=2	600	NAETLVCVKEPPA	R.KDDSHPVHVDNC#ILNAETLVC#VK.E	0	0	0	0	0	0
5796	sp|Q32P28|P3H1_HUMAN	P3H1	Prolyl 3-hydroxylase 1 OS=Homo sapiens OX=9606 GN=P3H1 PE=1 SV=2	79	LRCRTQCAADFPW	R.TQC#AADFPWELDPDWSPSPAQASGAAALR.D	20.28	14.49	16.95	13.67	13.99	19.92
5805	sp|Q6DN90|IQEC1_HUMAN	IQSEC1	IQ motif and SEC7 domain-containing protein 1 OS=Homo sapiens OX=9606 GN=IQSEC1 PE=1 SV=1	890	RPSMSQCSSLKKE	K.GVVRPSM*SQC#SSLK.K	233.81	211.52	234.65	226.82	210.27	212.1
5806	sp|Q6DN90|IQEC1_HUMAN	IQSEC1	IQ motif and SEC7 domain-containing protein 1 OS=Homo sapiens OX=9606 GN=IQSEC1 PE=1 SV=1	744	LHPGLGCVLSLPH	K.KPIGSLHPGLGC#VLSLPHR.R	127.32	121.45	130.73	125.88	125.82	118.75
5807	sp|Q6DN90|IQEC1_HUMAN	IQSEC1	IQ motif and SEC7 domain-containing protein 1 OS=Homo sapiens OX=9606 GN=IQSEC1 PE=1 SV=1	260	IDDALNCRSLHTE	K.SLAESIDDALNC#R.S	0	0	0	0	0	0
5828	sp|O75323|NIPS2_HUMAN	NIPSNAP2	Protein NipSnap homolog 2 OS=Homo sapiens OX=9606 GN=NIPSNAP2 PE=1 SV=1	85	HNVKPECLEAYNK	K.LQFHNVKPEC#LEAYNK.I	461.78	482.86	468.89	525.58	465.06	477.99
5829	sp|O75323|NIPS2_HUMAN	NIPSNAP2	Protein NipSnap homolog 2 OS=Homo sapiens OX=9606 GN=NIPSNAP2 PE=1 SV=1	108	EDKHYPCTLVGTW	K.HYPC#TLVGTWNTWYGEQDQAVHLWR.Y	45.66	43.43	49.99	47.59	46.62	48.17
5830	sp|O75323|NIPS2_HUMAN	NIPSNAP2	Protein NipSnap homolog 2 OS=Homo sapiens OX=9606 GN=NIPSNAP2 PE=1 SV=1	93	EAYNKICQEVLPK	K.IC#QEVLPK.I	213.12	227.68	213.3	217.24	204.06	200.06
5832	sp|P35573|GDE_HUMAN	AGL	Glycogen debranching enzyme OS=Homo sapiens OX=9606 GN=AGL PE=1 SV=3	957	DLGHPFCNNLRSG	K.NDLGHPFC#NNLR.S	0	0	0	0	0	0
5833	sp|P35573|GDE_HUMAN	AGL	Glycogen debranching enzyme OS=Homo sapiens OX=9606 GN=AGL PE=1 SV=3	767	KEVPQMCIPGKIE	K.EVPQM*C#IPGK.I	779.01	816.06	835.34	896.81	823.09	900.1
5834	sp|P35573|GDE_HUMAN	AGL	Glycogen debranching enzyme OS=Homo sapiens OX=9606 GN=AGL PE=1 SV=3	234	IQEHPECAYNLVN	K.WIQEHPEC#AYNLVNSPHLK.P	0	0	0	0	0	0
5835	sp|P35573|GDE_HUMAN	AGL	Glycogen debranching enzyme OS=Homo sapiens OX=9606 GN=AGL PE=1 SV=3	608	GSFVQPCLRPLMP	R.YGGEPVGSFVQPC#LR.P	216.08	221.42	225.96	232.25	240.08	242.47
5836	sp|P35573|GDE_HUMAN	AGL	Glycogen debranching enzyme OS=Homo sapiens OX=9606 GN=AGL PE=1 SV=3	922	KEDGGGCYDIPNW	K.EDGGGC#YDIPNWSALK.Y	104.02	109.1	113.69	104.54	105.93	108.94
5837	sp|P35573|GDE_HUMAN	AGL	Glycogen debranching enzyme OS=Homo sapiens OX=9606 GN=AGL PE=1 SV=3	399	QEQAVNCLLGNVF	R.LINYHQEQAVNC#LLGNVFYER.L	138.93	145.23	160.51	166.55	148.64	154.09
5838	sp|P35573|GDE_HUMAN	AGL	Glycogen debranching enzyme OS=Homo sapiens OX=9606 GN=AGL PE=1 SV=3	126	HVLPLDCVTLQTF	R.VGADNHVLPLDC#VTLQTFLAK.C	164.5	195.74	190.26	196.18	187.78	186.86
5839	sp|P35573|GDE_HUMAN	AGL	Glycogen debranching enzyme OS=Homo sapiens OX=9606 GN=AGL PE=1 SV=3	630	ITHDNECPIVHRS	R.PLMPAIAHALFMDITHDNEC#PIVHR.S	144.37	141.46	149.86	136.1	144.32	147.58
5840	sp|P35573|GDE_HUMAN	AGL	Glycogen debranching enzyme OS=Homo sapiens OX=9606 GN=AGL PE=1 SV=3	136	QTFLAKCLGPFDE	K.C#LGPFDEWESR.L	0	0	0	0	0	0
5841	sp|P35573|GDE_HUMAN	AGL	Glycogen debranching enzyme OS=Homo sapiens OX=9606 GN=AGL PE=1 SV=3	486	LRRELICWGDSVK	R.ELIC#WGDSVK.L	119.52	120.97	122.81	114.76	113.44	116
5842	sp|P35573|GDE_HUMAN	AGL	Glycogen debranching enzyme OS=Homo sapiens OX=9606 GN=AGL PE=1 SV=3	1373	GASSPWCDYQLRP	K.DSYGASSPWC#DYQLRPNFTIAMVVAPELFTTEK.A	43.89	44.35	45.91	53.78	47.5	53.57
5843	sp|P35573|GDE_HUMAN	AGL	Glycogen debranching enzyme OS=Homo sapiens OX=9606 GN=AGL PE=1 SV=3	259	ALWRFSCDVAEGK	R.FSC#DVAEGK.Y	0	0	0	0	0	0
5844	sp|P35573|GDE_HUMAN	AGL	Glycogen debranching enzyme OS=Homo sapiens OX=9606 GN=AGL PE=1 SV=3	1256	GGNRFNCGTWMDK	R.FNC#GTWMDK.M	92.3	104.1	110.51	96.71	88.27	101.67
5845	sp|P35573|GDE_HUMAN	AGL	Glycogen debranching enzyme OS=Homo sapiens OX=9606 GN=AGL PE=1 SV=3	1165	QCIQDYCKMVPNG	R.DAVWWWLQCIQDYC#K.M	0	0	0	0	0	0
5874	sp|Q8N1G4|LRC47_HUMAN	LRRC47	Leucine-rich repeat-containing protein 47 OS=Homo sapiens OX=9606 GN=LRRC47 PE=1 SV=1	249	EKMVSGCQTRSIL	K.M*VSGC#QTR.S	626.52	625.83	634.23	634.24	630.97	646.77
5875	sp|Q8N1G4|LRC47_HUMAN	LRRC47	Leucine-rich repeat-containing protein 47 OS=Homo sapiens OX=9606 GN=LRRC47 PE=1 SV=1	390	KGPLLYCARPPQD	K.GPLLYC#ARPPQDLK.I	294.32	301.61	342.23	351.38	337.27	349.19
5876	sp|Q8N1G4|LRC47_HUMAN	LRRC47	Leucine-rich repeat-containing protein 47 OS=Homo sapiens OX=9606 GN=LRRC47 PE=1 SV=1	224	PAELADCPKLKEI	K.TLDLSNNQLSEIPAELADC#PK.L	124.63	122.84	120.7	134.34	128.92	122.95
5877	sp|Q8N1G4|LRC47_HUMAN	LRRC47	Leucine-rich repeat-containing protein 47 OS=Homo sapiens OX=9606 GN=LRRC47 PE=1 SV=1	450	GNENYPCLVDADG	R.YLHLLDGNENYPC#LVDADGDVISFPPITNSEK.T	22.53	23.79	22.32	29.11	24.53	27.13
5878	sp|Q8N1G4|LRC47_HUMAN	LRRC47	Leucine-rich repeat-containing protein 47 OS=Homo sapiens OX=9606 GN=LRRC47 PE=1 SV=1	164	LNLTGNCLDSFPA	R.LQSLNLTGNC#LDSFPAELFR.P	240.99	244.95	263.66	256.05	254.87	244.42
5879	sp|Q8N1G4|LRC47_HUMAN	LRRC47	Leucine-rich repeat-containing protein 47 OS=Homo sapiens OX=9606 GN=LRRC47 PE=1 SV=1	60	YLEVSGCGSLRAP	R.LFTLPLLHYLEVSGC#GSLR.A	46.61	48.84	47.7	57.24	61.3	62.4
5880	sp|Q8N1G4|LRC47_HUMAN	LRRC47	Leucine-rich repeat-containing protein 47 OS=Homo sapiens OX=9606 GN=LRRC47 PE=1 SV=1	367	KLHEDLCEKRTAA	K.LHEDLC#EK.R	306.88	345.51	332.97	317.25	326.25	338.55
5881	sp|Q8N1G4|LRC47_HUMAN	LRRC47	Leucine-rich repeat-containing protein 47 OS=Homo sapiens OX=9606 GN=LRRC47 PE=1 SV=1	190	LAAADNCLRELSP	R.PGALPLLSELAAADNC#LR.E	105.4	116.19	110.54	110.61	112.62	124.54
5882	sp|P11586|C1TC_HUMAN	MTHFD1	C-1-tetrahydrofolate synthase, cytoplasmic OS=Homo sapiens OX=9606 GN=MTHFD1 PE=1 SV=4	785	AFDAVKCTHWAEG	K.C#THWAEGGK.G	1188.15	1305.53	1298.31	1389.06	1186.19	1219.01
5883	sp|P11586|C1TC_HUMAN	MTHFD1	C-1-tetrahydrofolate synthase, cytoplasmic OS=Homo sapiens OX=9606 GN=MTHFD1 PE=1 SV=4	152	PCTPKGCLELIKE	K.GC#LELIK.E	609.06	651.85	604.83	655.15	605.75	587.84
5884	sp|P11586|C1TC_HUMAN	MTHFD1	C-1-tetrahydrofolate synthase, cytoplasmic OS=Homo sapiens OX=9606 GN=MTHFD1 PE=1 SV=4	863	FGNLPICMAKTHL	K.QGFGNLPIC#M*AK.T	2037.86	2108.71	2177.93	2158.47	2083.32	2013.04
5885	sp|P11586|C1TC_HUMAN	MTHFD1	C-1-tetrahydrofolate synthase, cytoplasmic OS=Homo sapiens OX=9606 GN=MTHFD1 PE=1 SV=4	195	NATVTTCHSKTAH	K.IVGAPM*HDLLLWNNATVTTC#HSK.T	604.95	652.49	658.97	648.41	616.12	601.49
5886	sp|P11586|C1TC_HUMAN	MTHFD1	C-1-tetrahydrofolate synthase, cytoplasmic OS=Homo sapiens OX=9606 GN=MTHFD1 PE=1 SV=4	691	CRYSGLCPHVVVL	R.YSGLC#PHVVVLVATVR.A	162.9	162.78	181.42	176.7	178.61	166.96
5887	sp|P11586|C1TC_HUMAN	MTHFD1	C-1-tetrahydrofolate synthase, cytoplasmic OS=Homo sapiens OX=9606 GN=MTHFD1 PE=1 SV=4	236	GAIVIDCGINYVP	K.PGAIVIDC#GINYVPDDK.K	217.83	229.93	250.86	251.26	252.33	245.47
5888	sp|P11586|C1TC_HUMAN	MTHFD1	C-1-tetrahydrofolate synthase, cytoplasmic OS=Homo sapiens OX=9606 GN=MTHFD1 PE=1 SV=4	408	YQNVFACVRQPSQ	K.STTTIGLVQALGAHLYQNVFAC#VR.Q	247.06	230.28	251.56	237.71	224.79	237.45
5889	sp|P11586|C1TC_HUMAN	MTHFD1	C-1-tetrahydrofolate synthase, cytoplasmic OS=Homo sapiens OX=9606 GN=MTHFD1 PE=1 SV=4	918	GLPTRPCFYDIDL	R.ASVGAGFLYPLVGTM*STM*PGLPTRPC#FYDIDLDPETEQVNGLF.-	271.74	263.73	273.58	273.17	264.02	264.45
5890	sp|P11586|C1TC_HUMAN	MTHFD1	C-1-tetrahydrofolate synthase, cytoplasmic OS=Homo sapiens OX=9606 GN=MTHFD1 PE=1 SV=4	143	RGDLNDCFIPCTP	R.GDLNDC#FIPC#TPK.G	144.39	136.38	140.39	134.11	149.07	136.44
5891	sp|P11586|C1TC_HUMAN	MTHFD1	C-1-tetrahydrofolate synthase, cytoplasmic OS=Homo sapiens OX=9606 GN=MTHFD1 PE=1 SV=4	147	NDCFIPCTPKGCL	R.GDLNDC#FIPC#TPK.G	364.9	395.09	413.56	399.64	397	403.43
5903	tr|A0A494C1T2|A0A494C1T2_HUMAN	MTHFD1	Isoform of P11586, C-1-tetrahydrofolate synthase, cytoplasmic (Fragment) OS=Homo sapiens OX=9606 GN=MTHFD1 PE=1 SV=1	572	FGNLPICMAKTHL	K.GFGNLPIC#M*AK.T	783.25	811.87	790.98	790.48	776.38	772.99
5925	sp|P25786|PSA1_HUMAN	PSMA1	Proteasome subunit alpha type-1 OS=Homo sapiens OX=9606 GN=PSMA1 PE=1 SV=1	85	ADARLLCNFMRQE	R.LLC#NFM*R.Q	343.66	351.19	347.58	354.84	341.73	352.44
5926	sp|P25786|PSA1_HUMAN	PSMA1	Proteasome subunit alpha type-1 OS=Homo sapiens OX=9606 GN=PSMA1 PE=1 SV=1	182	MSEFMECNLNELV	R.HMSEFMEC#NLNELVK.H	62.18	81.52	72.59	64.75	70.35	78.69
5927	sp|P25786|PSA1_HUMAN	PSMA1	Proteasome subunit alpha type-1 OS=Homo sapiens OX=9606 GN=PSMA1 PE=1 SV=1	148	PHIFQTCPSANYF	R.RPYGVGLLIAGYDDM*GPHIFQTC#PSANYFDCR.A	351.95	362.72	356.13	371.26	372.74	376.74
5934	sp|Q5TCQ9|MAGI3_HUMAN	MAGI3	Membrane-associated guanylate kinase, WW and PDZ domain-containing protein 3 OS=Homo sapiens OX=9606 GN=MAGI3 PE=1 SV=3	1266	KGENKSCQVSTRA	K.SC#QVSTR.A	272.28	285.75	281.27	278.29	261.06	264.69
5935	sp|Q5TCQ9|MAGI3_HUMAN	MAGI3	Membrane-associated guanylate kinase, WW and PDZ domain-containing protein 3 OS=Homo sapiens OX=9606 GN=MAGI3 PE=1 SV=3	464	VDINGNCVLGHTH	K.IAPGDVIVDINGNC#VLGHTHADVVQMFQLVPVNQYVNLTLCR.G	0	0	0	0	0	0
5936	sp|Q5TCQ9|MAGI3_HUMAN	MAGI3	Membrane-associated guanylate kinase, WW and PDZ domain-containing protein 3 OS=Homo sapiens OX=9606 GN=MAGI3 PE=1 SV=3	57	EPGGGTCCVVSGK	R.LREEPGGGTC#CVVSGK.A	84.83	83.96	88.86	90.08	85.11	90.81
5944	sp|O75694|NU155_HUMAN	NUP155	Nuclear pore complex protein Nup155 OS=Homo sapiens OX=9606 GN=NUP155 PE=1 SV=1	667	GKHNGICIYFSRI	K.HNGIC#IYFSR.I	210.05	212.04	221.21	211.39	216.85	214.62
5945	sp|O75694|NU155_HUMAN	NUP155	Nuclear pore complex protein Nup155 OS=Homo sapiens OX=9606 GN=NUP155 PE=1 SV=1	1344	PSQVLNCERRRFT	R.YVENPSQVLNC#ER.R	244.16	249.68	250.65	244.14	259.03	258.57
5946	sp|O75694|NU155_HUMAN	NUP155	Nuclear pore complex protein Nup155 OS=Homo sapiens OX=9606 GN=NUP155 PE=1 SV=1	917	VDLSNVCAQYRQV	K.ISNQVDLSNVC#AQYR.Q	99.87	103.48	111.78	108.91	101.65	105.19
5947	sp|O75694|NU155_HUMAN	NUP155	Nuclear pore complex protein Nup155 OS=Homo sapiens OX=9606 GN=NUP155 PE=1 SV=1	373	RLYFSTCPFRQPL	R.LYFSTC#PFR.Q	206.8	224.78	206.99	205.54	202.13	208.31
5948	sp|O75694|NU155_HUMAN	NUP155	Nuclear pore complex protein Nup155 OS=Homo sapiens OX=9606 GN=NUP155 PE=1 SV=1	1326	PLHLLDCIHVLLI	K.KPLHLLDC#IHVLLIR.Y	98.97	94.24	91.85	107.15	92.81	107.46
5949	sp|O75694|NU155_HUMAN	NUP155	Nuclear pore complex protein Nup155 OS=Homo sapiens OX=9606 GN=NUP155 PE=1 SV=1	974	RLNSYKCITDTLQ	K.C#ITDTLQELVNQSK.A	264.71	259.19	260.27	281.24	247.38	261.35
5950	sp|O75694|NU155_HUMAN	NUP155	Nuclear pore complex protein Nup155 OS=Homo sapiens OX=9606 GN=NUP155 PE=1 SV=1	799	ALWKLLCEHQFTI	K.LLC#EHQFTIIVAELQK.E	157.33	175.7	165.73	176.62	175.41	162.24
5951	sp|O75694|NU155_HUMAN	NUP155	Nuclear pore complex protein Nup155 OS=Homo sapiens OX=9606 GN=NUP155 PE=1 SV=1	433	DNDILWCVNHDTF	K.GILLMAASENEDNDILWC#VNHDTFPFQK.P	163.52	184.71	203.16	189.66	192.98	183.08
5952	sp|O75694|NU155_HUMAN	NUP155	Nuclear pore complex protein Nup155 OS=Homo sapiens OX=9606 GN=NUP155 PE=1 SV=1	844	IASLINCYIRDNA	K.ELTGALIASLINC#YIR.D	98.24	110.59	113.12	119.33	108.7	112.69
5953	sp|O75694|NU155_HUMAN	NUP155	Nuclear pore complex protein Nup155 OS=Homo sapiens OX=9606 GN=NUP155 PE=1 SV=1	704	IESSVPCQLLESV	R.EITAIESSVPC#QLLESVLQELK.G	77.63	83.7	78.55	82.73	75.35	72.57
5954	sp|O75694|NU155_HUMAN	NUP155	Nuclear pore complex protein Nup155 OS=Homo sapiens OX=9606 GN=NUP155 PE=1 SV=1	356	NSESLDCQLLAVT	K.PIVQIAVIENSESLDC#QLLAVTHAGVR.L	0	0	0	0	0	0
5955	sp|O75694|NU155_HUMAN	NUP155	Nuclear pore complex protein Nup155 OS=Homo sapiens OX=9606 GN=NUP155 PE=1 SV=1	1208	KLAIIHCAGYSDP	K.LAIIHC#AGYSDPILVQTLWQDIIEK.E	68.55	82.17	76.93	75.37	79.31	79.59
5956	sp|O75694|NU155_HUMAN	NUP155	Nuclear pore complex protein Nup155 OS=Homo sapiens OX=9606 GN=NUP155 PE=1 SV=1	874	STDDAICSKANEL	R.DNAAVDGISLHLQDICPLLYSTDDAIC#SK.A	349.66	365.57	353.6	358.09	362.18	348.21
5957	sp|O75694|NU155_HUMAN	NUP155	Nuclear pore complex protein Nup155 OS=Homo sapiens OX=9606 GN=NUP155 PE=1 SV=1	561	ACSTAACDREVSA	K.LHQEDQACATCLILACSTAAC#DR.E	0	0	0	0	0	0
5958	sp|O75694|NU155_HUMAN	NUP155	Nuclear pore complex protein Nup155 OS=Homo sapiens OX=9606 GN=NUP155 PE=1 SV=1	102	QFGHMQCNCMMGV	R.RVPLPPELVEQFGHMQC#NCMMGVFPPISR.A	545.25	557.1	570.49	556.22	563.9	521.02
5974	sp|Q00610|CLH1_HUMAN	CLTC	Clathrin heavy chain 1 OS=Homo sapiens OX=9606 GN=CLTC PE=1 SV=5	753	ICRESNCYDPERV	R.ESNC#YDPER.V	691.65	701.97	663.65	693.96	658.01	640.16
5975	sp|Q00610|CLH1_HUMAN	CLTC	Clathrin heavy chain 1 OS=Homo sapiens OX=9606 GN=CLTC PE=1 SV=5	870	ARIHEGCEEPATH	R.IHEGC#EEPATHNALAK.I	722.25	712.73	751.65	749.35	781.77	768.31
5976	sp|Q00610|CLH1_HUMAN	CLTC	Clathrin heavy chain 1 OS=Homo sapiens OX=9606 GN=CLTC PE=1 SV=5	918	RDPHLACVAYERG	R.DPHLAC#VAYER.G	331.14	347.89	332.84	346.55	338.01	343.82
5977	sp|Q00610|CLH1_HUMAN	CLTC	Clathrin heavy chain 1 OS=Homo sapiens OX=9606 GN=CLTC PE=1 SV=5	617	AHIAQLCEKAGLL	R.AHIAQLC#EK.A	395.17	419.68	443.5	431.41	396.05	417.3
5978	sp|Q00610|CLH1_HUMAN	CLTC	Clathrin heavy chain 1 OS=Homo sapiens OX=9606 GN=CLTC PE=1 SV=5	151	HSSLAGCQIINYR	R.HSSLAGC#QIINYR.T	133.71	130.97	131.19	125.38	127.91	139.23
5979	sp|Q00610|CLH1_HUMAN	CLTC	Clathrin heavy chain 1 OS=Homo sapiens OX=9606 GN=CLTC PE=1 SV=5	736	KYIQAACKTGQIK	K.YIQAAC#K.T	342	352.91	342.96	339.38	354.23	337.31
5980	sp|Q00610|CLH1_HUMAN	CLTC	Clathrin heavy chain 1 OS=Homo sapiens OX=9606 GN=CLTC PE=1 SV=5	1528	KQSVELCKKDSLY	K.QSVELC#K.K	532.07	523.29	497.07	557.79	528.96	559.25
5981	sp|Q00610|CLH1_HUMAN	CLTC	Clathrin heavy chain 1 OS=Homo sapiens OX=9606 GN=CLTC PE=1 SV=5	436	YESLELCRPVLQQ	K.YESLELC#RPVLQQGR.K	652.25	694.68	718.91	749.44	732.47	720.32
5982	sp|Q00610|CLH1_HUMAN	CLTC	Clathrin heavy chain 1 OS=Homo sapiens OX=9606 GN=CLTC PE=1 SV=5	682	RQNLQICVQVASK	R.QNLQIC#VQVASK.Y	272.31	280.48	276.46	275.39	256.19	253.84
5983	sp|Q00610|CLH1_HUMAN	CLTC	Clathrin heavy chain 1 OS=Homo sapiens OX=9606 GN=CLTC PE=1 SV=5	491	PNKVIQCFAETGQ	K.VIQC#FAETGQVQK.I	876.76	942.92	927.92	950.58	891.87	921.02
5984	sp|Q00610|CLH1_HUMAN	CLTC	Clathrin heavy chain 1 OS=Homo sapiens OX=9606 GN=CLTC PE=1 SV=5	1102	YEFAERCNEPAVW	R.C#NEPAVWSQLAK.A	0	0	0	0	0	0
5985	sp|Q00610|CLH1_HUMAN	CLTC	Clathrin heavy chain 1 OS=Homo sapiens OX=9606 GN=CLTC PE=1 SV=5	459	KEDKLECSEELGD	K.LEC#SEELGDLVK.S	668.12	729.13	709.97	740.12	693.53	766.55
5986	sp|Q00610|CLH1_HUMAN	CLTC	Clathrin heavy chain 1 OS=Homo sapiens OX=9606 GN=CLTC PE=1 SV=5	292	DLETGTCIYMNRI	K.YGYIHLYDLETGTC#IYM*NR.I	67.77	70.62	65.62	69.17	79.37	78.7
5987	sp|Q00610|CLH1_HUMAN	CLTC	Clathrin heavy chain 1 OS=Homo sapiens OX=9606 GN=CLTC PE=1 SV=5	778	LPLIIVCDRFDFV	K.LTDQLPLIIVC#DR.F	200.16	224.82	243.89	226.87	250.63	229.29
5988	sp|Q00610|CLH1_HUMAN	CLTC	Clathrin heavy chain 1 OS=Homo sapiens OX=9606 GN=CLTC PE=1 SV=5	1272	FRLAQMCGLHIVV	R.LAQM*C#GLHIVVHADELEELINYYQDR.G	36.01	40.32	40	28.89	35.85	36.53
5989	sp|Q00610|CLH1_HUMAN	CLTC	Clathrin heavy chain 1 OS=Homo sapiens OX=9606 GN=CLTC PE=1 SV=5	824	GLLDVDCSEDVIK	R.LPVVIGGLLDVDC#SEDVIK.N	274.44	282.45	327.24	318.21	296.71	280.12
5990	sp|Q00610|CLH1_HUMAN	CLTC	Clathrin heavy chain 1 OS=Homo sapiens OX=9606 GN=CLTC PE=1 SV=5	666	VEDSLECLRAMLS	R.AVVHTHLLNPEWLVNYFGSLSVEDSLEC#LR.A	63.77	61.91	64.46	64.89	71.3	69.98
5991	sp|Q00610|CLH1_HUMAN	CLTC	Clathrin heavy chain 1 OS=Homo sapiens OX=9606 GN=CLTC PE=1 SV=5	328	GQVLSVCVEEENI	R.KGQVLSVC#VEEENIIPYITNVLQNPDLALR.M	241.85	220.66	252.23	229.02	227.44	226.71
5992	sp|Q00610|CLH1_HUMAN	CLTC	Clathrin heavy chain 1 OS=Homo sapiens OX=9606 GN=CLTC PE=1 SV=5	1565	QEEKRECFGACLF	K.REC#FGAC#LFTC#YDLLRPDVVLETAWR.H	165.35	156.52	161.23	164.43	159.54	155.03
5993	sp|Q00610|CLH1_HUMAN	CLTC	Clathrin heavy chain 1 OS=Homo sapiens OX=9606 GN=CLTC PE=1 SV=5	1569	RECFGACLFTCYD	K.REC#FGAC#LFTC#YDLLRPDVVLETAWR.H	0	0	0	0	0	0
5994	sp|Q00610|CLH1_HUMAN	CLTC	Clathrin heavy chain 1 OS=Homo sapiens OX=9606 GN=CLTC PE=1 SV=5	1573	GACLFTCYDLLRP	K.REC#FGAC#LFTC#YDLLRPDVVLETAWR.H	78.61	67.25	80.48	77.8	70.65	74.91
5995	sp|Q00610|CLH1_HUMAN	CLTC	Clathrin heavy chain 1 OS=Homo sapiens OX=9606 GN=CLTC PE=1 SV=5	926	AYERGQCDLELIN	R.GQC#DLELINVCNENSLFK.S	126.23	120.56	120.5	112.64	107.48	121.6
5996	sp|Q00610|CLH1_HUMAN	CLTC	Clathrin heavy chain 1 OS=Homo sapiens OX=9606 GN=CLTC PE=1 SV=5	934	LELINVCNENSLF	R.GQCDLELINVC#NENSLFK.S	81.6	75.09	69.26	80.43	85.58	69.97
5997	sp|Q00610|CLH1_HUMAN	CLTC	Clathrin heavy chain 1 OS=Homo sapiens OX=9606 GN=CLTC PE=1 SV=5	1260	KEVCFACVDGKEF	K.EVCFAC#VDGK.E	461.7	498.99	476.21	494.04	433.27	436.58
5998	sp|Q00610|CLH1_HUMAN	CLTC	Clathrin heavy chain 1 OS=Homo sapiens OX=9606 GN=CLTC PE=1 SV=5	1257	RTWKEVCFACVDG	K.EVC#FACVDGK.E	0	0	0	0	0	0
6049	sp|O75683|SURF6_HUMAN	SURF6	Surfeit locus protein 6 OS=Homo sapiens OX=9606 GN=SURF6 PE=1 SV=3	19	SLAKKICSHSAPE	K.IC#SHSAPEQQAR.T	271.37	255.82	265.3	256.85	249.94	227.6
6050	sp|O75683|SURF6_HUMAN	SURF6	Surfeit locus protein 6 OS=Homo sapiens OX=9606 GN=SURF6 PE=1 SV=3	189	ATPEGACTEPREP	R.KAEEATEAQEVVEATPEGAC#TEPR.E	247.24	246.2	237.4	256.2	236.26	233.41
6051	sp|Q7Z3K3|POGZ_HUMAN	POGZ	Pogo transposable element with ZNF domain OS=Homo sapiens OX=9606 GN=POGZ PE=1 SV=2	1230	GMLVMDCHRTHLS	K.GM*LVM*DC#HR.T	244.32	244.04	240.4	222.1	221.32	226.17
6052	sp|Q7Z3K3|POGZ_HUMAN	POGZ	Pogo transposable element with ZNF domain OS=Homo sapiens OX=9606 GN=POGZ PE=1 SV=2	547	TPFQLQCHLENVH	R.QFSTPFQLQC#HLENVHSPYESTTK.C	167.48	180.75	186.77	173.84	167.88	161.15
6053	sp|Q7Z3K3|POGZ_HUMAN	POGZ	Pogo transposable element with ZNF domain OS=Homo sapiens OX=9606 GN=POGZ PE=1 SV=2	1267	IQPLDVCIKRTVK	K.IQPLDVC#IK.R	281.59	285.89	260.96	253.03	258.59	246.43
6054	sp|Q7Z3K3|POGZ_HUMAN	POGZ	Pogo transposable element with ZNF domain OS=Homo sapiens OX=9606 GN=POGZ PE=1 SV=2	565	TTKCKICEWAFES	K.IC#EWAFESEPLFLQHM*K.D	100.62	96.44	105.8	95.26	88.05	88.82
6055	sp|Q7Z3K3|POGZ_HUMAN	POGZ	Pogo transposable element with ZNF domain OS=Homo sapiens OX=9606 GN=POGZ PE=1 SV=2	1257	AVVPAGCSSKIQP	R.THLSEEVLAMLSASSTLPAVVPAGC#SSK.I	122.25	132.08	134.66	127.9	124.42	138.62
6056	sp|Q7Z3K3|POGZ_HUMAN	POGZ	Pogo transposable element with ZNF domain OS=Homo sapiens OX=9606 GN=POGZ PE=1 SV=2	395	ALRGHMCYCCPEM	R.GHMC#YCCPEMVEYQK.K	120.22	105.68	109.51	104.03	95.44	96.13
6057	sp|Q7Z3K3|POGZ_HUMAN	POGZ	Pogo transposable element with ZNF domain OS=Homo sapiens OX=9606 GN=POGZ PE=1 SV=2	782	CRYSTCCSRAYAN	R.YSTCC#SR.A	0	0	0	0	0	0
6093	sp|O75592|MYCB2_HUMAN	MYCBP2	E3 ubiquitin-protein ligase MYCBP2 OS=Homo sapiens OX=9606 GN=MYCBP2 PE=1 SV=4	4638	KEELPHCPAGPKG	K.EELPHC#PAGPK.G	500.41	527.96	514.34	572.98	503.74	517.79
6094	sp|O75592|MYCB2_HUMAN	MYCBP2	E3 ubiquitin-protein ligase MYCBP2 OS=Homo sapiens OX=9606 GN=MYCBP2 PE=1 SV=4	3824	KAVEDLCRIKQVD	K.AVEDLC#R.I	96.64	104.58	98.02	99.73	98.85	100.12
6095	sp|O75592|MYCB2_HUMAN	MYCBP2	E3 ubiquitin-protein ligase MYCBP2 OS=Homo sapiens OX=9606 GN=MYCBP2 PE=1 SV=4	1497	TSKLAECIGKTRT	K.LAEC#IGK.T	390.09	399.57	436.56	397.74	382.11	406.49
6096	sp|O75592|MYCB2_HUMAN	MYCBP2	E3 ubiquitin-protein ligase MYCBP2 OS=Homo sapiens OX=9606 GN=MYCBP2 PE=1 SV=4	2700	FNKGASCSAQGFD	K.GASC#SAQGFDYGLGNSK.G	239.31	253.89	250.87	249.78	251.98	246.55
6097	sp|O75592|MYCB2_HUMAN	MYCBP2	E3 ubiquitin-protein ligase MYCBP2 OS=Homo sapiens OX=9606 GN=MYCBP2 PE=1 SV=4	2044	KVTFPECVRWMTI	K.VTFPEC#VR.W	127.18	125.31	112.87	116.93	109.39	105.32
6098	sp|O75592|MYCB2_HUMAN	MYCBP2	E3 ubiquitin-protein ligase MYCBP2 OS=Homo sapiens OX=9606 GN=MYCBP2 PE=1 SV=4	4544	RYAYYVCYKCRKA	R.YAYYVC#YK.C	127.09	144.89	145.62	149.98	154.37	148.19
6099	sp|O75592|MYCB2_HUMAN	MYCBP2	E3 ubiquitin-protein ligase MYCBP2 OS=Homo sapiens OX=9606 GN=MYCBP2 PE=1 SV=4	3190	FPSPGSCAVLKKK	K.AASQNM*IFPSPGSC#AVLK.K	263.14	270.9	294.8	296.25	287.99	294.69
6100	sp|O75592|MYCB2_HUMAN	MYCBP2	E3 ubiquitin-protein ligase MYCBP2 OS=Homo sapiens OX=9606 GN=MYCBP2 PE=1 SV=4	2169	ANLGGVCAAALMK	K.ELANLGGVC#AAALM*K.K	74.08	77.89	76.37	81.78	72.26	68.95
6101	sp|O75592|MYCB2_HUMAN	MYCBP2	E3 ubiquitin-protein ligase MYCBP2 OS=Homo sapiens OX=9606 GN=MYCBP2 PE=1 SV=4	1169	ADMQSRCSILSPE	R.C#SILSPELALPTGSR.A	245.56	241.93	265.01	253.36	221.36	252.61
6102	sp|O75592|MYCB2_HUMAN	MYCBP2	E3 ubiquitin-protein ligase MYCBP2 OS=Homo sapiens OX=9606 GN=MYCBP2 PE=1 SV=4	3392	LPVKMPCLYLQTL	K.MPC#LYLQTLAR.H	615.76	655.44	672.53	665.02	654.12	678.95
6103	sp|O75592|MYCB2_HUMAN	MYCBP2	E3 ubiquitin-protein ligase MYCBP2 OS=Homo sapiens OX=9606 GN=MYCBP2 PE=1 SV=4	454	TVMLPDCHTEGQN	R.ISPETLEQDGTVM*LPDC#HTEGQNILFTDGEYINQIAASR.D	42.19	41.25	43.58	53.58	44.69	50.04
6104	sp|O75592|MYCB2_HUMAN	MYCBP2	E3 ubiquitin-protein ligase MYCBP2 OS=Homo sapiens OX=9606 GN=MYCBP2 PE=1 SV=4	3364	AEPSILCYHPAKP	K.ANALFLLSLSSAAEPSILC#YHPAK.P	46.64	58.05	63.15	55.35	57.69	63.19
6105	sp|O75592|MYCB2_HUMAN	MYCBP2	E3 ubiquitin-protein ligase MYCBP2 OS=Homo sapiens OX=9606 GN=MYCBP2 PE=1 SV=4	1129	LQGFGVCLDPVYD	K.TFNDSEQEDLQGFGVC#LDPVYDVIWR.F	83.65	73.2	91.52	88.88	92.67	82.14
6106	sp|O75592|MYCB2_HUMAN	MYCBP2	E3 ubiquitin-protein ligase MYCBP2 OS=Homo sapiens OX=9606 GN=MYCBP2 PE=1 SV=4	4112	LDMFLGCIAKALT	K.LGILDM*FLGC#IAK.A	187.91	212.03	200.24	193.01	211.58	174.73
6107	sp|O75592|MYCB2_HUMAN	MYCBP2	E3 ubiquitin-protein ligase MYCBP2 OS=Homo sapiens OX=9606 GN=MYCBP2 PE=1 SV=4	4356	TSSSEACRFCGSR	R.EHTGKPTTSSSEAC#R.F	13.23	14.85	14.01	15.26	15.22	14.57
6108	sp|O75592|MYCB2_HUMAN	MYCBP2	E3 ubiquitin-protein ligase MYCBP2 OS=Homo sapiens OX=9606 GN=MYCBP2 PE=1 SV=4	4558	FGGEARCDAEAGR	R.C#DAEAGRGDDYDPR.E	0	0	0	0	0	0
6109	sp|O75592|MYCB2_HUMAN	MYCBP2	E3 ubiquitin-protein ligase MYCBP2 OS=Homo sapiens OX=9606 GN=MYCBP2 PE=1 SV=4	4318	VDLHEGCGRTKLF	K.VDLHEGC#GR.T	276.46	278.81	293.01	267.57	261.48	266.67
6110	sp|O75592|MYCB2_HUMAN	MYCBP2	E3 ubiquitin-protein ligase MYCBP2 OS=Homo sapiens OX=9606 GN=MYCBP2 PE=1 SV=4	754	DEKSMMCPPGMHK	K.SMM*C#PPGMHK.W	164.12	183.19	182.92	191.16	170.89	192.8
6111	sp|O75592|MYCB2_HUMAN	MYCBP2	E3 ubiquitin-protein ligase MYCBP2 OS=Homo sapiens OX=9606 GN=MYCBP2 PE=1 SV=4	2951	SLTDSTCDDSSEF	K.TNSLTDSTC#DDSSEFK.S	0	0	0	0	0	0
6112	sp|O75592|MYCB2_HUMAN	MYCBP2	E3 ubiquitin-protein ligase MYCBP2 OS=Homo sapiens OX=9606 GN=MYCBP2 PE=1 SV=4	152	SAFNIYCNVRHCV	K.LHSNPSAFNIYC#NVR.H	0	0	0	0	0	0
6113	sp|O75592|MYCB2_HUMAN	MYCBP2	E3 ubiquitin-protein ligase MYCBP2 OS=Homo sapiens OX=9606 GN=MYCBP2 PE=1 SV=4	1149	NTRELWCYNAVVA	R.ELWC#YNAVVADAR.L	45.15	45.68	56.48	51.4	47.24	47.86
6114	sp|O75592|MYCB2_HUMAN	MYCBP2	E3 ubiquitin-protein ligase MYCBP2 OS=Homo sapiens OX=9606 GN=MYCBP2 PE=1 SV=4	311	NNGSHACQTIQVP	R.TLQAISAILTNNGSHAC#QTIQVPTILNSLQR.S	21.85	17.97	20.23	18.45	18.01	15.45
6115	sp|O75592|MYCB2_HUMAN	MYCBP2	E3 ubiquitin-protein ligase MYCBP2 OS=Homo sapiens OX=9606 GN=MYCBP2 PE=1 SV=4	3263	RQAHPGCGRYAGG	R.QAHPGC#GR.Y	0	0	0	0	0	0
6116	sp|O75592|MYCB2_HUMAN	MYCBP2	E3 ubiquitin-protein ligase MYCBP2 OS=Homo sapiens OX=9606 GN=MYCBP2 PE=1 SV=4	157	YCNVRHCVLEWQK	R.HC#VLEWQK.K	107.18	114.44	123.34	144.18	120.65	125.82
6117	sp|O75592|MYCB2_HUMAN	MYCBP2	E3 ubiquitin-protein ligase MYCBP2 OS=Homo sapiens OX=9606 GN=MYCBP2 PE=1 SV=4	2281	NKDDIRCGWPTTI	R.C#GWPTTITVQTK.D	133.23	142.69	141.8	151.97	151.66	155.48
6118	sp|O75592|MYCB2_HUMAN	MYCBP2	E3 ubiquitin-protein ligase MYCBP2 OS=Homo sapiens OX=9606 GN=MYCBP2 PE=1 SV=4	505	LKLARKCLHACGI	K.C#LHAC#GISLFDLEK.D	0	0	0	0	0	0
6119	sp|O75592|MYCB2_HUMAN	MYCBP2	E3 ubiquitin-protein ligase MYCBP2 OS=Homo sapiens OX=9606 GN=MYCBP2 PE=1 SV=4	509	RKCLHACGISLFD	K.C#LHAC#GISLFDLEK.D	0	0	0	0	0	0
6120	sp|O75592|MYCB2_HUMAN	MYCBP2	E3 ubiquitin-protein ligase MYCBP2 OS=Homo sapiens OX=9606 GN=MYCBP2 PE=1 SV=4	4233	LALASLCVLDQDH	R.LWLALASLC#VLDQDHVDR.L	27.77	29.21	36.02	27.98	32.86	23.75
6121	sp|O75592|MYCB2_HUMAN	MYCBP2	E3 ubiquitin-protein ligase MYCBP2 OS=Homo sapiens OX=9606 GN=MYCBP2 PE=1 SV=4	2246	LDDFIACVPGSSG	K.GLALSHSPTILEALEGNLPLQIQSNEQSFLDDFIAC#VPGSSGGR.L	64.73	62.29	63.32	60.17	61.99	67.23
6122	sp|O75592|MYCB2_HUMAN	MYCBP2	E3 ubiquitin-protein ligase MYCBP2 OS=Homo sapiens OX=9606 GN=MYCBP2 PE=1 SV=4	222	FSHPSLCLRSLQA	R.FSHPSLC#LR.S	194.73	196.26	208.06	198.1	181.55	209.93
6123	sp|O75592|MYCB2_HUMAN	MYCBP2	E3 ubiquitin-protein ligase MYCBP2 OS=Homo sapiens OX=9606 GN=MYCBP2 PE=1 SV=4	4575	DPRELICGACSDV	R.ELIC#GACSDVSR.A	77.21	70.3	71.2	72.91	76.59	70.15
6124	sp|O75592|MYCB2_HUMAN	MYCBP2	E3 ubiquitin-protein ligase MYCBP2 OS=Homo sapiens OX=9606 GN=MYCBP2 PE=1 SV=4	4672	ALGCGVCRNAHTF	K.QLEGTECPLHVVHPPTGEEFALGCGVC#R.N	62.46	59.86	71.36	62.1	59.15	52.33
6327	sp|Q9H840|GEMI7_HUMAN	GEMIN7	Gem-associated protein 7 OS=Homo sapiens OX=9606 GN=GEMIN7 PE=1 SV=1	44	VPEIQECPIAQES	R.RAPLRPEVPEIQEC#PIAQESLESQEQR.A	31.39	33.52	34.32	32.03	36.31	26.04
6328	sp|Q9NPJ3|ACO13_HUMAN	ACOT13	Acyl-coenzyme A thioesterase 13 OS=Homo sapiens OX=9606 GN=ACOT13 PE=1 SV=1	74	STMALLCTERGAP	K.VEEEHTNAIGTLHGGLTATLVDNISTMALLC#TER.G	81.16	63.41	73.96	70.56	74.92	77.39
6333	tr|C9JZG2|C9JZG2_HUMAN	GART	Isoform of P22102, Trifunctional purine biosynthetic protein adenosine-3 (Fragment) OS=Homo sapiens OX=9606 GN=GART PE=1 SV=1	134	TKPEEACSFxxxx	K.AFTKPEEAC#SF.-	65.86	77.46	80.09	72.72	70.42	73.18
6336	sp|P22102|PUR2_HUMAN	GART	Trifunctional purine biosynthetic protein adenosine-3 OS=Homo sapiens OX=9606 GN=GART PE=1 SV=1	168	KSKEEACKAVQEI	K.SKEEAC#K.A	283.01	288.92	280.65	275.53	248.18	294.7
6337	sp|P22102|PUR2_HUMAN	GART	Trifunctional purine biosynthetic protein adenosine-3 OS=Homo sapiens OX=9606 GN=GART PE=1 SV=1	41	GNAGTACSEKISN	K.QVLVAPGNAGTAC#SEK.I	456.38	439.46	457.46	513.98	487.86	513.73
6338	sp|P22102|PUR2_HUMAN	GART	Trifunctional purine biosynthetic protein adenosine-3 OS=Homo sapiens OX=9606 GN=GART PE=1 SV=1	506	LKIAQLCNKHDTI	K.IAQLC#NK.H	254.56	263.44	265.55	251.12	257.52	255.54
6339	sp|P22102|PUR2_HUMAN	GART	Trifunctional purine biosynthetic protein adenosine-3 OS=Homo sapiens OX=9606 GN=GART PE=1 SV=1	291	KVLEFNCRFGDPE	K.VLEFNC#R.F	241.27	248.44	245.43	239.37	268.78	225.27
6340	sp|P22102|PUR2_HUMAN	GART	Trifunctional purine biosynthetic protein adenosine-3 OS=Homo sapiens OX=9606 GN=GART PE=1 SV=1	93	RSAGVQCFGPTAE	R.SAGVQC#FGPTAEAAQLESSK.R	270.28	274.47	277.69	273.85	262.71	258.91
6341	sp|P22102|PUR2_HUMAN	GART	Trifunctional purine biosynthetic protein adenosine-3 OS=Homo sapiens OX=9606 GN=GART PE=1 SV=1	62	TALAQFCKEKKIE	K.ISNTAISISDHTALAQFC#K.E	98.69	101.81	95.49	95.74	92.54	83.24
6342	sp|P22102|PUR2_HUMAN	GART	Trifunctional purine biosynthetic protein adenosine-3 OS=Homo sapiens OX=9606 GN=GART PE=1 SV=1	733	MARTFNCGVGAVL	R.TFNC#GVGAVLVVSK.E	287.05	308.64	330.39	336.55	307.47	326.25
6343	sp|P22102|PUR2_HUMAN	GART	Trifunctional purine biosynthetic protein adenosine-3 OS=Homo sapiens OX=9606 GN=GART PE=1 SV=1	646	SPAPDGCGDQTLG	K.SSLQYSSPAPDGC#GDQTLGDLLLTPTR.I	129.54	119.09	111.7	121.98	125.65	132.41
6344	sp|P22102|PUR2_HUMAN	GART	Trifunctional purine biosynthetic protein adenosine-3 OS=Homo sapiens OX=9606 GN=GART PE=1 SV=1	237	GGMGAYCPAPQVS	R.LLEGDGGPNTGGM*GAYC#PAPQVSNDLLLK.I	443.77	396.45	448.34	428.31	387.34	443.26
6345	sp|P22102|PUR2_HUMAN	GART	Trifunctional purine biosynthetic protein adenosine-3 OS=Homo sapiens OX=9606 GN=GART PE=1 SV=1	298	RFGDPECQVILPL	R.FGDPEC#QVILPLLK.S	389.07	414.17	446.17	448.47	397.58	406.11
6346	sp|P22102|PUR2_HUMAN	GART	Trifunctional purine biosynthetic protein adenosine-3 OS=Homo sapiens OX=9606 GN=GART PE=1 SV=1	134	TKPEEACSFILSA	K.AFTKPEEAC#SFILSADFPALVVK.A	232.09	237.56	260.41	241.62	236.33	236.58
6347	sp|P22102|PUR2_HUMAN	GART	Trifunctional purine biosynthetic protein adenosine-3 OS=Homo sapiens OX=9606 GN=GART PE=1 SV=1	564	ACGKAGCALLGGE	K.AGC#ALLGGETAEMPDM*YPPGEYDLAGFAVGAM*ER.D	96.7	101.8	103.55	107.36	94.24	102.26
6376	sp|Q8IWQ3|BRSK2_HUMAN	BRSK2	Serine/threonine-protein kinase BRSK2 OS=Homo sapiens OX=9606 GN=BRSK2 PE=1 SV=3	243	HFIPPDCQSLLRG	R.GVFHMPHFIPPDC#QSLLR.G	0	0	0	0	0	0
6377	sp|Q8IWQ3|BRSK2_HUMAN	BRSK2	Serine/threonine-protein kinase BRSK2 OS=Homo sapiens OX=9606 GN=BRSK2 PE=1 SV=3	311	SMHSLGCFRDRNK	R.SLPSLEDIDPDVLDSM*HSLGC#FR.D	131.03	139.11	144.82	144.58	155.8	142.31
6378	sp|Q8IWQ3|BRSK2_HUMAN	BRSK2	Serine/threonine-protein kinase BRSK2 OS=Homo sapiens OX=9606 GN=BRSK2 PE=1 SV=3	662	TGRLSKCGSPLSN	K.C#GSPLSNFFDVIK.Q	0	0	0	0	0	0
6379	sp|Q8IWQ3|BRSK2_HUMAN	BRSK2	Serine/threonine-protein kinase BRSK2 OS=Homo sapiens OX=9606 GN=BRSK2 PE=1 SV=3	42	GVHCVTCQKVAIK	K.LGVHCVTC#QK.V	0	0	0	0	0	0
6380	sp|Q8IWQ3|BRSK2_HUMAN	BRSK2	Serine/threonine-protein kinase BRSK2 OS=Homo sapiens OX=9606 GN=BRSK2 PE=1 SV=3	138	CHSHSICHRDLKP	R.QIISALDFCHSHSIC#HR.D	22.53	21.49	24.08	18.87	17.32	14.89
6381	sp|Q8IWQ3|BRSK2_HUMAN	BRSK2	Serine/threonine-protein kinase BRSK2 OS=Homo sapiens OX=9606 GN=BRSK2 PE=1 SV=3	176	SLLETSCGSPHYA	R.IADFGMASLQVGDSLLETSC#GSPHYACPEVIR.G	57.71	45.51	52.36	51.03	38.2	41.61
6411	sp|P32119|PRDX2_HUMAN	PRDX2	Peroxiredoxin-2 OS=Homo sapiens OX=9606 GN=PRDX2 PE=1 SV=5	172	DEHGEVCPAGWKP	R.LVQAFQYTDEHGEVC#PAGWKPGSDTIKPNVDDSK.E	505.26	562.76	537.46	557.03	506.21	467.03
6412	sp|P32119|PRDX2_HUMAN	PRDX2	Peroxiredoxin-2 OS=Homo sapiens OX=9606 GN=PRDX2 PE=1 SV=5	70	DFRKLGCEVLGVS	K.LGC#EVLGVSVDSQFTHLAWINTPR.K	77.04	81.76	93.31	77.42	82.52	81.48
6413	sp|O75044|SRGP2_HUMAN	SRGAP2	SLIT-ROBO Rho GTPase-activating protein 2 OS=Homo sapiens OX=9606 GN=SRGAP2 PE=1 SV=3	486	ESQRTDCSLARRS	R.TDC#SLAR.R	0	0	0	0	0	0
6414	sp|O75044|SRGP2_HUMAN	SRGAP2	SLIT-ROBO Rho GTPase-activating protein 2 OS=Homo sapiens OX=9606 GN=SRGAP2 PE=1 SV=3	873	PGVGASCRPSSQP	R.SDSHGLSSSLTDSSSPGVGASC#R.P	35.54	37.42	40.13	34.6	36.63	40.87
6415	sp|O75044|SRGP2_HUMAN	SRGAP2	SLIT-ROBO Rho GTPase-activating protein 2 OS=Homo sapiens OX=9606 GN=SRGAP2 PE=1 SV=3	1020	TAGDIACAFRPVK	R.SASTAGDIAC#AFR.P	576.03	598.95	586.67	603.47	599.26	610.55
6416	sp|O75044|SRGP2_HUMAN	SRGAP2	SLIT-ROBO Rho GTPase-activating protein 2 OS=Homo sapiens OX=9606 GN=SRGAP2 PE=1 SV=3	820	ARAGASCPSGGHV	R.AGASC#PSGGHVADIYLANINK.Q	350.54	342.57	346.55	328.72	320.76	317.47
6417	sp|O75044|SRGP2_HUMAN	SRGAP2	SLIT-ROBO Rho GTPase-activating protein 2 OS=Homo sapiens OX=9606 GN=SRGAP2 PE=1 SV=3	357	DMASQLCAQQPVQ	K.FEFQPHM*GDM*ASQLC#AQQPVQSELVQR.C	168.41	176.81	169.81	155.79	149.27	146.26
6418	sp|O75044|SRGP2_HUMAN	SRGAP2	SLIT-ROBO Rho GTPase-activating protein 2 OS=Homo sapiens OX=9606 GN=SRGAP2 PE=1 SV=3	588	FHDLMACVTMDNL	K.DIFHDLMAC#VTMDNLQER.A	14.55	20.65	20.2	14.5	14.38	18.91
6419	sp|O75044|SRGP2_HUMAN	SRGAP2	SLIT-ROBO Rho GTPase-activating protein 2 OS=Homo sapiens OX=9606 GN=SRGAP2 PE=1 SV=3	98	VLSPVNCWNLLLN	K.DQNVLSPVNC#WNLLLNQVK.R	153.68	150.63	159.38	157.36	143.69	158.23
6420	sp|O75044|SRGP2_HUMAN	SRGAP2	SLIT-ROBO Rho GTPase-activating protein 2 OS=Homo sapiens OX=9606 GN=SRGAP2 PE=1 SV=3	370	SELVQRCQQLQSR	R.C#QQLQSR.L	248.21	265.51	279.98	288.15	268.78	278.85
6421	sp|O75044|SRGP2_HUMAN	SRGAP2	SLIT-ROBO Rho GTPase-activating protein 2 OS=Homo sapiens OX=9606 GN=SRGAP2 PE=1 SV=3	338	MYNNVFCPPMKFE	R.LMEMYNNVFC#PPMK.F	42.08	43.74	49.72	40.2	34.85	40.29
6422	sp|O75044|SRGP2_HUMAN	SRGAP2	SLIT-ROBO Rho GTPase-activating protein 2 OS=Homo sapiens OX=9606 GN=SRGAP2 PE=1 SV=3	280	DLIDQCCDLGYHA	K.YYIHDLSDLIDQCC#DLGYHASLNR.A	0	0	0	0	0	0
6433	sp|Q9BU89|DOHH_HUMAN	DOHH	Deoxyhypusine hydroxylase OS=Homo sapiens OX=9606 GN=DOHH PE=1 SV=1	254	AIARPACLAALQA	R.PAC#LAALQAHADDPER.V	88.14	89.99	109.31	98.31	88.59	95.81
6434	sp|Q9BU89|DOHH_HUMAN	DOHH	Deoxyhypusine hydroxylase OS=Homo sapiens OX=9606 GN=DOHH PE=1 SV=1	232	AAALARCTENPMV	R.C#TENPM*VR.H	24.93	27.51	29.35	32.77	31.35	32.06
6435	sp|Q9BU89|DOHH_HUMAN	DOHH	Deoxyhypusine hydroxylase OS=Homo sapiens OX=9606 GN=DOHH PE=1 SV=1	242	PMVRHECAEALGA	R.HEC#AEALGAIAR.P	194.04	217.99	234.87	248.49	207.14	243.59
6436	sp|Q9BU89|DOHH_HUMAN	DOHH	Deoxyhypusine hydroxylase OS=Homo sapiens OX=9606 GN=DOHH PE=1 SV=1	122	IEVAETCQLAVRR	K.QYSSDPVIEVAETC#QLAVR.R	0	0	0	0	0	0
6437	sp|P55036|PSMD4_HUMAN	PSMD4	26S proteasome non-ATPase regulatory subunit 4 OS=Homo sapiens OX=9606 GN=PSMD4 PE=1 SV=1	37	DAVNIVCHSKTRS	R.LQAQQDAVNIVC#HSK.T	160.82	175.86	191.9	168.89	179.2	156.06
6438	sp|P55036|PSMD4_HUMAN	PSMD4	26S proteasome non-ATPase regulatory subunit 4 OS=Homo sapiens OX=9606 GN=PSMD4 PE=1 SV=1	87	KGKITFCTGIRVA	K.ITFC#TGIR.V	201.38	205.79	200.69	209.68	214.18	204.03
6439	sp|P55036|PSMD4_HUMAN	PSMD4	26S proteasome non-ATPase regulatory subunit 4 OS=Homo sapiens OX=9606 GN=PSMD4 PE=1 SV=1	58	ITLANDCEVLTTL	R.SNPENNVGLITLANDC#EVLTTLTPDTGR.I	93.75	93.65	105.81	110.54	106.73	100.4
6449	sp|P54920|SNAA_HUMAN	NAPA	Alpha-soluble NSF attachment protein OS=Homo sapiens OX=9606 GN=NAPA PE=1 SV=3	103	PQEAINCLMRAIE	K.ADPQEAINC#LM*R.A	64.74	52.88	62.17	58.53	53.06	62.54
6450	sp|P54920|SNAA_HUMAN	NAPA	Alpha-soluble NSF attachment protein OS=Homo sapiens OX=9606 GN=NAPA PE=1 SV=3	66	AAGNAFCQAAQLH	K.NWSAAGNAFC#QAAQLHLQLQSK.H	151.59	159.5	151.88	158.12	153.47	139.62
6451	sp|P54920|SNAA_HUMAN	NAPA	Alpha-soluble NSF attachment protein OS=Homo sapiens OX=9606 GN=NAPA PE=1 SV=3	84	KHDAATCFVDAGN	K.HDAATC#FVDAGNAFK.K	198.69	205.82	212.59	232.99	207.31	223.42
6452	sp|P54920|SNAA_HUMAN	NAPA	Alpha-soluble NSF attachment protein OS=Homo sapiens OX=9606 GN=NAPA PE=1 SV=3	212	FFKAALCHFCIDM	K.AALC#HFC#IDMLNAK.L	0	0	0	0	0	0
6453	sp|P54920|SNAA_HUMAN	NAPA	Alpha-soluble NSF attachment protein OS=Homo sapiens OX=9606 GN=NAPA PE=1 SV=3	215	AALCHFCIDMLNA	K.AALC#HFC#IDMLNAK.L	114.41	109.09	123.85	129.36	128.26	106.64
6457	sp|P21953|ODBB_HUMAN	BCKDHB	2-oxoisovalerate dehydrogenase subunit beta, mitochondrial OS=Homo sapiens OX=9606 GN=BCKDHB PE=1 SV=2	177	SGDLFNCGSLTIR	R.SGDLFNC#GSLTIR.S	417.44	430.94	463.73	434.78	458.33	435.69
6458	sp|P21953|ODBB_HUMAN	BCKDHB	2-oxoisovalerate dehydrogenase subunit beta, mitochondrial OS=Homo sapiens OX=9606 GN=BCKDHB PE=1 SV=2	235	IEDKNPCIFFEPK	K.NPC#IFFEPK.I	349.35	353.56	409.38	394.4	393.94	399
6459	sp|P21953|ODBB_HUMAN	BCKDHB	2-oxoisovalerate dehydrogenase subunit beta, mitochondrial OS=Homo sapiens OX=9606 GN=BCKDHB PE=1 SV=2	188	IRSPWGCVGHGAL	R.SPWGC#VGHGALYHSQSPEAFFAHC#PGIK.V	89.52	94.18	99.13	100.55	91.32	110.74
6460	sp|P21953|ODBB_HUMAN	BCKDHB	2-oxoisovalerate dehydrogenase subunit beta, mitochondrial OS=Homo sapiens OX=9606 GN=BCKDHB PE=1 SV=2	207	EAFFAHCPGIKVV	R.SPWGC#VGHGALYHSQSPEAFFAHC#PGIK.V	0	0	0	0	0	0
6461	sp|P21953|ODBB_HUMAN	BCKDHB	2-oxoisovalerate dehydrogenase subunit beta, mitochondrial OS=Homo sapiens OX=9606 GN=BCKDHB PE=1 SV=2	228	KGLLLSCIEDKNP	K.GLLLSC#IEDK.N	670.02	739.81	721.38	688.85	656.89	672.56
6462	sp|P21953|ODBB_HUMAN	BCKDHB	2-oxoisovalerate dehydrogenase subunit beta, mitochondrial OS=Homo sapiens OX=9606 GN=BCKDHB PE=1 SV=2	361	APISRVCGYDTPF	R.VC#GYDTPFPHIFEPFYIPDK.W	608.63	603.98	638.32	626.45	557.32	549.06
6463	sp|P21953|ODBB_HUMAN	BCKDHB	2-oxoisovalerate dehydrogenase subunit beta, mitochondrial OS=Homo sapiens OX=9606 GN=BCKDHB PE=1 SV=2	299	EKLGVSCEVIDLR	K.LGVSC#EVIDLR.T	125.87	119.97	121.37	130.96	115.41	115.6
6464	sp|P21953|ODBB_HUMAN	BCKDHB	2-oxoisovalerate dehydrogenase subunit beta, mitochondrial OS=Homo sapiens OX=9606 GN=BCKDHB PE=1 SV=2	316	WDVDTICKSVIKT	R.TIIPWDVDTIC#K.S	89.47	81.94	83.16	103.79	86.89	92.09
6465	sp|P21953|ODBB_HUMAN	BCKDHB	2-oxoisovalerate dehydrogenase subunit beta, mitochondrial OS=Homo sapiens OX=9606 GN=BCKDHB PE=1 SV=2	349	STVQEECFLNLEA	R.LLISHEAPLTGGFASEISSTVQEEC#FLNLEAPISR.V	25.25	19.27	23	25.3	25.58	18.36
6469	sp|Q9UBH6|XPR1_HUMAN	XPR1	Xenotropic and polytropic retrovirus receptor 1 OS=Homo sapiens OX=9606 GN=XPR1 PE=1 SV=1	188	VAPFYTCKKINQL	R.VAHVEVAPFYTC#K.K	97.67	106.05	103.12	109.53	108.84	100.05
6470	sp|Q9UBH6|XPR1_HUMAN	XPR1	Xenotropic and polytropic retrovirus receptor 1 OS=Homo sapiens OX=9606 GN=XPR1 PE=1 SV=1	453	VRAIVQCIPAWLR	R.AIVQC#IPAWLR.F	0	0	0	0	0	0
6471	sp|Q9UBH6|XPR1_HUMAN	XPR1	Xenotropic and polytropic retrovirus receptor 1 OS=Homo sapiens OX=9606 GN=XPR1 PE=1 SV=1	620	NEHLNNCGEFRAV	R.LENEHLNNC#GEFR.A	0	0	0	0	0	0
6474	sp|O60293|ZC3H1_HUMAN	ZFC3H1	Zinc finger C3H1 domain-containing protein OS=Homo sapiens OX=9606 GN=ZFC3H1 PE=1 SV=3	1587	EDAVKACTDESLA	K.AC#TDESLAVEER.I	18.97	17.97	21.45	20.17	22.14	19.35
6475	sp|O60293|ZC3H1_HUMAN	ZFC3H1	Zinc finger C3H1 domain-containing protein OS=Homo sapiens OX=9606 GN=ZFC3H1 PE=1 SV=3	172	RGGKPGCRPPLGG	K.PGC#RPPLGGGAGSGFSSSQSWR.E	151.21	144.23	162.74	188.47	176.69	177.37
6476	sp|O60293|ZC3H1_HUMAN	ZFC3H1	Zinc finger C3H1 domain-containing protein OS=Homo sapiens OX=9606 GN=ZFC3H1 PE=1 SV=3	1405	DNPEIWCHYLRLF	K.DNPEIWC#HYLR.L	57.49	59.22	58.86	58.56	58.5	50.76
6477	sp|O60293|ZC3H1_HUMAN	ZFC3H1	Zinc finger C3H1 domain-containing protein OS=Homo sapiens OX=9606 GN=ZFC3H1 PE=1 SV=3	241	IQLELECINKDEK	K.QIQLELEC#INK.D	446.73	435.52	453.21	441.28	444.61	430.2
6478	sp|O60293|ZC3H1_HUMAN	ZFC3H1	Zinc finger C3H1 domain-containing protein OS=Homo sapiens OX=9606 GN=ZFC3H1 PE=1 SV=3	1379	NQNEGECSESLDS	K.YLNQNEGEC#SESLDSALNVLAR.A	93.08	89.38	100.65	90.69	93.83	101.89
6479	sp|O60293|ZC3H1_HUMAN	ZFC3H1	Zinc finger C3H1 domain-containing protein OS=Homo sapiens OX=9606 GN=ZFC3H1 PE=1 SV=3	1938	LQKLPLCASLWKD	K.LPLC#ASLWK.D	72.9	71.31	66.27	61.4	60.3	59.92
6480	sp|O60293|ZC3H1_HUMAN	ZFC3H1	Zinc finger C3H1 domain-containing protein OS=Homo sapiens OX=9606 GN=ZFC3H1 PE=1 SV=3	1494	HIFTGRCQSALAI	R.C#QSALAILQNALK.S	37.3	33.17	39.86	41.93	44.81	35.97
6481	sp|O60293|ZC3H1_HUMAN	ZFC3H1	Zinc finger C3H1 domain-containing protein OS=Homo sapiens OX=9606 GN=ZFC3H1 PE=1 SV=3	220	SSKNENCVEETFE	K.NENC#VEETFEDLLLK.Y	164.85	168.89	180.58	184.34	168.78	183.23
6482	sp|O60293|ZC3H1_HUMAN	ZFC3H1	Zinc finger C3H1 domain-containing protein OS=Homo sapiens OX=9606 GN=ZFC3H1 PE=1 SV=3	1864	KTLERFCSVMPAN	R.FC#SVM*PANSGLALR.L	21.38	27.65	20.04	18.67	23.02	19.49
6483	sp|O60293|ZC3H1_HUMAN	ZFC3H1	Zinc finger C3H1 domain-containing protein OS=Homo sapiens OX=9606 GN=ZFC3H1 PE=1 SV=3	1141	TMEVKPCPFRPYH	K.TM*EVKPC#PFRPYHSPLLVFK.S	398.02	378.08	410.14	406.14	369.43	384.55
6484	sp|O60293|ZC3H1_HUMAN	ZFC3H1	Zinc finger C3H1 domain-containing protein OS=Homo sapiens OX=9606 GN=ZFC3H1 PE=1 SV=3	1966	RKLVSKCQEIGVS	K.C#QEIGVSLNELLNLNSNK.T	48.21	43.54	53.6	52.68	51.5	52.41
6485	sp|O60293|ZC3H1_HUMAN	ZFC3H1	Zinc finger C3H1 domain-containing protein OS=Homo sapiens OX=9606 GN=ZFC3H1 PE=1 SV=3	1632	KSLLESCPINCQL	K.SLLESC#PINC#QLLEALVALYLQTNQHDK.A	0	0	0	0	0	0
6486	sp|O60293|ZC3H1_HUMAN	ZFC3H1	Zinc finger C3H1 domain-containing protein OS=Homo sapiens OX=9606 GN=ZFC3H1 PE=1 SV=3	1636	ESCPINCQLLEAL	K.SLLESC#PINC#QLLEALVALYLQTNQHDK.A	41.27	45.09	51.53	52.62	42.96	54.96
6504	sp|Q92990|GLMN_HUMAN	GLMN	Glomulin OS=Homo sapiens OX=9606 GN=GLMN PE=1 SV=2	13	QSIIKRCQILEEQ	R.C#QILEEQDFK.E	227.85	238.76	276.76	289.52	263.77	272.19
6505	sp|Q92990|GLMN_HUMAN	GLMN	Glomulin OS=Homo sapiens OX=9606 GN=GLMN PE=1 SV=2	375	VKVMTLCPIETLR	K.VM*TLC#PIETLR.K	405.57	411.81	413.8	379.13	376.91	364.53
6506	sp|Q92990|GLMN_HUMAN	GLMN	Glomulin OS=Homo sapiens OX=9606 GN=GLMN PE=1 SV=2	36	QLAGQRCIEEGHT	R.C#IEEGHTDQLLEIIQNEK.N	192.59	190.7	190.33	196.22	189.13	191.32
6507	sp|Q92990|GLMN_HUMAN	GLMN	Glomulin OS=Homo sapiens OX=9606 GN=GLMN PE=1 SV=2	537	QKSKDLCSITVSG	K.DLC#SITVSGEEIPNM*PPEMQLK.V	425.26	443.82	440.92	433.22	420.02	416.52
6508	sp|Q92990|GLMN_HUMAN	GLMN	Glomulin OS=Homo sapiens OX=9606 GN=GLMN PE=1 SV=2	406	KYTLFRCLLNTSN	R.C#LLNTSNHSGVEAFIIQNIK.N	126.19	149.78	143.82	163.45	136.4	131.91
6509	sp|Q92990|GLMN_HUMAN	GLMN	Glomulin OS=Homo sapiens OX=9606 GN=GLMN PE=1 SV=2	218	CFKSLKCPLLTAQ	K.C#PLLTAQFFEQSEEGGNDPFR.Y	114.32	121.38	133.86	120.33	118.13	132.19
6510	sp|Q92990|GLMN_HUMAN	GLMN	Glomulin OS=Homo sapiens OX=9606 GN=GLMN PE=1 SV=2	174	MDDYGLCQCCKAL	K.EQIQMDDYGLC#QCCK.A	80.64	75.9	82.56	84.65	75.18	82.94
6516	sp|Q9NY27|PP4R2_HUMAN	PPP4R2	Serine/threonine-protein phosphatase 4 regulatory subunit 2 OS=Homo sapiens OX=9606 GN=PPP4R2 PE=1 SV=3	296	RCTRQHCTEEDEE	R.QHC#TEEDEEEDEEEEEESFMTSR.E	43.42	43.62	50.34	49.89	49.84	56.95
6517	sp|Q9NY27|PP4R2_HUMAN	PPP4R2	Serine/threonine-protein phosphatase 4 regulatory subunit 2 OS=Homo sapiens OX=9606 GN=PPP4R2 PE=1 SV=3	134	NVMVVSCVYPSSE	K.NVM*VVSC#VYPSSEK.N	267.32	275.91	292.71	330.08	299.73	326.69
6518	sp|Q9NY27|PP4R2_HUMAN	PPP4R2	Serine/threonine-protein phosphatase 4 regulatory subunit 2 OS=Homo sapiens OX=9606 GN=PPP4R2 PE=1 SV=3	105	FTIQRLCELLTDP	R.LC#ELLTDPR.R	53.93	60.9	59.38	56.15	57.19	61.45
6519	sp|Q9NY27|PP4R2_HUMAN	PPP4R2	Serine/threonine-protein phosphatase 4 regulatory subunit 2 OS=Homo sapiens OX=9606 GN=PPP4R2 PE=1 SV=3	22	RGKKEVCPVLDQF	K.EVC#PVLDQFLC#HVAK.T	151.49	140.14	155.31	150.78	165.23	154.58
6520	sp|Q9NY27|PP4R2_HUMAN	PPP4R2	Serine/threonine-protein phosphatase 4 regulatory subunit 2 OS=Homo sapiens OX=9606 GN=PPP4R2 PE=1 SV=3	30	VLDQFLCHVAKTG	K.EVC#PVLDQFLC#HVAK.T	0	0	0	0	0	0
6521	sp|Q9NY27|PP4R2_HUMAN	PPP4R2	Serine/threonine-protein phosphatase 4 regulatory subunit 2 OS=Homo sapiens OX=9606 GN=PPP4R2 PE=1 SV=3	377	SSSSSDCRETEEL	K.DLLHSEGSENEGPVSSSSSDC#R.E	67.84	70.82	70.74	72.21	74.21	75.28
6532	sp|P63279|UBC9_HUMAN	UBE2I	SUMO-conjugating enzyme UBC9 OS=Homo sapiens OX=9606 GN=UBE2I PE=1 SV=1	43	NLMNWECAIPGKK	K.NPDGTM*NLMNWEC#AIPGK.K	143.97	148.63	160.35	160.95	146.52	164.44
6533	sp|P63279|UBC9_HUMAN	UBE2I	SUMO-conjugating enzyme UBC9 OS=Homo sapiens OX=9606 GN=UBE2I PE=1 SV=1	93	YPSGTVCLSILEE	K.FEPPLFHPNVYPSGTVC#LSILEEDK.D	764.95	771.08	839.97	835.35	801.26	907.2
6534	sp|P63279|UBC9_HUMAN	UBE2I	SUMO-conjugating enzyme UBC9 OS=Homo sapiens OX=9606 GN=UBE2I PE=1 SV=1	138	EAYTIYCQNRVEY	K.QILLGIQELLNEPNIQDPAQAEAYTIYC#QNR.V	116.8	113.24	119.35	125.2	113.95	103.73
6535	sp|P63279|UBC9_HUMAN	UBE2I	SUMO-conjugating enzyme UBC9 OS=Homo sapiens OX=9606 GN=UBE2I PE=1 SV=1	75	PSSPPKCKFEPPL	K.C#KFEPPLFHPNVYPSGTVCLSILEEDK.D	0	0	0	0	0	0
6536	sp|Q13769|THOC5_HUMAN	THOC5	THO complex subunit 5 homolog OS=Homo sapiens OX=9606 GN=THOC5 PE=1 SV=2	208	AEKYRECLSNKEK	K.YREC#LSNK.E	66.5	72.39	67.12	56.97	69.72	66.06
6537	sp|Q13769|THOC5_HUMAN	THOC5	THO complex subunit 5 homolog OS=Homo sapiens OX=9606 GN=THOC5 PE=1 SV=2	59	ELYKYTCQELQRL	K.YTC#QELQR.L	411.66	423.49	409.57	446.75	440.98	436.52
6538	sp|Q13769|THOC5_HUMAN	THOC5	THO complex subunit 5 homolog OS=Homo sapiens OX=9606 GN=THOC5 PE=1 SV=2	608	EGEVNVCYKELCG	R.AM*EGEVNVC#YK.E	109.22	113.28	118.28	125.93	122.82	130.65
6539	sp|Q13769|THOC5_HUMAN	THOC5	THO complex subunit 5 homolog OS=Homo sapiens OX=9606 GN=THOC5 PE=1 SV=2	92	ERRIQSCVHFMTL	R.IQSC#VHFM*TLK.K	793.25	806.37	815.15	785.25	763.6	772.51
6540	sp|Q13769|THOC5_HUMAN	THOC5	THO complex subunit 5 homolog OS=Homo sapiens OX=9606 GN=THOC5 PE=1 SV=2	613	VCYKELCGPWPSH	K.ELC#GPWPSHQLLTNQLQR.L	224.91	240.22	217.92	250.61	227.04	252.75
6541	sp|Q13769|THOC5_HUMAN	THOC5	THO complex subunit 5 homolog OS=Homo sapiens OX=9606 GN=THOC5 PE=1 SV=2	507	VPVTSDCQYLFPA	K.QFASLEHGIVPVTSDC#QYLFPAK.V	118.52	117.75	124.24	114.6	110.63	117.51
6542	sp|Q13769|THOC5_HUMAN	THOC5	THO complex subunit 5 homolog OS=Homo sapiens OX=9606 GN=THOC5 PE=1 SV=2	630	NQLQRLCVLLDVY	R.LC#VLLDVYLETESHDDSVEGPK.E	36.65	27.86	35.64	34.8	33.68	38.76
6543	sp|Q13769|THOC5_HUMAN	THOC5	THO complex subunit 5 homolog OS=Homo sapiens OX=9606 GN=THOC5 PE=1 SV=2	282	TAYGQACDKTLSV	R.HLPPPLYVLFVQATAYGQAC#DK.T	126.68	139.81	139.99	137.42	131.42	120.5
6544	sp|Q13769|THOC5_HUMAN	THOC5	THO complex subunit 5 homolog OS=Homo sapiens OX=9606 GN=THOC5 PE=1 SV=2	403	PDSVLSCLYPGDH	K.VTTAM*ELITPISAGDLLSPDSVLSC#LYPGDHGK.K	182.85	184.82	196.71	204.81	198.38	195.64
6545	sp|Q13769|THOC5_HUMAN	THOC5	THO complex subunit 5 homolog OS=Homo sapiens OX=9606 GN=THOC5 PE=1 SV=2	583	PPVFQLCLNWKGE	K.LQAAVVLNPGYSSIPPVFQLC#LNWK.G	243.89	253.63	271.4	273.02	252.11	257.19
6546	sp|A0A0B4J2D5|GAL3B_HUMAN	GATD3B	Putative glutamine amidotransferase-like class 1 domain-containing protein 3B, mitochondrial OS=Homo sapiens OX=9606 GN=GATD3B PE=5 SV=1	244	TTPAFMCETALHY	K.VVTTPAFM*C#ETALHYIHDGIGAM*VR.K	269.14	277.74	302.05	283.65	288.58	284.73
6547	sp|A0A0B4J2D5|GAL3B_HUMAN	GATD3B	Putative glutamine amidotransferase-like class 1 domain-containing protein 3B, mitochondrial OS=Homo sapiens OX=9606 GN=GATD3B PE=5 SV=1	176	GKPIGLCCIAPVL	K.EFHQAGKPIGLC#C#IAPVLAAK.V	46.63	39.53	49	37.01	45.33	41.96
6548	sp|A0A0B4J2D5|GAL3B_HUMAN	GATD3B	Putative glutamine amidotransferase-like class 1 domain-containing protein 3B, mitochondrial OS=Homo sapiens OX=9606 GN=GATD3B PE=5 SV=1	177	KPIGLCCIAPVLA	K.EFHQAGKPIGLC#C#IAPVLAAK.V	342.48	349.11	337.19	336.77	307.78	305.28
6560	sp|Q06546|GABPA_HUMAN	GABPA	GA-binding protein alpha chain OS=Homo sapiens OX=9606 GN=GABPA PE=1 SV=1	421	NRLVTECEQKKLA	R.LVTEC#EQK.K	0	0	0	0	0	0
6561	sp|Q06546|GABPA_HUMAN	GABPA	GA-binding protein alpha chain OS=Homo sapiens OX=9606 GN=GABPA PE=1 SV=1	388	YDGDMICKVQGKR	R.YYYDGDM*IC#K.V	936.64	924.29	971.49	941.62	960.08	919.02
6562	sp|Q06546|GABPA_HUMAN	GABPA	GA-binding protein alpha chain OS=Homo sapiens OX=9606 GN=GABPA PE=1 SV=1	338	DKDARDCISWVGD	R.DC#ISWVGDEGEFK.L	188.89	191	206.92	216.58	217.08	219.24
6563	sp|Q06546|GABPA_HUMAN	GABPA	GA-binding protein alpha chain OS=Homo sapiens OX=9606 GN=GABPA PE=1 SV=1	22	GTEKAECTEESIV	K.AEC#TEESIVEQTYAPAECVSQAIDINEPIGNLK.K	128.29	137.42	156.44	147.1	147.35	156.73
6564	sp|Q06546|GABPA_HUMAN	GABPA	GA-binding protein alpha chain OS=Homo sapiens OX=9606 GN=GABPA PE=1 SV=1	61	LEPRLQCSLDAHE	R.LQC#SLDAHEICLQDIQLDPER.S	219.65	232.32	243.27	249.87	272.17	262.6
6565	sp|Q06546|GABPA_HUMAN	GABPA	GA-binding protein alpha chain OS=Homo sapiens OX=9606 GN=GABPA PE=1 SV=1	37	TYAPAECVSQAID	K.AECTEESIVEQTYAPAEC#VSQAIDINEPIGNLK.K	8.23	10.41	10.56	11.59	11.35	12.27
6567	sp|P24468|COT2_HUMAN	NR2F2	COUP transcription factor 2 OS=Homo sapiens OX=9606 GN=NR2F2 PE=1 SV=1	115	RNLSYTCRANRNC	R.NLSYTC#R.A	0	0	0	0	0	0
6569	sp|P24468|COT2_HUMAN	NR2F2	COUP transcription factor 2 OS=Homo sapiens OX=9606 GN=NR2F2 PE=1 SV=1	326	LFTSDACGLSDVA	K.AIVLFTSDAC#GLSDVAHVESLQEK.S	84.59	92.36	93.16	82.08	78.51	75.71
6570	sp|P24468|COT2_HUMAN	NR2F2	COUP transcription factor 2 OS=Homo sapiens OX=9606 GN=NR2F2 PE=1 SV=1	174	NGDPLNCHSYLSG	R.MPPTQPTHGQFALTNGDPLNC#HSYLSGYISLLLR.A	68.18	57.37	60.18	65.8	65.12	61.87
6572	sp|P24468|COT2_HUMAN	NR2F2	COUP transcription factor 2 OS=Homo sapiens OX=9606 GN=NR2F2 PE=1 SV=1	82	HIECVVCGDKSSG	K.QQQQQHIECVVC#GDK.S	120.45	114.47	116.17	105.39	120.04	116.03
6583	sp|Q00587|BORG5_HUMAN	CDC42EP1	Cdc42 effector protein 1 OS=Homo sapiens OX=9606 GN=CDC42EP1 PE=1 SV=1	161	GLDSGFCTISRLP	K.LSFDSSPTSSTDGHSSYGLDSGFC#TISR.L	17.17	14.45	18.45	18.49	19.75	14.69
6585	sp|Q8TER5|ARH40_HUMAN	ARHGEF40	Rho guanine nucleotide exchange factor 40 OS=Homo sapiens OX=9606 GN=ARHGEF40 PE=1 SV=3	556	LTITPPCPPEEPP	R.ALLTITPPC#PPEEPPPSR.D	0	0	0	0	0	0
6586	sp|Q8TER5|ARH40_HUMAN	ARHGEF40	Rho guanine nucleotide exchange factor 40 OS=Homo sapiens OX=9606 GN=ARHGEF40 PE=1 SV=3	1096	VSELIACEQDYVA	R.LVSELIAC#EQDYVATLSEPVPPPGPELTPELR.G	59.86	64.86	63.27	68.32	59	63.96
6587	sp|Q8TER5|ARH40_HUMAN	ARHGEF40	Rho guanine nucleotide exchange factor 40 OS=Homo sapiens OX=9606 GN=ARHGEF40 PE=1 SV=3	1148	LRELQGCATHPLR	R.ELQGC#ATHPLR.I	57.79	58.7	64.2	52.77	60.75	59.56
6588	sp|Q8TER5|ARH40_HUMAN	ARHGEF40	Rho guanine nucleotide exchange factor 40 OS=Homo sapiens OX=9606 GN=ARHGEF40 PE=1 SV=3	462	PQLSEACGPTEEG	K.EPQLSEAC#GPTEEGAGER.E	0	0	0	0	0	0
6589	sp|Q8TER5|ARH40_HUMAN	ARHGEF40	Rho guanine nucleotide exchange factor 40 OS=Homo sapiens OX=9606 GN=ARHGEF40 PE=1 SV=3	1262	VEAVRGCEIDLKE	R.GC#EIDLK.E	0	0	0	0	0	0
6590	sp|Q8TER5|ARH40_HUMAN	ARHGEF40	Rho guanine nucleotide exchange factor 40 OS=Homo sapiens OX=9606 GN=ARHGEF40 PE=1 SV=3	1158	PLRIGACFLRHGD	R.IGAC#FLR.H	28.01	25.41	24.16	24.15	24.09	31.2
6591	sp|Q8TER5|ARH40_HUMAN	ARHGEF40	Rho guanine nucleotide exchange factor 40 OS=Homo sapiens OX=9606 GN=ARHGEF40 PE=1 SV=3	141	PVPNEACAYLFTP	R.VQEVPVPNEAC#AYLFTPEWLQGINK.D	181.52	176.2	193.01	180.79	189.33	177.17
6592	sp|Q8TER5|ARH40_HUMAN	ARHGEF40	Rho guanine nucleotide exchange factor 40 OS=Homo sapiens OX=9606 GN=ARHGEF40 PE=1 SV=3	165	TGRLSTCLLSAPS	R.LSTC#LLSAPSGIQR.L	99.49	104.73	110.64	96.09	107.23	100.72
6593	sp|Q8TER5|ARH40_HUMAN	ARHGEF40	Rho guanine nucleotide exchange factor 40 OS=Homo sapiens OX=9606 GN=ARHGEF40 PE=1 SV=3	428	EHKLPECHLVKEE	K.LPEC#HLVK.E	403.67	429.95	395.05	401.83	397.22	378.59
6616	sp|Q5JPH6|SYEM_HUMAN	EARS2	Probable glutamate--tRNA ligase, mitochondrial OS=Homo sapiens OX=9606 GN=EARS2 PE=1 SV=2	232	PTYHLACVVDDHH	K.SDGFPTYHLAC#VVDDHHM*GISHVLR.G	92.08	99.97	100.28	102.36	100.57	110.5
6617	sp|Q5JPH6|SYEM_HUMAN	EARS2	Probable glutamate--tRNA ligase, mitochondrial OS=Homo sapiens OX=9606 GN=EARS2 PE=1 SV=2	386	VEEAFGCQLQNRD	K.LQVLVEEAFGC#QLQNR.D	75.44	76.86	87.12	91.02	89.11	90.6
6618	sp|Q5JPH6|SYEM_HUMAN	EARS2	Probable glutamate--tRNA ligase, mitochondrial OS=Homo sapiens OX=9606 GN=EARS2 PE=1 SV=2	341	NLTQVTCHSALLD	R.TLPELITQFNLTQVTC#HSALLDLEK.L	232.53	251.96	255.37	250.83	225.59	219.75
6619	sp|Q5JPH6|SYEM_HUMAN	EARS2	Probable glutamate--tRNA ligase, mitochondrial OS=Homo sapiens OX=9606 GN=EARS2 PE=1 SV=2	314	LDIITNCGSGFAE	R.QGDVFLEHFAADGFLPDSLLDIITNC#GSGFAENQM*GR.T	151.23	150.94	162.11	168.26	168.51	161.46
6620	sp|Q5JPH6|SYEM_HUMAN	EARS2	Probable glutamate--tRNA ligase, mitochondrial OS=Homo sapiens OX=9606 GN=EARS2 PE=1 SV=2	140	TGAAYPCFCSPQR	K.TGAAYPC#FCSPQR.L	98.22	100.96	112.82	121.65	120.04	131.1
6631	sp|Q8IYH5|ZZZ3_HUMAN	ZZZ3	ZZ-type zinc finger-containing protein 3 OS=Homo sapiens OX=9606 GN=ZZZ3 PE=1 SV=1	268	IDHKVPCTDSQVQ	K.VPC#TDSQVQVK.L	81.89	84.26	81.91	73.46	78.34	82.21
6632	sp|Q8IYH5|ZZZ3_HUMAN	ZZZ3	ZZ-type zinc finger-containing protein 3 OS=Homo sapiens OX=9606 GN=ZZZ3 PE=1 SV=1	643	MIRGRLCDDTKPE	R.LC#DDTKPETFNQLWTVEEQK.K	282.56	263.12	280.6	278.64	254.64	254.91
6633	sp|Q8IYH5|ZZZ3_HUMAN	ZZZ3	ZZ-type zinc finger-containing protein 3 OS=Homo sapiens OX=9606 GN=ZZZ3 PE=1 SV=1	286	HKIVTACLPVEHV	K.IVTAC#LPVEHVNQLTTEPATGPFSETQSSLR.D	122.36	121.18	116.73	126.85	120.62	117.38
6640	sp|Q8NFQ8|TOIP2_HUMAN	TOR1AIP2	Torsin-1A-interacting protein 2 OS=Homo sapiens OX=9606 GN=TOR1AIP2 PE=1 SV=1	47	EILHSACGLSKDH	K.DLENDPSVNSQAQETTIIASNAEEAEILHSAC#GLSK.D	181.89	184.05	199.58	212.36	172.42	211.38
6641	sp|Q8NFQ8|TOIP2_HUMAN	TOR1AIP2	Torsin-1A-interacting protein 2 OS=Homo sapiens OX=9606 GN=TOR1AIP2 PE=1 SV=1	468	SIEEQGCLFxxxx	R.ISHLVLPVQPVSSIEEQGC#LF.-	115.27	109.35	111.85	123.51	122.53	125.65
6642	sp|Q8NFQ8|TOIP2_HUMAN	TOR1AIP2	Torsin-1A-interacting protein 2 OS=Homo sapiens OX=9606 GN=TOR1AIP2 PE=1 SV=1	310	GRETLKCLSHHVA	K.C#LSHHVADAYTSSQK.V	105.6	110.85	121.79	111.68	112.72	115.61
6643	sp|Q9NVN8|GNL3L_HUMAN	GNL3L	Guanine nucleotide-binding protein-like 3-like protein OS=Homo sapiens OX=9606 GN=GNL3L PE=1 SV=1	322	GTILRNCVHVQKL	R.NC#VHVQK.L	345.32	360.84	397.79	393.77	379.86	400.58
[truncated: 24,529 more rows]

## Sheet: Statistics
UniprotID	GeneSymbol	Description	Sequence	NumPeptides	neglogPVal	log2FC	Site
A0A1W2PRB8	A0A1W2PRB8__193	readthrough, Cofactor required for Sp1 transcriptional activation subunit 6	K.SHIM*PAEFSSC#PLNSDEEVNK.W	3	7.125032e-01	8.529947e-02	193
A0A1W2PRB8	A0A1W2PRB8__297	readthrough, Cofactor required for Sp1 transcriptional activation subunit 6	R.SALTEMC#VLYDVLSIVR.D	1	1.658751e-01	-8.830033e-02	297
A0A1W2PRB8	A0A1W2PRB8__428	readthrough, Cofactor required for Sp1 transcriptional activation subunit 6	K.KIPEDYC#PLDVQIPSDLEGSAYIK.V	3	1.176904e+00	1.384570e-01	428
A0A1W2PRB8	A0A1W2PRB8__491	readthrough, Cofactor required for Sp1 transcriptional activation subunit 6	K.LEAAQNVLLC#K.E	1	8.379272e-02	2.018862e-02	491
A0A1W2PRB8	A0A1W2PRB8__550	readthrough, Cofactor required for Sp1 transcriptional activation subunit 6	K.QC#PEDHLYVLEHNLHLLIR.E	1	4.412967e-01	-5.929179e-02	550
A0A1W2PRB8	A0A1W2PRB8__675	readthrough, Cofactor required for Sp1 transcriptional activation subunit 6	K.VLITSQGYEQIC#K.S	1	4.094477e-01	7.666024e-02	675
A0A1W2PRB8	A0A1W2PRB8__836	readthrough, Cofactor required for Sp1 transcriptional activation subunit 6	K.MELLM*SALSPC#LL.-	4	7.941029e-01	5.413686e-02	836
A0A494C100	A0A494C100__377	readthrough, DNA helicase	K.SSEDGC#K.H	1	3.142169e-01	4.172517e-02	377
A0A494C100	A0A494C100__468	readthrough, DNA helicase	K.SQMLQAAC#NVAPR.G	1	3.378904e-01	6.853205e-02	468
A0A494C100	A0A494C100__548	readthrough, DNA helicase	K.AGVVC#SLPAR.T	1	1.848208e+00	2.183630e-01	548
A0A494C100	A0A494C100__938	readthrough, DNA helicase	K.YFNPC#YATAR.L	1	2.124811e-01	-7.144400e-02	938
A0A6Q8PFP0	A0A6Q8PFP0__124	readthrough, Cyclin N-terminal domain-containing protein	K.LC#IYTDNSIKPQELLEWELVVLGK.L	3	4.033059e-01	4.166126e-02	124
A0A6Q8PFP0	A0A6Q8PFP0__290	readthrough, Cyclin N-terminal domain-containing protein	R.EEC#PVFTPPGGETLDQVK.M	1	4.170632e-01	4.867040e-02	290
A0A6Q8PFP0	A0A6Q8PFP0__337	readthrough, Cyclin N-terminal domain-containing protein	K.EQFSQGSPSNC#LETSLAEIFPLGK.N	4	7.766463e-01	9.190781e-02	337
A0A6Q8PFP0	A0A6Q8PFP0__391	readthrough, Cyclin N-terminal domain-containing protein	K.C#SLPATLSR.S	2	5.659393e-01	7.962186e-02	391
A0A6Q8PFP0	A0A6Q8PFP0__430	readthrough, Cyclin N-terminal domain-containing protein	R.EVKPTVQC#ICMNLQDHLNGLTETR.-	3	1.170884e-01	-1.400120e-02	430
A0A6Q8PHG4	A0A6Q8PHG4__254	readthrough, Uncharacterized protein	K.SC#SNFTAQALNHGTETEVLLVK.K	1	4.745244e-02	7.594418e-03	254
A0A6Q8PHG4	A0A6Q8PHG4__844	readthrough, Uncharacterized protein	K.DC#DPQVVEEIR.Q	1	9.934872e-01	-1.094627e-01	844
H3BU82	AAAS__327	Isoform of Q9NRG9, Aladin (Fragment)	R.NPLLGVEALFM*TC#PSLLR.H	1	5.463752e-02	-3.004110e-02	327
Q9NRG9	AAAS__118	Aladin	K.TASGWALALC#R.W	2	2.334981e-01	-2.258288e-02	118
Q9NRG9	AAAS__153	Aladin	R.SEDLIAEFAQVTNWSSCC#LR.V	1	2.810291e-01	9.689014e-02	153
Q9NRG9	AAAS__279	Aladin	R.VWDVSTETC#VPLPWFR.G	3	2.720284e-01	2.643146e-02	279
Q9NRG9	AAAS__321	Aladin	R.VWEAQM*WTC#ER.W	5	3.913994e-02	-4.809130e-03	321
Q9NRG9	AAAS__331	Aladin	R.C#QTGCWSPDGSR.L	1	9.207602e-01	1.491623e-01	331
Q9NRG9	AAAS__368	Aladin	K.GC#VGGAK.S	1	9.615384e-01	-1.410117e-01	368
Q9NRG9	AAAS__444	Aladin	R.NSPVFELLPC#GIIQGEPGAQPQLITFHPSFNK.G	4	2.385184e-01	2.245801e-02	444
Q86V21	AACS__15	Acetoacetyl-CoA synthetase	K.EERPGREEILEC#QVM*WEPDSK.K	2	3.287880e-01	1.177452e-01	15
Q86V21	AACS__493	Acetoacetyl-CoA synthetase	K.PIPC#QPTHFWNDENGNK.Y	1	6.322335e-01	1.890586e-01	493
A0A096LP25	AAK1__193	Isoform of Q2M2I8, AP2-associated protein kinase 1	R.GHYVLC#DFGSATNK.F	2	7.136776e-01	-4.511667e-02	193
A0A096LP25	AAK1__319	Isoform of Q2M2I8, AP2-associated protein kinase 1	K.EC#PIPNVQNSPIPAK.L	2	1.944631e-01	2.890870e-02	319
A0A096LP25	AAK1__797	Isoform of Q2M2I8, AP2-associated protein kinase 1	R.ESNPC#PVITVEHFK.E	1	1.027076e-01	1.318611e-02	797
A0A096LP25	AAK1__87	Isoform of Q2M2I8, AP2-associated protein kinase 1	R.M*FVNNEHDLQVC#K.R	1	1.429447e-01	3.224289e-02	87
Q13685	AAMP__208	Angio-associated migratory cell protein	K.VPNGDC#K.T	1	1.507263e+00	-1.131807e-01	208
Q13685	AAMP__220	Angio-associated migratory cell protein	K.TFQGPNCPATC#GR.V	1	1.315521e-01	1.858234e-02	220
Q13685	AAMP__428	Angio-associated migratory cell protein	K.VFC#VQRPDR.-	2	4.723980e-01	9.550329e-02	428
Q9Y312	AAR2__156	Protein AAR2 homolog	R.QIC#AFSDVLPVLSM*K.H	3	3.276520e-01	5.438869e-02	156
Q9Y312	AAR2__282	Protein AAR2 homolog	R.LLNLLC#R.S	1	2.207552e-01	7.358333e-02	282
P49588	AARS1__184	Alanine--tRNA ligase, cytoplasmic	K.DNFWEM*GDTGPC#GPCSEIHYDR.I	4	6.516984e-01	-1.568207e-01	184
P49588	AARS1__187	Alanine--tRNA ligase, cytoplasmic	K.DNFWEM*GDTGPCGPC#SEIHYDR.I	1	4.886293e-01	6.728274e-02	187
P49588	AARS1__671	Alanine--tRNA ligase, cytoplasmic	K.AVYTQDC#PLAAAK.A	2	1.139233e+00	1.306699e-01	671
P49588	AARS1__723	Alanine--tRNA ligase, cytoplasmic	R.VVSIGVPVSELLDDPSGPAGSLTSVEFC#GGTHLR.N	2	4.485419e-01	-9.752287e-02	723
P49588	AARS1__773	Alanine--tRNA ligase, cytoplasmic	K.C#LSVM*EAK.V	10	1.301284e+00	6.040090e-02	773
P49588	AARS1__901	Alanine--tRNA ligase, cytoplasmic	K.ITC#LCQVPQNAANR.G	1	7.338144e-01	1.070733e-01	901
P49588	AARS1__903	Alanine--tRNA ligase, cytoplasmic	K.ITCLC#QVPQNAANR.G	1	3.340801e-01	-5.695003e-02	903
P49588	AARS1__947	Alanine--tRNA ligase, cytoplasmic	K.NVGC#LQEALQLATSFAQLR.L	3	1.583712e+00	2.174090e-01	947
Q5JTZ9	AARS2__149	Alanine--tRNA ligase, mitochondrial	K.EEAC#NM*AWELLTQVYGIPEER.L	7	5.404840e-01	6.609598e-02	149
Q5JTZ9	AARS2__300	Alanine--tRNA ligase, mitochondrial	K.HSTYDTDLFSPLLNAIQQGC#R.A	3	8.761806e-01	-1.282817e-01	300
Q5JTZ9	AARS2__555	Alanine--tRNA ligase, mitochondrial	R.C#GLLLDR.T	1	1.205629e+00	9.757454e-02	555
Q5JTZ9	AARS2__596;609	Alanine--tRNA ligase, mitochondrial	R.AQVC#GGFILHEAVAPEC#LR.L	2	9.941636e-02	-1.342309e-02	596;609
Q5JTZ9	AARS2__609	Alanine--tRNA ligase, mitochondrial	R.AQVC#GGFILHEAVAPEC#LR.L	1	1.571568e-03	4.970354e-04	609
Q5JTZ9	AARS2__750	Alanine--tRNA ligase, mitochondrial	R.VVSVGVPVAHALDPASQAALQTSVELCC#GTHLLR.T	4	4.546262e-02	1.146475e-02	750
Q9BTE6	AARSD1__210	Alanyl-tRNA editing protein Aarsd1	R.VVNIEGVDSNMCC#GTHVSNLSDLQVIK.I	1	1.392287e+00	-1.374342e-01	210
Q9BTE6	AARSD1__22	Alanyl-tRNA editing protein Aarsd1	R.EFTTTVVSCC#PAELQTEGSNGK.K	1	2.016006e-01	-4.672440e-02	22
Q9BTE6	AARSD1__266	Alanyl-tRNA editing protein Aarsd1	K.C#GAEDHVEAVK.K	2	2.144402e-02	-2.784842e-03	266
Q9NRN7	AASDHPPT__23	L-aminoadipate-semialdehyde dehydrogenase-phosphopantetheinyl transferase	R.WAFSC#GTWLPSR.A	1	1.629959e-01	4.580009e-02	23
Q9NRN7	AASDHPPT__9	L-aminoadipate-semialdehyde dehydrogenase-phosphopantetheinyl transferase	R.FC#LVPSMEGVR.W	1	3.662313e-01	-3.989535e-02	9
Q4L235	AASDH__369	Beta-alanine-activating enzyme	K.C#ELPVQLGFPLLGTVVEVR.D	2	5.207343e-01	1.066997e-01	369
Q9UDR5	AASS__240	Alpha-aminoadipic semialdehyde synthase, mitochondrial	K.GAQAIFNELPC#EYVEPHELK.E	2	2.869337e-01	2.538035e-02	240
Q9UDR5	AASS__305	Alpha-aminoadipic semialdehyde synthase, mitochondrial	R.FNTDIAPYTTC#LINGIYWEQNTPR.L	1	2.283734e+00	2.429554e-01	305
Q9UDR5	AASS__342	Alpha-aminoadipic semialdehyde synthase, mitochondrial	K.FSPAGVEGC#PALPHK.L	2	1.440734e-01	2.467160e-02	342
Q9UDR5	AASS__534	Alpha-aminoadipic semialdehyde synthase, mitochondrial	K.YNINPVSM*DIC#K.Q	5	1.347968e+00	6.413649e-02	534
Q9UDR5	AASS__633	Alpha-aminoadipic semialdehyde synthase, mitochondrial	K.EVGATIESYISYC#GGLPAPEHSNNPLR.Y	1	7.041432e-02	1.552258e-02	633
Q9UDR5	AASS__765	Alpha-aminoadipic semialdehyde synthase, mitochondrial	K.QLLC#DLVGISPSSEHDVLK.E	2	1.203697e+00	-1.062382e-01	765
Q9UDR5	AASS__87	Alpha-aminoadipic semialdehyde synthase, mitochondrial	K.AGGILQEDISEAC#LILGVK.R	3	4.487335e-03	1.352296e-03	87
Q99758	ABCA3__1411	Phospholipid-transporting ATPase ABCA3	K.GEC#FGLLGFNGAGK.T	1	3.473922e-01	-1.035157e-01	1411
Q99758	ABCA3__1461	Phospholipid-transporting ATPase ABCA3	R.IGYC#PQFDALLDHMTGR.E	1	3.470515e-01	-1.135429e-01	1461
Q99758	ABCA3__1494	Phospholipid-transporting ATPase ABCA3	R.HIGAC#VENTLR.G	1	1.617115e+00	2.359757e-01	1494
Q99758	ABCA3__905	Phospholipid-transporting ATPase ABCA3	K.LNTGLALHC#QQFWAMFLK.K	3	8.917854e-02	-3.780900e-02	905
Q8IZY2	ABCA7__786	Phospholipid-transporting ATPase ABCA7	K.SPAPC#PTPLDPK.V	1	4.951703e-01	9.351097e-02	786
Q9NRK6	ABCB10__224	ATP-binding cassette sub-family B member 10, mitochondrial	R.LC#LGLSAVFLC#GAAANAIR.V	1	1.413423e-01	4.512122e-02	224
P08183	ABCB1__1074	ATP-dependent translocase ABCB1	K.GQTLALVGSSGC#GK.S	1	9.941053e-02	1.190093e-02	1074
Q9NP58	ABCB6__50	ATP-binding cassette sub-family B member 6	R.M*ALGTLALVLALPC#R.R	2	1.313735e-02	5.580051e-03	50
Q5T3U5	ABCC10__1391	ATP-binding cassette sub-family C member 10	K.QLLC#LAR.A	3	1.430684e+00	8.628432e-02	1391
Q5T3U5	ABCC10__238	ATP-binding cassette sub-family C member 10	R.GAC#GELR.Q	1	1.091998e-01	2.529226e-02	238
Q5T3U5	ABCC10__475	ATP-binding cassette sub-family C member 10	K.FC#GWEQALGAR.V	1	5.743721e-04	1.146619e-04	475
Q5T3U5	ABCC10__702	ATP-binding cassette sub-family C member 10	K.EVLEAC#ALNDDLSILPAGDQTEVGEK.G	1	1.838732e-01	-5.286835e-02	702
P33527	ABCC1__1047	Multidrug resistance-associated protein 1	R.C#LHVDLLHSILR.S	2	1.598585e+00	-1.062559e-01	1047
P33527	ABCC1__1423	Multidrug resistance-associated protein 1	K.LDHEC#AEGGENLSVGQR.Q	4	1.527218e+00	4.893762e-02	1423
P33527	ABCC1__1439	Multidrug resistance-associated protein 1	R.QLVC#LAR.A	1	7.935715e-02	-3.187052e-02	1439
P33527	ABCC1__208	Multidrug resistance-associated protein 1	R.SPLFSETIHDPNPC#PESSASFLSR.I	1	9.896553e-01	2.335718e-01	208
P33527	ABCC1__682	Multidrug resistance-associated protein 1	R.SDPPTLNGITFSIPEGALVAVVGQVGC#GK.S	2	2.257136e-01	-5.511934e-02	682
P33527	ABCC1__730	Multidrug resistance-associated protein 1	R.ENILFGC#QLEEPYYR.S	2	1.811622e-01	-1.613845e-02	730
P33527	ABCC1__744	Multidrug resistance-associated protein 1	R.SVIQAC#ALLPDLEILPSGDRTEIGEK.G	5	5.375806e-03	-7.224674e-04	744
O15439	ABCC4__577;579	ATP-binding cassette sub-family C member 4	R.HLFELC#IC#QILHEK.I	3	4.052286e-01	-1.042055e-01	577;579
O15439	ABCC4__579	ATP-binding cassette sub-family C member 4	R.HLFELC#IC#QILHEK.I	1	8.231057e-01	1.830917e-01	579
O15440	ABCC5__1250	ATP-binding cassette sub-family C member 5	R.LVELSGGC#IK.I	1	1.195574e+00	1.641561e-01	1250
O15440	ABCC5__280	ATP-binding cassette sub-family C member 5	K.SLGELINIC#SNDGQR.M	1	3.355495e-01	-1.159525e-01	280
O15440	ABCC5__46	ATP-binding cassette sub-family C member 5	R.TRPLEC#QDALETAAR.A	1	3.377205e-01	-6.822985e-02	46
P33897	ABCD1__511	ATP-binding cassette sub-family D member 1	R.VEEGMHLLITGPNGC#GK.S	3	2.272667e-02	5.214330e-03	511
P28288	ABCD3__24	ATP-binding cassette sub-family D member 3	R.NSSLAGAAFLLLC#LLHK.R	2	1.276594e-01	3.674873e-02	24
P28288	ABCD3__477	ATP-binding cassette sub-family D member 3	R.SGANVLIC#GPNGC#GK.S	1	6.771310e-01	7.136737e-02	477
P61221	ABCE1__201	ATP-binding cassette sub-family E member 1	K.TQAIVC#QQLDLTHLK.E	1	1.328395e+00	-2.046819e-01	201
P61221	ABCE1__227;231	ATP-binding cassette sub-family E member 1	R.FAC#AVVC#IQK.A	1	2.996355e-01	-1.536010e-01	227;231
P61221	ABCE1__231	ATP-binding cassette sub-family E member 1	R.FAC#AVVC#IQK.A	1	5.012243e-01	3.563785e-01	231
P61221	ABCE1__38	ATP-binding cassette sub-family E member 1	K.LC#IEVTPQSK.I	2	2.694640e-01	-1.534262e-02	38
P61221	ABCE1__475	ATP-binding cassette sub-family E member 1	R.VALALC#LGK.P	2	4.094353e-01	-4.109863e-02	475
P61221	ABCE1__65	ATP-binding cassette sub-family E member 1	K.C#PFGALSIVNLPSNLEK.E	3	7.370453e-01	1.133739e-01	65
P61221	ABCE1__88	ATP-binding cassette sub-family E member 1	R.YC#ANAFK.L	2	7.717099e-01	-7.854793e-02	88
Q8NE71	ABCF1__365	ATP-binding cassette sub-family F member 1	R.ALSIPPNIDVLLC#EQEVVADETPAVQAVLR.A	7	3.184010e-01	5.685527e-02	365
Q8NE71	ABCF1__515	ATP-binding cassette sub-family F member 1	K.TLLIVSHDQGFLDDVC#TDIIHLDAQR.L	2	2.492239e-01	2.897871e-02	515
Q8NE71	ABCF1__655	ATP-binding cassette sub-family F member 1	R.IC#IVGPNGVGK.S	2	8.598273e-01	-1.092180e-01	655
Q8NE71	ABCF1__741	ATP-binding cassette sub-family F member 1	R.FGLESHAHTIQIC#K.L	3	7.072372e-01	-8.076101e-02	741
Q8NE71	ABCF1__758	ATP-binding cassette sub-family F member 1	R.VVFAELAC#R.E	2	1.042650e+00	-6.077737e-02	758
Q9UG63	ABCF2__186	ATP-binding cassette sub-family F member 2	R.LAHEDAEC#EK.L	2	1.271045e+00	1.195685e-01	186
Q9UG63	ABCF2__388	ATP-binding cassette sub-family F member 2	K.TLSFYFPPC#GK.I	4	2.399031e-01	2.704671e-02	388
Q9UG63	ABCF2__411	ATP-binding cassette sub-family F member 2	K.DGPC#IYNNLEFGIDLDTR.V	28	7.166610e-02	1.156665e-02	411
Q9UG63	ABCF2__586	ATP-binding cassette sub-family F member 2	R.LIQQVAQEIWVC#EK.Q	1	4.061397e-02	-7.898706e-03	586
Q9NUQ8	ABCF3__102	ATP-binding cassette sub-family F member 3	K.ITENYDC#GTK.L	1	5.694116e-01	-9.024200e-02	102
Q9NUQ8	ABCF3__522	ATP-binding cassette sub-family F member 3	R.IC#VVGENGAGK.S	1	7.400839e-01	-9.010235e-02	522
Q9NUQ8	ABCF3__680	ATP-binding cassette sub-family F member 3	R.ELWVC#EGGGVTR.V	1	2.200037e-01	-2.642083e-02	680
Q9NUJ1	ABHD10__100	Palmitoyl-protein thioesterase ABHD10, mitochondrial	K.ALAIEEFC#K.S	2	1.208675e-02	-9.284234e-04	100
Q9NUJ1	ABHD10__107	Palmitoyl-protein thioesterase ABHD10, mitochondrial	K.SLGHAC#IR.F	1	6.339073e-02	-1.887661e-02	107
Q9NUJ1	ABHD10__229;239	Palmitoyl-protein thioesterase ABHD10, mitochondrial	K.EAEHHC#LLHSPIPVNC#PIR.L	1	1.430610e+00	1.971419e-01	229;239
Q9NUJ1	ABHD10__239	Palmitoyl-protein thioesterase ABHD10, mitochondrial	K.EAEHHC#LLHSPIPVNC#PIR.L	1	8.737572e-01	9.711798e-02	239
Q8N2K0	ABHD12__323	Lysophosphatidylserine lipase ABHD12	K.HISC#PLLILHAEDDPVVPFQLGR.K	2	9.526274e-01	8.238989e-02	323
Q8N2K0	ABHD12__52	Lysophosphatidylserine lipase ABHD12	R.C#AADAGMK.R	4	1.447256e-02	-2.077791e-03	52
Q7L211	ABHD13__242	Protein ABHD13	R.YLPLWC#YK.N	2	1.995732e-01	3.447151e-01	242
Q96IU4	ABHD14B__190	Protein ABHD14B	K.GAGHPC#YLDKPEEWHTGLLDFLQGLQ.-	1	3.683858e-01	5.191275e-02	190
O95870	ABHD16A__544	Phosphatidylserine lipase ABHD16A	K.HLHNFEATHC#TPLPAQNFQM*PWHL.-	1	1.673048e-03	-6.255362e-04	544
O95870	ABHD16A__7	Phosphatidylserine lipase ABHD16A	K.LLSC#VLGPR.L	1	8.196783e-16	-3.203427e-16	7
Q5VST6	ABHD17B__210	Alpha/beta hydrolase domain-containing protein 17B	K.TYC#FDAFPNIDK.I	2	3.145084e-01	-4.310659e-02	210
Q5VST6	ABHD17B__39	Alpha/beta hydrolase domain-containing protein 17B	K.LAFLPPDPTYTLM*C#DESGSR.W	3	7.183941e-01	1.412899e-01	39
Q0P651	ABHD18__393	Protein ABHD18	R.SLQEIWPGC#EIR.Y	1	3.541891e-01	-4.163690e-02	393
Q0P651	ABHD18__66	Protein ABHD18	K.IEEQSDC#K.I	2	7.880352e-01	-2.989346e-02	66
P08910	ABHD2__405	Monoacylglycerol lipase ABHD2	K.LVVEYANAIC#QWER.N	1	4.832082e-01	-6.770653e-02	405
Q8WTS1	ABHD5__140	1-acylglycerol-3-phosphate O-acyltransferase ABHD5	R.C#ALGLDK.M	1	8.936355e-01	-1.795445e-01	140
Q9BV23	ABHD6__134	Monoacylglycerol lipase ABHD6	R.IHQFVEC#LK.L	1	4.650188e-01	-1.089257e-01	134
Q8IZP0	ABI1__33	Abl interactor 1	R.VADYC#ENNYIQATDK.R	1	9.891829e-01	-1.151149e-01	33
Q9NYB9	ABI2__33	Abl interactor 2	R.VADYC#ENNYIQSADK.Q	2	6.419262e-01	7.419967e-02	33
P00519-2	ABL1__388	Isoform of P00519, Isoform IB of Tyrosine-protein kinase ABL1	R.NC#LVGENHLVK.V	1	6.333700e-01	7.297514e-02	388
P00519-2	ABL1__39	Isoform of P00519, Isoform IB of Tyrosine-protein kinase ABL1	R.HGGPHC#NVFVEHEALQRPVASDFEPQGLSEAAR.W	1	5.853696e-01	1.392498e-01	39
P42684-6	ABL2__61	Isoform of P42684, Isoform 6 of Tyrosine-protein kinase ABL2	R.TTETGFNIFTQHEALHRPYGC#DVEPQALNEAIR.W	1	3.993509e-01	1.251959e-01	61
P42684	ABL2__266	Tyrosine-protein kinase ABL2	K.C#NKPTVYGVSPIHDK.W	2	7.266407e-01	1.405510e-01	266
P42684	ABL2__415	Tyrosine-protein kinase ABL2	R.NC#LVGENHVVK.V	3	4.986285e-02	-1.536666e-02	415
P42684	ABL2__58	Tyrosine-protein kinase ABL2	R.TTETGFNIFTQHDHFASC#VEDGFEGDK.T	1	2.559066e-01	6.081764e-02	58
P42684	ABL2__982	Tyrosine-protein kinase ABL2	K.C#APPPPPVM*R.L	2	2.704451e-01	2.143995e-02	982
Q9P1F3	ABRACL__39	Costars family protein ABRACL	K.C#ANLFEALVGTLK.A	3	6.939522e-01	2.081148e-01	39
Q6UWZ7	ABRAXAS1__186	BRCA1-A complex subunit Abraxas 1	K.TVSGSC#MSTGFSR.A	3	3.316432e-02	6.583414e-03	186
Q6UWZ7	ABRAXAS1__281	BRCA1-A complex subunit Abraxas 1	K.DPQENIFLC#QALR.T	2	3.684201e-01	4.653682e-02	281
Q6UWZ7	ABRAXAS1__297	BRCA1-A complex subunit Abraxas 1	R.TFFPNSEFLHSC#VMSLK.N	2	4.163852e-03	6.865890e-04	297
Q15018	ABRAXAS2__224	BRISC complex subunit Abraxas 2	K.VQAVC#ADVEK.S	1	6.853150e-01	8.333581e-02	224
Q15018	ABRAXAS2__237	BRISC complex subunit Abraxas 2	R.VVESC#QAEVNK.L	1	4.566867e-01	1.138596e-01	237
Q12979-2	ABR__121	Isoform of Q12979, Isoform Short of Active breakpoint cluster region-related protein	K.EFYDNLC#PK.V	1	7.415412e-01	-4.096149e-01	121
Q12979-2	ABR__164	Isoform of Q12979, Isoform Short of Active breakpoint cluster region-related protein	K.C#SQSNNQFQK.I	1	6.444454e-01	1.085328e-01	164
Q12979-2	ABR__26	Isoform of Q12979, Isoform Short of Active breakpoint cluster region-related protein	K.VLEDEDVFLLEEC#ELGTPTSPGSGSPFLVAVK.V	1	1.241995e+00	1.835999e-01	26
P09110	ACAA1__123	3-ketoacyl-CoA thiolase, peroxisomal	R.QC#SSGLQAVASIAGGIR.N	3	2.792248e-01	4.932977e-02	123
[truncated: 20,542 more rows]
