# Supplementary material for: Alkylamine-tethered molecules recruit FBXO22 for targeted protein degradation
Source: Nat Commun. 2024 Jun 26;15:5409. doi: 10.1038/s41467-024-49739-3 (PMC11208438; doi:10.1038/s41467-024-49739-3)
Supplement: Supplementary file 9 — Source Data [file 41467_2024_49739_MOESM9_ESM.xlsx]

## Sheet: Figure 1b
Figure 1b
			% BFP/mCherry ratio (Normalized to DMSO)
		Concentration:	10 μM			1 μM			100 nM			10 nM			1 nM
		time (h)	replicate 1	replicate 2	replicate 3	replicate 1	replicate 2	replicate 3	replicate 1	replicate 2	replicate 3	replicate 1	replicate 2	replicate 3	replicate 1	replicate 2	replicate 3
		1	91.874	93.7	97.423	95.239	101.7	97.423	101.249	94.8	96.006	99.785	105	99.133	100.253	101.5	99.789
		2	73.876	86.2	89.183	71.26	91.2	89.183	93.337	88.8	95.289	99.483	105.7	99.006	99.747	97.5	99.623
		4	48.927	64	70.513	37.875	60.6	67.943	74.258	74.8	84.684	97.095	92.5	97.211	98.991	100.4	99.113
		6	35.936	46.1	52.462	25.409	41.4	51.043	64.091	67.2	81.004	113.063	98.9	97.71	124.377	111.1	99.425
		8	24.52	39.505	37.999	15.682	29.879	38.047	45.122	42.976	71.447	92.737	80.629	96.897	98.614	95.105	99.156
		16	15.05	12.41	16.032	11.297	14.3	19.489	31.955	37.07	48.422	86.683	87.35	88.65	99.213	101.11	100.588

## Sheet: Figure 1c
Figure 1c
			% BFP/mCherry ratio (Normalized to DMSO)
		Compound:	SP3N			SP3NAc
		Concentration (nM)	replicate 1	replicate 2	replicate 3	replicate 1	replicate 2	replicate 3
		1	101.11	102.16	100.6	106.2	102.65	100.31
		10	87.35	87.93	88.52	106.41	100.93	99.52
		100	37.07	42.06	48.38	106.58	104.46	99.3
		1000	14.3	15.54	19.83	110.69	101.38	87.71
		10000	12.41	12.68	16.66	103.5	98.03	85.96

## Sheet: Figure 1d
Figure 1d

## Sheet: Figure 1f
Figure 1f
			% BFP/mCherry ratio (Normalized to DMSO)
		Treatment	replicate 1	replicate 2	replicate 3
		DMSO	100	100	100
		SP3N (1 μΜ)	26.15	32.42	33.43
		Carfilzomib (1 μΜ) + DMSO	98.76	104.85	103.41
		Carfilzomib (1 μΜ) + SP3N (1 μΜ)	95.48	100.01	100.64
		MLN4924 (1 μΜ) + DMSO	101.06	99.94	104.38
		MLN4924 (1 μΜ) + SP3N (1 μΜ)	99.55	111.27	102.52
		TAK243 (0.5 μΜ) + DMSO	95.85	96.01	96.61
		TAK243 (0.5 μΜ) + SP3N (1 μΜ)	95	94.06	93.33

## Sheet: Figure 2b
Figure 2b
					% BFP/mCherry ratio (Normalized to DMSO per cell line background)
			Cell line background	Treatment	replicate 1	replicate 2	replicate 3
		KBM7 iCas9 FKBP12-BFP-P2A-mCherry	AAVS1 sgRNA1	DMSO	100	100	100
			AAVS1 sgRNA1	SP3N 1 μΜ	19.37	17.65	22.77
			AAVS1 sgRNA2	DMSO	100	100	100
			AAVS1 sgRNA2	SP3N 1 μΜ	24.95	10.65	11.58
			FBXO22 sgRNA1	DMSO	100	100	100
			FBXO22 sgRNA1	SP3N 1 μΜ	89.44	90.71	91.6
			FBXO22 sgRNA2	DMSO	100	100	100
			FBXO22 sgRNA2	SP3N 1 μΜ	94.8	95.29	94.65
			FBXO22 sgRNA3	DMSO	100	100	100
			FBXO22 sgRNA3	SP3N 1 μΜ	93.71	88.26	97.18

## Sheet: Figure 2c
Figure 2c
			% BFP/mCherry ratio (Normalized to DMSO per cell line)
	Cell line	Treatment	replicate 1	replicate 2	replicate 3
	HEK293T FKBP12-BFP-P2A-mCherry WT	DMSO	100	100	100
		SP3N 1 μΜ	30.3	30.3	30.7
	HEK293T FKBP12-BFP-P2A-mCherry FBXO22 KO single clone	DMSO	100	100	100
		SP3N 1 μΜ	100.64	99.36	98.2
	HEK293T FKBP12-BFP-P2A-mCherry FBXO22 KO single clone + 2HA-FBXO22 reconstitution	DMSO	100	100	100
		SP3N 1 μΜ	24.92	16.33	16.4

## Sheet: Figure 2d
Figure 2d

## Sheet: Figure 2f
Figure 2f
			Raw luminescence (a.u.)
		Compound:	DMSO			1 μΜ SP3NAc			10 nM SP3N			100 nM SP3N			1 µM SP3N
		time (min)	replicate 1	replicate 2	replicate 3	replicate 1	replicate 2	replicate 3	replicate 1	replicate 2	replicate 3	replicate 1	replicate 2	replicate 3	replicate 1	replicate 2	replicate 3
		0	14	13	21	15	16	12	16	18	9	12	18	6	11	9	15
		10	22	17	10	14	10	11	10	11	13	14	12	14	17	18	17
		30	19	11	12	18	13	11	19	9	9	28	16	25	49	24	37
		60	20	14	12	15	16	12	17	13	13	38	25	32	83	58	55
		120	18	14	13	23	18	14	19	15	20	60	48	54	133	103	88
		180	22	12	21	21	21	10	31	19	16	80	57	63	134	90	91
		240	15	10	11	23	19	20	29	32	22	81	73	90	167	107	103

## Sheet: Figure 2g
Figure 2g
			Raw luminescence (a.u.)
		Treatment	DMSO			1 µM SP3N			1 µM SP3N + 10 µM SLF			10 µM SLF
		time (min)	replicate 1	replicate 2	replicate 3	replicate 1	replicate 2	replicate 3	replicate 1	replicate 2	replicate 3	replicate 1	replicate 2	replicate 3
		0	4	3	6	5	1	6	4	4	3	2	2	5
		60	10	13	6	17	27	29	11	4	7	7	5	6
		120	14	11	13	37	30	32	11	9	7	13	9	8
		180	17	8	9	32	36	33	11	11	9	6	10	8
		240	12	13	8	33	39	32	14	12	12	13	10	9

## Sheet: Figure 3b
Figure 3b
				% BFP/mCherry ratio (Normalized to DMSO per different medium)
			Treatment	replicate 1	replicate 2	replicate 3
	KBM7 iCas9 FKBP12-BFP-P2A-mCherry	IMDM + 10% FCS	DMSO	100	100	100
			SP3N 1 μΜ	31.701	31.852	28.217
		OptiMEM - FCS	DMSO	100	100	100
			SP3N 1 μΜ	96.598	99.132	93.436

[truncated: 35 more sheets: Figure 3c, Figure 3d, Figure 3e, Figure 3f, Figure 3g, Figure 3h, Figure 4a, Figure 4b, Figure 4c, Figure 4d, Figure 4e, Figure 4f, Supplementary Fig. 1b, Supplementary Fig. 1c, Supplementary Fig. 2b, Supplementary Fig. 2c, Supplementary Fig. 2d, Supplementary Fig. 3a, Supplementary Fig. 3b, Supplementary Fig. 3c …]
